# Supplementary material for: Comprehensive multi‐omics mapping of immune perturbations in autism spectrum disorder
Source: Clin Transl Med. 2025 Dec 12;15(12):e70552. doi: 10.1002/ctm2.70552 (PMC12699144; doi:10.1002/ctm2.70552)
Supplement: Supplementary file 3 — Supporting Information [file CTM2-15-e70552-s013.xlsx]

## Sheet: mFCM
Group	Subject ID	Age (month)	Gender	CARS	DQ/IQ	ADIR				ADOS				ABC					ATEC					RAADS-R
						A (cutoff=10)	B (V cutoff=8, NV cutoff=7)	C (cutoff=3)	D (cutoff=1)	1	2	3	4	1	2	3	4	5	1	2	3	4	Total	1	2	3	4	5	Total
										Communication	Reciprocal social interaction	Play/Imagination/Creativity	Restricted and repetitive behaviors	Irritability	Lethargy	Stereotype	Hyperactivity	Inappropriate speech	Speech/language/communication	Sociability	Sensory/cognitive awareness	Health/physical/behavior		Perception	Sociality	Sentiment	Sensory response	Language
ASD	ASD-1	36	female	34	42
	ASD-2	25	male	32	72	25	14	5	3
	ASD-3	32	male	32	54	26	14	6	5	4	9	2	2	15	15	6	22	3	27	27	18	23	95	0.8571	0	0.6	0.4375	0.5	0.47892
	ASD-4	41	male	36	44	28	14	6	5	6	12	4	3	28	39	13	31	7	26	35	25	36	122	1.7143	0.222	1.4	1.25	0.3	0.97726
	ASD-5	48	male	31	64	20	20	3	1	6	7	1	2	18	14	6	21	5	10	15	18	18	61	0.4286	0.444	1.4	0.8125	0.5	0.71702
	ASD-6	26	male	33	54	24	12	7	5	6	13	4	3	20	25	7	28	5	21	30	23	33	107	1	0.667	1.4	1.0625	0.5	0.9259
	ASD-7	33	male	31	59	23	9	8	5	8	8	3	2	18	18	5	31	3	27	25	30	25	107	0.7143	0.222	0.8	0.75	0.6	0.71726
	ASD-8	28	male	31	65	26	14	6	5	7	10	3	3	4	10	0	7	0	22	15	20	3	60	0.5714	0.444	0.8	1.0625	0.3	0.63558
	ASD-9	50	male		47	29	14	4	5	6	10	4	2	3	19	0	14	4	28	28	16	13	85	0.4286	0.556	0.8	0.625	0.1	0.50192
	ASD-12	49	male	35	48	28	12	5	5	6	11	3	3	36	24	10	39	9	22	23	17	39	101	1.5714	0.222	1.4	0.9375	0.6	0.6319
	ASD-13	47	male	36	51	24	12	5	5	7	12	4	5	6	21	6	25	2	20	18	27	20	85	1.1428	0.444	0.2	0.375	0.2	0.47236
	ASD-14	43	male	30	108	23	13	5	3	2	6	0	1	7	25	0	11	3	2	9	5	13	29	0.1428	-0.222	0.2	0.625	0.3	0.20916
	ASD-15	33	male	32	57	26	13	4	5	5	11	3	2	15	15	3	20	0	23	24	21	17	85	0.4286	0.111	0.8	0	0.1	0.2879
	ASD-16	47	male	30	71	25	18	7	3					17	18	3	24	4	15	18	19	21	73	1	0.222	1	1	0.3	0.7044
	ASD-17	31	male	32	46	24	14	6	5	7	10	4	2	37	29	10	30	6	26	28	26	29	109	1	0.444	2	0.6875	0.3	0.8863
	ASD-18	43	female		40
	ASD-19	42	male	33	40	25	19	6	3	8	11	3	3	4	23	2	30	0	22	14	20	13	69	1.2857	0.111	0.2	0.4375	0.3	0.46684
	ASD-20	26	male	30	63	21	10	5	5	2	9	2	1	11	14	4	11	0	21	20	16	22	79	0.1428	-0.111	0.2	0.6875	0.2	0.22386
	ASD-22	40	female	33	69.9	19	16	4	1	6	8	1	1	11	14	5	25	2	7	11	10	15	43	0.7143	-0.556	0.8	0.5625	0.1	0.32416
	ASD-24	36	male	32	67	20	19	5	5	7	9	2	4	10	4	3	28	0	22	12	7	15	56	0.2857	-0.222	0.8	0.375	0.3	0.30774
	ASD-25	53	male	32	46	25	22	5	3	5	8	3	2	13	18	12	17	6	9	12	17	14	52	1.1428	-0.222	0.4	0.8125	0.2	0.4666
	ASD-26	56	male	32	63	27	14	5	5	8	8	3	3	10	12	0	29	1	22	14	22	14	72	0.7143	0	0.4	0.5625	0.6	0.45536
	ASD-27	52	male		73					4	5	2	1
	ASD-28	21	male	30	65	19	18	4	3	6	10	4	1	2	0	0	3	0	15	8	12	1	36	0.1428	-0.556	0.2	0.25	0.1	0.027
	ASD-29	19	male	34	70	25	14	4	5	7	10	3	4	9	15	1	15	0	23	19	23	16	81	0.5714	0.222	0.6	0.5	0.1	0.3986
	ASD-30	34	male	33	52.35	25	9	4	5	5	11	3	1	7	17	6	22	10	22	15	21	15	73	1	0.556	0.2	0.625	0.1	0.4962
	ASD-33	56	male	37	44	29	14	6	5	8	11	4	5	24	34	18	43	12	18	31	28	28	105	1.1428	1.111	1.4	0.5625	0.6	0.96326
	ASD-34	67	male	32	32	23	18	7	2	7	8	1	1	13	15	2	27	6	6	13	12	15	46	0.8571	0.556	1.2	1.0625	0.4	0.81512
	ASD-37	47	male	31	59	21	19	5	5	5	7	2	1	11	18	4	27	0	10	14	22	8	54	0.5714	1	0.2	0.875	0.3	0.58928
	ASD-38	43	male	32	66	21	14	3	3	3	8	2	1	17	31	8	22	7	7	21	11	23	62	0.7143	1	1.6	1.5625	0.8	1.13536
	ASD-39	40	male	32	66					5	8	3	3	13	18	8	19	7	14	13	4	11	42	0.5714	0.333	0.4	0.625	0.3	0.44588
	ASD-40	62	male	34	47	26	14	6	4					17	10	14	21	1	23	21	23	23	90	1.8571	0.333	1	1.0625	0.5	0.95052
	ASD-41	62	male	34	54	23	11	8	3	6	10	2	1	15	9	6	16	2	27	16	22	19	84	0.8571	0.111	0.2	1	0.5	0.5336
	ASD-42	25	male	31	73	24	11	5	3	5	7	2	2	13	23	3	20	2	26	28	27	15	96	0.4285	0.444	0.4	0.5	-0.3	0.2945
	ASD-43	49	female	32	79	23	14	4	5	5	10	1	1	7	11	1	21	8	12	13	11	7	43	0	0	0.8	0.25	0.7	0.35
	ASD-44	29	male	35	62	25	14	3	5	5	9	2	1	2	8	4	9	2	21	16	15	6	58	0.4285	0	0.4	0.1875	0.2	0.2432
	ASD-46	38	male	31	43
	ASD-47	22	male	29	84					5	6	3	1	9	6	3	20	3	21	11	30	20	82	0.2857	0	0	0.625	-0.2	0.14214
	ASD-48	59	male	32	71	25	21	5	5	4	6	1	2	18	15	11	25	6	14	17	14	22	67	0.1428	-0.111	0.6	0.6875	0.1	0.28606
	ASD-49	29	female	31	72	21	13	4	3	4	10	2	2
	ASD-50	52	male	35	32	30	23	5	5	7	13	3	4	26	19	12	28	8	21	16	20	31	88	1.5714	0.667	2	1.375	0.8	1.88268
	ASD-51	61	male	35	40	30	12	3	5	4	10	2	2	12	18	12	36	0	24	28	20	19	91	1.2857	0.333	0.6	0.4375	-0.1	0.51124
	ASD-53	70	male	31	120	22	14	3	4	2	8	1	0
	ASD-54	70	male	29	113	13	9	3	1	3	9	1	1	8	0	2	11	0	0	5	0	9	14	0.2857	0.222	0.6	0.25	0	0.27154
TD	ASDC-1	48	male
	ASDC-2	36	male
	ASDC-3	24	male
	ASDC-4	48	male
	ASDC-5	25	male
	ASDC-6	36	male
	ASDC-7	35	male
	ASDC-8	36	male
	ASDC-9	20	male
	ASDC-10	36	female
	ASDC-12	60	male
	ASDC-13	70	male
	ASDC-14	55	male
	ASDC-15	53	male
	ASDC-17	51	male
	ASDC-18	51	female
	ASDC-19	55	male
	ASDC-21	51	female
	ASDC-22	26	female
	ASDC-23	35	male
	ASDC-24	28	female
	ASDC-25	65	male
	ASDC-26	36	female
	ASDC-27	60	male
	ASDC-28	57	female
	ASDC-29	51	male
	ASDC-30	47	male
	ASDC-31	38	female
	ASDC-33	56	male
	ASDC-34	55	female
	ASDC-35	54	male
	ASDC-36	48	male
	ASDC-X3	53	male
	ASDC-X4	56	male
	ASDC-X5	48	female
	ASDC-X6	56	male
	ASDC-37	66	female
	ASDC-38	20	male
	ASDC-39	45	male
	ASDC-40	51	male
	ASDC-41	60	male
	ASDC-42	41	male
	ASDC-43	34	male
	ASDC-44	26	female
	ASDC-45	67	male
	ASDC-46	27	male

## Sheet: scRNA-seq
Group	Subject ID	Age (month)	Gender
ASD	ASD1	46	female
	ASD2	25	male
	ASD3	32	male
	ASD4	24	female
	ASD5	48	male
TD	ASDC1	53	male
	ASDC2	26	male
	ASDC3	48	female
	ASDC4	56	male
	ASDC5	38	female

## Sheet: RNA-seq
Group	Subject ID	Age (month)	Gender
ASD	ASD102	27	female
	ASD103	22	male
	ASD104	40	male
	ASD105	35	male
	ASD106	35	male
	ASD107	35	male
	ASD108	26	male
	ASD109	54	male
	ASD110	52	male
	ASD111	55	female
	ASD112	34	male
	ASD113	47	male
	ASD114	62	female
	ASD115	35	male
TD	TD84	28	female
	TD85	29	male
	TD87	49	female
	TD88	34	female
	TD89	39	female
	TD93	35	male
	TD95	49	male
	TD96	31	female
	TD97	38	male
	TD98	56	male
	TD99	40	male
	TD101	41	female
	TD103	40	male
