# Supplementary material for: Comprehensive multi‐omics mapping of immune perturbations in autism spectrum disorder
Source: Clin Transl Med. 2025 Dec 12;15(12):e70552. doi: 10.1002/ctm2.70552 (PMC12699144; doi:10.1002/ctm2.70552)
Supplement: Supplementary file 4 — Supporting Information [file CTM2-15-e70552-s008.xlsx]

## Sheet: Group characteristics
	Table S2 Comparison of demographic characteristics between ASD patients and TD individuals
	mFCM
	Group	Gender		Age range (month)	Mean age (month)	Total
		Male	Female
	ASD	39	5	19-70	42.55	44
	TD	34	12	20-70	45.57	46
	P			0.2944
	scRNA-seq
	Group	Gender		Age range (month)	Mean age (month)	Total
		Male	Female
	ASD	3	2	24-48	35	5
	TD	3	2	26-56	44.2	5
	P			0.254
	bulk RNA-seq
	Group	Gender		Age range (month)	Mean age (month)	Total
		Male	Female
	ASD	11	3	22-62	39.93	14
	TD	7	6	28-56	39.15	13
	P			0.9142
	plasma proteomics
	Group	Gender		Age range (month)	Mean age (month)	Total
		Male	Female
	ASD	6	3	25-49	36.67	9
	TD	5	3	24-53	36.88	8
	P			0.9667
	plasma metabolome
	Group	Gender		Age range (month)	Mean age (month)	Total
		Male	Female
	ASD	7	3	32-50	42.8	10
	TD	7	3	35-48	41.4	10
	P			0.5795
	Two-tailed unpaired t-tests were employed to compare ages between the two groups.
