# Supplementary material for: Comprehensive multi‐omics mapping of immune perturbations in autism spectrum disorder
Source: Clin Transl Med. 2025 Dec 12;15(12):e70552. doi: 10.1002/ctm2.70552 (PMC12699144; doi:10.1002/ctm2.70552)
Supplement: Supplementary file 5 — Supporting Information [file CTM2-15-e70552-s002.xlsx]

## Sheet: blood routine test result
Group	Subjset ID	WBC (×10^9/l)	Lymphocytes	Basophils	Eosinophils	Neutrophils	Monocytes
ASD	ASD-1	8.5	3.87	0.02	0.19	3.61	0.77
	ASD-2	4.4	1.92	0.02	0.11	1.69	0.68
	ASD-3	11.6	3.54	0.02	0.29	6.23	1.51
	ASD-4	6.7	3.12	0.01	0.02	2.95	0.64
	ASD-5	10.4	4.65	0.03	0.2	4.98	0.58
	ASD-6	7	4.19	0.01	0.09	1.96	0.78
	ASD-7	8	4.27	0.01	0.31	2.8	0.62
	ASD-8	18.9	5.64	0.04	0.31	11.25	1.63
	ASD-9	9.8	6.2	0.04	0.18	2.99	0.42
	ASD-12	6.4	2.92	0.02	0.12	2.89	0.4
	ASD-13	9.2	1.92	0.02	0.17	6.6	0.47
	ASD-14	10.4	6.54	0.03	0.27	2.82	0.75
	ASD-15	9	1.63	0.03	0.04	6.02	1.32
	ASD-16	6.7	2.6	0.03	0.14	3.23	0.66
	ASD-17	7.2	3.42	0.01	0.11	3.08	0.57
	ASD-18	7.1	3.22	0.01	0.22	3.05	0.61
	ASD-19	5.8	2.81	0.02	0.28	2.18	0.5
	ASD-20	9.1	5.51	0.01	0.37	2.42	0.79
	ASD-22	10	4.46	0.02	0.61	3.96	0.9
	ASD-24	9.6	5.19	0.02	0.35	3.16	0.83
	ASD-25	8.3	4.7	0.03	0.13	2.78	0.62
	ASD-26	5.6	2.85	0.01	0.18	2.11	0.46
	ASD-27	8.5	4.29	0.01	0.17	3.3	0.74
	ASD-28	5.6	3.69	0.01	0.25	1.2	0.49
	ASD-29	11.1	6.81	0.03	0.47	2.45	1.32
	ASD-30	8	3.47	0.02	0.1	3.79	0.64
	ASD-33	6.4	3.04	0.01	0.13	2.87	0.32
	ASD-34	5.9	3.51	0.02	0.46	1.48	0.38
	ASD-37	5.4	3.35	0.02	0.11	1.58	0.34
	ASD-38	9.1	4.68	0.01	0.07	3.35	0.97
	ASD-39	7.2	3.57	0.05	0.56	2.32	0.7
	ASD-40	8.4	4.87	0.03	0.26	2.29	0.98
	ASD-41	14	8.49	0.04	0.5	3.9	1.07
	ASD-42	9.4	6.02	0.05	0.25	2.17	0.89
	ASD-43	9.6	3.91	0.04	0.22	4.84	0.57
	ASD-44	6.9	4.21	0	0.76	1.45	0.48
	ASD-46	10.6	4.61	0.03	0.25	4.21	1.5
	ASD-47	8.4	4.87	0	0.17	3.02	0.42
	ASD-48	7.9	3.48	0.08	0.16	3.79	0.4
	ASD-49	6.4	3.32	0.03	0.16	2.41	0.49
	ASD-50	11.8	4.47	0.05	1.39	5.26	0.59
	ASD-51	10.5	4.66	0.08	0.32	4.7	0.71
	ASD-53	6.1	2.88	0.03	0.64	2.08	0.42
	ASD-54	7.8	3.5	0.02	0.05	3.51	0.72
TD	ASDC-1	8.3	3.49	0	0.08	4.32	0.41
	ASDC-2	6.5	4.29	0	0.26	1.63	0.39
	ASDC-3
	ASDC-4	9.1	3.09	0.09	0.82	4.55	0.55
	ASDC-5	6.6	3.56	0	0.13	2.51	0.33
	ASDC-6	6.9	2.48	0.07	0.14	3.8	0.48
	ASDC-7	8.1	4.37	0.08	0.32	2.92	0.41
	ASDC-8	5	2.6	0	0.15	1.75	0.5
	ASDC-9
	ASDC-10	9.6	2.78	0	0	6.53	0.29
	ASDC-12	7.4	3.33	0.07	0.22	3.4	0.44
	ASDC-13	10.3	3.61	0.1	0.21	5.87	0.62
	ASDC-14	5.9	2.65	0.06	0.24	2.65	0.29
	ASDC-15	6.7	3.22	0	0.07	3.02	0.4
	ASDC-17	7.1	3.34	0	0.14	3.27	0.35
	ASDC-18	9.8	2.45	0	0.1	6.66	0.69
	ASDC-19	10.8	3.24	0	0.22	6.91	0.43
	ASDC-21	7.5	3.67	0	0.15	3.38	0.3
	ASDC-22	9.2	3.4	0	0.18	4.97	0.64
	ASDC-23	6.5	3.7	0	0.19	2.21	0.39
	ASDC-24	4.5	3.15	0	0.05	1.08	0.22
	ASDC-25	10.3	4.64	0	0.21	5.05	0.51
	ASDC-26	7.1	3.55	0.07	0.28	2.77	0.43
	ASDC-27	11.3	2.83	0	0.34	7.23	0.9
	ASDC-28	5.9	2.18	0.06	0.18	3.07	0.41
	ASDC-29	7	2.31	0.07	0.07	4.06	0.49
	ASDC-30	5.2	3.17	0	0	1.66	0.31
	ASDC-31	10	4.9	0.1	0.2	4.2	0.6
	ASDC-33	6.4	2.11	0	0.38	3.46	0.45
	ASDC-34	10.2	3.26	0	0	6.22	0.61
	ASDC-35	5.9	2.83	0	0.12	2.6	0.35
	ASDC-36	7	3.92	0	0.07	2.66	0.35
	ASDC-X3
	ASDC-X4
	ASDC-X5
	ASDC-X6
	ASDC-37	8.1	2.67	0	0.08	4.78	0.65
	ASDC-38	8.9	3.74	0.09	0.53	4.09	0.53
	ASDC-39	8.6	3.27	0	0.26	4.82	0.34
	ASDC-40	8.5	4.42	0	0.25	3.32	0.43
	ASDC-41	8.2	4.35	0.08	0.08	3.36	0.41
	ASDC-42	9.7	3.39	0	0.19	5.43	0.68
	ASDC-43	9.2	5.61	0.09	0.37	2.67	0.46
	ASDC-44	8.9	5.07	0	0.18	3.29	0.36
	ASDC-45	9.3	4.09	0	0.19	4.09	0.93
	ASDC-46	7.3	3.29	0	0.15	3.36	0.51
	ASDC筛出
	20211223_20211227-CD66b-ASDC-11-zhangwensen_002.fcs	4	0.07	0.22	2.81	0.37
	20220309_20220310-CD38-ASDC-16-fangziqin_003.fcs	6.36	0.1	0.5	2.63	0.61
	20220309_20220312-CD38-ASDC-20-caikuntong_007.fcs	3.56	0	0.32	6.48	0.43
	20220316_20220319-CD38-ASDC-32-zhaochongyu_008.fcs	5.16	0	0.18	3.2	0.36
	20211216 ASD-17c_20211216-asd-c2_009.fcs	4.29	0	0.26	1.63	0.39
	20211216 ASD-17c_20211216-ASD-C3_006.fcs
	20211223_20211227-CD66b-ASDC-8-huangyanzhe_002.fcs	2.6	0	0.15	1.75	0.5
	20211223_20211227-CD66b-ASDC-8-20246748_003.fcs
	20211223_20211227-CD66b-ASDC-13-wujunxi_004.fcs	3.61	0.1	0.21	5.87	0.62
	20220309_20220310-CD38-ASDC-18-caiwenwei_005.fcs	2.45	0	0.1	6.66	0.69
	20220309_20220312-CD38-ASDC-19-chengsiming_006.fcs	3.24	0	0.22	6.91	0.43
	20220309_20220312-CD38-ASDC-21-linqinan_008.fcs	3.67	0	0.15	3.38	0.3
	20220309_20220312-CD38-ASDC-22-dengxizhi_009.fcs	3.4	0	0.18	4.97	0.64
	20220316_20220319-CD38-ASDC-26-mengxiang_002.fcs	3.55	0.07	0.28	2.77	0.43
	20220316_20220319-CD38-ASDC-29-zhangzixin_005.fcs	2.31	0.07	0.07	4.06	0.49
	20220328_20220407-CD38-ASDC-X3-chijunhao_001.fcs
	20220328_20220407-CD38-ASDC-X4-ouzichen_002.fcs
	20220328_20220407-CD38-ASDC-X5-xiaoziqing_003.fcs
	20220328_20220407-CD38-ASDC-X6-zhouzicong_004.fcs
	20220421_20220421-CD38-ASDC-37-xuezixin_005.fcs	2.67	0	0.08	4.78	0.65
	20220421_20220421-CD38-ASDC-38-meizheyu_006.fcs	3.74	0.09	0.53	4.09	0.53
