# Supplementary material for: Comprehensive multi‐omics mapping of immune perturbations in autism spectrum disorder
Source: Clin Transl Med. 2025 Dec 12;15(12):e70552. doi: 10.1002/ctm2.70552 (PMC12699144; doi:10.1002/ctm2.70552)
Supplement: Supplementary file 6 — Supporting Information [file CTM2-15-e70552-s009.xlsx]

## Sheet: Supplementary Table 3
ENSEMBL	SYMBOL	log2FoldChange	pvalue	padj	regulated
ENSG00000000003	TSPAN6	0.386084	0.0277493	0.0694984	normal
ENSG00000000419	DPM1	0.239905	2.50713e-06	1.76576e-05	normal
ENSG00000000457	SCYL3	0.154271	0.0167809	0.0456504	normal
ENSG00000000460	C1orf112	-0.193215	0.070711	0.148571	normal
ENSG00000000938	FGR	0.0960907	0.520411	0.663622	normal
ENSG00000000971	CFH	-0.62607	0.204687	0.34089	normal
ENSG00000001036	FUCA2	0.00205485	0.983503	0.991045	normal
ENSG00000001084	GCLC	-0.080251	0.0989849	0.193649	normal
ENSG00000001167	NFYA	-0.0908246	0.152083	0.271526	normal
ENSG00000001460	STPG1	0.0650318	0.650849	0.768917	normal
ENSG00000001461	NIPAL3	0.230723	0.00127341	0.00492128	normal
ENSG00000001497	LAS1L	-0.141482	0.00286228	0.0100384	normal
ENSG00000001561	ENPP4	0.522393	6.12175e-07	4.75551e-06	normal
ENSG00000001617	SEMA3F	0.671737	0.220177	0.359795	normal
ENSG00000001629	ANKIB1	0.125282	0.00865472	0.0260747	normal
ENSG00000001630	CYP51A1	-0.0224674	0.940553	0.964621	normal
ENSG00000001631	KRIT1	-0.0709472	0.212781	0.350732	normal
ENSG00000002016	RAD52	0.353648	0.000341828	0.00155035	normal
ENSG00000002330	BAD	-0.418521	5.11798e-05	0.000278491	normal
ENSG00000002549	LAP3	0.0466453	0.854443	0.911143	normal
ENSG00000002587	HS3ST1	0.431796	0.0171637	0.0464234	normal
ENSG00000002726	AOC1	0.510048	0.327265	0.481897	normal
ENSG00000002745	WNT16	-0.319588	0.0819454	0.166702	normal
ENSG00000002822	MAD1L1	-0.499956	2.80977e-05	0.000161719	normal
ENSG00000002834	LASP1	0.245197	0.000659112	0.00276937	normal
ENSG00000002919	SNX11	0.59021	9.38596e-11	1.27983e-09	normal
ENSG00000002933	TMEM176A	-0.280388	0.599133	0.728473	normal
ENSG00000003056	M6PR	0.209465	8.93919e-06	5.68089e-05	normal
ENSG00000003096	KLHL13	0.119191	0.586771	0.718009	normal
ENSG00000003147	ICA1	-0.0464749	0.780892	0.863732	normal
ENSG00000003249	DBNDD1	-0.121502	0.638482	0.759505	normal
ENSG00000003393	ALS2	0.0851496	0.303262	0.455204	normal
ENSG00000003400	CASP10	0.228854	0.00951084	0.0282698	normal
ENSG00000003402	CFLAR	-0.271863	0.0401506	0.0941612	normal
ENSG00000003436	TFPI	0.2101	0.420264	0.57428	normal
ENSG00000003509	NDUFAF7	0.256146	0.000545202	0.00234051	normal
ENSG00000003756	RBM5	0.553907	1.84574e-28	1.39037e-26	normal
ENSG00000003987	MTMR7	-0.696675	6.30163e-09	6.59717e-08	normal
ENSG00000003989	SLC7A2	0.108178	0.797329	0.874136	normal
ENSG00000004059	ARF5	-0.168924	0.00601948	0.0190641	normal
ENSG00000004139	SARM1	-0.484639	3.00698e-09	3.32528e-08	normal
ENSG00000004142	POLDIP2	-0.164047	0.00120008	0.00467536	normal
ENSG00000004399	PLXND1	-0.260329	0.0431514	0.0998818	normal
ENSG00000004455	AK2	0.0207471	0.53754	0.677424	normal
ENSG00000004468	CD38	-0.0599866	0.718328	0.819175	normal
ENSG00000004478	FKBP4	0.329688	2.32682e-06	1.64607e-05	normal
ENSG00000004487	KDM1A	-0.0477006	0.340821	0.495588	normal
ENSG00000004534	RBM6	0.157958	0.0415443	0.0968991	normal
ENSG00000004660	CAMKK1	0.00436889	0.972007	0.984265	normal
ENSG00000004700	RECQL	0.280622	5.68318e-06	3.75191e-05	normal
ENSG00000004766	VPS50	0.594736	5.11971e-23	2.49786e-21	normal
ENSG00000004777	ARHGAP33	-0.502094	5.41672e-07	4.25211e-06	normal
ENSG00000004779	NDUFAB1	0.14599	0.0365945	0.0873629	normal
ENSG00000004799	PDK4	2.31478	1.30557e-10	1.74624e-09	up
ENSG00000004809	SLC22A16	0.153931	0.691265	0.799551	normal
ENSG00000004838	ZMYND10	0.680987	0.000873274	0.00354366	normal
ENSG00000004864	SLC25A13	-0.232502	0.0127262	0.0361778	normal
ENSG00000004866	ST7	0.143764	0.192068	0.324785	normal
ENSG00000004866	ST7-OT3	0.143764	0.192068	0.324785	normal
ENSG00000004897	CDC27	0.326231	7.16269e-12	1.12991e-10	normal
ENSG00000004939	SLC4A1	-0.262191	0.4542	0.605339	normal
ENSG00000004961	HCCS	0.939237	4.73223e-26	2.93398e-24	normal
ENSG00000004975	DVL2	-0.185037	0.00276545	0.00974461	normal
ENSG00000005001	PRSS22	0.0313082	0.95905	0.976761	normal
ENSG00000005007	UPF1	0.439803	5.44528e-22	2.44995e-20	normal
ENSG00000005020	SKAP2	0.249139	0.121994	0.228847	normal
ENSG00000005022	SLC25A5	-0.0970636	0.126571	0.2356	normal
ENSG00000005059	MCUB	-0.276066	0.00019154	0.000921479	normal
ENSG00000005075	POLR2J	-0.147111	0.110486	0.211374	normal
ENSG00000005100	DHX33	0.132214	0.0205612	0.0540033	normal
ENSG00000005102	MEOX1	0.212825	0.3658	0.521418	normal
ENSG00000005108	THSD7A	0.377137	0.306515	0.458741	normal
ENSG00000005156	LIG3	-0.0627998	0.325895	0.480439	normal
ENSG00000005175	RPAP3	0.133565	0.0503845	0.113423	normal
ENSG00000005187	ACSM3	0.308753	0.00231088	0.00834501	normal
ENSG00000005189	REXO5	-0.0443763	0.812118	0.884396	normal
ENSG00000005194	CIAPIN1	0.0792346	0.283043	0.432684	normal
ENSG00000005206	SPPL2B	-0.47176	1.05466e-09	1.23933e-08	normal
ENSG00000005238	ATOSB	0.271419	0.0721533	0.151022	normal
ENSG00000005243	COPZ2	-0.18095	0.455896	0.60684	normal
ENSG00000005249	PRKAR2B	-0.00637045	0.975292	0.986327	normal
ENSG00000005302	MSL3	-0.0255385	0.681857	0.792831	normal
ENSG00000005339	CREBBP	-0.207846	0.000149949	0.000740491	normal
ENSG00000005379	TSPOAP1	-0.555388	0.000499706	0.00216855	normal
ENSG00000005381	MPO	0.432128	0.139386	0.254039	normal
ENSG00000005436	GCFC2	-0.0936399	0.334858	0.489564	normal
ENSG00000005448	WDR54	-0.129258	0.199233	0.333777	normal
ENSG00000005469	CROT	0.326495	2.38265e-06	1.68299e-05	normal
ENSG00000005471	ABCB4	0.0764214	0.635814	0.7575	normal
ENSG00000005483	KMT2E	-0.182018	1.91272e-06	1.37687e-05	normal
ENSG00000005486	RHBDD2	-0.360368	4.39771e-08	4.03097e-07	normal
ENSG00000005513	SOX8	0.24034	0.251815	0.396775	normal
ENSG00000005700	IBTK	0.149529	0.00500394	0.016269	normal
ENSG00000005801	ZNF195	-0.0652238	0.267058	0.414801	normal
ENSG00000005810	MYCBP2	0.0253783	0.620845	0.74542	normal
ENSG00000005812	FBXL3	0.668237	1.43397e-31	1.41718e-29	normal
ENSG00000005844	ITGAL	-0.123369	0.143038	0.259078	normal
ENSG00000005882	PDK2	-0.0161979	0.851683	0.909201	normal
ENSG00000005884	ITGA3	0.19246	0.177349	0.305479	normal
ENSG00000005889	ZFX	-0.161002	0.174533	0.301662	normal
ENSG00000005893	LAMP2	0.287277	0.0188127	0.0502103	normal
ENSG00000005961	ITGA2B	-0.219494	0.361125	0.516697	normal
ENSG00000006007	GDE1	0.170764	0.0970591	0.190591	normal
ENSG00000006015	REX1BD	-0.274875	6.16908e-06	4.04153e-05	normal
ENSG00000006016	CRLF1	-0.748133	0.0433132	0.100186	normal
ENSG00000006025	OSBPL7	-0.291613	0.00113864	0.0044646	normal
ENSG00000006042	TMEM98	0.938828	0.0918191	0.182549	normal
ENSG00000006062	MAP3K14	-0.312238	2.19864e-15	5.14112e-14	normal
ENSG00000006118	TMEM132A	-1.13101	2.08148e-05	0.000122734	down
ENSG00000006125	AP2B1	0.15949	0.00014728	0.000728556	normal
ENSG00000006194	ZNF263	-0.10026	0.11091	0.211976	normal
ENSG00000006282	SPATA20	-0.30674	0.00985212	0.0290984	normal
ENSG00000006327	TNFRSF12A	0.786476	0.000956899	0.00383922	normal
ENSG00000006432	MAP3K9	0.0681441	0.545994	0.684409	normal
ENSG00000006451	RALA	0.606373	1.446e-17	4.27079e-16	normal
ENSG00000006453	BAIAP2L1	-0.471228	0.0200242	0.0528329	normal
ENSG00000006459	KDM7A	-0.305697	2.70268e-08	2.57741e-07	normal
ENSG00000006468	ETV1	0.78438	0.138296	0.252526	normal
ENSG00000006530	AGK	0.0367651	0.514301	0.658247	normal
ENSG00000006534	ALDH3B1	0.0375732	0.844348	0.90477	normal
ENSG00000006555	TTC22	0.454261	8.81019e-05	0.000458433	normal
ENSG00000006576	PHTF2	0.25599	1.59954e-07	1.35796e-06	normal
ENSG00000006607	FARP2	0.237524	7.17178e-05	0.000378836	normal
ENSG00000006625	GGCT	0.188667	0.0412873	0.0964064	normal
ENSG00000006634	DBF4	-0.299962	0.00570551	0.0182145	normal
ENSG00000006638	TBXA2R	0.376398	0.0181731	0.0488028	normal
ENSG00000006652	IFRD1	-0.990878	1.19688e-09	1.39435e-08	normal
ENSG00000006695	COX10	-0.127723	0.0639107	0.137093	normal
ENSG00000006704	GTF2IRD1	0.180584	0.571762	0.706333	normal
ENSG00000006712	PAF1	0.261421	9.84901e-06	6.21299e-05	normal
ENSG00000006715	VPS41	0.759571	4.25357e-28	3.08364e-26	normal
ENSG00000006740	ARHGAP44	0.00937596	0.960705	0.977915	normal
ENSG00000006744	ELAC2	-0.0174262	0.738065	0.833911	normal
ENSG00000006747	SCIN	0.0348328	0.944631	0.967087	normal
ENSG00000006756	ARSD	0.132707	0.460093	0.610869	normal
ENSG00000006757	PNPLA4	0.0697522	0.63474	0.756816	normal
ENSG00000006831	ADIPOR2	0.109689	0.0462307	0.105656	normal
ENSG00000006837	CDKL3	0.0250567	0.945923	0.968024	normal
ENSG00000007001	UPP2	-0.134516	0.776047	0.860411	normal
ENSG00000007038	PRSS21	-0.277971	0.358756	0.514231	normal
ENSG00000007047	MARK4	-0.198068	0.00116248	0.00454726	normal
ENSG00000007062	PROM1	0.246123	0.680168	0.791744	normal
ENSG00000007080	CCDC124	-0.104999	0.148356	0.266232	normal
ENSG00000007129	CEACAM21	-0.0597331	0.493401	0.639983	normal
ENSG00000007168	PAFAH1B1	0.151165	4.97651e-08	4.53276e-07	normal
ENSG00000007171	NOS2	-0.381165	0.484873	0.632833	normal
ENSG00000007202	BLTP2	0.00638814	0.850746	0.908578	normal
ENSG00000007237	GAS7	0.00506735	0.972517	0.984479	normal
ENSG00000007255	TRAPPC6A	-0.22942	0.00394929	0.0132498	normal
ENSG00000007264	MATK	-0.218667	0.109252	0.209509	normal
ENSG00000007312	CD79B	0.36431	0.00123849	0.004803	normal
ENSG00000007314	SCN4A	-0.263576	0.160931	0.283666	normal
ENSG00000007341	ST7L	-0.271267	0.00170996	0.00640085	normal
ENSG00000007350	TKTL1	-0.0510237	0.853274	0.910311	normal
ENSG00000007376	RPUSD1	-0.116584	0.129078	0.239167	normal
ENSG00000007384	RHBDF1	0.0191118	0.965904	0.98092	normal
ENSG00000007392	LUC7L	-0.0177559	0.80443	0.878631	normal
ENSG00000007402	CACNA2D2	-0.14412	0.360235	0.515604	normal
ENSG00000007516	BAIAP3	-0.382633	0.10371	0.200972	normal
ENSG00000007520	TSR3	-0.124161	0.0471457	0.107291	normal
ENSG00000007541	PIGQ	-0.218883	0.0011011	0.00433558	normal
ENSG00000007545	CRAMP1	-0.227225	0.00039362	0.00175765	normal
ENSG00000007866	TEAD3	0.9208	0.00750596	0.023089	normal
ENSG00000007923	DNAJC11	0.0129113	0.804548	0.878718	normal
ENSG00000007944	MYLIP	-0.558922	3.02487e-07	2.47097e-06	normal
ENSG00000007952	NOX1	1.56572	0.000167945	0.000819208	up
ENSG00000007968	E2F2	0.477869	0.00361578	0.0122806	normal
ENSG00000008018	PSMB1	-0.0065635	0.887959	0.933534	normal
ENSG00000008056	SYN1	-1.62316	0.000360747	0.00162434	down
ENSG00000008083	JARID2	-0.0482684	0.434154	0.586769	normal
ENSG00000008086	CDKL5	0.251136	0.0200169	0.0528196	normal
ENSG00000008128	CDK11A	-0.620007	0.000512485	0.00221777	normal
ENSG00000008130	NADK	0.292601	0.128886	0.238947	normal
ENSG00000008226	DLEC1	-0.455312	8.49421e-06	5.42344e-05	normal
ENSG00000008256	CYTH3	-0.175642	0.0868828	0.174733	normal
ENSG00000008277	ADAM22	0.13653	0.227532	0.369023	normal
ENSG00000008282	SYPL1	0.634917	1.33408e-26	8.54625e-25	normal
ENSG00000008283	CYB561	0.0439768	0.699993	0.806075	normal
ENSG00000008294	SPAG9	0.188265	0.0078411	0.0239767	normal
ENSG00000008300	CELSR3	-0.31625	0.089912	0.179524	normal
ENSG00000008311	AASS	0.0192066	0.929733	0.958225	normal
ENSG00000008323	PLEKHG6	-1.66962	1.13442e-05	7.06751e-05	down
ENSG00000008324	SS18L2	0.184073	0.0162516	0.044404	normal
ENSG00000008382	MPND	-0.170371	0.0607251	0.131798	normal
ENSG00000008394	MGST1	0.262365	0.073953	0.154034	normal
ENSG00000008405	CRY1	-0.0439768	0.583238	0.715276	normal
ENSG00000008438	PGLYRP1	0.778965	0.00815545	0.0248045	normal
ENSG00000008441	NFIX	-0.223479	0.206311	0.342745	normal
ENSG00000008513	ST3GAL1	-0.171129	0.0015256	0.00578093	normal
ENSG00000008516	MMP25	0.259177	0.213112	0.351018	normal
ENSG00000008517	IL32	-0.00721014	0.958537	0.976439	normal
ENSG00000008710	PKD1	-0.226644	0.000968144	0.00387693	normal
ENSG00000008735	MAPK8IP2	-0.45085	0.181729	0.311285	normal
ENSG00000008838	MED24	-0.0349989	0.512534	0.656596	normal
ENSG00000008853	RHOBTB2	-0.283146	0.00319669	0.0110355	normal
ENSG00000008869	HEATR5B	0.052158	0.316945	0.470696	normal
ENSG00000008952	SEC62	0.767849	1.15765e-48	3.07722e-46	normal
ENSG00000008988	RPS20	-0.271934	0.00027342	0.00127021	normal
ENSG00000009307	CSDE1	-0.0346549	0.273462	0.421568	normal
ENSG00000009335	UBE3C	-0.142606	0.00164418	0.00618465	normal
ENSG00000009413	REV3L	0.316928	2.65492e-05	0.00015361	normal
ENSG00000009694	TENM1	-0.890814	5.15255e-12	8.30948e-11	normal
ENSG00000009724	MASP2	-0.907756	1.62044e-21	6.96548e-20	normal
ENSG00000009780	FAM76A	-0.00193184	0.976245	0.986596	normal
ENSG00000009790	TRAF3IP3	0.0585335	0.363552	0.519334	normal
ENSG00000009830	POMT2	-0.244986	0.00178813	0.00665365	normal
ENSG00000009844	VTA1	0.498555	7.10118e-15	1.58668e-13	normal
ENSG00000009954	BAZ1B	0.385876	6.24469e-13	1.12298e-11	normal
ENSG00000010017	RANBP9	-0.257955	1.58976e-10	2.09965e-09	normal
ENSG00000010030	ETV7	-0.0283261	0.962183	0.978782	normal
ENSG00000010072	SPRTN	0.457802	1.63645e-08	1.60155e-07	normal
ENSG00000010165	METTL13	1.17517	2.53874e-26	1.59975e-24	up
ENSG00000010219	DYRK4	0.326017	0.00118533	0.00462728	normal
ENSG00000010244	ZNF207	-0.270259	7.19106e-09	7.4474e-08	normal
ENSG00000010256	UQCRC1	0.0534599	0.285525	0.435328	normal
ENSG00000010270	STARD3NL	0.145191	0.0940886	0.186101	normal
ENSG00000010278	CD9	-0.0997495	0.608261	0.735703	normal
ENSG00000010292	NCAPD2	0.274065	0.000206422	0.000986509	normal
ENSG00000010295	IFFO1	-0.00193113	0.971659	0.984128	normal
ENSG00000010310	GIPR	-0.185366	0.15331	0.273168	normal
ENSG00000010318	PHF7	-0.514259	1.14133e-11	1.74913e-10	normal
ENSG00000010319	SEMA3G	0.109862	0.719272	0.819766	normal
ENSG00000010322	NISCH	-0.108235	0.00934999	0.027886	normal
ENSG00000010327	STAB1	-0.0817025	0.698934	0.805519	normal
ENSG00000010361	FUZ	-0.21994	0.00130364	0.00502717	normal
ENSG00000010379	SLC6A13	-0.670123	0.0432321	0.100049	normal
ENSG00000010404	IDS	-0.313124	0.000688961	0.00287857	normal
ENSG00000010539	ZNF200	1.07798	4.34676e-14	8.99134e-13	up
ENSG00000010610	CD4	0.107554	0.172485	0.298906	normal
ENSG00000010626	LRRC23	-0.0255733	0.837604	0.901138	normal
ENSG00000010671	BTK	0.209276	0.0117388	0.0337946	normal
ENSG00000010704	HFE	0.796309	1.64572e-06	1.19946e-05	normal
ENSG00000010803	SCMH1	-0.187807	0.0356293	0.0854646	normal
ENSG00000010810	FYN	-0.22606	0.000239259	0.00112507	normal
ENSG00000010818	HIVEP2	-0.0260129	0.700193	0.806207	normal
ENSG00000010932	FMO1	1.18445	0.00272805	0.0096372	up
ENSG00000011007	ELOA	0.252498	4.05007e-05	0.000225095	normal
ENSG00000011009	LYPLA2	0.0842352	0.0910391	0.18131	normal
ENSG00000011021	CLCN6	-0.0730965	0.27532	0.42351	normal
ENSG00000011028	MRC2	0.175564	0.274408	0.422529	normal
ENSG00000011105	TSPAN9	-0.206956	0.384542	0.540357	normal
ENSG00000011114	BTBD7	0.0867647	0.0606486	0.131659	normal
ENSG00000011132	APBA3	-0.116173	0.0877088	0.176042	normal
ENSG00000011143	MKS1	0.224102	0.0315413	0.0773514	normal
ENSG00000011198	ABHD5	-0.01867	0.90041	0.94085	normal
ENSG00000011201	ANOS1	0.737667	0.0740877	0.154245	normal
ENSG00000011243	AKAP8L	-0.208392	1.72066e-06	1.24975e-05	normal
ENSG00000011258	MBTD1	-0.132607	0.000300426	0.00138399	normal
ENSG00000011260	UTP18	0.285214	1.80749e-07	1.52499e-06	normal
ENSG00000011275	RNF216	-0.129788	0.066962	0.142201	normal
ENSG00000011295	TTC19	-0.248171	8.87469e-06	5.64301e-05	normal
ENSG00000011304	PTBP1	0.0313933	0.391156	0.546249	normal
ENSG00000011332	DPF1	-1.005	0.00420262	0.0139821	down
ENSG00000011347	SYT7	0.227632	0.688767	0.798018	normal
ENSG00000011376	LARS2	0.410591	2.19636e-07	1.8284e-06	normal
ENSG00000011405	PIK3C2A	0.298003	5.59902e-08	5.05792e-07	normal
ENSG00000011422	PLAUR	-2.76686	1.49891e-41	2.72944e-39	down
ENSG00000011426	ANLN	0.55608	0.00291998	0.0102113	normal
ENSG00000011451	WIZ	-0.144801	0.00455756	0.0150345	normal
ENSG00000011454	RABGAP1	0.345847	2.68957e-12	4.48119e-11	normal
ENSG00000011478	QPCTL	-0.12535	0.320971	0.475149	normal
ENSG00000011485	PPP5C	-0.146302	0.0109741	0.0319431	normal
ENSG00000011523	CEP68	0.0421745	0.632522	0.755245	normal
ENSG00000011566	MAP4K3	-0.0683807	0.358416	0.513972	normal
ENSG00000011590	ZBTB32	0.0653221	0.723925	0.82373	normal
ENSG00000011600	TYROBP	-0.0220149	0.901052	0.941055	normal
ENSG00000011638	LDAF1	0.533847	3.25734e-07	2.64221e-06	normal
ENSG00000012048	BRCA1	0.452803	0.000469771	0.00205834	normal
ENSG00000012061	ERCC1	-0.267847	7.3101e-07	5.62948e-06	normal
ENSG00000012124	CD22	-0.00934829	0.924447	0.955426	normal
ENSG00000012171	SEMA3B	-1.0818	2.31172e-05	0.000135002	down
ENSG00000012174	MBTPS2	0.310453	0.000107516	0.000548391	normal
ENSG00000012211	PRICKLE3	0.297466	0.00636965	0.0200551	normal
ENSG00000012223	LTF	0.0339361	0.931849	0.95919	normal
ENSG00000012232	EXTL3	0.184408	0.0249803	0.0635039	normal
ENSG00000012660	ELOVL5	0.17109	0.012657	0.0359988	normal
ENSG00000012779	ALOX5	0.105692	0.503842	0.648875	normal
ENSG00000012817	KDM5D	0.561746	0.477073	0.625406	normal
ENSG00000012822	CALCOCO1	-0.0627238	0.212053	0.349757	normal
ENSG00000012963	UBR7	0.0946729	0.120444	0.226602	normal
ENSG00000012983	MAP4K5	-0.381747	5.17359e-07	4.07093e-06	normal
ENSG00000013016	EHD3	-0.013363	0.880829	0.929163	normal
ENSG00000013275	PSMC4	0.125322	0.00956647	0.0283998	normal
ENSG00000013288	MAN2B2	0.0344301	0.465451	0.615825	normal
ENSG00000013306	SLC25A39	-0.319175	0.126039	0.234779	normal
ENSG00000013364	MVP	0.0125953	0.911715	0.94778	normal
ENSG00000013374	NUB1	-0.123587	0.523913	0.66655	normal
ENSG00000013375	PGM3	0.0138714	0.845623	0.905468	normal
ENSG00000013392	RWDD2A	0.253427	0.0918875	0.182618	normal
ENSG00000013441	CLK1	0.345835	0.00103329	0.00410723	normal
ENSG00000013503	POLR3B	0.624098	1.48155e-08	1.45984e-07	normal
ENSG00000013523	ANGEL1	-0.0849918	0.209588	0.346779	normal
ENSG00000013561	RNF14	0.674353	5.61533e-27	3.74237e-25	normal
ENSG00000013563	DNASE1L1	0.0121069	0.882776	0.930316	normal
ENSG00000013573	DDX11	0.323239	0.248075	0.39254	normal
ENSG00000013583	HEBP1	0.310758	0.00571584	0.0182399	normal
ENSG00000013588	GPRC5A	0.425897	0.205862	0.342261	normal
ENSG00000013619	MAMLD1	-0.183453	0.355159	0.510688	normal
ENSG00000013725	CD6	-0.314522	0.00132372	0.00509525	normal
ENSG00000013810	TACC3	0.0389467	0.481382	0.629912	normal
ENSG00000014123	UFL1	0.30787	1.42014e-05	8.70454e-05	normal
ENSG00000014138	POLA2	-0.160987	0.100187	0.19562	normal
ENSG00000014164	ZC3H3	-0.0620882	0.517265	0.660935	normal
ENSG00000014216	CAPN1	-0.0296676	0.605112	0.733236	normal
ENSG00000014257	ACP3	-0.2202	0.285391	0.435151	normal
ENSG00000014641	MDH1	0.0549099	0.226638	0.367943	normal
ENSG00000014824	SLC30A9	-0.0502201	0.312328	0.465423	normal
ENSG00000014914	MTMR11	0.118082	0.497823	0.643597	normal
ENSG00000014919	COX15	0.419093	1.2565e-13	2.448e-12	normal
ENSG00000015133	CCDC88C	0.00672405	0.910515	0.947086	normal
ENSG00000015153	YAF2	-0.051291	0.471253	0.620528	normal
ENSG00000015171	ZMYND11	-0.182012	0.00286788	0.0100519	normal
ENSG00000015285	WAS	0.141165	0.206522	0.342983	normal
ENSG00000015475	BID	0.0245056	0.846514	0.906067	normal
ENSG00000015479	MATR3	0.793888	4.43397e-09	4.79159e-08	normal
ENSG00000015532	XYLT2	-0.0982936	0.067679	0.14346	normal
ENSG00000015568	RGPD5	0.262089	0.212911	0.350821	normal
ENSG00000015676	NUDCD3	-0.0670142	0.132225	0.243594	normal
ENSG00000016391	CHDH	-0.0265669	0.940422	0.964529	normal
ENSG00000016864	GLT8D1	0.278527	1.13621e-05	7.07294e-05	normal
ENSG00000017260	ATP2C1	0.0703029	0.0785297	0.161282	normal
ENSG00000017483	SLC38A5	-0.308601	0.154783	0.275223	normal
ENSG00000017797	RALBP1	0.21386	0.000679146	0.00284322	normal
ENSG00000018189	RUFY3	-0.355439	2.32888e-09	2.62081e-08	normal
ENSG00000018280	SLC11A1	-0.034443	0.8458	0.905554	normal
ENSG00000018408	WWTR1	-0.443667	0.0925034	0.183594	normal
ENSG00000018510	AGPS	0.146828	0.0157711	0.0433042	normal
ENSG00000018610	STEEP1	0.0419828	0.426796	0.580311	normal
ENSG00000018699	TTC27	-0.0334592	0.646361	0.765152	normal
ENSG00000018869	ZNF582	0.750326	3.34849e-09	3.68048e-08	normal
ENSG00000019102	VSIG2	-0.348716	0.0742427	0.154498	normal
ENSG00000019144	PHLDB1	0.317701	0.0890288	0.178135	normal
ENSG00000019169	MARCO	-0.684209	0.093989	0.185952	normal
ENSG00000019186	CYP24A1	-0.226587	0.56396	0.699841	normal
ENSG00000019485	PRDM11	-0.336289	0.000207725	0.000992326	normal
ENSG00000019549	SNAI2	1.26691	0.0212384	0.0554696	normal
ENSG00000019582	CD74	-0.208769	0.00620421	0.0195848	normal
ENSG00000019991	HGF	0.750622	8.5285e-05	0.000445315	normal
ENSG00000019995	ZRANB1	-0.0154127	0.776253	0.860411	normal
ENSG00000020129	NCDN	0.130787	0.100127	0.195533	normal
ENSG00000020181	ADGRA2	-0.290374	0.399319	0.5543	normal
ENSG00000020256	ZFP64	0.390497	4.25794e-05	0.000235403	normal
ENSG00000020426	MNAT1	-0.0395495	0.716142	0.81761	normal
ENSG00000020577	SAMD4A	0.094058	0.783516	0.865612	normal
ENSG00000020633	RUNX3	-0.730546	4.27024e-11	6.06967e-10	normal
ENSG00000020922	MRE11	-0.00994991	0.906847	0.944758	normal
ENSG00000021300	PLEKHB1	0.0606271	0.615822	0.741861	normal
ENSG00000021355	SERPINB1	-0.327706	0.18003	0.30891	normal
ENSG00000021488	SLC7A9	-0.298137	0.446914	0.599109	normal
ENSG00000021574	SPAST	0.115801	0.0202301	0.0533335	normal
ENSG00000021762	OSBPL5	-0.0567017	0.703081	0.808124	normal
ENSG00000021776	AQR	0.186843	1.54232e-06	1.13016e-05	normal
ENSG00000021826	CPS1	0.287136	0.462248	0.61299	normal
ENSG00000022267	FHL1	-0.140727	0.36744	0.523175	normal
ENSG00000022277	RTF2	0.148008	0.0692901	0.146191	normal
ENSG00000022556	NLRP2	-0.46734	0.21875	0.357942	normal
ENSG00000022567	SLC45A4	0.0120774	0.930661	0.958556	normal
ENSG00000022840	RNF10	-0.0894437	0.456933	0.607789	normal
ENSG00000022976	ZNF839	-0.263054	9.2096e-06	5.8383e-05	normal
ENSG00000023041	ZDHHC6	0.104648	0.00294294	0.0102792	normal
ENSG00000023171	GRAMD1B	0.00774925	0.960493	0.977786	normal
ENSG00000023191	RNH1	-0.155211	0.0169497	0.0459906	normal
ENSG00000023228	NDUFS1	0.255602	1.74017e-06	1.26233e-05	normal
ENSG00000023287	RB1CC1	0.119434	0.011856	0.0340854	normal
ENSG00000023318	ERP44	-0.0384044	0.675704	0.787855	normal
ENSG00000023330	ALAS1	0.759443	8.26664e-14	1.64805e-12	normal
ENSG00000023445	BIRC3	0.191876	0.0757677	0.156965	normal
ENSG00000023516	AKAP11	0.162134	0.0123405	0.0352545	normal
ENSG00000023572	GLRX2	0.0584099	0.301025	0.45284	normal
ENSG00000023608	SNAPC1	0.120184	0.421089	0.575087	normal
ENSG00000023697	DERA	-0.137957	0.0691554	0.145987	normal
ENSG00000023734	STRAP	-0.114295	0.0319507	0.0781814	normal
ENSG00000023839	ABCC2	-0.229279	0.0309183	0.0760819	normal
ENSG00000023892	DEF6	-0.0535645	0.164578	0.288707	normal
ENSG00000023902	PLEKHO1	0.217733	0.084203	0.170336	normal
ENSG00000023909	GCLM	0.718486	4.9955e-22	2.25637e-20	normal
ENSG00000024048	UBR2	0.267472	0.00077711	0.00320004	normal
ENSG00000024422	EHD2	0.14986	0.662828	0.778083	normal
ENSG00000024526	DEPDC1	0.926865	0.000303833	0.00139718	normal
ENSG00000024862	CCDC28A	0.718667	4.71385e-19	1.58218e-17	normal
ENSG00000025039	RRAGD	0.576824	2.09874e-05	0.000123594	normal
ENSG00000025156	HSF2	-0.0532526	0.567374	0.702639	normal
ENSG00000025293	PHF20	0.185822	0.00153122	0.00579841	normal
ENSG00000025423	HSD17B6	0.303985	0.229238	0.370931	normal
ENSG00000025434	NR1H3	0.0878592	0.517399	0.661002	normal
ENSG00000025708	TYMP	0.187445	0.583747	0.71574	normal
ENSG00000025770	NCAPH2	-0.359734	1.7193e-11	2.58185e-10	normal
ENSG00000025772	TOMM34	0.344028	2.07024e-07	1.73214e-06	normal
ENSG00000025796	SEC63	-0.0679908	0.0992704	0.194076	normal
ENSG00000025800	KPNA6	0.171872	0.000167979	0.000819208	normal
ENSG00000026025	VIM	-0.502714	1.10185e-07	9.5543e-07	normal
ENSG00000026036	RTEL1-TNFRSF6B	-0.393598	0.00147502	0.00561556	normal
ENSG00000026103	FAS	-0.143028	0.489482	0.636893	normal
ENSG00000026297	RNASET2	0.186397	0.0777566	0.16011	normal
ENSG00000026508	CD44	-0.200957	0.00355886	0.0121175	normal
ENSG00000026559	KCNG1	0.565441	0.00320043	0.0110467	normal
ENSG00000026652	AGPAT4	-0.413637	0.000417872	0.00185306	normal
ENSG00000026751	SLAMF7	0.442659	0.00257081	0.00915218	normal
ENSG00000026950	BTN3A1	0.248609	0.00103324	0.00410723	normal
ENSG00000027001	MIPEP	-0.1103	0.225707	0.366681	normal
ENSG00000027075	PRKCH	-0.162967	0.0642159	0.137594	normal
ENSG00000027697	IFNGR1	0.293593	0.00849011	0.0256522	normal
ENSG00000027847	B4GALT7	-0.24266	0.000167884	0.000819092	normal
ENSG00000027869	SH2D2A	-0.339587	0.07619	0.157628	normal
ENSG00000028116	VRK2	-0.0745104	0.541877	0.680909	normal
ENSG00000028137	TNFRSF1B	0.0978121	0.476551	0.62507	normal
ENSG00000028203	VEZT	0.434181	2.1692e-10	2.80722e-09	normal
ENSG00000028277	POU2F2	-0.107601	0.17923	0.307999	normal
ENSG00000028310	BRD9	-0.358425	1.46668e-12	2.52557e-11	normal
ENSG00000028528	SNX1	0.0246852	0.526789	0.669038	normal
ENSG00000028839	TBPL1	0.263346	0.000596335	0.00253648	normal
ENSG00000029153	BMAL2	-0.0220383	0.918536	0.951833	normal
ENSG00000029363	BCLAF1	-0.204597	0.000127324	0.000639967	normal
ENSG00000029364	SLC39A9	0.249643	9.98069e-09	1.01145e-07	normal
ENSG00000029534	ANK1	-0.180106	0.182166	0.311914	normal
ENSG00000029639	TFB1M	0.139518	0.144225	0.260655	normal
ENSG00000029725	RABEP1	0.256647	2.70609e-05	0.000156335	normal
ENSG00000029993	HMGB3	-0.0771167	0.740917	0.836185	normal
ENSG00000030066	NUP160	0.382418	1.45048e-13	2.79765e-12	normal
ENSG00000030110	BAK1	0.304247	0.0120434	0.0345221	normal
ENSG00000030419	IKZF2	-0.280474	0.00376689	0.0127024	normal
ENSG00000030582	GRN	0.101587	0.496488	0.642301	normal
ENSG00000031003	FAM13B	0.280778	4.00298e-12	6.53763e-11	normal
ENSG00000031081	ARHGAP31	0.0190107	0.867805	0.92097	normal
ENSG00000031691	CENPQ	0.527851	1.92484e-06	1.38414e-05	normal
ENSG00000031698	SARS1	0.0912205	0.00457495	0.0150799	normal
ENSG00000031823	RANBP3	0.056103	0.187388	0.318388	normal
ENSG00000032219	ARID4A	0.102806	0.0336104	0.0814583	normal
ENSG00000032389	EIPR1	-0.190765	0.00468449	0.0153883	normal
ENSG00000032444	PNPLA6	-0.0405854	0.643489	0.763106	normal
ENSG00000032742	IFT88	-0.120789	0.198625	0.333024	normal
ENSG00000033011	ALG1	0.289046	0.00138052	0.00528661	normal
ENSG00000033030	ZCCHC8	0.304577	2.30843e-11	3.38951e-10	normal
ENSG00000033050	ABCF2	-0.06981	0.339533	0.494473	normal
ENSG00000033100	CHPF2	0.0383744	0.375077	0.531061	normal
ENSG00000033122	LRRC7	-0.850789	1.29621e-07	1.11394e-06	normal
ENSG00000033170	FUT8	0.781205	1.83016e-11	2.7359e-10	normal
ENSG00000033178	UBA6	0.431407	4.3145e-23	2.11841e-21	normal
ENSG00000033327	GAB2	0.0500901	0.779532	0.86264	normal
ENSG00000033627	ATP6V0A1	0.214033	0.0156213	0.0429304	normal
ENSG00000033800	PIAS1	0.29583	2.37465e-07	1.96762e-06	normal
ENSG00000033867	SLC4A7	-0.0759431	0.385887	0.541457	normal
ENSG00000034053	APBA2	-0.360037	0.00149995	0.00569867	normal
ENSG00000034152	MAP2K3	-0.402841	0.000349148	0.00157734	normal
ENSG00000034510	TMSB10	-0.196536	0.00494285	0.0160952	normal
ENSG00000034533	ASTE1	1.09256	5.4033e-37	7.90865e-35	up
ENSG00000034677	RNF19A	-0.0560625	0.451476	0.60268	normal
ENSG00000034693	PEX3	0.102051	0.166246	0.290884	normal
ENSG00000034713	GABARAPL2	0.0291903	0.565514	0.701087	normal
ENSG00000035115	SH3YL1	-0.184237	0.0689781	0.145666	normal
ENSG00000035141	FAM136A	-0.192767	0.00581959	0.0185173	normal
ENSG00000035403	VCL	0.258664	0.0192556	0.0511491	normal
ENSG00000035499	DEPDC1B	0.506379	0.0862711	0.173699	normal
ENSG00000035664	DAPK2	0.184566	0.255637	0.401076	normal
ENSG00000035681	NSMAF	0.288721	1.93969e-13	3.67683e-12	normal
ENSG00000035687	ADSS2	0.160043	0.001083	0.004273	normal
ENSG00000035720	STAP1	-0.0225266	0.851331	0.909035	normal
ENSG00000035862	TIMP2	0.499778	0.00192022	0.00708471	normal
ENSG00000035928	RFC1	0.589175	9.01718e-29	6.95105e-27	normal
ENSG00000036054	TBC1D23	0.637176	1.45816e-38	2.26318e-36	normal
ENSG00000036257	CUL3	0.508389	1.8275e-38	2.79885e-36	normal
ENSG00000036448	MYOM2	0.475973	0.508293	0.653302	normal
ENSG00000036530	CYP46A1	-0.982819	0.00260714	0.00927002	normal
ENSG00000036549	ZZZ3	0.0590323	0.359604	0.514999	normal
ENSG00000036565	SLC18A1	-0.209709	0.674282	0.786628	normal
ENSG00000037042	TUBG2	-0.126485	0.248117	0.392581	normal
ENSG00000037241	RPL26L1	0.232945	0.029848	0.0737777	normal
ENSG00000037280	FLT4	-0.0683126	0.764747	0.852652	normal
ENSG00000037474	NSUN2	0.253414	0.000216597	0.00102813	normal
ENSG00000037637	FBXO42	0.025038	0.61426	0.740596	normal
ENSG00000037749	MFAP3	1.00197	1.49979e-98	2.31228e-95	up
ENSG00000037757	MRI1	-0.119591	0.130364	0.240936	normal
ENSG00000037897	METTL1	-0.0892191	0.610478	0.737464	normal
ENSG00000038002	AGA	0.20314	0.0109876	0.0319743	normal
ENSG00000038210	PI4K2B	0.102785	0.572904	0.707404	normal
ENSG00000038219	BOD1L1	0.332544	2.90359e-05	0.000166663	normal
ENSG00000038274	MAT2B	0.524952	7.40993e-19	2.44106e-17	normal
ENSG00000038358	EDC4	-0.0201353	0.587267	0.718333	normal
ENSG00000038382	TRIO	-0.0274939	0.744702	0.838991	normal
ENSG00000038427	VCAN	0.557521	0.00400262	0.0134054	normal
ENSG00000038532	CLEC16A	-0.0653601	0.175074	0.30235	normal
ENSG00000038945	MSR1	-0.0490721	0.915723	0.949983	normal
ENSG00000039068	CDH1	-0.217186	0.206515	0.342983	normal
ENSG00000039123	MTREX	0.687185	3.92897e-40	6.93599e-38	normal
ENSG00000039319	ZFYVE16	0.553562	3.38558e-07	2.74046e-06	normal
ENSG00000039523	RIPOR1	-0.0902872	0.233526	0.375688	normal
ENSG00000039560	RAI14	0.357729	0.13036	0.240936	normal
ENSG00000039600	SOX30	-0.0879481	0.758047	0.848323	normal
ENSG00000039650	PNKP	-0.401001	3.7191e-12	6.10851e-11	normal
ENSG00000040199	PHLPP2	-0.280149	0.00161219	0.00607618	normal
ENSG00000040275	SPDL1	0.269779	0.0150592	0.0415932	normal
ENSG00000040341	STAU2	0.133138	0.0180285	0.0484573	normal
ENSG00000040487	SLC66A1	-0.147969	0.131545	0.242595	normal
ENSG00000040531	CTNS	0.0940278	0.206772	0.343219	normal
ENSG00000040608	RTN4R	0.977033	3.91477e-08	3.62422e-07	normal
ENSG00000040633	PHF23	1.53207	3.07275e-66	1.82206e-63	up
ENSG00000040933	INPP4A	0.012276	0.751032	0.843698	normal
ENSG00000041353	RAB27B	0.355293	0.0352462	0.0848006	normal
ENSG00000041357	PSMA4	0.179478	0.0532214	0.118631	normal
ENSG00000041802	LSG1	-0.0290961	0.766677	0.853969	normal
ENSG00000041880	PARP3	-0.15851	0.0730954	0.152591	normal
ENSG00000041982	TNC	1.01499	0.000445529	0.00196254	up
ENSG00000041988	THAP3	0.432083	3.43956e-08	3.22013e-07	normal
ENSG00000042062	RIPOR3	-0.997125	6.38251e-05	0.000340803	normal
ENSG00000042088	TDP1	0.133333	0.0360643	0.0862932	normal
ENSG00000042286	AIFM2	-0.0627847	0.596205	0.725787	normal
ENSG00000042317	SPATA7	0.0657607	0.635683	0.757424	normal
ENSG00000042429	MED17	-0.51709	2.12415e-06	1.51567e-05	normal
ENSG00000042445	RETSAT	0.162039	0.0257707	0.0652122	normal
ENSG00000042493	CAPG	0.026837	0.846831	0.906113	normal
ENSG00000042753	AP2S1	0.00477595	0.948076	0.969356	normal
ENSG00000042832	TG	-1.55561	1.81222e-18	5.82885e-17	down
ENSG00000042980	ADAM28	-0.122017	0.374472	0.530445	normal
ENSG00000043093	DCUN1D1	0.0226943	0.608411	0.735846	normal
ENSG00000043143	JADE2	-0.203058	0.00132022	0.00508348	normal
ENSG00000043462	LCP2	-0.267056	0.00358841	0.012202	normal
ENSG00000043514	TRIT1	-0.0566442	0.45073	0.601892	normal
ENSG00000043591	ADRB1	-1.28972	0.0116748	0.0336395	down
ENSG00000044090	CUL7	-0.206182	0.00270468	0.00956252	normal
ENSG00000044115	CTNNA1	0.138274	0.392645	0.547457	normal
ENSG00000044446	PHKA2	-0.0477705	0.250207	0.39507	normal
ENSG00000044459	CNTLN	-0.299911	0.122482	0.229577	normal
ENSG00000044574	HSPA5	-0.332534	0.000472635	0.00206936	normal
ENSG00000046604	DSG2	0.239051	0.249609	0.394374	normal
ENSG00000046647	GEMIN8	-0.197312	0.00532745	0.0171735	normal
ENSG00000046651	OFD1	-0.171248	0.0836234	0.1694	normal
ENSG00000046653	GPM6B	0.0832903	0.507935	0.652982	normal
ENSG00000047056	WDR37	0.0576901	0.171012	0.297076	normal
ENSG00000047188	YTHDC2	-0.0375539	0.575389	0.709106	normal
ENSG00000047230	CTPS2	-0.0892293	0.242053	0.385332	normal
ENSG00000047249	ATP6V1H	0.306247	5.99203e-06	3.93334e-05	normal
ENSG00000047315	POLR2B	0.435866	2.20226e-25	1.32284e-23	normal
ENSG00000047346	ATOSA	-0.353766	1.5682e-06	1.1473e-05	normal
ENSG00000047365	ARAP2	-0.250603	0.000496852	0.002159	normal
ENSG00000047410	TPR	0.0538072	0.144927	0.261618	normal
ENSG00000047457	CP	-0.59539	0.0107216	0.0313223	normal
ENSG00000047578	KATNIP	-0.152393	0.0213287	0.0556714	normal
ENSG00000047579	DTNBP1	0.0983074	0.347703	0.502686	normal
ENSG00000047597	XK	-0.154367	0.436236	0.58876	normal
ENSG00000047621	C12orf4	0.356575	9.63048e-08	8.42768e-07	normal
ENSG00000047634	SCML1	-0.313377	0.00907142	0.0272131	normal
ENSG00000047644	WWC3	-7.34778e-05	0.999341	0.999643	normal
ENSG00000047648	ARHGAP6	-0.0440803	0.822102	0.891	normal
ENSG00000047662	FAM184B	-0.447993	0.00234519	0.00845572	normal
ENSG00000047849	MAP4	-0.0516013	0.303249	0.455204	normal
ENSG00000047932	GOPC	0.298726	8.92593e-12	1.39379e-10	normal
ENSG00000048028	USP28	0.294997	0.000855719	0.00348281	normal
ENSG00000048052	HDAC9	0.226346	0.00816308	0.0248198	normal
ENSG00000048140	TSPAN17	0.0448366	0.524438	0.666882	normal
ENSG00000048162	NOP16	0.0289082	0.762532	0.851571	normal
ENSG00000048342	CC2D2A	0.0145998	0.940859	0.964764	normal
ENSG00000048392	RRM2B	0.424138	1.02408e-08	1.03554e-07	normal
ENSG00000048405	ZNF800	-0.369044	1.25895e-06	9.33156e-06	normal
ENSG00000048462	TNFRSF17	0.732469	0.0270647	0.0680103	normal
ENSG00000048471	SNX29	-0.123638	0.0808717	0.164953	normal
ENSG00000048544	MRPS10	0.28514	0.00042923	0.00189906	normal
ENSG00000048649	RSF1	0.239405	9.92316e-06	6.25124e-05	normal
ENSG00000048707	VPS13D	0.0105868	0.8298	0.896015	normal
ENSG00000048740	CELF2	0.0507962	0.24568	0.389685	normal
ENSG00000048828	FAM120A	-0.0731892	0.122874	0.230144	normal
ENSG00000048991	R3HDM1	-0.209421	0.000335138	0.00152327	normal
ENSG00000049089	COL9A2	-0.0684524	0.632763	0.755357	normal
ENSG00000049130	KITLG	0.117095	0.744907	0.839181	normal
ENSG00000049167	ERCC8	-0.106094	0.187989	0.319171	normal
ENSG00000049192	ADAMTS6	0.0911355	0.634529	0.756761	normal
ENSG00000049239	H6PD	-0.0431338	0.67194	0.784932	normal
ENSG00000049245	VAMP3	0.0434979	0.72669	0.825899	normal
ENSG00000049246	PER3	-0.0993211	0.505426	0.650517	normal
ENSG00000049247	UTS2	0.531755	0.222039	0.36207	normal
ENSG00000049249	TNFRSF9	-0.427162	0.040874	0.0955379	normal
ENSG00000049283	EPN3	-0.195238	0.754669	0.846468	normal
ENSG00000049323	LTBP1	0.0495243	0.820138	0.890082	normal
ENSG00000049449	RCN1	-0.0748047	0.539051	0.678648	normal
ENSG00000049540	ELN	0.609743	0.233648	0.375859	normal
ENSG00000049541	RFC2	0.250467	0.000366933	0.00164963	normal
ENSG00000049618	ARID1B	-0.138759	0.0202533	0.0533684	normal
ENSG00000049656	CLPTM1L	0.0299934	0.605581	0.733574	normal
ENSG00000049759	NEDD4L	-0.116168	0.3846	0.540388	normal
ENSG00000049768	FOXP3	-0.260773	0.146838	0.26414	normal
ENSG00000049769	PPP1R3F	-0.070861	0.527188	0.669305	normal
ENSG00000049860	HEXB	-0.0442331	0.647781	0.766427	normal
ENSG00000049883	PTCD2	-0.0368328	0.687248	0.796736	normal
ENSG00000050030	NEXMIF	1.44112	0.00223739	0.00810897	up
ENSG00000050130	JKAMP	0.337913	4.21786e-08	3.88151e-07	normal
ENSG00000050165	DKK3	-0.327892	0.202346	0.337671	normal
ENSG00000050327	ARHGEF5	0.204637	0.239963	0.382928	normal
ENSG00000050344	NFE2L3	0.471833	1.25534e-05	7.75607e-05	normal
ENSG00000050393	MCUR1	-0.0516787	0.607456	0.734922	normal
ENSG00000050405	LIMA1	0.684889	5.09084e-10	6.21927e-09	normal
ENSG00000050426	LETMD1	-0.121741	0.00119776	0.0046695	normal
ENSG00000050438	SLC4A8	-0.0740207	0.510019	0.654424	normal
ENSG00000050555	LAMC3	-0.329766	0.21429	0.352416	normal
ENSG00000050628	PTGER3	-1.81515	1.34649e-09	1.55773e-08	down
ENSG00000050730	TNIP3	-0.0699693	0.837691	0.901138	normal
ENSG00000050748	MAPK9	-0.220806	2.15702e-05	0.0001268	normal
ENSG00000050767	COL23A1	0.66053	0.292682	0.443864	normal
ENSG00000050820	BCAR1	0.266471	0.45721	0.608034	normal
ENSG00000051009	FHIP1B	0.230994	4.85027e-05	0.000264983	normal
ENSG00000051108	HERPUD1	-0.0540286	0.480593	0.628987	normal
ENSG00000051128	HOMER3	0.362321	0.0259596	0.0656255	normal
ENSG00000051180	RAD51	0.332632	0.149354	0.267541	normal
ENSG00000051341	POLQ	0.279385	0.228937	0.370647	normal
ENSG00000051382	PIK3CB	0.749091	6.09299e-36	8.14488e-34	normal
ENSG00000051523	CYBA	-0.188174	0.0171515	0.0464023	normal
ENSG00000051596	THOC3	0.574209	5.34898e-06	3.55053e-05	normal
ENSG00000051620	HEBP2	-0.234616	0.0632559	0.136042	normal
ENSG00000051825	MPHOSPH9	-0.146848	0.0364677	0.0871142	normal
ENSG00000052126	PLEKHA5	0.280696	0.109423	0.209775	normal
ENSG00000052344	PRSS8	0.318753	0.566001	0.701502	normal
ENSG00000052723	SIKE1	0.246141	1.02686e-05	6.44952e-05	normal
ENSG00000052749	RRP12	-0.226652	0.120509	0.226668	normal
ENSG00000052795	FNIP2	0.176203	0.0703827	0.148064	normal
ENSG00000052802	MSMO1	0.941717	3.30767e-27	2.2432e-25	normal
ENSG00000052841	TTC17	-0.199895	1.80989e-08	1.76308e-07	normal
ENSG00000053108	FSTL4	0.0162334	0.968994	0.982867	normal
ENSG00000053254	FOXN3	-0.415042	5.88412e-17	1.63947e-15	normal
ENSG00000053328	METTL24	0.843711	0.0197003	0.0521328	normal
ENSG00000053371	AKR7A2	0.0833959	0.189926	0.321822	normal
ENSG00000053372	MRTO4	0.22808	0.00248762	0.00889847	normal
ENSG00000053438	NNAT	-0.71723	0.000209269	0.000999082	normal
ENSG00000053501	USE1	-0.0196916	0.801997	0.876926	normal
ENSG00000053524	MCF2L2	-0.39545	0.0342559	0.0828117	normal
ENSG00000053702	NRIP2	-0.954152	1.81274e-28	1.36998e-26	normal
ENSG00000053747	LAMA3	0.941434	0.127322	0.236597	normal
ENSG00000053770	AP5M1	0.414706	4.95289e-24	2.66994e-22	normal
ENSG00000053900	ANAPC4	-0.0617939	0.350605	0.505871	normal
ENSG00000053918	KCNQ1	-0.411934	1.15041e-05	7.14982e-05	normal
ENSG00000054116	TRAPPC3	0.110716	0.033759	0.0817584	normal
ENSG00000054118	THRAP3	0.751107	9.4596e-86	8.41395e-83	normal
ENSG00000054148	PHPT1	-0.0388623	0.775755	0.860272	normal
ENSG00000054179	ENTPD2	0.188022	0.655614	0.772525	normal
ENSG00000054219	LY75	0.24789	0.006053	0.0191625	normal
ENSG00000054267	ARID4B	0.21664	0.000659757	0.00277108	normal
ENSG00000054277	OPN3	0.113958	0.33942	0.49439	normal
ENSG00000054282	SDCCAG8	-0.0923863	0.197442	0.33145	normal
ENSG00000054356	PTPRN	0.423958	0.213598	0.351603	normal
ENSG00000054392	HHAT	-0.30684	0.0221759	0.0575062	normal
ENSG00000054523	KIF1B	0.423599	0.000785151	0.00322723	normal
ENSG00000054598	FOXC1	-0.539451	0.137032	0.250792	normal
ENSG00000054611	TBC1D22A	0.0623036	0.233875	0.376145	normal
ENSG00000054654	SYNE2	-0.167596	0.0865543	0.174178	normal
ENSG00000054690	PLEKHH1	0.0604726	0.762445	0.851571	normal
ENSG00000054793	ATP9A	0.0210774	0.924851	0.955426	normal
ENSG00000054965	FAM168A	0.0548459	0.26796	0.415783	normal
ENSG00000054967	RELT	-1.04488	1.37983e-13	2.67253e-12	down
ENSG00000054983	GALC	-0.130276	0.182919	0.312814	normal
ENSG00000055044	NOP58	-0.133247	0.0397853	0.0935502	normal
ENSG00000055070	SZRD1	-0.124919	0.0311519	0.0765751	normal
ENSG00000055118	KCNH2	0.182422	0.295027	0.446351	normal
ENSG00000055130	CUL1	0.0239659	0.737988	0.833906	normal
ENSG00000055147	FAM114A2	0.519144	3.12817e-11	4.50605e-10	normal
ENSG00000055163	CYFIP2	-0.17012	0.000491634	0.00213914	normal
ENSG00000055208	TAB2	-0.14583	0.0130913	0.0370518	normal
ENSG00000055211	GINM1	-0.144326	0.0499682	0.112551	normal
ENSG00000055332	EIF2AK2	0.0373835	0.918207	0.951705	normal
ENSG00000055483	USP36	-0.342816	1.94735e-06	1.39859e-05	normal
ENSG00000055609	KMT2C	0.270665	5.96063e-11	8.30896e-10	normal
ENSG00000055732	MCOLN3	-0.592505	0.199194	0.333736	normal
ENSG00000055917	PUM2	0.408717	4.3184e-26	2.69911e-24	normal
ENSG00000055950	MRPL43	0.0158145	0.786057	0.867288	normal
ENSG00000055955	ITIH4	-0.183313	0.406566	0.561331	normal
ENSG00000055957	ITIH1	-0.101688	0.830081	0.896219	normal
ENSG00000056050	HPF1	0.241745	0.00130821	0.00504397	normal
ENSG00000056097	ZFR	0.180052	1.24448e-06	9.22726e-06	normal
ENSG00000056277	ZNF280C	0.0269316	0.795953	0.873166	normal
ENSG00000056558	TRAF1	-0.400698	3.12565e-06	2.16743e-05	normal
ENSG00000056586	RC3H2	0.21122	1.03502e-08	1.04477e-07	normal
ENSG00000056736	IL17RB	0.58277	9.26814e-06	5.8738e-05	normal
ENSG00000056972	TRAF3IP2	0.00649819	0.920668	0.953061	normal
ENSG00000057019	DCBLD2	0.0136011	0.933485	0.960077	normal
ENSG00000057252	SOAT1	0.404726	2.2578e-10	2.9121e-09	normal
ENSG00000057294	PKP2	-0.0302448	0.904935	0.94366	normal
ENSG00000057468	MSH4	0.36488	0.295033	0.446351	normal
ENSG00000057608	GDI2	0.28927	5.03907e-08	4.58613e-07	normal
ENSG00000057657	PRDM1	-0.14047	0.402903	0.557903	normal
ENSG00000057663	ATG5	-0.0496344	0.369058	0.524833	normal
ENSG00000057704	TMCC3	0.332377	0.028462	0.0709185	normal
ENSG00000057757	PITHD1	0.179943	0.000526829	0.00227218	normal
ENSG00000057935	MTA3	-0.229266	0.0244774	0.0624588	normal
ENSG00000058056	USP13	-0.0820283	0.269293	0.41718	normal
ENSG00000058063	ATP11B	0.0607273	0.126871	0.23593	normal
ENSG00000058085	LAMC2	0.0817957	0.825718	0.893485	normal
ENSG00000058091	CDK14	0.403385	2.3289e-06	1.64703e-05	normal
ENSG00000058262	SEC61A1	0.176863	0.000867336	0.003524	normal
ENSG00000058272	PPP1R12A	0.275398	1.17658e-06	8.7575e-06	normal
ENSG00000058335	RASGRF1	-0.101912	0.763273	0.851987	normal
ENSG00000058453	CROCC	-0.342539	0.00012968	0.000650539	normal
ENSG00000058600	POLR3E	-0.360832	5.13166e-07	4.04343e-06	normal
ENSG00000058668	ATP2B4	0.190167	0.0233214	0.059959	normal
ENSG00000058673	ZC3H11A	-0.14632	0.239178	0.382043	normal
ENSG00000058729	RIOK2	0.646129	1.39228e-17	4.12264e-16	normal
ENSG00000058799	YIPF1	0.489498	7.41741e-05	0.000390207	normal
ENSG00000058804	NDC1	0.286575	0.000134826	0.000673432	normal
ENSG00000058866	DGKG	0.18664	0.262601	0.409585	normal
ENSG00000059122	FLYWCH1	-0.304991	0.10996	0.210526	normal
ENSG00000059145	UNKL	-0.0838135	0.237023	0.37953	normal
ENSG00000059377	TBXAS1	0.0397199	0.788524	0.868684	normal
ENSG00000059378	PARP12	0.0293914	0.870969	0.923146	normal
ENSG00000059573	ALDH18A1	0.175299	0.0212693	0.0555352	normal
ENSG00000059588	TARBP1	-0.350341	0.000926133	0.00373327	normal
ENSG00000059691	GATB	0.143399	0.0576819	0.126481	normal
ENSG00000059728	MXD1	0.123985	0.535011	0.67556	normal
ENSG00000059758	CDK17	-0.00590934	0.958421	0.976364	normal
ENSG00000059769	DNAJC25	-0.287902	0.000304145	0.00139834	normal
ENSG00000059804	SLC2A3	-0.307389	0.117925	0.222696	normal
ENSG00000059915	PSD	-0.350932	0.00228837	0.00827018	normal
ENSG00000060069	CTDP1	0.0525355	0.316662	0.470369	normal
ENSG00000060138	YBX3	-0.305211	0.171917	0.298212	normal
ENSG00000060140	STYK1	-0.0484506	0.847278	0.906423	normal
ENSG00000060237	WNK1	0.157232	0.00131294	0.00505955	normal
ENSG00000060339	CCAR1	-0.011932	0.826517	0.893896	normal
ENSG00000060491	OGFR	0.129799	0.270681	0.418535	normal
ENSG00000060558	GNA15	-0.433914	0.00983011	0.0290445	normal
ENSG00000060566	CREB3L3	1.12406	0.0579559	0.126921	normal
ENSG00000060642	PIGV	0.867567	5.13201e-32	5.22832e-30	normal
ENSG00000060656	PTPRU	-0.0795056	0.826965	0.894123	normal
ENSG00000060688	SNRNP40	0.592262	9.05204e-22	3.98738e-20	normal
ENSG00000060718	COL11A1	0.418679	0.495174	0.64132	normal
ENSG00000060749	QSER1	0.468681	2.98263e-11	4.31101e-10	normal
ENSG00000060762	MPC1	-0.211249	0.000619771	0.00262074	normal
ENSG00000060971	ACAA1	0.125681	0.0636918	0.136712	normal
ENSG00000060982	BCAT1	0.449129	0.00338552	0.0116007	normal
ENSG00000061273	HDAC7	0.0445908	0.417725	0.572056	normal
ENSG00000061337	LZTS1	-0.211027	0.299701	0.451352	normal
ENSG00000061656	SPAG4	-1.35829	1.07372e-05	6.72193e-05	down
ENSG00000061676	NCKAP1	0.0643104	0.547155	0.68511	normal
ENSG00000061794	MRPS35	0.291374	1.61879e-06	1.1817e-05	normal
ENSG00000061918	GUCY1B1	0.195012	0.332095	0.486664	normal
ENSG00000061936	SFSWAP	-0.160169	0.00110203	0.00433796	normal
ENSG00000061938	TNK2	-0.456792	0.000287673	0.00133028	normal
ENSG00000061987	MON2	0.171226	0.000915746	0.00369784	normal
ENSG00000062038	CDH3	0.755042	0.0837397	0.169576	normal
ENSG00000062194	GPBP1	0.0600744	0.444957	0.597079	normal
ENSG00000062282	DGAT2	0.0698088	0.741604	0.836764	normal
ENSG00000062370	ZNF112	0.628884	0.0816237	0.166194	normal
ENSG00000062485	CS	0.0826704	0.0268982	0.0676433	normal
ENSG00000062524	LTK	-0.146305	0.448025	0.599665	normal
ENSG00000062582	MRPS24	-1.841	5.65548e-12	9.05738e-11	down
ENSG00000062598	ELMO2	0.244215	0.00187561	0.00693782	normal
ENSG00000062650	WAPL	0.0958796	0.00258583	0.00920139	normal
ENSG00000062716	VMP1	0.206994	0.19527	0.32883	normal
ENSG00000062725	APPBP2	0.255646	3.3403e-06	2.30453e-05	normal
ENSG00000062822	POLD1	-0.157256	0.020457	0.0537722	normal
ENSG00000063015	SEZ6	-0.431652	0.302231	0.454263	normal
ENSG00000063046	EIF4B	-0.120505	0.114531	0.217584	normal
ENSG00000063127	SLC6A16	-0.214093	0.0167272	0.0455418	normal
ENSG00000063169	BICRA	-0.320236	4.66692e-07	3.70374e-06	normal
ENSG00000063176	SPHK2	0.203851	0.00202679	0.00743166	normal
ENSG00000063177	RPL18	-0.272453	0.000331881	0.00151144	normal
ENSG00000063180	CA11	-0.25337	0.00984726	0.0290877	normal
ENSG00000063241	ISOC2	0.028822	0.777201	0.860802	normal
ENSG00000063244	U2AF2	-0.0339575	0.39894	0.553874	normal
ENSG00000063245	EPN1	-0.061413	0.297092	0.448551	normal
ENSG00000063322	MED29	-0.00162148	0.967035	0.98175	normal
ENSG00000063587	ZNF275	0.0773334	0.378541	0.534734	normal
ENSG00000063587	LOC105373378	0.0773334	0.378541	0.534734	normal
ENSG00000063601	MTMR1	0.0293258	0.540408	0.679949	normal
ENSG00000063660	GPC1	0.00644446	0.97724	0.987143	normal
ENSG00000063761	ADCK1	-0.119152	0.208913	0.346009	normal
ENSG00000063854	HAGH	-0.225969	0.0780973	0.16062	normal
ENSG00000063978	RNF4	0.402298	2.31703e-19	7.93832e-18	normal
ENSG00000064012	CASP8	-0.0344662	0.680896	0.792152	normal
ENSG00000064042	LIMCH1	0.245893	0.50851	0.653431	normal
ENSG00000064102	INTS13	0.522901	2.70109e-12	4.49714e-11	normal
ENSG00000064115	TM7SF3	0.296387	3.45724e-09	3.791e-08	normal
ENSG00000064199	SPA17	0.472024	0.148303	0.266194	normal
ENSG00000064201	TSPAN32	-0.177146	0.0844142	0.170644	normal
ENSG00000064225	ST3GAL6	0.547588	0.000427606	0.00189311	normal
ENSG00000064270	ATP2C2	-0.210975	0.534676	0.675421	normal
ENSG00000064300	NGFR	0.303581	0.423347	0.576919	normal
ENSG00000064309	CDON	0.43121	0.0440497	0.101544	normal
ENSG00000064313	TAF2	0.0996006	0.0434717	0.100462	normal
ENSG00000064393	HIPK2	0.10614	0.205454	0.341773	normal
ENSG00000064419	TNPO3	0.473013	4.79859e-30	4.15627e-28	normal
ENSG00000064490	RFXANK	-0.0402772	0.571422	0.706025	normal
ENSG00000064545	TMEM161A	-0.135447	0.0660758	0.140667	normal
ENSG00000064547	LPAR2	0.220047	0.0784127	0.161131	normal
ENSG00000064601	CTSA	0.185163	0.0721893	0.151073	normal
ENSG00000064607	SUGP2	-0.330769	4.59299e-08	4.20164e-07	normal
ENSG00000064651	SLC12A2	0.480729	1.45646e-08	1.43757e-07	normal
ENSG00000064652	SNX24	-0.0697467	0.654952	0.771882	normal
ENSG00000064655	EYA2	0.639284	0.28496	0.434638	normal
ENSG00000064666	CNN2	0.13925	0.0202871	0.053429	normal
ENSG00000064687	ABCA7	0.00935991	0.904464	0.943308	normal
ENSG00000064703	DDX20	0.555261	2.54523e-12	4.25604e-11	normal
ENSG00000064726	BTBD1	0.0368951	0.465813	0.615952	normal
ENSG00000064763	FAR2	0.197126	0.249425	0.394122	normal
ENSG00000064787	BCAS1	-0.0510689	0.860033	0.915141	normal
ENSG00000064835	POU1F1	0.776214	0.138738	0.253072	normal
ENSG00000064886	CHI3L2	0.0953972	0.495154	0.64132	normal
ENSG00000064932	SBNO2	0.276686	0.0602403	0.130944	normal
ENSG00000064933	PMS1	-0.106492	0.116015	0.219879	normal
ENSG00000064961	HMG20B	-0.252949	4.13027e-05	0.000229002	normal
ENSG00000064989	CALCRL	0.521437	0.000450332	0.00198105	normal
ENSG00000064995	TAF11	-0.15218	0.00034864	0.00157535	normal
ENSG00000064999	ANKS1A	0.247437	0.00175273	0.00653662	normal
ENSG00000065000	AP3D1	-0.0940125	0.0148868	0.0412154	normal
ENSG00000065029	ZNF76	-0.113274	0.0421338	0.0980183	normal
ENSG00000065054	SLC9A3R2	0.0863646	0.586133	0.717405	normal
ENSG00000065057	NTHL1	0.0544863	0.62429	0.74828	normal
ENSG00000065060	BLTP3A	-0.264353	0.00201396	0.00738815	normal
ENSG00000065135	GNAI3	0.0880716	0.338921	0.493881	normal
ENSG00000065150	IPO5	0.014911	0.813885	0.88582	normal
ENSG00000065154	OAT	-0.0201619	0.739148	0.834726	normal
ENSG00000065183	WDR3	0.719711	5.84537e-17	1.63064e-15	normal
ENSG00000065243	PKN2	-0.0612966	0.535337	0.67567	normal
ENSG00000065268	WDR18	0.0316131	0.699232	0.805672	normal
ENSG00000065308	TRAM2	0.109894	0.352944	0.50823	normal
ENSG00000065320	NTN1	0.135909	0.590456	0.720848	normal
ENSG00000065328	MCM10	0.557779	0.0203637	0.0535878	normal
ENSG00000065357	DGKA	-0.107474	0.20046	0.335371	normal
ENSG00000065361	ERBB3	0.0307779	0.912597	0.948228	normal
ENSG00000065413	ANKRD44	0.242033	2.01327e-07	1.68752e-06	normal
ENSG00000065427	KARS1	-0.0484841	0.448145	0.599768	normal
ENSG00000065457	ADAT1	-0.175898	0.0236334	0.0606061	normal
ENSG00000065485	PDIA5	-0.0174983	0.91507	0.949561	normal
ENSG00000065491	TBC1D22B	-0.0834809	0.258219	0.404331	normal
ENSG00000065518	NDUFB4	-0.259215	5.06704e-06	3.3789e-05	normal
ENSG00000065526	SPEN	-0.213522	3.66863e-05	0.000206225	normal
ENSG00000065534	MYLK	-0.344486	0.0709671	0.148996	normal
ENSG00000065548	ZC3H15	-0.0161552	0.770703	0.856529	normal
ENSG00000065559	MAP2K4	0.249904	0.000537845	0.00231409	normal
ENSG00000065600	PACC1	-0.0158618	0.844528	0.904795	normal
ENSG00000065613	SLK	0.182395	0.026525	0.0668355	normal
ENSG00000065615	CYB5R4	-0.0408109	0.674275	0.786628	normal
ENSG00000065618	COL17A1	0.319779	0.546189	0.684542	normal
ENSG00000065621	GSTO2	-1.39753	1.81675e-09	2.07068e-08	down
ENSG00000065665	SEC61A2	-0.269018	0.000364399	0.00163951	normal
ENSG00000065675	PRKCQ	0.0436673	0.578056	0.711297	normal
ENSG00000065717	TLE2	-0.262678	0.0647955	0.13852	normal
ENSG00000065802	ASB1	0.019991	0.754936	0.846556	normal
ENSG00000065809	FAM107B	-0.131784	0.0711523	0.149281	normal
ENSG00000065833	ME1	0.0361241	0.89325	0.936074	normal
ENSG00000065882	TBC1D1	0.158804	0.0333327	0.0808922	normal
ENSG00000065883	CDK13	0.0705376	0.0790431	0.162211	normal
ENSG00000065911	MTHFD2	0.00705517	0.961819	0.978533	normal
ENSG00000065923	SLC9A7	-0.175319	0.118298	0.223255	normal
ENSG00000065970	FOXJ2	0.125891	0.00685045	0.0213509	normal
ENSG00000065978	YBX1	-0.193716	0.137838	0.251968	normal
ENSG00000065989	PDE4A	-0.427973	0.00605069	0.0191577	normal
ENSG00000066027	PPP2R5A	0.0949002	0.215946	0.354282	normal
ENSG00000066044	ELAVL1	0.445246	2.60901e-16	6.75655e-15	normal
ENSG00000066056	TIE1	0.302473	0.215246	0.35336	normal
ENSG00000066084	DIP2B	0.215462	0.0086661	0.0261055	normal
ENSG00000066117	SMARCD1	-0.160358	0.00112564	0.00441812	normal
ENSG00000066135	KDM4A	0.57375	8.25663e-16	2.02915e-14	normal
ENSG00000066136	NFYC	-0.0302995	0.566523	0.701944	normal
ENSG00000066185	ZMYND12	-0.279023	0.253876	0.398996	normal
ENSG00000066230	SLC9A3	-0.43118	0.165182	0.289537	normal
ENSG00000066279	ASPM	0.726141	0.00607457	0.0192202	normal
ENSG00000066294	CD84	-0.0806601	0.405712	0.560586	normal
ENSG00000066322	ELOVL1	0.291159	7.05861e-07	5.44306e-06	normal
ENSG00000066336	SPI1	-0.0343893	0.848683	0.907338	normal
ENSG00000066379	POLR1H	0.562876	5.97076e-12	9.50309e-11	normal
ENSG00000066382	MPPED2	0.452429	0.228232	0.369822	normal
ENSG00000066422	ZBTB11	0.312622	1.01995e-09	1.20038e-08	normal
ENSG00000066427	ATXN3	0.0859788	0.0763294	0.157832	normal
ENSG00000066455	GOLGA5	0.0349882	0.444726	0.596944	normal
ENSG00000066468	FGFR2	0.376136	0.242585	0.385957	normal
ENSG00000066557	LRRC40	0.373723	3.96969e-08	3.67065e-07	normal
ENSG00000066583	ISOC1	0.477384	1.798e-06	1.30142e-05	normal
ENSG00000066651	TRMT11	-0.224381	0.00476994	0.015609	normal
ENSG00000066654	THUMPD1	0.0399069	0.556075	0.692652	normal
ENSG00000066697	MSANTD3	-0.357181	0.000267143	0.00124339	normal
ENSG00000066735	KIF26A	-0.620164	0.298018	0.449511	normal
ENSG00000066739	ATG2B	-0.0921425	0.0692226	0.146089	normal
ENSG00000066777	ARFGEF1	0.525584	2.53411e-31	2.42165e-29	normal
ENSG00000066827	ZFAT	0.25786	0.000886532	0.00359242	normal
ENSG00000066855	MTFR1	0.00474137	0.955917	0.974458	normal
ENSG00000066923	STAG3	-0.0497524	0.694744	0.802169	normal
ENSG00000066926	FECH	-0.132951	0.224022	0.364506	normal
ENSG00000066933	MYO9A	0.250245	0.00035151	0.00158615	normal
ENSG00000067048	DDX3Y	-0.0792257	0.920191	0.952823	normal
ENSG00000067057	PFKP	-0.267571	0.00197125	0.00725215	normal
ENSG00000067064	IDI1	-0.26338	0.0331084	0.0804354	normal
ENSG00000067066	SP100	-0.170045	0.315558	0.469118	normal
ENSG00000067082	KLF6	-0.816698	2.4213e-09	2.7182e-08	normal
ENSG00000067113	PLPP1	0.0446479	0.76429	0.852324	normal
ENSG00000067141	NEO1	-0.166011	0.39628	0.551074	normal
ENSG00000067167	TRAM1	0.0756382	0.160449	0.282961	normal
ENSG00000067177	PHKA1	0.21972	0.536483	0.676667	normal
ENSG00000067182	TNFRSF1A	1.26869	1.62849e-11	2.45826e-10	up
ENSG00000067191	CACNB1	-0.546884	4.08395e-08	3.76576e-07	normal
ENSG00000067208	EVI5	0.272673	0.00242244	0.00869661	normal
ENSG00000067221	STOML1	0.0458643	0.652032	0.769923	normal
ENSG00000067225	PKM	-0.063911	0.165189	0.289537	normal
ENSG00000067248	DHX29	0.155909	0.00523355	0.016892	normal
ENSG00000067334	DNTTIP2	-0.180176	0.0107976	0.0315047	normal
ENSG00000067365	METTL22	-0.18902	0.0021807	0.00792938	normal
ENSG00000067369	TP53BP1	0.186127	0.00106548	0.00421778	normal
ENSG00000067445	TRO	0.164619	0.320037	0.473948	normal
ENSG00000067533	RRP15	0.126793	0.0406985	0.0952239	normal
ENSG00000067560	RHOA	-0.0657611	0.300674	0.452365	normal
ENSG00000067596	DHX8	0.249727	8.68267e-09	8.8769e-08	normal
ENSG00000067606	PRKCZ	0.0867693	0.253381	0.398586	normal
ENSG00000067646	ZFY	0.659368	0.396048	0.550818	normal
ENSG00000067704	IARS2	-0.0147641	0.778319	0.861752	normal
ENSG00000067715	SYT1	0.881668	0.0406176	0.0950731	normal
ENSG00000067798	NAV3	1.03284	0.0362728	0.0867088	normal
ENSG00000067829	IDH3G	-0.274964	5.65857e-10	6.86929e-09	normal
ENSG00000067836	ROGDI	-0.065121	0.571051	0.705757	normal
ENSG00000067840	PDZD4	-0.324841	0.229626	0.3713	normal
ENSG00000067900	ROCK1	0.281456	3.60184e-07	2.90137e-06	normal
ENSG00000067955	CBFB	-0.0555293	0.202213	0.337524	normal
ENSG00000067992	PDK3	0.0858363	0.0822121	0.167142	normal
ENSG00000068001	HYAL2	0.59735	0.000161216	0.000789387	normal
ENSG00000068024	HDAC4	0.490045	8.03492e-09	8.2695e-08	normal
ENSG00000068028	RASSF1	-0.0834791	0.425806	0.579379	normal
ENSG00000068078	FGFR3	0.156164	0.800127	0.875875	normal
ENSG00000068079	IFI35	0.0226314	0.924692	0.955426	normal
ENSG00000068097	HEATR6	0.158395	0.118733	0.223965	normal
ENSG00000068120	COASY	0.0814274	0.0489286	0.110641	normal
ENSG00000068137	PLEKHH3	-0.00286574	0.993007	0.996281	normal
ENSG00000068305	MEF2A	0.123241	0.269476	0.417311	normal
ENSG00000068308	OTUD5	-0.148652	0.00700781	0.0217797	normal
ENSG00000068323	TFE3	-0.0773067	0.51874	0.662015	normal
ENSG00000068354	TBC1D25	-0.198846	0.000411035	0.0018266	normal
ENSG00000068366	ACSL4	0.444994	0.00624908	0.019713	normal
ENSG00000068383	INPP5A	-0.221619	0.00767419	0.0235532	normal
ENSG00000068394	GPKOW	0.336736	2.30083e-06	1.62968e-05	normal
ENSG00000068400	GRIPAP1	-0.138118	0.0294054	0.0728473	normal
ENSG00000068438	FTSJ1	-0.0519905	0.347172	0.502077	normal
ENSG00000068489	PRR11	0.0676752	0.669022	0.782637	normal
ENSG00000068615	REEP1	-0.569677	0.141893	0.257367	normal
ENSG00000068650	ATP11A	0.00476588	0.958799	0.97662	normal
ENSG00000068654	POLR1A	0.132422	0.0379005	0.0899608	normal
ENSG00000068697	LAPTM4A	0.0691015	0.489787	0.636997	normal
ENSG00000068724	TTC7A	-0.130873	0.0249268	0.0633887	normal
ENSG00000068745	IP6K2	0.492428	4.62373e-15	1.05348e-13	normal
ENSG00000068784	SRBD1	0.242736	0.0276645	0.0693291	normal
ENSG00000068796	KIF2A	-0.0568243	0.355301	0.510797	normal
ENSG00000068831	RASGRP2	-0.275044	4.9559e-06	3.31723e-05	normal
ENSG00000068878	PSME4	0.128768	0.0039363	0.0132101	normal
ENSG00000068885	IFT80	-0.0773861	0.318141	0.471805	normal
ENSG00000068903	SIRT2	-0.173513	0.000308214	0.00141564	normal
ENSG00000068912	ERLEC1	0.283471	0.000223983	0.00106101	normal
ENSG00000068971	PPP2R5B	-0.188673	0.0585215	0.127918	normal
ENSG00000068976	PYGM	-0.283795	0.00868223	0.0261439	normal
ENSG00000069011	PITX1	0.608285	0.18136	0.310746	normal
ENSG00000069020	MAST4	0.183478	0.131354	0.242337	normal
ENSG00000069188	SDK2	-0.242518	0.561634	0.697811	normal
ENSG00000069248	NUP133	0.478406	9.99734e-22	4.37876e-20	normal
ENSG00000069275	NUCKS1	0.302346	2.50745e-06	1.76576e-05	normal
ENSG00000069329	VPS35	0.475492	2.82211e-15	6.54606e-14	normal
ENSG00000069345	DNAJA2	0.414592	5.40941e-21	2.17562e-19	normal
ENSG00000069399	BCL3	-1.49895	5.04494e-12	8.15869e-11	down
ENSG00000069424	KCNAB2	-0.372247	6.77621e-07	5.23752e-06	normal
ENSG00000069493	CLEC2D	0.202311	0.00571358	0.0182352	normal
ENSG00000069509	FUNDC1	0.232966	0.019453	0.0516143	normal
ENSG00000069535	MAOB	-0.358464	0.404036	0.558936	normal
ENSG00000069667	RORA	-0.570636	3.51594e-08	3.28524e-07	normal
ENSG00000069696	DRD4	0.0744061	0.840286	0.902575	normal
ENSG00000069702	TGFBR3	-0.361754	0.0349604	0.0842505	normal
ENSG00000069764	PLA2G10	-1.03892	4.80393e-05	0.000262782	down
ENSG00000069849	ATP1B3	-0.00764201	0.93587	0.961529	normal
ENSG00000069869	NEDD4	-0.09769	0.519491	0.662791	normal
ENSG00000069943	PIGB	0.0248376	0.795624	0.873053	normal
ENSG00000069956	MAPK6	-0.325743	0.000146806	0.000726679	normal
ENSG00000069966	GNB5	-0.227493	0.00635738	0.0200246	normal
ENSG00000069974	RAB27A	0.357441	1.46522e-05	8.94529e-05	normal
ENSG00000069998	HDHD5	-0.0854809	0.159898	0.282231	normal
ENSG00000070010	UFD1	-0.410621	1.37085e-09	1.58353e-08	normal
ENSG00000070018	LRP6	0.318166	0.05679	0.124931	normal
ENSG00000070019	GUCY2C	0.262454	0.39419	0.54896	normal
ENSG00000070031	SCT	-0.4153	0.376945	0.533066	normal
ENSG00000070047	PHRF1	0.484128	3.07123e-24	1.71145e-22	normal
ENSG00000070061	ELP1	0.0979565	0.0564434	0.124348	normal
ENSG00000070081	NUCB2	-0.0374247	0.67376	0.786302	normal
ENSG00000070087	PFN2	0.125163	0.292752	0.443864	normal
ENSG00000070159	PTPN3	0.159648	0.511439	0.655779	normal
ENSG00000070182	SPTB	-0.132261	0.574241	0.708177	normal
ENSG00000070190	DAPP1	0.423477	0.027883	0.0697419	normal
ENSG00000070214	SLC44A1	0.161345	0.0706616	0.148502	normal
ENSG00000070269	TMEM260	0.108581	0.0944524	0.186693	normal
ENSG00000070366	SMG6	-0.000710088	0.991959	0.995641	normal
ENSG00000070367	EXOC5	0.343009	8.82168e-16	2.16112e-14	normal
ENSG00000070371	CLTCL1	0.48029	0.00343853	0.0117511	normal
ENSG00000070388	FGF22	-0.049288	0.925673	0.955931	normal
ENSG00000070404	FSTL3	0.0183751	0.90074	0.940937	normal
ENSG00000070413	DGCR2	0.550941	9.9499e-14	1.965e-12	normal
ENSG00000070423	RNF126	-0.488356	6.22762e-21	2.49169e-19	normal
ENSG00000070444	MNT	-0.114561	0.187205	0.318168	normal
ENSG00000070476	ZXDC	-0.244551	2.59301e-06	1.82156e-05	normal
ENSG00000070495	JMJD6	-0.642405	9.91265e-11	1.3453e-09	normal
ENSG00000070501	POLB	0.232021	0.0672823	0.142723	normal
ENSG00000070526	ST6GALNAC1	0.288208	0.532641	0.673806	normal
ENSG00000070540	WIPI1	0.057569	0.488653	0.636366	normal
ENSG00000070610	GBA2	0.108834	0.0448474	0.103079	normal
ENSG00000070614	NDST1	0.54145	0.00218871	0.007956	normal
ENSG00000070669	ASNS	0.31668	0.0552495	0.122174	normal
ENSG00000070718	AP3M2	-0.305129	0.00173676	0.00648545	normal
ENSG00000070731	ST6GALNAC2	0.19846	0.236878	0.379522	normal
ENSG00000070756	PABPC1	-0.241253	7.59621e-06	4.88922e-05	normal
ENSG00000070759	TESK2	-0.524832	2.10197e-07	1.75614e-06	normal
ENSG00000070761	CFAP20	0.212857	0.00543391	0.0174583	normal
ENSG00000070770	CSNK2A2	0.122898	0.0428832	0.0994302	normal
ENSG00000070778	PTPN21	-0.0619334	0.874037	0.924999	normal
ENSG00000070785	EIF2B3	0.107792	0.132167	0.243507	normal
ENSG00000070814	TCOF1	-0.342995	1.31548e-08	1.30509e-07	normal
ENSG00000070831	CDC42	-1.24406	2.85717e-20	1.06572e-18	down
ENSG00000070882	OSBPL3	-0.149784	0.0465458	0.106187	normal
ENSG00000070915	SLC12A3	0.172205	0.542451	0.681334	normal
ENSG00000070950	RAD18	-0.333479	1.46896e-07	1.2517e-06	normal
ENSG00000070961	ATP2B1	0.0909729	0.323998	0.478731	normal
ENSG00000070985	TRPM5	-0.215221	0.410785	0.565465	normal
ENSG00000071051	NCK2	-0.574874	5.07668e-12	8.20429e-11	normal
ENSG00000071054	MAP4K4	-0.0493888	0.315722	0.469301	normal
ENSG00000071073	MGAT4A	-0.00129061	0.990447	0.995094	normal
ENSG00000071082	RPL31	-0.246857	0.00265888	0.00942365	normal
ENSG00000071127	WDR1	-0.0652378	0.0896838	0.179182	normal
ENSG00000071189	SNX13	0.154451	0.00262374	0.00931764	normal
ENSG00000071205	ARHGAP10	-0.267378	0.0201463	0.0531308	normal
ENSG00000071242	RPS6KA2	0.110503	0.347196	0.502079	normal
ENSG00000071243	ING3	-0.114429	0.0576714	0.126478	normal
ENSG00000071246	VASH1	-0.441482	0.0361861	0.0865399	normal
ENSG00000071282	LMCD1	-0.359427	0.248665	0.39326	normal
ENSG00000071462	BUD23	-0.227913	7.34833e-05	0.000386926	normal
ENSG00000071537	SEL1L	0.478633	3.09821e-11	4.46874e-10	normal
ENSG00000071539	TRIP13	0.180689	0.406319	0.56112	normal
ENSG00000071553	ATP6AP1	-0.174328	0.000603502	0.00256318	normal
ENSG00000071564	TCF3	-0.194	0.00754968	0.0232018	normal
ENSG00000071575	TRIB2	0.0793529	0.324288	0.478834	normal
ENSG00000071626	DAZAP1	-0.130809	0.0106036	0.0310365	normal
ENSG00000071655	MBD3	-0.107604	0.124249	0.232211	normal
ENSG00000071794	HLTF	0.770301	1.68818e-16	4.46692e-15	normal
ENSG00000071859	FAM50A	-0.0827443	0.154374	0.274598	normal
ENSG00000071889	FAM3A	-0.0838465	0.255294	0.400647	normal
ENSG00000071894	CPSF1	-0.310557	0.015126	0.0417477	normal
ENSG00000071909	MYO3B	0.291484	0.455502	0.606412	normal
ENSG00000071967	CYBRD1	0.581026	0.00198335	0.00728888	normal
ENSG00000071994	PDCD2	-0.0742375	0.105731	0.203982	normal
ENSG00000072042	RDH11	0.10072	0.0537645	0.119519	normal
ENSG00000072062	PRKACA	-0.0511812	0.489839	0.636997	normal
ENSG00000072071	ADGRL1	-0.264555	0.000319377	0.00146069	normal
ENSG00000072110	ACTN1	0.272758	0.00411605	0.0137372	normal
ENSG00000072121	ZFYVE26	0.402971	1.39211e-07	1.19102e-06	normal
ENSG00000072133	RPS6KA6	0.898077	0.106624	0.205481	normal
ENSG00000072134	EPN2	0.0241999	0.844544	0.904795	normal
ENSG00000072135	PTPN18	0.0388357	0.592587	0.722413	normal
ENSG00000072163	LIMS2	0.138563	0.377168	0.533251	normal
ENSG00000072195	SPEG	-0.206921	0.168955	0.294421	normal
ENSG00000072210	ALDH3A2	0.0965204	0.261017	0.407719	normal
ENSG00000072274	TFRC	-0.769401	5.20922e-31	4.83809e-29	normal
ENSG00000072310	SREBF1	-0.225743	0.0116599	0.0336009	normal
ENSG00000072315	TRPC5	-1.49343	0.0067617	0.021099	down
ENSG00000072364	AFF4	-0.194927	0.000181745	0.000878743	normal
ENSG00000072401	UBE2D1	0.316033	0.158131	0.27986	normal
ENSG00000072415	PALS1	0.00977645	0.890768	0.934744	normal
ENSG00000072422	RHOBTB1	-0.00696538	0.97127	0.98397	normal
ENSG00000072501	SMC1A	0.240627	0.00363251	0.0123247	normal
ENSG00000072506	HSD17B10	0.00961301	0.887904	0.933519	normal
ENSG00000072518	MARK2	-0.0494395	0.410571	0.565305	normal
ENSG00000072571	HMMR	0.701842	0.012887	0.036536	normal
ENSG00000072609	CHFR	-0.206723	5.48496e-08	4.96459e-07	normal
ENSG00000072682	P4HA2	-0.238521	0.414784	0.569445	normal
ENSG00000072694	FCGR2B	0.353471	0.00704026	0.0218547	normal
ENSG00000072736	NFATC3	0.0634503	0.306859	0.459018	normal
ENSG00000072756	TRNT1	0.252491	1.70821e-06	1.24187e-05	normal
ENSG00000072778	ACADVL	-0.150929	0.0139466	0.0390472	normal
ENSG00000072786	STK10	0.0798852	0.0977829	0.191654	normal
ENSG00000072803	FBXW11	0.168576	0.000547915	0.00235041	normal
ENSG00000072818	ACAP1	-0.129054	0.00374658	0.0126468	normal
ENSG00000072832	CRMP1	-0.0472336	0.843304	0.904203	normal
ENSG00000072840	EVC	-0.12608	0.627846	0.75118	normal
ENSG00000072849	DERL2	0.119189	0.00472062	0.0154828	normal
ENSG00000072858	SIDT1	-0.166683	0.00723087	0.0223587	normal
ENSG00000072864	NDE1	-0.0613177	0.372221	0.528002	normal
ENSG00000072952	IRAG1	1.11276	2.35099e-05	0.000137157	up
ENSG00000072954	TMEM38A	-0.0492235	0.793786	0.87192	normal
ENSG00000072958	AP1M1	-0.0261346	0.477015	0.625366	normal
ENSG00000073008	PVR	0.0748018	0.668643	0.782542	normal
ENSG00000073050	XRCC1	0.0127394	0.822038	0.891	normal
ENSG00000073060	SCARB1	0.177482	0.0915818	0.182187	normal
ENSG00000073111	MCM2	0.238571	0.0877079	0.176042	normal
ENSG00000073146	MOV10L1	-0.988909	0.171472	0.29764	normal
ENSG00000073150	PANX2	-0.0815229	0.623144	0.747465	normal
ENSG00000073169	SELENOO	-0.163168	0.00909868	0.0272807	normal
ENSG00000073282	TP63	-0.0462927	0.884525	0.931279	normal
ENSG00000073331	ALPK1	0.44901	0.0450847	0.103466	normal
ENSG00000073350	LLGL2	-0.312888	0.00718379	0.022237	normal
ENSG00000073417	PDE8A	-0.135199	0.0621885	0.134108	normal
ENSG00000073464	CLCN4	0.0291384	0.834875	0.899676	normal
ENSG00000073536	NLE1	-0.0711357	0.491477	0.638462	normal
ENSG00000073578	SDHA	-0.501712	1.70252e-11	2.56165e-10	normal
ENSG00000073584	SMARCE1	-0.248422	0.0125644	0.0357748	normal
ENSG00000073605	GSDMB	0.00266714	0.978356	0.987979	normal
ENSG00000073614	KDM5A	0.17761	8.61535e-07	6.56686e-06	normal
ENSG00000073670	ADAM11	-0.325324	0.214855	0.352965	normal
ENSG00000073711	PPP2R3A	0.0219174	0.890245	0.934586	normal
ENSG00000073712	FERMT2	0.863362	0.000498265	0.00216351	normal
ENSG00000073737	DHRS9	0.993376	1.14877e-05	7.14149e-05	normal
ENSG00000073756	PTGS2	-2.77363	4.25485e-13	7.77233e-12	down
ENSG00000073792	IGF2BP2	0.068824	0.719113	0.819766	normal
ENSG00000073803	MAP3K13	-0.277232	0.0232414	0.0597866	normal
ENSG00000073849	ST6GAL1	0.545175	6.57294e-15	1.47292e-13	normal
ENSG00000073861	TBX21	0.294173	0.0960178	0.189012	normal
ENSG00000073910	FRY	0.106112	0.418755	0.572856	normal
ENSG00000073921	PICALM	0.292713	0.0235622	0.0604639	normal
ENSG00000073969	NSF	0.435125	2.86028e-11	4.14714e-10	normal
ENSG00000074054	CLASP1	-0.012085	0.794557	0.872379	normal
ENSG00000074071	MRPS34	0.102989	0.137878	0.252001	normal
ENSG00000074181	NOTCH3	0.321997	0.294694	0.446073	normal
ENSG00000074201	CLNS1A	0.126147	0.00736477	0.0227212	normal
ENSG00000074219	TEAD2	-0.492367	0.000706	0.00293862	normal
ENSG00000074266	EED	0.12987	0.087726	0.176061	normal
ENSG00000074276	CDHR2	0.160249	0.37976	0.536031	normal
ENSG00000074319	TSG101	0.269084	1.72083e-05	0.0001035	normal
ENSG00000074356	NCBP3	0.0105951	0.743891	0.838527	normal
ENSG00000074370	ATP2A3	-0.102358	0.017329	0.0468002	normal
ENSG00000074410	CA12	-0.209867	0.563687	0.69961	normal
ENSG00000074416	MGLL	-0.195833	0.303821	0.45583	normal
ENSG00000074527	NTN4	0.237221	0.598621	0.728003	normal
ENSG00000074582	BCS1L	0.110016	0.173692	0.300596	normal
ENSG00000074590	NUAK1	-1.00398	0.00358694	0.0121988	down
ENSG00000074603	DPP8	0.117208	0.00172685	0.00645572	normal
ENSG00000074621	SLC24A1	-0.282149	0.000490551	0.00213483	normal
ENSG00000074657	ZNF532	-0.154117	0.145017	0.261717	normal
ENSG00000074660	SCARF1	-0.0371959	0.839118	0.901991	normal
ENSG00000074695	LMAN1	0.200985	0.0657743	0.14018	normal
ENSG00000074696	HACD3	0.738912	3.55659e-23	1.77404e-21	normal
ENSG00000074706	IPCEF1	0.0758301	0.351601	0.507086	normal
ENSG00000074755	ZZEF1	-0.136756	0.000391947	0.00175085	normal
ENSG00000074800	ENO1	0.0446122	0.318429	0.472081	normal
ENSG00000074803	SLC12A1	0.832202	0.250519	0.395367	normal
ENSG00000074842	MYDGF	0.0166075	0.890541	0.934634	normal
ENSG00000074855	ANO8	-0.351883	9.47551e-06	5.99537e-05	normal
ENSG00000074935	TUBE1	0.307371	5.38107e-05	0.000291571	normal
ENSG00000074964	ARHGEF10L	0.433685	0.0169723	0.0460303	normal
ENSG00000074966	TXK	-0.263621	0.0119614	0.0343414	normal
ENSG00000075035	WSCD2	0.0885094	0.840463	0.902682	normal
ENSG00000075043	KCNQ2	0.34664	0.476342	0.624873	normal
ENSG00000075073	TACR2	-1.7101	4.1848e-08	3.85415e-07	down
ENSG00000075089	ACTR6	0.303957	4.30613e-07	3.4351e-06	normal
ENSG00000075131	TIPIN	0.131584	0.317873	0.471588	normal
ENSG00000075142	SRI	-0.177062	0.0248691	0.0632505	normal
ENSG00000075151	EIF4G3	-0.000301814	0.997893	0.9988	normal
ENSG00000075188	NUP37	0.369975	0.000177963	0.000861539	normal
ENSG00000075213	SEMA3A	-0.144741	0.686075	0.795735	normal
ENSG00000075218	GTSE1	0.479291	0.0534688	0.119033	normal
ENSG00000075223	SEMA3C	0.0652928	0.686403	0.796036	normal
ENSG00000075234	TTC38	0.000521086	0.997745	0.998752	normal
ENSG00000075239	ACAT1	0.107582	0.233111	0.375282	normal
ENSG00000075240	GRAMD4	-0.162836	0.121437	0.228006	normal
ENSG00000075275	CELSR1	-0.156588	0.195324	0.328849	normal
ENSG00000075290	WNT8B	-0.128658	0.706368	0.809831	normal
ENSG00000075292	ZNF638	0.333154	3.30776e-16	8.43389e-15	normal
ENSG00000075303	SLC25A40	0.394677	1.53427e-12	2.63802e-11	normal
ENSG00000075336	TIMM21	0.167055	0.0274775	0.0689426	normal
ENSG00000075340	ADD2	0.172269	0.139388	0.254039	normal
ENSG00000075391	RASAL2	0.186795	0.199521	0.334115	normal
ENSG00000075399	VPS9D1	-0.193933	0.187819	0.318952	normal
ENSG00000075407	ZNF37A	0.0491594	0.441674	0.593915	normal
ENSG00000075413	MARK3	-0.0382385	0.553916	0.690968	normal
ENSG00000075415	SLC25A3	-0.329933	7.87227e-15	1.75134e-13	normal
ENSG00000075420	FNDC3B	0.263874	0.146094	0.263084	normal
ENSG00000075426	FOSL2	-0.939918	4.9815e-08	4.53552e-07	normal
ENSG00000075461	CACNG4	0.204919	0.679827	0.791426	normal
ENSG00000075539	FRYL	0.381741	5.33058e-16	1.33704e-14	normal
ENSG00000075568	TMEM131	0.41367	1.66018e-21	7.12306e-20	normal
ENSG00000075618	FSCN1	-0.504793	0.0104501	0.030657	normal
ENSG00000075624	ACTB	0.369099	6.84536e-05	0.000362754	normal
ENSG00000075643	MOCOS	0.581817	0.282869	0.432533	normal
ENSG00000075651	PLD1	0.703395	1.25129e-05	7.7352e-05	normal
ENSG00000075702	WDR62	-0.182199	0.259432	0.405764	normal
ENSG00000075711	DLG1	-0.0534073	0.298648	0.450202	normal
ENSG00000075785	RAB7A	0.144791	0.0458873	0.104996	normal
ENSG00000075790	BCAP29	-0.863102	2.61535e-05	0.000151586	normal
ENSG00000075826	SEC31B	-0.232499	0.000387094	0.00173185	normal
ENSG00000075856	SART3	0.612346	4.45723e-30	3.87511e-28	normal
ENSG00000075884	ARHGAP15	0.169724	0.00595889	0.0189085	normal
ENSG00000075886	TUBA3D	-0.525932	0.0120467	0.0345221	normal
ENSG00000075914	EXOSC7	-0.12629	0.081692	0.166312	normal
ENSG00000075945	KIFAP3	0.526443	8.46423e-14	1.68454e-12	normal
ENSG00000075975	MKRN2	0.0806461	0.283245	0.432852	normal
ENSG00000076003	MCM6	0.358355	0.00352232	0.0120055	normal
ENSG00000076043	REXO2	0.124829	0.20451	0.340668	normal
ENSG00000076053	RBM7	0.311964	0.00956963	0.0284055	normal
ENSG00000076067	RBMS2	0.0181756	0.929714	0.958225	normal
ENSG00000076108	BAZ2A	-0.069362	0.295	0.446351	normal
ENSG00000076201	PTPN23	-0.0906838	0.0429362	0.0995133	normal
ENSG00000076242	MLH1	0.0825644	0.126091	0.234836	normal
ENSG00000076248	UNG	0.426229	1.43652e-05	8.7979e-05	normal
ENSG00000076258	FMO4	0.343817	0.00431647	0.0143135	normal
ENSG00000076321	KLHL20	-0.0102113	0.870989	0.923146	normal
ENSG00000076351	SLC46A1	0.157752	0.465309	0.615752	normal
ENSG00000076356	PLXNA2	0.0645689	0.690438	0.799152	normal
ENSG00000076382	SPAG5	-0.0563079	0.74044	0.835696	normal
ENSG00000076513	ANKRD13A	-0.0764598	0.329132	0.483485	normal
ENSG00000076554	TPD52	-0.224184	0.0363488	0.0868659	normal
ENSG00000076555	ACACB	0.224898	0.0988966	0.193542	normal
ENSG00000076604	TRAF4	-0.703931	1.764e-10	2.31786e-09	normal
ENSG00000076641	PAG1	-0.0828825	0.362555	0.518262	normal
ENSG00000076650	GPATCH1	0.293774	0.000151607	0.000747559	normal
ENSG00000076662	ICAM3	-0.00323363	0.976724	0.986867	normal
ENSG00000076685	NT5C2	0.123122	0.295401	0.446734	normal
ENSG00000076706	MCAM	-0.116786	0.662881	0.778083	normal
ENSG00000076716	GPC4	0.179411	0.481512	0.630011	normal
ENSG00000076770	MBNL3	-0.0185941	0.819198	0.889385	normal
ENSG00000076826	CAMSAP3	0.117271	0.767482	0.85454	normal
ENSG00000076864	RAP1GAP	0.616388	0.187037	0.317975	normal
ENSG00000076924	XAB2	-0.0177474	0.714592	0.816203	normal
ENSG00000076928	ARHGEF1	-0.27859	9.19411e-12	1.43181e-10	normal
ENSG00000076944	STXBP2	-0.548332	5.04078e-06	3.36333e-05	normal
ENSG00000076984	MAP2K7	-0.148143	0.00206365	0.0075504	normal
ENSG00000077044	DGKD	-0.293141	4.89273e-09	5.23113e-08	normal
ENSG00000077063	CTTNBP2	-0.683863	0.203867	0.339793	normal
ENSG00000077092	RARB	0.527352	0.0318462	0.0779701	normal
ENSG00000077097	TOP2B	0.252284	2.30798e-07	1.91649e-06	normal
ENSG00000077147	TM9SF3	0.149678	8.05127e-05	0.000422017	normal
ENSG00000077150	NFKB2	-0.825344	4.02305e-14	8.37417e-13	normal
ENSG00000077152	UBE2T	1.10232	3.3406e-07	2.70594e-06	up
ENSG00000077157	PPP1R12B	0.259104	0.0310873	0.0764406	normal
ENSG00000077232	DNAJC10	-0.069398	0.2445	0.388105	normal
ENSG00000077235	GTF3C1	0.0295314	0.54592	0.68439	normal
ENSG00000077238	IL4R	-0.101604	0.324242	0.478826	normal
ENSG00000077254	USP33	0.0792553	0.111414	0.212797	normal
ENSG00000077264	PAK3	0.448095	0.397569	0.552468	normal
ENSG00000077312	SNRPA	-0.347368	8.75058e-09	8.93843e-08	normal
ENSG00000077327	SPAG6	0.367764	0.362231	0.517896	normal
ENSG00000077348	EXOSC5	-0.0740997	0.313765	0.467143	normal
ENSG00000077380	DYNC1I2	0.606708	3.91718e-22	1.7867e-20	normal
ENSG00000077420	APBB1IP	0.497796	1.94085e-05	0.000115324	normal
ENSG00000077454	LRCH4	-0.166014	0.000484432	0.00211218	normal
ENSG00000077458	FAM76B	-0.241679	0.000349724	0.00157932	normal
ENSG00000077463	SIRT6	-0.0693679	0.325824	0.480426	normal
ENSG00000077514	POLD3	0.418776	4.54838e-06	3.05773e-05	normal
ENSG00000077549	CAPZB	0.0272593	0.584261	0.715999	normal
ENSG00000077585	GPR137B	0.348474	0.016066	0.0439857	normal
ENSG00000077616	NAALAD2	-0.577185	1.44881e-05	8.8591e-05	normal
ENSG00000077684	JADE1	0.0823767	0.0970115	0.190578	normal
ENSG00000077713	SLC25A43	0.0250917	0.804986	0.878989	normal
ENSG00000077721	UBE2A	0.0373579	0.469968	0.619569	normal
ENSG00000077782	FGFR1	-0.0338878	0.832255	0.89787	normal
ENSG00000077935	SMC1B	-0.123661	0.692194	0.800193	normal
ENSG00000077942	FBLN1	0.0695683	0.841199	0.903042	normal
ENSG00000077943	ITGA8	1.49008	0.00664376	0.0207767	up
ENSG00000077984	CST7	0.0600262	0.756322	0.847253	normal
ENSG00000078018	MAP2	0.0483201	0.806086	0.879858	normal
ENSG00000078043	PIAS2	-0.00485523	0.934781	0.960917	normal
ENSG00000078053	AMPH	0.471942	0.0124351	0.0354768	normal
ENSG00000078061	ARAF	-0.0794555	0.0959532	0.188917	normal
ENSG00000078070	MCCC1	-0.139799	0.0276306	0.0692893	normal
ENSG00000078081	LAMP3	-0.569805	0.114139	0.217053	normal
ENSG00000078098	FAP	0.767683	0.195285	0.32883	normal
ENSG00000078114	NEBL	0.212821	0.537307	0.677308	normal
ENSG00000078124	ACER3	-0.102102	0.365599	0.521261	normal
ENSG00000078140	UBE2K	0.026572	0.487087	0.635006	normal
ENSG00000078142	PIK3C3	0.0959657	0.0411028	0.0960048	normal
ENSG00000078177	N4BP2	-0.192521	0.00567569	0.0181318	normal
ENSG00000078237	TIGAR	0.57859	8.60118e-05	0.000448839	normal
ENSG00000078246	TULP3	0.0975934	0.219604	0.359061	normal
ENSG00000078269	SYNJ2	-0.306481	0.0077859	0.0238391	normal
ENSG00000078304	PPP2R5C	-0.0950898	0.115694	0.219378	normal
ENSG00000078369	GNB1	-0.143822	0.00543164	0.0174534	normal
ENSG00000078399	HOXA9	0.897997	0.00696271	0.0216541	normal
ENSG00000078401	EDN1	-0.9581	3.38491e-06	2.33369e-05	normal
ENSG00000078403	MLLT10	-0.369321	9.00129e-12	1.40276e-10	normal
ENSG00000078487	ZCWPW1	-0.384543	0.000316178	0.00144762	normal
ENSG00000078589	P2RY10	0.512085	4.76815e-09	5.11211e-08	normal
ENSG00000078596	ITM2A	-0.105036	0.375348	0.531328	normal
ENSG00000078618	NRDC	-0.131009	0.124262	0.232217	normal
ENSG00000078668	VDAC3	0.189533	0.00041561	0.00184444	normal
ENSG00000078674	PCM1	0.474955	9.90407e-11	1.34493e-09	normal
ENSG00000078687	TNRC6C	0.16689	0.0157365	0.0432211	normal
ENSG00000078699	CBFA2T2	-0.151765	0.00552134	0.0176949	normal
ENSG00000078747	ITCH	0.211435	6.46275e-06	4.21958e-05	normal
ENSG00000078795	PKD2L2	-0.207345	0.376387	0.532472	normal
ENSG00000078804	TP53INP2	-1.47433	4.66135e-13	8.48806e-12	down
ENSG00000078808	SDF4	-0.0197335	0.623869	0.748063	normal
ENSG00000078814	MYH7B	-0.236541	0.0633936	0.136237	normal
ENSG00000078900	TP73	-0.235792	0.443833	0.596062	normal
ENSG00000078902	TOLLIP	0.552151	1.95623e-20	7.47766e-19	normal
ENSG00000078967	UBE2D4	-0.182426	0.00761293	0.0233745	normal
ENSG00000079134	THOC1	-0.040638	0.514621	0.65843	normal
ENSG00000079150	FKBP7	0.421075	0.0165132	0.0450549	normal
ENSG00000079156	OSBPL6	0.877729	0.0277371	0.0694884	normal
ENSG00000079215	SLC1A3	-0.548835	0.108912	0.208951	normal
ENSG00000079246	XRCC5	-0.00400471	0.92808	0.957305	normal
ENSG00000079257	LXN	0.357999	0.00637718	0.0200761	normal
ENSG00000079263	SP140	0.0645691	0.527141	0.669305	normal
ENSG00000079277	MKNK1	0.0356854	0.731959	0.829669	normal
ENSG00000079308	TNS1	-0.183772	0.404565	0.5595	normal
ENSG00000079313	REXO1	-0.463428	9.99714e-29	7.60506e-27	normal
ENSG00000079332	SAR1A	0.0852626	0.15372	0.273771	normal
ENSG00000079335	CDC14A	-0.0433752	0.657389	0.773914	normal
ENSG00000079337	RAPGEF3	0.16818	0.254407	0.39958	normal
ENSG00000079385	CEACAM1	0.418926	0.228536	0.370236	normal
ENSG00000079387	SENP1	0.0875083	0.108164	0.207895	normal
ENSG00000079432	CIC	-0.170757	0.00206756	0.00756079	normal
ENSG00000079435	LIPE	0.115107	0.253305	0.398548	normal
ENSG00000079459	FDFT1	0.0347024	0.498922	0.644621	normal
ENSG00000079462	PAFAH1B3	-0.0368393	0.739545	0.835093	normal
ENSG00000079482	OPHN1	0.635871	0.0147092	0.0408262	normal
ENSG00000079616	KIF22	-0.275624	0.000921622	0.00371638	normal
ENSG00000079691	CARMIL1	0.360258	0.0119894	0.0344047	normal
ENSG00000079739	PGM1	0.346076	1.1173e-08	1.12245e-07	normal
ENSG00000079785	DDX1	0.531555	4.04909e-21	1.66027e-19	normal
ENSG00000079805	DNM2	-0.19735	3.12558e-07	2.54434e-06	normal
ENSG00000079819	EPB41L2	0.0296046	0.772395	0.857863	normal
ENSG00000079931	MOXD1	0.396643	0.0163353	0.0446167	normal
ENSG00000079950	STX7	0.265138	2.18079e-05	0.000127905	normal
ENSG00000079974	RABL2B	-0.294708	2.58913e-09	2.89118e-08	normal
ENSG00000079999	KEAP1	0.910489	8.89577e-16	2.17697e-14	normal
ENSG00000080007	DDX43	-0.536413	0.0544525	0.12077	normal
ENSG00000080166	DCT	0.346207	0.201302	0.336294	normal
ENSG00000080189	SLC35C2	-0.11062	0.00265463	0.00941435	normal
ENSG00000080200	CRYBG3	0.44026	0.000199427	0.000956043	normal
ENSG00000080298	RFX3	0.0335908	0.649744	0.768121	normal
ENSG00000080345	RIF1	0.273779	0.000120664	0.000609541	normal
ENSG00000080371	RAB21	0.231962	2.01888e-05	0.000119385	normal
ENSG00000080493	SLC4A4	-0.266891	0.103409	0.200557	normal
ENSG00000080503	SMARCA2	-0.250581	2.90974e-08	2.75105e-07	normal
ENSG00000080546	SESN1	0.227909	0.0767418	0.15843	normal
ENSG00000080561	MID2	0.00624229	0.978883	0.988199	normal
ENSG00000080573	COL5A3	-0.343598	0.455052	0.60619	normal
ENSG00000080603	SRCAP	0.0050922	0.955248	0.974218	normal
ENSG00000080608	PUM3	0.18723	0.0111488	0.0323457	normal
ENSG00000080618	CPB2	-2.19077	0.00100984	0.00402925	down
ENSG00000080802	CNOT4	0.282263	3.93617e-06	2.67886e-05	normal
ENSG00000080815	PSEN1	0.506631	1.72699e-10	2.2744e-09	normal
ENSG00000080819	CPOX	0.688645	2.08805e-15	4.88748e-14	normal
ENSG00000080822	CLDND1	-0.343492	0.000138411	0.000689402	normal
ENSG00000080823	MOK	-0.417365	0.0113413	0.0328218	normal
ENSG00000080824	HSP90AA1	0.174886	0.0180412	0.0484802	normal
ENSG00000080839	RBL1	0.249296	0.00248556	0.00889388	normal
ENSG00000080845	DLGAP4	0.0204185	0.744141	0.838727	normal
ENSG00000080854	IGSF9B	-0.0564413	0.683857	0.7944	normal
ENSG00000080947	CROCCP3	-0.0282328	0.927939	0.957245	normal
ENSG00000080986	NDC80	0.043192	0.764754	0.852652	normal
ENSG00000081014	AP4E1	0.0427401	0.541054	0.680281	normal
ENSG00000081019	RSBN1	0.289803	1.00994e-06	7.60034e-06	normal
ENSG00000081026	MAGI3	0.425802	0.0153682	0.0423151	normal
ENSG00000081041	CXCL2	-6.44175	2.61604e-88	2.88089e-85	down
ENSG00000081052	COL4A4	0.0357455	0.85269	0.909982	normal
ENSG00000081059	TCF7	-0.339612	0.00303122	0.0105445	normal
ENSG00000081087	OSTM1	0.250372	0.000123217	0.000620946	normal
ENSG00000081148	IMPG2	-0.358778	0.018704	0.0499884	normal
ENSG00000081154	PCNP	-0.1554	0.00113286	0.00444495	normal
ENSG00000081177	EXD2	0.430094	0.000616785	0.0026105	normal
ENSG00000081181	ARG2	-0.363899	0.0917452	0.182442	normal
ENSG00000081189	MEF2C	0.268224	0.00179925	0.0066907	normal
ENSG00000081237	PTPRC	0.17627	0.0060102	0.01904	normal
ENSG00000081307	UBA5	0.0112212	0.840503	0.902683	normal
ENSG00000081320	STK17B	-0.27044	2.37432e-07	1.96762e-06	normal
ENSG00000081377	CDC14B	-0.0280173	0.808466	0.881914	normal
ENSG00000081386	ZNF510	0.221001	0.00325012	0.0111949	normal
ENSG00000081479	LRP2	-0.00242032	0.996722	0.998319	normal
ENSG00000081665	ZNF506	0.37513	9.44515e-07	7.14519e-06	normal
ENSG00000081692	JMJD4	0.101824	0.424546	0.578042	normal
ENSG00000081721	DUSP12	-0.17228	0.0560191	0.123537	normal
ENSG00000081760	AACS	-0.120679	0.183793	0.313914	normal
ENSG00000081791	DELE1	-0.12632	0.000174117	0.000845576	normal
ENSG00000081803	CADPS2	0.486894	0.343308	0.498108	normal
ENSG00000081870	HSPB11	-0.0918896	0.177653	0.305867	normal
ENSG00000081913	PHLPP1	0.425767	2.23501e-05	0.00013072	normal
ENSG00000081923	ATP8B1	-0.341151	0.0373535	0.088799	normal
ENSG00000081985	IL12RB2	0.0811266	0.708203	0.811229	normal
ENSG00000082014	SMARCD3	-0.247589	0.097546	0.19132	normal
ENSG00000082068	WDR70	0.127195	0.102619	0.199408	normal
ENSG00000082074	FYB1	0.0966343	0.246815	0.390949	normal
ENSG00000082146	STRADB	-0.230345	0.340292	0.495098	normal
ENSG00000082153	BZW1	-0.0271103	0.700124	0.806168	normal
ENSG00000082196	C1QTNF3	-0.258435	0.0367138	0.0875548	normal
ENSG00000082212	ME2	0.0539075	0.442831	0.595201	normal
ENSG00000082213	C5orf22	0.436883	1.80644e-12	3.07401e-11	normal
ENSG00000082258	CCNT2	0.0883228	0.0442795	0.101932	normal
ENSG00000082269	FAM135A	0.297919	0.000399167	0.00178001	normal
ENSG00000082293	COL19A1	-0.182515	0.246731	0.390878	normal
ENSG00000082397	EPB41L3	0.154822	0.543209	0.682037	normal
ENSG00000082438	COBLL1	0.185137	0.126718	0.235797	normal
ENSG00000082458	DLG3	0.0441705	0.661413	0.777188	normal
ENSG00000082512	TRAF5	-0.0640586	0.436969	0.589337	normal
ENSG00000082515	MRPL22	0.0943431	0.204048	0.340046	normal
ENSG00000082516	GEMIN5	0.846502	2.58875e-23	1.30715e-21	normal
ENSG00000082641	NFE2L1	0.565097	3.92742e-24	2.14211e-22	normal
ENSG00000082701	GSK3B	0.0127908	0.814394	0.886115	normal
ENSG00000082781	ITGB5	-0.0753613	0.691301	0.799551	normal
ENSG00000082805	ERC1	-0.0413435	0.564327	0.700124	normal
ENSG00000082898	XPO1	0.141402	0.00931217	0.0278096	normal
ENSG00000082996	RNF13	0.072459	0.606072	0.73397	normal
ENSG00000083093	PALB2	0.130778	0.0475131	0.107957	normal
ENSG00000083097	DOP1A	0.174499	0.0259646	0.0656308	normal
ENSG00000083099	LYRM2	0.583366	1.45405e-26	9.26345e-25	normal
ENSG00000083123	BCKDHB	-0.0445506	0.683898	0.7944	normal
ENSG00000083168	KAT6A	0.00111063	0.978796	0.988153	normal
ENSG00000083223	TUT7	0.231093	0.0732342	0.152798	normal
ENSG00000083290	ULK2	-0.180136	0.0592539	0.129189	normal
ENSG00000083312	TNPO1	0.363634	1.98193e-15	4.65322e-14	normal
ENSG00000083444	PLOD1	0.0208102	0.87221	0.923907	normal
ENSG00000083454	P2RX5	-0.160068	0.156738	0.278076	normal
ENSG00000083457	ITGAE	0.0452956	0.639616	0.760384	normal
ENSG00000083520	DIS3	0.236014	4.09536e-12	6.67907e-11	normal
ENSG00000083535	PIBF1	-0.18423	0.0112883	0.032701	normal
ENSG00000083544	TDRD3	0.139127	0.0434208	0.100385	normal
ENSG00000083635	NUFIP1	0.447612	1.31065e-05	8.08268e-05	normal
ENSG00000083642	PDS5B	0.301976	7.02233e-09	7.28595e-08	normal
ENSG00000083720	OXCT1	-0.0269712	0.757621	0.848127	normal
ENSG00000083750	RRAGB	-0.498887	2.17849e-14	4.63049e-13	normal
ENSG00000083799	CYLD	-0.320764	6.66434e-08	5.95976e-07	normal
ENSG00000083807	SLC27A5	-0.430714	0.00203617	0.00746251	normal
ENSG00000083812	ZNF324	-0.219247	0.000852382	0.00347229	normal
ENSG00000083814	ZNF671	0.539195	7.77269e-12	1.2228e-10	normal
ENSG00000083817	ZNF416	0.744803	1.0888e-06	8.15403e-06	normal
ENSG00000083828	ZNF586	0.424267	5.7757e-09	6.09625e-08	normal
ENSG00000083838	ZNF446	-0.294441	0.00747624	0.0230128	normal
ENSG00000083844	ZNF264	0.417333	1.55173e-11	2.35006e-10	normal
ENSG00000083845	RPS5	-0.229762	0.014297	0.0398902	normal
ENSG00000083857	FAT1	0.830061	0.0134141	0.0378217	normal
ENSG00000083896	YTHDC1	0.131316	4.8043e-05	0.000262782	normal
ENSG00000083937	CHMP2B	0.0788539	0.327695	0.482162	normal
ENSG00000084070	SMAP2	-0.168196	0.195484	0.329057	normal
ENSG00000084072	PPIE	-0.12249	0.372248	0.528005	normal
ENSG00000084073	ZMPSTE24	0.474906	3.77155e-12	6.19026e-11	normal
ENSG00000084090	STARD7	0.274975	1.507e-10	1.99833e-09	normal
ENSG00000084092	NOA1	0.205712	0.00131904	0.00507979	normal
ENSG00000084093	REST	0.312747	3.05032e-10	3.85983e-09	normal
ENSG00000084110	HAL	0.404767	0.0237807	0.0609501	normal
ENSG00000084112	SSH1	-0.0883243	0.203701	0.339591	normal
ENSG00000084207	GSTP1	-0.154919	0.0483447	0.109578	normal
ENSG00000084234	APLP2	-0.0610234	0.554033	0.69104	normal
ENSG00000084444	FAM234B	0.591955	4.66323e-14	9.58594e-13	normal
ENSG00000084463	WBP11	-0.112704	0.00222783	0.00808044	normal
ENSG00000084623	EIF3I	-0.117654	0.0112535	0.0326084	normal
ENSG00000084636	COL16A1	0.297173	0.502916	0.648146	normal
ENSG00000084652	TXLNA	0.622168	3.92477e-22	1.7867e-20	normal
ENSG00000084676	NCOA1	-0.120589	0.190881	0.323109	normal
ENSG00000084693	AGBL5	-0.190728	0.00314432	0.0108839	normal
ENSG00000084710	EFR3B	-0.0526513	0.77029	0.856347	normal
ENSG00000084731	KIF3C	0.133186	0.226156	0.367281	normal
ENSG00000084733	RAB10	0.590318	1.75562e-10	2.30816e-09	normal
ENSG00000084754	HADHA	0.043326	0.319382	0.473191	normal
ENSG00000084764	MAPRE3	0.119971	0.308377	0.460633	normal
ENSG00000084774	CAD	0.117667	0.0313798	0.0770044	normal
ENSG00000085063	CD59	0.324332	0.0766195	0.158276	normal
ENSG00000085117	CD82	0.167649	0.140707	0.255656	normal
ENSG00000085185	BCORL1	0.629399	4.04314e-12	6.59856e-11	normal
ENSG00000085224	ATRX	0.351619	2.46524e-13	4.62752e-12	normal
ENSG00000085231	AK6	0.714428	1.4672e-18	4.7389e-17	normal
ENSG00000085265	FCN1	0.0353647	0.849722	0.90803	normal
ENSG00000085274	MYNN	0.105231	0.0665244	0.141414	normal
ENSG00000085276	MECOM	-0.170704	0.648414	0.766862	normal
ENSG00000085365	SCAMP1	0.296912	5.38043e-08	4.87669e-07	normal
ENSG00000085377	PREP	0.298921	1.77633e-06	1.28695e-05	normal
ENSG00000085382	HACE1	0.0706044	0.391075	0.546168	normal
ENSG00000085415	SEH1L	0.386861	5.61346e-10	6.8217e-09	normal
ENSG00000085433	WDR47	0.0151177	0.802199	0.877064	normal
ENSG00000085449	WDFY1	0.00272256	0.980364	0.989175	normal
ENSG00000085465	OVGP1	-0.667411	9.58787e-07	7.24605e-06	normal
ENSG00000085491	SLC25A24	0.302315	0.0158503	0.0434891	normal
ENSG00000085511	MAP3K4	0.398184	3.12926e-11	4.50605e-10	normal
ENSG00000085514	PILRA	-0.258408	0.0751838	0.156035	normal
ENSG00000085552	IGSF9	-1.16175	0.00138504	0.00529884	down
ENSG00000085563	ABCB1	0.304034	0.00735193	0.0226876	normal
ENSG00000085644	ZNF213	0.695678	1.74879e-11	2.62104e-10	normal
ENSG00000085662	AKR1B1	0.0298893	0.631474	0.754429	normal
ENSG00000085719	CPNE3	0.217165	8.65157e-05	0.00045113	normal
ENSG00000085721	RRN3	0.219253	4.01457e-05	0.00022339	normal
ENSG00000085733	CTTN	-0.227739	0.287121	0.437142	normal
ENSG00000085741	WNT11	-0.169001	0.730565	0.828757	normal
ENSG00000085760	MTIF2	0.16675	0.047774	0.10838	normal
ENSG00000085788	DDHD2	-0.252253	0.00173671	0.00648545	normal
ENSG00000085831	TTC39A	-0.764154	0.00215852	0.00786358	normal
ENSG00000085832	EPS15	0.245741	2.86496e-05	0.000164609	normal
ENSG00000085840	ORC1	0.343632	0.07722	0.159147	normal
ENSG00000085871	MGST2	0.48179	0.000570614	0.00243739	normal
ENSG00000085872	CHERP	0.259928	1.40877e-06	1.03888e-05	normal
ENSG00000085978	ATG16L1	-0.190937	0.00530892	0.0171209	normal
ENSG00000085982	USP40	0.028305	0.762587	0.85159	normal
ENSG00000085998	POMGNT1	-0.152707	0.00740517	0.0228306	normal
ENSG00000085999	RAD54L	0.106561	0.645006	0.764161	normal
ENSG00000086015	MAST2	0.00651306	0.927417	0.956791	normal
ENSG00000086061	DNAJA1	-0.0145107	0.923051	0.954602	normal
ENSG00000086062	B4GALT1	-0.397461	9.58515e-12	1.48769e-10	normal
ENSG00000086065	CHMP5	0.266428	0.268543	0.416382	normal
ENSG00000086102	NFX1	0.113586	0.0279882	0.0699585	normal
ENSG00000086189	DIMT1	0.244817	0.00711106	0.0220325	normal
ENSG00000086200	IPO11	0.512549	1.91426e-10	2.49544e-09	normal
ENSG00000086200	IPO11-LRRC70	0.512549	1.91426e-10	2.49544e-09	normal
ENSG00000086232	EIF2AK1	-0.2269	3.84187e-05	0.000214876	normal
ENSG00000086288	NME8	0.175249	0.453728	0.604953	normal
ENSG00000086289	EPDR1	0.755546	0.000481705	0.00210195	normal
ENSG00000086300	SNX10	0.0457707	0.76959	0.855816	normal
ENSG00000086475	SEPHS1	0.239326	0.00175713	0.00654987	normal
ENSG00000086504	MRPL28	0.075425	0.336533	0.491547	normal
ENSG00000086506	HBQ1	-0.326028	0.234436	0.376629	normal
ENSG00000086544	ITPKC	0.068382	0.379239	0.535374	normal
ENSG00000086548	CEACAM6	0.32322	0.492887	0.639595	normal
ENSG00000086570	FAT2	-0.628635	0.00559997	0.0179275	normal
ENSG00000086589	RBM22	-0.0399936	0.354731	0.510232	normal
ENSG00000086598	TMED2	-0.0649799	0.105979	0.204376	normal
ENSG00000086619	ERO1B	-0.108387	0.0787147	0.161608	normal
ENSG00000086666	ZFAND6	0.244573	6.96704e-08	6.21604e-07	normal
ENSG00000086712	TXLNG	-0.0729964	0.426777	0.580311	normal
ENSG00000086717	PPEF1	-0.0160345	0.956136	0.974525	normal
ENSG00000086730	LAT2	0.202963	0.0670784	0.142419	normal
ENSG00000086758	HUWE1	0.131169	0.00139192	0.00532145	normal
ENSG00000086827	ZW10	0.550146	3.02528e-11	4.3672e-10	normal
ENSG00000086848	ALG9	-0.193121	0.0749345	0.155602	normal
ENSG00000086967	MYBPC2	-0.371368	0.0651485	0.139129	normal
ENSG00000087008	ACOX3	0.305171	0.00019257	0.000926244	normal
ENSG00000087053	MTMR2	0.184821	0.00780035	0.0238802	normal
ENSG00000087074	PPP1R15A	-3.81989	1.68241e-71	1.08076e-68	down
ENSG00000087076	HSD17B14	-0.304111	0.509615	0.654269	normal
ENSG00000087077	TRIP6	0.0577507	0.585491	0.716973	normal
ENSG00000087085	ACHE	-0.893228	0.100271	0.195734	normal
ENSG00000087086	FTL	-0.189855	0.115117	0.218482	normal
ENSG00000087087	SRRT	-0.292161	2.12489e-12	3.58687e-11	normal
ENSG00000087088	BAX	-0.201476	0.00137225	0.00525932	normal
ENSG00000087095	NLK	0.206651	8.74935e-05	0.000455818	normal
ENSG00000087111	PIGS	0.193073	2.6734e-05	0.000154601	normal
ENSG00000087152	ATXN7L3	-0.142427	0.000831784	0.00340036	normal
ENSG00000087157	PGS1	0.490576	2.74935e-05	0.000158631	normal
ENSG00000087191	PSMC5	-0.0141864	0.747827	0.841225	normal
ENSG00000087206	UIMC1	-0.135128	0.0285696	0.0711503	normal
ENSG00000087237	CETP	0.595838	0.00275186	0.00970557	normal
ENSG00000087245	MMP2	-0.128059	0.704415	0.808893	normal
ENSG00000087253	LPCAT2	0.206988	0.398872	0.553814	normal
ENSG00000087258	GNAO1	-0.564147	0.00216401	0.00787862	normal
ENSG00000087263	OGFOD1	0.486217	5.2681e-12	8.47809e-11	normal
ENSG00000087266	SH3BP2	-0.14766	0.170105	0.296	normal
ENSG00000087269	NOP14	0.0259439	0.681405	0.792466	normal
ENSG00000087274	ADD1	-0.113429	0.000210876	0.00100468	normal
ENSG00000087299	L2HGDH	0.17888	0.0865706	0.174196	normal
ENSG00000087301	TXNDC16	0.0538427	0.408218	0.562936	normal
ENSG00000087302	RTRAF	-0.122586	0.018764	0.050108	normal
ENSG00000087303	NID2	-0.602082	0.00851816	0.0257202	normal
ENSG00000087338	GMCL1	0.259383	2.23025e-07	1.85595e-06	normal
ENSG00000087365	SF3B2	-0.00880024	0.832651	0.898138	normal
ENSG00000087448	KLHL42	0.171941	0.0240764	0.0615851	normal
ENSG00000087460	GNAS	-0.189782	0.011308	0.0327417	normal
ENSG00000087470	DNM1L	-0.158888	4.66704e-06	3.13568e-05	normal
ENSG00000087495	PHACTR3	0.457752	0.417067	0.571764	normal
ENSG00000087502	ERGIC2	0.842316	1.31076e-24	7.44785e-23	normal
ENSG00000087510	TFAP2C	0.806655	0.146772	0.264061	normal
ENSG00000087586	AURKA	0.983662	8.57856e-08	7.56051e-07	normal
ENSG00000087589	CASS4	0.375479	0.000916624	0.00370074	normal
ENSG00000087842	PIR	0.340739	0.502313	0.647555	normal
ENSG00000087884	AAMDC	-0.241704	0.0972657	0.190915	normal
ENSG00000087903	RFX2	-0.0531168	0.788186	0.868588	normal
ENSG00000087995	METTL2A	0.487675	1.68993e-08	1.65249e-07	normal
ENSG00000088035	ALG6	0.245576	4.8173e-08	4.39467e-07	normal
ENSG00000088038	CNOT3	0.152709	0.000723547	0.00300516	normal
ENSG00000088053	GP6	-0.355535	0.182861	0.312738	normal
ENSG00000088179	PTPN4	0.450849	5.99018e-07	4.66427e-06	normal
ENSG00000088205	DDX18	0.0718482	0.133359	0.245409	normal
ENSG00000088247	KHSRP	0.0202814	0.649594	0.768022	normal
ENSG00000088256	GNA11	0.0536948	0.702404	0.807667	normal
ENSG00000088280	ASAP3	0.124322	0.536435	0.676645	normal
ENSG00000088298	EDEM2	0.140767	0.0718402	0.15046	normal
ENSG00000088298	MMP24-AS1-EDEM2	0.140767	0.0718402	0.15046	normal
ENSG00000088305	DNMT3B	0.454512	0.11639	0.220369	normal
ENSG00000088325	TPX2	0.408868	0.0593085	0.129266	normal
ENSG00000088356	PDRG1	0.391203	1.44169e-05	8.82493e-05	normal
ENSG00000088367	EPB41L1	0.245039	0.370321	0.526176	normal
ENSG00000088387	DOCK9	-0.0865126	0.291781	0.442735	normal
ENSG00000088448	ANKRD10	-0.175992	1.48596e-06	1.09093e-05	normal
ENSG00000088451	TGDS	0.517617	6.19166e-15	1.39153e-13	normal
ENSG00000088538	DOCK3	-0.149492	0.567204	0.702579	normal
ENSG00000088543	C3orf18	-0.207147	0.02245	0.0580802	normal
ENSG00000088682	COQ9	0.322556	4.74122e-06	3.18176e-05	normal
ENSG00000088726	TMEM40	-0.288107	0.241904	0.385148	normal
ENSG00000088727	KIF9	-0.172202	0.349174	0.504309	normal
ENSG00000088756	ARHGAP28	0.791531	0.183502	0.313555	normal
ENSG00000088766	CRLS1	-0.250976	0.0280413	0.0700684	normal
ENSG00000088808	PPP1R13B	-0.107704	0.213473	0.351447	normal
ENSG00000088812	ATRN	0.0137408	0.803449	0.877767	normal
ENSG00000088826	SMOX	-0.364022	0.109257	0.209509	normal
ENSG00000088827	SIGLEC1	-0.546557	0.280225	0.429427	normal
ENSG00000088832	FKBP1A	0.183002	0.0148331	0.0410801	normal
ENSG00000088833	NSFL1C	-0.0349614	0.645895	0.7649	normal
ENSG00000088836	SLC4A11	-0.053262	0.87165	0.923535	normal
ENSG00000088854	DNAAF9	0.0109612	0.904007	0.942946	normal
ENSG00000088876	ZNF343	-0.0175707	0.839583	0.902282	normal
ENSG00000088881	EBF4	-0.44653	0.00803393	0.0244754	normal
ENSG00000088882	CPXM1	-0.409831	0.103816	0.201128	normal
ENSG00000088888	MAVS	0.143759	0.000575993	0.00245946	normal
ENSG00000088899	LZTS3	-0.864852	5.43066e-07	4.26016e-06	normal
ENSG00000088930	XRN2	0.167936	0.00166411	0.00625252	normal
ENSG00000088970	KIZ	-0.337263	9.39971e-10	1.1102e-08	normal
ENSG00000088986	DYNLL1	0.648266	1.48664e-17	4.3852e-16	normal
ENSG00000088992	TESC	-0.238382	0.182638	0.312518	normal
ENSG00000089006	SNX5	0.308939	1.05046e-10	1.42146e-09	normal
ENSG00000089009	RPL6	-0.19412	0.0116144	0.0334989	normal
ENSG00000089012	SIRPG	0.0870472	0.475065	0.623856	normal
ENSG00000089022	MAPKAPK5	-0.44632	3.61349e-15	8.31498e-14	normal
ENSG00000089041	P2RX7	0.0659268	0.652035	0.769923	normal
ENSG00000089048	ESF1	0.33015	4.72207e-05	0.000258651	normal
ENSG00000089050	RBBP9	0.11631	0.269234	0.417116	normal
ENSG00000089053	ANAPC5	-0.166659	0.000220769	0.00104621	normal
ENSG00000089057	SLC23A2	-0.0126863	0.793303	0.871582	normal
ENSG00000089060	SLC8B1	0.0565702	0.337479	0.492338	normal
ENSG00000089063	TMEM230	-0.0243461	0.636256	0.75787	normal
ENSG00000089091	DZANK1	-0.243019	0.128259	0.238012	normal
ENSG00000089094	KDM2B	-0.222769	7.45189e-06	4.8057e-05	normal
ENSG00000089123	TASP1	0.227879	0.0145153	0.0403706	normal
ENSG00000089127	OAS1	0.622882	0.17533	0.302725	normal
ENSG00000089154	GCN1	0.0474124	0.251097	0.395968	normal
ENSG00000089157	RPLP0	-0.215807	0.00470617	0.0154442	normal
ENSG00000089159	PXN	-0.0718542	0.465417	0.615825	normal
ENSG00000089163	SIRT4	0.42256	0.0690974	0.145891	normal
ENSG00000089169	RPH3A	0.156069	0.691822	0.799914	normal
ENSG00000089177	KIF16B	0.163107	0.273982	0.42203	normal
ENSG00000089195	TRMT6	0.227757	0.000768891	0.00317185	normal
ENSG00000089220	PEBP1	-0.195791	0.0276588	0.0693223	normal
ENSG00000089234	BRAP	0.356361	4.19275e-10	5.18788e-09	normal
ENSG00000089248	ERP29	-0.0210332	0.760027	0.849798	normal
ENSG00000089280	FUS	0.130929	0.000247005	0.0011582	normal
ENSG00000089289	IGBP1	-0.0662955	0.122046	0.228927	normal
ENSG00000089327	FXYD5	-0.23865	7.35987e-06	4.75564e-05	normal
ENSG00000089335	ZNF302	0.34483	2.03169e-06	1.45509e-05	normal
ENSG00000089351	GRAMD1A	-0.233637	0.00744862	0.02294	normal
ENSG00000089472	HEPH	0.116802	0.762687	0.851618	normal
ENSG00000089486	CDIP1	0.0557514	0.322461	0.476862	normal
ENSG00000089505	CMTM1	1.27061	2.72244e-10	3.47074e-09	up
ENSG00000089558	KCNH4	-1.0965	0.0119599	0.0343414	down
ENSG00000089597	GANAB	0.0200489	0.532054	0.673174	normal
ENSG00000089639	GMIP	0.102383	0.295184	0.446521	normal
ENSG00000089682	RBM41	0.105286	0.0423961	0.0984849	normal
ENSG00000089685	BIRC5	0.427443	0.102112	0.198663	normal
ENSG00000089692	LAG3	-0.0735674	0.719315	0.819766	normal
ENSG00000089693	MLF2	-0.228667	1.52095e-05	9.25132e-05	normal
ENSG00000089723	OTUB2	-0.385644	0.0942315	0.186366	normal
ENSG00000089737	DDX24	-0.108318	0.0765063	0.158137	normal
ENSG00000089775	ZBTB25	-0.368737	4.14109e-06	2.80841e-05	normal
ENSG00000089818	NECAP1	-0.632826	5.89266e-31	5.45094e-29	normal
ENSG00000089820	ARHGAP4	-0.285616	4.11637e-10	5.10156e-09	normal
ENSG00000089847	ANKRD24	-0.0445989	0.838442	0.901558	normal
ENSG00000089876	DHX32	0.614568	6.02657e-10	7.29307e-09	normal
ENSG00000089902	RCOR1	0.409559	1.10689e-07	9.59446e-07	normal
ENSG00000089916	GPATCH2L	-0.0771893	0.129196	0.239272	normal
ENSG00000090006	LTBP4	-0.365968	2.17923e-05	0.000127855	normal
ENSG00000090013	BLVRB	-0.307275	0.123525	0.23107	normal
ENSG00000090020	SLC9A1	0.159725	0.0362581	0.086685	normal
ENSG00000090054	SPTLC1	0.208656	8.24247e-06	5.27582e-05	normal
ENSG00000090060	PAPOLA	0.0238184	0.543814	0.68239	normal
ENSG00000090061	CCNK	-0.219272	0.000237613	0.00111801	normal
ENSG00000090097	PCBP4	-0.445695	8.35879e-05	0.000437145	normal
ENSG00000090104	RGS1	-2.38912	1.00617e-34	1.21191e-32	down
ENSG00000090238	YPEL3	-0.00915251	0.91312	0.948388	normal
ENSG00000090263	MRPS33	0.341175	9.89045e-05	0.000509073	normal
ENSG00000090266	NDUFB2	-0.186261	0.00417182	0.0138936	normal
ENSG00000090273	NUDC	0.153318	0.000419035	0.00185725	normal
ENSG00000090316	MAEA	0.244142	1.70652e-05	0.00010272	normal
ENSG00000090339	ICAM1	-3.17697	4.92268e-47	1.19834e-44	down
ENSG00000090372	STRN4	-0.103354	0.0578694	0.126756	normal
ENSG00000090376	IRAK3	0.237007	0.168388	0.293765	normal
ENSG00000090382	LYZ	0.180033	0.422398	0.576169	normal
ENSG00000090432	MUL1	0.320163	4.34635e-07	3.46599e-06	normal
ENSG00000090447	TFAP4	0.0756177	0.375029	0.531039	normal
ENSG00000090470	PDCD7	0.640826	1.96391e-19	6.76863e-18	normal
ENSG00000090487	SPG21	-0.0627562	0.397329	0.552235	normal
ENSG00000090520	DNAJB11	-0.226144	0.0206561	0.054191	normal
ENSG00000090530	P3H2	-0.0373847	0.875089	0.925769	normal
ENSG00000090554	FLT3LG	-0.509997	7.8388e-07	6.00663e-06	normal
ENSG00000090565	RAB11FIP3	-0.405593	2.3832e-13	4.4808e-12	normal
ENSG00000090581	GNPTG	-0.205734	1.81803e-05	0.000108922	normal
ENSG00000090612	ZNF268	0.261502	0.000354865	0.00159973	normal
ENSG00000090615	GOLGA3	-0.00403983	0.937021	0.962364	normal
ENSG00000090621	PABPC4	-0.406243	8.11063e-14	1.61835e-12	normal
ENSG00000090659	CD209	-0.0995841	0.755754	0.846863	normal
ENSG00000090661	CERS4	-0.0308723	0.717027	0.818338	normal
ENSG00000090674	MCOLN1	-0.220737	0.0612349	0.132637	normal
ENSG00000090686	USP48	-0.129537	0.000748851	0.00309857	normal
ENSG00000090776	EFNB1	0.401993	0.000127814	0.000642151	normal
ENSG00000090857	PDPR	-0.405366	0.00705938	0.0218929	normal
ENSG00000090861	AARS1	0.604817	9.52027e-10	1.12387e-08	normal
ENSG00000090863	GLG1	0.0716167	0.0629225	0.135451	normal
ENSG00000090889	KIF4A	0.665474	0.00862302	0.0259927	normal
ENSG00000090905	TNRC6A	0.149842	0.0161976	0.0442772	normal
ENSG00000090924	PLEKHG2	-1.11077	2.23957e-18	7.14376e-17	down
ENSG00000090932	DLL3	0.0488529	0.934051	0.960423	normal
ENSG00000090971	NAT14	0.0263499	0.838084	0.901341	normal
ENSG00000090975	PITPNM2	-0.404315	4.39118e-08	4.02659e-07	normal
ENSG00000090989	EXOC1	0.392565	6.09903e-12	9.6939e-11	normal
ENSG00000091009	RBM27	0.15435	0.00176374	0.00657134	normal
ENSG00000091039	OSBPL8	0.257776	0.000168327	0.000820384	normal
ENSG00000091073	DTX2	0.445638	0.000145723	0.000721726	normal
ENSG00000091106	NLRC4	1.11132	2.11711e-05	0.000124581	up
ENSG00000091127	PUS7	0.373101	4.35906e-05	0.000240362	normal
ENSG00000091129	NRCAM	-0.00838569	0.971221	0.98397	normal
ENSG00000091136	LAMB1	-0.421002	0.00518887	0.0167618	normal
ENSG00000091137	SLC26A4	0.372897	0.344839	0.499827	normal
ENSG00000091138	SLC26A3	0.652382	0.156351	0.277539	normal
ENSG00000091140	DLD	0.24382	5.85551e-07	4.56556e-06	normal
ENSG00000091157	WDR7	0.338019	1.56684e-09	1.79825e-08	normal
ENSG00000091164	TXNL1	0.123451	0.0197345	0.0521994	normal
ENSG00000091181	IL5RA	0.822451	0.0174724	0.0471317	normal
ENSG00000091262	ABCC6	0.571778	0.00507897	0.0164735	normal
ENSG00000091317	CMTM6	0.335155	0.00261668	0.00929686	normal
ENSG00000091409	ITGA6	-0.16927	0.0972089	0.19082	normal
ENSG00000091428	RAPGEF4	-0.27154	0.449056	0.600282	normal
ENSG00000091436	MAP3K20	0.0567188	0.673664	0.78627	normal
ENSG00000091483	FH	0.194225	0.000329256	0.00150096	normal
ENSG00000091490	SEL1L3	0.0543473	0.584127	0.715938	normal
ENSG00000091513	TF	0.111402	0.744358	0.838853	normal
ENSG00000091527	CDV3	0.0951543	0.0125159	0.0356589	normal
ENSG00000091536	MYO15A	-0.385378	0.183082	0.313047	normal
ENSG00000091542	ALKBH5	0.0841809	0.0388451	0.0917882	normal
ENSG00000091592	NLRP1	-0.222524	0.000492887	0.00214338	normal
ENSG00000091622	PITPNM3	-0.602626	0.0194065	0.0514968	normal
ENSG00000091640	SPAG7	-0.166336	0.00438508	0.0145244	normal
ENSG00000091651	ORC6	-0.0430634	0.75641	0.847293	normal
ENSG00000091656	ZFHX4	0.622515	0.251304	0.396175	normal
ENSG00000091732	ZC3HC1	0.268286	0.00247726	0.00886829	normal
ENSG00000091831	ESR1	-0.0459268	0.669028	0.782637	normal
ENSG00000091844	RGS17	0.773778	3.27326e-06	2.26098e-05	normal
ENSG00000091879	ANGPT2	-0.976636	0.00265441	0.00941435	normal
ENSG00000091947	TMEM101	0.541611	9.46065e-13	1.67013e-11	normal
ENSG00000091972	CD200	0.595186	0.00153797	0.00582114	normal
ENSG00000091986	CCDC80	-1.99441	3.44613e-10	4.31484e-09	down
ENSG00000092010	PSME1	-0.0687094	0.527132	0.669305	normal
ENSG00000092020	PPP2R3C	0.362338	0.000819784	0.00335664	normal
ENSG00000092036	HAUS4	0.252243	0.103937	0.201277	normal
ENSG00000092051	JPH4	-0.477308	0.0794189	0.162751	normal
ENSG00000092067	CEBPE	1.17138	5.94841e-06	3.90804e-05	up
ENSG00000092068	SLC7A8	0.03818	0.891641	0.935308	normal
ENSG00000092094	OSGEP	-0.00179586	0.984592	0.99171	normal
ENSG00000092096	SLC22A17	0.0663794	0.732289	0.829795	normal
ENSG00000092098	RNF31	-0.365187	0.0265705	0.0669429	normal
ENSG00000092108	SCFD1	-0.189912	0.00112547	0.00441812	normal
ENSG00000092140	G2E3	-0.00880364	0.87603	0.92614	normal
ENSG00000092148	HECTD1	0.0330759	0.468396	0.618236	normal
ENSG00000092199	HNRNPC	-0.175717	0.00151283	0.005741	normal
ENSG00000092200	RPGRIP1	-0.171323	0.332451	0.487061	normal
ENSG00000092201	SUPT16H	0.354866	6.99763e-13	1.25156e-11	normal
ENSG00000092203	TOX4	0.231871	1.29717e-05	8.00385e-05	normal
ENSG00000092208	GEMIN2	0.274915	0.00389454	0.0130833	normal
ENSG00000092295	TGM1	0.532594	0.000713803	0.00296629	normal
ENSG00000092330	TINF2	0.199523	0.00251425	0.0089854	normal
ENSG00000092345	DAZL	-0.225567	0.514966	0.65869	normal
ENSG00000092421	SEMA6A	-0.261385	0.0246124	0.062734	normal
ENSG00000092439	TRPM7	-0.147054	0.0124545	0.0355189	normal
ENSG00000092445	TYRO3	0.0963887	0.730703	0.828832	normal
ENSG00000092470	WDR76	0.390096	0.00129142	0.00498588	normal
ENSG00000092529	CAPN3	0.0595879	0.494837	0.64119	normal
ENSG00000092531	SNAP23	0.0309622	0.70316	0.808135	normal
ENSG00000092621	PHGDH	0.204084	0.118975	0.224349	normal
ENSG00000092758	COL9A3	0.384559	0.136891	0.250574	normal
ENSG00000092820	EZR	0.0204261	0.700748	0.806461	normal
ENSG00000092841	MYL6	-0.0429781	0.626942	0.750448	normal
ENSG00000092847	AGO1	-0.124286	0.003908	0.0131228	normal
ENSG00000092850	TEKT2	0.804587	0.199481	0.334097	normal
ENSG00000092853	CLSPN	0.551231	0.0213377	0.0556886	normal
ENSG00000092871	RFFL	0.268722	8.78148e-06	5.59142e-05	normal
ENSG00000092929	UNC13D	-0.0288497	0.643067	0.762801	normal
ENSG00000092931	MFSD11	-0.1685	0.0263818	0.0665255	normal
ENSG00000092964	DPYSL2	0.490441	0.000133786	0.000668525	normal
ENSG00000092969	TGFB2	0.136886	0.761843	0.85128	normal
ENSG00000092978	GPATCH2	0.20366	0.00463226	0.015234	normal
ENSG00000093000	NUP50	0.824718	6.69644e-26	4.08607e-24	normal
ENSG00000093009	CDC45	0.220689	0.383496	0.539527	normal
ENSG00000093010	COMT	-0.0107755	0.892171	0.935496	normal
ENSG00000093072	ADA2	0.0120267	0.914166	0.949092	normal
ENSG00000093144	ECHDC1	0.390962	1.1328e-14	2.47048e-13	normal
ENSG00000093167	LRRFIP2	-0.0765213	0.447702	0.599407	normal
ENSG00000093183	SEC22C	0.0713659	0.244031	0.387547	normal
ENSG00000093217	XYLB	-0.316402	0.134423	0.246837	normal
ENSG00000094631	HDAC6	-0.165815	0.00322976	0.0111397	normal
ENSG00000094804	CDC6	0.434904	0.0818072	0.166465	normal
ENSG00000094841	UPRT	0.0281299	0.689776	0.798706	normal
ENSG00000094880	CDC23	0.535802	6.33419e-17	1.75641e-15	normal
ENSG00000094914	AAAS	0.0425544	0.402385	0.557386	normal
ENSG00000094916	CBX5	0.142378	0.0746528	0.155139	normal
ENSG00000094975	SUCO	-0.158891	0.000380033	0.00170323	normal
ENSG00000095002	MSH2	0.296828	0.00174251	0.00650376	normal
ENSG00000095015	MAP3K1	-0.0949555	0.188238	0.3195	normal
ENSG00000095059	DHPS	-0.400831	3.35016e-05	0.000189845	normal
ENSG00000095066	HOOK2	-0.2518	0.00870951	0.0262192	normal
ENSG00000095139	ARCN1	0.695692	4.0771e-28	2.965e-26	normal
ENSG00000095203	EPB41L4B	-0.0872682	0.876025	0.92614	normal
ENSG00000095209	TMEM38B	0.0350334	0.684027	0.7944	normal
ENSG00000095261	PSMD5	0.551462	3.03688e-24	1.6964e-22	normal
ENSG00000095303	PTGS1	-0.188586	0.243884	0.387393	normal
ENSG00000095319	NUP188	0.107063	0.0456692	0.104548	normal
ENSG00000095321	CRAT	-0.292566	0.00268779	0.00950729	normal
ENSG00000095370	SH2D3C	0.433635	1.40951e-06	1.0391e-05	normal
ENSG00000095380	NANS	-0.000646521	0.994136	0.996812	normal
ENSG00000095383	TBC1D2	0.701082	2.85688e-08	2.7066e-07	normal
ENSG00000095397	WHRN	-0.920127	4.26873e-12	6.94713e-11	normal
ENSG00000095464	PDE6C	-0.876725	2.97835e-10	3.77825e-09	normal
ENSG00000095485	CWF19L1	0.0930765	0.031298	0.0768443	normal
ENSG00000095539	SEMA4G	0.743426	3.5553e-06	2.43542e-05	normal
ENSG00000095564	BTAF1	-0.211712	0.00298542	0.0104024	normal
ENSG00000095574	IKZF5	-0.419504	3.87754e-10	4.83147e-09	normal
ENSG00000095585	BLNK	0.140465	0.103637	0.200887	normal
ENSG00000095587	TLL2	0.44579	0.305261	0.457337	normal
ENSG00000095627	TDRD1	-0.00444853	0.993635	0.996609	normal
ENSG00000095637	SORBS1	-0.0304927	0.881329	0.929479	normal
ENSG00000095739	BAMBI	-0.0318342	0.942873	0.966185	normal
ENSG00000095777	MYO3A	-0.50632	0.286355	0.436191	normal
ENSG00000095787	WAC	-0.125608	0.000980877	0.00392453	normal
ENSG00000095794	CREM	-1.16768	2.96945e-11	4.29465e-10	down
ENSG00000095906	NUBP2	0.185287	0.00140106	0.00535377	normal
ENSG00000095932	SMIM24	-0.67993	0.00608858	0.019251	normal
ENSG00000095951	HIVEP1	-0.0851623	0.291693	0.442631	normal
ENSG00000095970	TREM2	-0.044175	0.943617	0.966519	normal
ENSG00000096006	CRISP3	0.64254	0.0454585	0.104159	normal
ENSG00000096060	FKBP5	0.20513	0.253536	0.398781	normal
ENSG00000096063	SRPK1	0.375397	0.00321734	0.0111018	normal
ENSG00000096070	BRPF3	-0.229259	0.000184856	0.000892109	normal
ENSG00000096080	MRPS18A	0.140099	0.163826	0.287606	normal
ENSG00000096092	TMEM14A	-0.0235059	0.827465	0.894329	normal
ENSG00000096093	EFHC1	-0.201605	0.0427663	0.0992185	normal
ENSG00000096384	HSP90AB1	-0.0451221	0.354878	0.510411	normal
ENSG00000096401	CDC5L	0.532756	8.64656e-30	7.29782e-28	normal
ENSG00000096433	ITPR3	-0.326185	0.000726345	0.003013	normal
ENSG00000096654	ZNF184	0.547466	2.77145e-08	2.63541e-07	normal
ENSG00000096696	DSP	1.41876	0.000707426	0.00294243	up
ENSG00000096717	SIRT1	0.451824	1.91147e-21	8.17092e-20	normal
ENSG00000096746	HNRNPH3	-0.12646	0.0040101	0.0134266	normal
ENSG00000096872	IFT74	-0.187471	0.10995	0.210523	normal
ENSG00000096968	JAK2	0.306829	0.0585843	0.128043	normal
ENSG00000096996	IL12RB1	-0.0799443	0.404753	0.559627	normal
ENSG00000097007	ABL1	-0.144981	0.0195203	0.0517357	normal
ENSG00000097021	ACOT7	0.0229195	0.893238	0.936074	normal
ENSG00000097033	SH3GLB1	0.125287	0.166352	0.291024	normal
ENSG00000097046	CDC7	0.119137	0.29073	0.441401	normal
ENSG00000097096	SYDE2	-0.240884	0.333677	0.488363	normal
ENSG00000099139	PCSK5	-0.124437	0.185044	0.315355	normal
ENSG00000099194	SCD	0.349113	0.00360838	0.0122627	normal
ENSG00000099203	TMED1	0.0345394	0.763677	0.852149	normal
ENSG00000099204	ABLIM1	-0.119793	0.239126	0.382014	normal
ENSG00000099219	ERMP1	0.147971	0.111718	0.213255	normal
ENSG00000099246	RAB18	0.113012	0.0380606	0.0902481	normal
ENSG00000099250	NRP1	0.385679	0.0908703	0.181084	normal
ENSG00000099256	PRTFDC1	0.0577584	0.803082	0.877549	normal
ENSG00000099282	TSPAN15	-0.116222	0.68035	0.791796	normal
ENSG00000099284	MACROH2A2	-0.206382	0.13873	0.253072	normal
ENSG00000099290	WASHC2A	-0.142691	0.00428207	0.0142158	normal
ENSG00000099308	MAST3	0.257738	0.00132672	0.00510342	normal
ENSG00000099326	MZF1	-0.451962	2.65727e-10	3.39514e-09	normal
ENSG00000099330	OCEL1	0.206966	0.00778044	0.0238255	normal
ENSG00000099331	MYO9B	-0.121934	0.0247394	0.0629757	normal
ENSG00000099337	KCNK6	0.296555	0.00197172	0.00725275	normal
ENSG00000099338	CATSPERG	-0.20912	0.188191	0.31949	normal
ENSG00000099341	PSMD8	0.0227889	0.636093	0.757755	normal
ENSG00000099364	FBXL19	-0.0137099	0.845226	0.905359	normal
ENSG00000099365	STX1B	-0.555897	0.0226714	0.0585901	normal
ENSG00000099377	HSD3B7	0.525897	0.0530986	0.118399	normal
ENSG00000099381	SETD1A	-0.471859	1.41448e-19	4.94128e-18	normal
ENSG00000099385	BCL7C	-0.401239	4.75216e-09	5.0997e-08	normal
ENSG00000099399	MAGEB2	0.165494	0.687241	0.796736	normal
ENSG00000099622	CIRBP	-0.230396	4.26357e-05	0.000235658	normal
ENSG00000099624	ATP5F1D	0.0339062	0.50988	0.654356	normal
ENSG00000099769	IGFALS	-1.3256	0.00239083	0.00859612	down
ENSG00000099783	HNRNPM	-0.141573	0.000855311	0.00348238	normal
ENSG00000099785	MARCHF2	-0.260612	0.0169811	0.0460465	normal
ENSG00000099795	NDUFB7	-0.0820015	0.216613	0.3551	normal
ENSG00000099797	TECR	-0.0221187	0.755084	0.846556	normal
ENSG00000099800	TIMM13	-0.0193345	0.814631	0.88618	normal
ENSG00000099804	CDC34	-0.207565	0.181813	0.311383	normal
ENSG00000099810	MTAP	0.319682	1.17807e-05	7.31381e-05	normal
ENSG00000099814	CEP170B	0.00194517	0.993828	0.996629	normal
ENSG00000099817	POLR2E	-0.137574	0.0108256	0.0315823	normal
ENSG00000099821	POLRMT	-0.159301	0.0300692	0.074269	normal
ENSG00000099822	HCN2	0.312562	0.137808	0.251955	normal
ENSG00000099834	CDHR5	-0.565832	0.0557171	0.122997	normal
ENSG00000099840	IZUMO4	-0.148638	0.235114	0.377293	normal
ENSG00000099849	RASSF7	0.126845	0.107073	0.206193	normal
ENSG00000099860	GADD45B	-2.39004	8.54091e-23	4.10639e-21	down
ENSG00000099864	PALM	0.677591	0.139667	0.254446	normal
ENSG00000099866	MADCAM1	-0.426283	0.111958	0.21366	normal
ENSG00000099875	MKNK2	-0.180919	0.00847815	0.0256228	normal
ENSG00000099889	ARVCF	0.403367	0.0786441	0.161492	normal
ENSG00000099899	TRMT2A	0.127379	0.107869	0.207518	normal
ENSG00000099901	RANBP1	0.0254817	0.735648	0.832034	normal
ENSG00000099904	ZDHHC8	-0.215935	0.00573738	0.018301	normal
ENSG00000099910	KLHL22	0.345958	2.0436e-05	0.000120685	normal
ENSG00000099917	MED15	-0.122891	0.0685581	0.144911	normal
ENSG00000099940	SNAP29	-0.0182824	0.810339	0.883166	normal
ENSG00000099942	CRKL	0.65486	7.6768e-16	1.8947e-14	normal
ENSG00000099949	LZTR1	-0.0875054	0.371551	0.527405	normal
ENSG00000099953	MMP11	0.101571	0.501585	0.647049	normal
ENSG00000099954	CECR2	-0.135201	0.568293	0.703349	normal
ENSG00000099956	SMARCB1	-0.150403	0.0125489	0.0357351	normal
ENSG00000099957	P2RX6	-0.187475	0.455055	0.60619	normal
ENSG00000099958	DERL3	0.0776715	0.763372	0.852056	normal
ENSG00000099968	BCL2L13	-0.104596	0.0547878	0.121378	normal
ENSG00000099974	DDTL	-0.184816	0.730146	0.828576	normal
ENSG00000099977	DDT	0.150846	0.462482	0.613125	normal
ENSG00000099977	DDTL	0.150846	0.462482	0.613125	normal
ENSG00000099985	OSM	-2.0465	8.42905e-07	6.43122e-06	down
ENSG00000099991	CABIN1	0.00683037	0.896534	0.938411	normal
ENSG00000099992	TBC1D10A	-0.124662	0.122114	0.228999	normal
ENSG00000099994	SUSD2	-0.771469	0.000248296	0.00116354	normal
ENSG00000099995	SF3A1	0.0962327	0.006522	0.0204458	normal
ENSG00000099998	GGT5	-0.41013	0.269647	0.417449	normal
ENSG00000099999	RNF215	-0.305617	0.00196488	0.00723211	normal
ENSG00000100003	SEC14L2	-1.36629	3.86723e-21	1.59134e-19	down
ENSG00000100012	SEC14L3	-0.985536	0.0781444	0.16068	normal
ENSG00000100014	SPECC1L	0.157555	0.0143366	0.0399888	normal
ENSG00000100023	PPIL2	-0.0333261	0.343048	0.497825	normal
ENSG00000100024	UPB1	-1.17345	7.79876e-08	6.91807e-07	down
ENSG00000100027	YPEL1	-0.291479	0.0151216	0.0417405	normal
ENSG00000100028	SNRPD3	0.0834247	0.232332	0.374472	normal
ENSG00000100029	PES1	0.10156	0.0295534	0.073167	normal
ENSG00000100030	MAPK1	0.122002	0.0513423	0.11522	normal
ENSG00000100031	GGT1	-1.05654	0.000558672	0.00239035	down
ENSG00000100034	PPM1F	0.137054	0.13838	0.252628	normal
ENSG00000100036	SLC35E4	0.532696	0.0279648	0.0699151	normal
ENSG00000100038	TOP3B	-0.294929	0.255291	0.400647	normal
ENSG00000100055	CYTH4	0.038048	0.78339	0.865612	normal
ENSG00000100056	ESS2	0.0706582	0.417324	0.571879	normal
ENSG00000100060	MFNG	-0.0441542	0.421857	0.575736	normal
ENSG00000100065	CARD10	0.179296	0.685582	0.795323	normal
ENSG00000100075	SLC25A1	0.0595026	0.482358	0.630608	normal
ENSG00000100077	GRK3	-0.0396422	0.682682	0.793512	normal
ENSG00000100079	LGALS2	-0.00650706	0.976272	0.986596	normal
ENSG00000100083	GGA1	-0.259197	3.56047e-12	5.86046e-11	normal
ENSG00000100084	HIRA	-0.0915374	0.365476	0.521117	normal
ENSG00000100092	SH3BP1	-0.000342652	0.997221	0.998731	normal
ENSG00000100095	SEZ6L	0.111728	0.620636	0.745292	normal
ENSG00000100097	LGALS1	-0.121903	0.31897	0.47264	normal
ENSG00000100099	HPS4	-0.148521	0.0252474	0.0640814	normal
ENSG00000100100	PIK3IP1	-0.579167	1.12722e-05	7.02836e-05	normal
ENSG00000100104	SRRD	0.0549783	0.473174	0.622093	normal
ENSG00000100105	PATZ1	-0.016238	0.798914	0.875044	normal
ENSG00000100106	TRIOBP	-0.197791	0.0174902	0.0471695	normal
ENSG00000100109	TFIP11	0.697296	2.07525e-19	7.14168e-18	normal
ENSG00000100116	GCAT	-0.178538	0.450606	0.601797	normal
ENSG00000100122	CRYBB1	0.0389729	0.946657	0.968476	normal
ENSG00000100124	ANKRD54	0.0487511	0.533686	0.674612	normal
ENSG00000100129	EIF3L	-0.16963	0.0549296	0.121595	normal
ENSG00000100138	SNU13	0.178699	0.000381227	0.00170792	normal
ENSG00000100139	MICALL1	-0.171056	0.0389353	0.0919451	normal
ENSG00000100142	POLR2F	-0.123227	0.0583423	0.127608	normal
ENSG00000100146	SOX10	0.0355428	0.950279	0.970806	normal
ENSG00000100147	CCDC134	-0.16049	0.00663318	0.0207492	normal
ENSG00000100150	DEPDC5	0.0742965	0.308351	0.460633	normal
ENSG00000100151	PICK1	-0.105516	0.17331	0.30011	normal
ENSG00000100154	TTC28	0.0060636	0.968986	0.982867	normal
ENSG00000100156	SLC16A8	-0.153836	0.68902	0.798151	normal
ENSG00000100162	CENPM	0.554059	0.029803	0.0736903	normal
ENSG00000100167	SEPTIN3	0.160176	0.603879	0.732268	normal
ENSG00000100196	KDELR3	-0.664447	0.00257775	0.00917547	normal
ENSG00000100197	CYP2D6	-0.352121	0.0203181	0.0534939	normal
ENSG00000100197	LOC107987478	-0.352121	0.0203181	0.0534939	normal
ENSG00000100197	LOC107987479	-0.352121	0.0203181	0.0534939	normal
ENSG00000100201	DDX17	-0.0116613	0.816555	0.887599	normal
ENSG00000100206	DMC1	0.381718	0.324525	0.479072	normal
ENSG00000100207	TCF20	-0.0491393	0.283858	0.433529	normal
ENSG00000100209	HSCB	0.0937865	0.389993	0.545355	normal
ENSG00000100211	CBY1	0.455012	5.21909e-05	0.000283458	normal
ENSG00000100216	TOMM22	-0.150121	0.012482	0.0355842	normal
ENSG00000100218	RSPH14	-0.229983	0.65479	0.771882	normal
ENSG00000100219	XBP1	0.0485418	0.707303	0.810399	normal
ENSG00000100220	RTCB	0.135341	0.125745	0.234383	normal
ENSG00000100221	JOSD1	-0.915749	9.64251e-33	1.0229e-30	normal
ENSG00000100225	FBXO7	-0.459517	0.0136439	0.0383388	normal
ENSG00000100226	GTPBP1	-0.257861	0.0757515	0.156953	normal
ENSG00000100228	RAB36	0.255306	0.290924	0.441637	normal
ENSG00000100234	TIMP3	0.269815	0.500416	0.645866	normal
ENSG00000100239	PPP6R2	-0.206962	2.51188e-06	1.76833e-05	normal
ENSG00000100241	SBF1	-0.115009	0.0110045	0.0320073	normal
ENSG00000100242	SUN2	-0.0827788	0.0441755	0.101743	normal
ENSG00000100243	CYB5R3	-0.264602	0.00324299	0.0111803	normal
ENSG00000100246	DNAL4	0.0632346	0.391022	0.54616	normal
ENSG00000100258	LMF2	-0.294263	5.91576e-08	5.32949e-07	normal
ENSG00000100263	RHBDD3	0.00283135	0.97338	0.984905	normal
ENSG00000100266	PACSIN2	0.363806	0.00398841	0.0133637	normal
ENSG00000100271	TTLL1	-0.145415	0.139089	0.253614	normal
ENSG00000100276	RASL10A	0.190719	0.558295	0.69452	normal
ENSG00000100280	AP1B1	0.00735766	0.874436	0.925295	normal
ENSG00000100281	HMGXB4	0.127794	0.021598	0.0562663	normal
ENSG00000100284	TOM1	-0.197298	0.101626	0.197962	normal
ENSG00000100285	NEFH	0.423507	0.0116834	0.0336601	normal
ENSG00000100288	CHKB	0.0771598	0.69057	0.799225	normal
ENSG00000100290	BIK	0.335438	0.193668	0.326774	normal
ENSG00000100292	HMOX1	0.617563	0.00518789	0.0167618	normal
ENSG00000100294	MCAT	0.129761	0.218111	0.357049	normal
ENSG00000100296	THOC5	-0.0545568	0.535947	0.676182	normal
ENSG00000100297	MCM5	-0.0343054	0.588276	0.719052	normal
ENSG00000100298	APOBEC3H	0.0366313	0.864743	0.918748	normal
ENSG00000100299	ARSA	-0.180283	0.00235153	0.00847724	normal
ENSG00000100300	TSPO	0.00923795	0.935802	0.961529	normal
ENSG00000100304	TTLL12	0.119571	0.142731	0.258582	normal
ENSG00000100307	CBX7	-0.00972778	0.8966	0.938437	normal
ENSG00000100311	PDGFB	0.455712	0.045394	0.10408	normal
ENSG00000100314	CABP7	-0.0531502	0.903413	0.942625	normal
ENSG00000100316	RPL3	-0.257806	0.00316156	0.0109371	normal
ENSG00000100319	ZMAT5	-0.200321	0.0157938	0.0433426	normal
ENSG00000100320	RBFOX2	0.0479604	0.792152	0.870913	normal
ENSG00000100321	SYNGR1	0.127628	0.544258	0.682825	normal
ENSG00000100324	TAB1	0.164214	0.00886997	0.026678	normal
ENSG00000100325	ASCC2	-0.202552	0.109817	0.210383	normal
ENSG00000100330	MTMR3	0.158641	0.0462908	0.10572	normal
ENSG00000100335	MIEF1	0.436722	7.57631e-17	2.07841e-15	normal
ENSG00000100336	APOL4	1.54099	0.000536248	0.00230893	up
ENSG00000100342	APOL1	0.438804	0.145934	0.262902	normal
ENSG00000100345	MYH9	0.0829186	0.06622	0.140858	normal
ENSG00000100346	CACNA1I	-0.755817	9.91739e-05	0.000510233	normal
ENSG00000100347	SAMM50	0.0881221	0.169675	0.29547	normal
ENSG00000100348	TXN2	-0.0235694	0.683146	0.793891	normal
ENSG00000100350	FOXRED2	0.0140945	0.900323	0.94085	normal
ENSG00000100351	GRAP2	0.236869	0.013186	0.0372834	normal
ENSG00000100353	EIF3D	-0.0310551	0.528206	0.670065	normal
ENSG00000100354	TNRC6B	-0.24524	1.84504e-06	1.33172e-05	normal
ENSG00000100359	SGSM3	0.150337	0.229879	0.371578	normal
ENSG00000100360	IFT27	-0.300017	0.000131823	0.000659512	normal
[truncated: 15,679 more rows]
