# Supplementary material for: Comprehensive multi‐omics mapping of immune perturbations in autism spectrum disorder
Source: Clin Transl Med. 2025 Dec 12;15(12):e70552. doi: 10.1002/ctm2.70552 (PMC12699144; doi:10.1002/ctm2.70552)
Supplement: Supplementary file 7 — Supporting Information [file CTM2-15-e70552-s005.xlsx]

## Sheet: 1. FCM absolute cells number
Group	Subject ID	Proportion(100%)
		NK cells																			mFCM sample	MDSC											mFCM sample	Lymphocytes
		Lymphocytes | Freq. of Parent	Lymphocytes/Single Cells | Freq. of Parent	Lymphocytes/Single Cells/Eos | Freq. of Parent	Lymphocytes/Single Cells/Neu | Freq. of Parent	Eos in PBMCs	Neu in PBMCs	Lymphocytes/Single Cells/PBMCs | Freq. of Parent	Lymphocytes/Single Cells/PBMCs/CD14-CD19- | Freq. of Parent	Lymphocytes/Single Cells/PBMCs/CD14-CD19-/NKs | Freq. of Parent	NKs in PBMCs	Lymphocytes/Single Cells/PBMCs/CD14-CD19-/NKs/Bri | Freq. of Parent	Lymphocytes/Single Cells/PBMCs/CD14-CD19-/NKs/Dim | Freq. of Parent	Lymphocytes/Single Cells/PBMCs/CD14-CD19-/NKs/Uc | Freq. of Parent	Lymphocytes/Single Cells/PBMCs/CD14-CD19-/NKT | Freq. of Parent	NKT in PBMCs						Lymphocytes | Freq. of Parent	Lymphocytes/Single Cells | Freq. of Parent	MDSC	MDSCs in PBMCs	Lymphocytes/Single Cells/MDSCs/E- | Freq. of Parent	Lymphocytes/Single Cells/MDSCs/M- | Freq. of Parent	Lymphocytes/Single Cells/MDSCs/PMN- | Freq. of Parent	E- in PBMCs	M- in PBMCs	PMN- in PBMCs			Lymphocytes | Freq. of Parent	Lymphocytes/Single Cells | Freq. of Parent	Lymphocytes/Single Cells/PBMCs | Freq. of Parent	Lymphocytes/Single Cells/PBMCs/B cells | Freq. of Parent	B cells in PBMCs	Lymphocytes/Single Cells/PBMCs/B cells/PBs | Freq. of Parent	Lymphocytes/Single Cells/PBMCs/T cells | Freq. of Parent	T cells in PBMCS	Lymphocytes/Single Cells/PBMCs/T cells/CD4 | Freq. of Parent	CD4 in PBMCs	Lymphocytes/Single Cells/PBMCs/T cells/CD4/EM | Freq. of Parent	Lymphocytes/Single Cells/PBMCs/T cells/CD4/EM/Act CD4 | Freq. of Parent	Lymphocytes/Single Cells/PBMCs/T cells/CD4/Treg | Freq. of Parent	Treg in PBMCs	Lymphocytes/Single Cells/PBMCs/T cells/CD8 | Freq. of Parent	CD8 in PBMCs
ASD	ASD-1	0.96	0.946	0.0015	0.0731	0.00136224	0.0663865	0.925	0.68	0.156	0.0891123	0.0313	0.942	0.021	0.12	0.0685479					ASD-1	0.966	0.957	0.349	0.322637	0.577	0.204	0.217	0.186162	0.065818	0.0700123		ASD-1	0.954	0.992	0.9	0.128	0.109022	0.00016	0.425	0.361986	0.573	0.207418	0.18		0.0743	0.0154111	0.0677	0.0245064
	ASD-2	0.95	0.93	0.001	0.0453	0.0008835	0.0400225	0.953	0.493	0.0759	0.0315056	0.122	0.796	0.0667	0.122	0.0506415					ASD-2	0.956	0.944	0.256	0.231031	0.251	0.546	0.187	0.0579887	0.126143	0.0432028		ASD-2	0.942	0.992	0.935	0.162	0.141543	9.67e-05	0.332	0.290076	0.56	0.162443	0.192		0.143	0.0232293	0.0439	0.0127344
	ASD-3	0.889	0.96	0.0018	0.0061	0.00153619	0.00520598	0.99	0.519	0.203	0.0890167	0.0351	0.792	0.134	0.149	0.0653374					ASD-3	0.903	0.969	0.255	0.223127	0.437	0.529	0.0275	0.0975064	0.118034	0.00613599		ASD-3	0.874	0.996	0.988	0.04	0.0344023	0	0.339	0.29156	0.462	0.134701	0.165		0.0939	0.0126484	0.202	0.058895
	ASD-4	0.927	0.911	0.00084	0.31	0.000709377	0.261794	0.684	0.822	0.201	0.0954382	0.117	0.7	0.0937	0.0081	0.00384602					ASD-4	0.932	0.924	0.345	0.297103	0.254	0.0314	0.697	0.0754642	0.00932903	0.207081		ASD-4	0.926	0.985	0.639	0.0535	0.0311818	0.0026	0.59	0.343875	0.447	0.153712	0.154		0.0694	0.0106676	0.391	0.134455
	ASD-5	0.882	0.816	0.0039	0.119	0.00280688	0.0856457	0.872	0.619	0.247	0.0959539	0.072	0.878	0.0349	0.0111	0.0043121					ASD-5	0.891	0.838	0.367	0.274023	0.509	0.155	0.324	0.139478	0.0424736	0.0887836		ASD-5	0.884	0.958	0.809	0.244	0.167169	0.00042	0.328	0.224719	0.555	0.124719	0.115		0.0666	0.0083063	0.182	0.0408989
	ASD-6	0.794	0.864	0.0027	0.0312	0.00185224	0.0214037	0.955	0.723	0.177	0.0838396	0.0461	0.912	0.0308	0.009	0.00426303					ASD-6	0.812	0.879	0.258	0.184147	0.71	0.178	0.101	0.130744	0.0327782	0.0185988		ASD-6	0.797	0.969	0.959	0.156	0.115538	0.00097	0.403	0.298473	0.471	0.140581	0.0831		0.0635	0.00892689	0.301	0.0898405
	ASD-7	0.855	0.893	0.0013	0.111	0.000992569	0.0847502	0.886	0.645	0.139	0.0606493	0.0466	0.896	0.0404	0.0032	0.00139624					ASD-7	0.864	0.904	0.245	0.191359	0.43	0.264	0.294	0.0822842	0.0505187	0.0562595		ASD-7	0.854	0.974	0.854	0.202	0.143491	0.00078	0.418	0.296928	0.643	0.190925	0.0738		0.0465	0.008878	0.202	0.0599794
	ASD-8	0.963	0.873	0.0014	0.16	0.00117698	0.134512	0.832	0.604	0.161	0.0680184	0.0377	0.9	0.0359	0.0073	0.00308407					ASD-8	0.966	0.898	0.384	0.333108	0.257	0.296	0.442	0.0856087	0.0985999	0.147234		ASD-8	0.963	0.98	0.779	0.249	0.183058	0.00022	0.395	0.290394	0.547	0.158845	0.162		0.0564	0.00895887	0.284	0.0824718
	ASD-9	0.863	0.913	0.00052	0.051	0.000409718	0.0401839	0.947	0.749	0.144	0.0804778	0.0641	0.874	0.0354	0.0078	0.00435921					ASD-9	0.873	0.922	0.192	0.154542	0.523	0.217	0.254	0.0808254	0.0335356	0.0392537		ASD-9	0.865	0.978	0.928	0.174	0.1366	7.86e-05	0.51	0.400381	0.618	0.247435	0.0752		0.0409	0.0101201	0.263	0.1053
	ASD-12	0.948	0.914	0.0056	0.116	0.00485224	0.100511	0.876	0.598	0.164	0.0744395	0.105	0.85	0.0224	0.0077	0.00349503					ASD-12	0.954	0.933	0.302	0.268805	0.347	0.282	0.36	0.0932753	0.0758029	0.0967697		ASD-12	0.949	0.99	0.846	0.199	0.15817	0.00012	0.396	0.314751	0.494	0.155487	0.0973		0.0721	0.0112106	0.409	0.128733
	ASD-13	0.953	0.812	0.0064	0.495	0.00495255	0.383049	0.492	0.427	0.232	0.0377164	0.118	0.818	0.0313	0.0067	0.00108922					ASD-13	0.957	0.846	0.642	0.519777	0.121	0.0819	0.791	0.0628931	0.0425698	0.411144		ASD-13	0.957	0.987	0.428	0.252	0.101876	0.00028	0.191	0.0772158	0.506	0.0390712	0.16		0.0518	0.00202389	0.345	0.0266395
	ASD-14	0.889	0.955	0.0015	0.0266	0.00127349	0.0225833	0.968	0.663	0.234	0.1275	0.0314	0.923	0.0283	0.0049	0.00266987					ASD-14	0.905	0.961	0.282	0.245257	0.75	0.177	0.0601	0.183943	0.0434105	0.0147399		ASD-14	0.877	0.989	0.961	0.204	0.170039	0.00028	0.354	0.295068	0.421	0.124224	0.0996		0.0441	0.00547827	0.338	0.0997331
	ASD-15	0.911	0.782	0.0852	0.258	0.0606967	0.1838	0.646	0.592	0.249	0.0678389	0.0251	0.916	0.0487	0.0024	0.000653869					ASD-15	0.918	0.825	0.595	0.450623	0.293	0.117	0.55	0.132033	0.0527229	0.247843		ASD-15	0.915	0.98	0.579	0.0359	0.0186389	0.0003	0.168	0.0872238	0.298	0.0259927	0.176		0.0753	0.00195725	0.211	0.0184042
	ASD-16	0.906	0.903	0.0191	0.107	0.0156261	0.0875386	0.862	0.797	0.303	0.170304	0.0088	0.962	0.0229	0.0055	0.00309132					ASD-16	0.915	0.919	0.489	0.411193	0.621	0.0928	0.26	0.255351	0.0381587	0.10691		ASD-16	0.899	0.986	0.815	0.0773	0.0558436	0.00036	0.245	0.176995	0.318	0.0562843	0.0994		0.0609	0.00342772	0.332	0.0587622
	ASD-17	0.916	0.946	0.0044	0.148	0.00381276	0.128247	0.841	0.577	0.199	0.083678	0.0735	0.838	0.068	0.0047	0.00197632					ASD-17	0.924	0.951	0.305	0.268011	0.442	0.148	0.374	0.118461	0.0396656	0.100236		ASD-17	0.916	0.987	0.825	0.243	0.181248	0.00053	0.293	0.218542	0.425	0.0928802	0.098		0.061	0.00566569	0.339	0.0740856
	ASD-18	0.826	0.941	0.0011	0.0054	0.000854993	0.00419724	0.985	0.829	0.172	0.109166	0.0572	0.887	0.0358	0.0234	0.0148517					ASD-18	0.841	0.944	0.239	0.189743	0.895	0.047	0.0168	0.16982	0.00891792	0.00318768		ASD-18	0.815	0.977	0.983	0.0998	0.0781153	0.00015	0.367	0.287258	0.332	0.0953696	0.133		0.129	0.0123027	0.36	0.103413
	ASD-19	0.892	0.922	0.00079	0.0013	0.000649715	0.00106915	0.994	0.755	0.0709	0.0437598	0.0645	0.871	0.0482	0.0052	0.00320946					ASD-19	0.903	0.925	0.186	0.155361	0.86	0.111	0.0035	0.133611	0.0172451	0.000543764		ASD-19	0.88	0.974	0.992	0.133	0.113085	5.69e-05	0.434	0.369014	0.44	0.162366	0.197		0.0863	0.0140122	0.233	0.0859803
	ASD-20	0.958	0.91	0.0053	0.263	0.00462043	0.229278	0.727	0.707	0.206	0.0923056	0.0315	0.915	0.0424	0.004	0.00179234					ASD-20	0.963	0.919	0.362	0.320369	0.258	0.0516	0.679	0.0826552	0.016531	0.21753		ASD-20	0.961	0.98	0.686	0.202	0.130504	0.00014	0.433	0.279744	0.554	0.154978	0.108		0.0749	0.0116079	0.301	0.0842031
	ASD-22	0.909	0.939	0.0007	0.0015	0.000597486	0.00128033	0.997	0.838	0.118	0.0841493	0.0313	0.939	0.0181	0.0095	0.00677473					ASD-22	0.919	0.94	0.207	0.178819	0.838	0.0847	0.0072	0.14985	0.015146	0.0012875		ASD-22	0.899	0.971	0.998	0.0699	0.0608957	0.00036	0.47	0.409456	0.629	0.257548	0.163		0.0665	0.0171269	0.228	0.093356
	ASD-24	0.932	0.933	0.007	0.143	0.00608689	0.124347	0.84	0.813	0.166	0.098577	0.0343	0.876	0.0729	0.0031	0.0018409					ASD-24	0.938	0.94	0.326	0.287441	0.552	0.0517	0.381	0.158667	0.0148607	0.109515		ASD-24	0.933	0.983	0.814	0.0828	0.0618144	0.00023	0.547	0.408363	0.49	0.200098	0.0724		0.0533	0.0106652	0.35	0.142927
	ASD-25	0.931	0.92	0.00059	0.0226	0.000505347	0.0193574	0.976	0.776	0.313	0.203046	0.0267	0.954	0.0074	0.0085	0.00551402					ASD-25	0.937	0.926	0.393	0.340991	0.934	0.0284	0.0289	0.318486	0.00968415	0.00985464		ASD-25	0.931	0.976	0.965	0.107	0.0938233	0.00044	0.405	0.355125	0.273	0.0969493	0.0972		0.0689	0.0066798	0.387	0.137434
	ASD-26	0.831	0.865	0.00095	0.105	0.000682874	0.0754756	0.891	0.753	0.243	0.117191	0.0428	0.921	0.0131	0.0048	0.00231489					ASD-26	0.841	0.877	0.336	0.247819	0.819	0.0418	0.132	0.202964	0.0103588	0.0327121		ASD-26	0.833	0.969	0.87	0.105	0.0737356	0.00083	0.405	0.284409	0.475	0.135094	0.163		0.0465	0.00628188	0.305	0.0867447
	ASD-27	0.893	0.87	0.00059	0.171	0.000458377	0.132852	0.826	0.791	0.344	0.174617	0.0131	0.968	0.0058	0.005	0.00253803					ASD-27	0.9	0.879	0.366	0.289543	0.687	0.0328	0.274	0.198916	0.009497	0.0793347		ASD-27	0.896	0.964	0.79	0.0972	0.0663252	0.0012	0.442	0.301602	0.605	0.182469	0.0645		0.0543	0.00990808	0.251	0.0757021
	ASD-28	0.952	0.932	0.00044	0.0864	0.000390396	0.0766596	0.912	0.808	0.417	0.272643	0.0099	0.972	0.0064	0.0071	0.00464213					ASD-28	0.956	0.938	0.419	0.375729	0.758	0.0353	0.199	0.284803	0.0132632	0.0747701		ASD-28	0.951	0.978	0.891	0.0706	0.0585062	0.0011	0.405	0.335623	0.32	0.107399	0.171		0.053	0.00569217	0.436	0.146332
	ASD-29	0.959	0.93	0.0025	0.0095	0.00222968	0.00847277	0.986	0.823	0.281	0.203369	0.0344	0.938	0.0091	0.0111	0.00803344					ASD-29	0.963	0.934	0.378	0.339989	0.938	0.0412	0.0085	0.31891	0.0140075	0.00288991		ASD-29	0.958	0.976	0.985	0.153	0.14091	0.00058	0.445	0.409837	0.365	0.149591	0.191		0.0523	0.00782359	0.464	0.190165
	ASD-30	0.892	0.862	0.0044	0.0499	0.00338318	0.0383683	0.943	0.611	0.175	0.0775288	0.0338	0.917	0.0403	0.0047	0.0020822					ASD-30	0.906	0.871	0.284	0.224112	0.596	0.282	0.114	0.133571	0.0631995	0.0255487		ASD-30	0.894	0.957	0.938	0.317	0.254397	0.0003	0.286	0.229519	0.491	0.112694	0.308		0.0773	0.00871123	0.271	0.0621996
	ASD-33	0.909	0.928	0.0022	0.0618	0.00185581	0.0521315	0.933	0.597	0.107	0.0502749	0.0666	0.835	0.0788	0.0078	0.0036649					ASD-33	0.918	0.937	0.204	0.175474	0.537	0.288	0.161	0.0942295	0.0505365	0.0282513		ASD-33	0.911	0.983	0.931	0.2	0.166745	0.0004	0.427	0.356	0.493	0.175508	0.0631		0.0619	0.0108639	0.367	0.130652
	ASD-34	0.883	0.952	0.0024	0.015	0.00201748	0.0126092	0.981	0.72	0.238	0.141311	0.0178	0.802	0.171	0.0254	0.0150811					ASD-34	0.894	0.957	0.337	0.288323	0.849	0.113	0.0284	0.244786	0.0325805	0.00818837		ASD-34	0.887	0.988	0.978	0.144	0.123419	0.00037	0.371	0.317975	0.324	0.103024	0.117		0.0468	0.00482152	0.471	0.149766
	ASD-37	0.903	0.943	0.0023	0.0568	0.00195852	0.0483668	0.937	0.701	0.254	0.142066	0.0201	0.952	0.0136	0.009	0.00503384					ASD-37	0.908	0.949	0.235	0.202498	0.763	0.0983	0.126	0.154506	0.0199055	0.0255147		ASD-37	0.9	0.986	0.928	0.167	0.137526	6.08e-05	0.42	0.345873	0.626	0.216517	0.101		0.0682	0.0147664	0.197	0.068137
	ASD-38	0.936	0.937	0.0021	0.0886	0.00184177	0.077705	0.903	0.656	0.303	0.157416	0.031	0.884	0.0299	0.0064	0.00332496					ASD-38	0.945	0.946	0.27	0.241372	0.588	0.256	0.127	0.141927	0.0617912	0.0306542		ASD-38	0.934	0.984	0.881	0.121	0.0979723	0.00041	0.254	0.205661	0.506	0.104064	0.119		0.0407	0.00423542	0.236	0.048536
	ASD-39	0.957	0.896	0.00088	0.254	0.000754575	0.217798	0.743	0.749	0.153	0.0730099	0.029	0.941	0.0166	0.0086	0.00410383					ASD-39	0.961	0.909	0.367	0.320592	0.491	0.0793	0.424	0.157411	0.025423	0.135931		ASD-39	0.959	0.976	0.706	0.152	0.100442	0.0658	0.498	0.329081	0.555	0.18264	0.173	0.0139	0.0776	0.0141728	0.228	0.0750304
	ASD-40	0.92	0.936	0.0023	0.0797	0.00198058	0.0686313	0.915	0.605	0.11	0.0524364	0.0307	0.917	0.0421	0.0111	0.00529131					ASD-40	0.926	0.942	0.2	0.174458	0.473	0.346	0.166	0.0825188	0.0603626	0.0289601		ASD-40	0.921	0.981	0.908	0.275	0.225604	0.0254	0.431	0.353583	0.584	0.206493	0.0866	0.0156	0.0664	0.0137111	0.292	0.103246
	ASD-41	0.949	0.923	0.00037	0.216	0.000324093	0.1892	0.78	0.715	0.0896	0.04377	0.0289	0.939	0.0257	0.0077	0.00376148					ASD-41	0.953	0.93	0.234	0.207392	0.296	0.151	0.543	0.061388	0.0313162	0.112614		ASD-41	0.952	0.979	0.749	0.211	0.147294	0.0167	0.574	0.400694	0.664	0.266061	0.0335	0.0306	0.0306	0.00814147	0.287	0.114999
	ASD-42	0.943	0.933	0.00055	0.113	0.0004839	0.0994195	0.885	0.811	0.168	0.106088	0.0165	0.956	0.0207	0.0137	0.00865123					ASD-42	0.947	0.938	0.307	0.272704	0.784	0.0581	0.154	0.2138	0.0158441	0.0419964		ASD-42	0.945	0.977	0.865	0.103	0.0822583	0.113	0.535	0.427264	0.551	0.235422	0.0678	0.0356	0.0386	0.00908731	0.293	0.125188
	ASD-43	0.892	0.948	0.00062	0.011	0.000524282	0.00930178	0.986	0.777	0.0397	0.0257194	0.0751	0.701	0.156	0.0054	0.00349836					ASD-43	0.902	0.955	0.14	0.120597	0.536	0.377	0.0771	0.0646402	0.0454652	0.00929806		ASD-43	0.894	0.988	0.985	0.141	0.122673	0.0093	0.63	0.548114	0.394	0.215957	0.178	0.0121	0.0285	0.00615478	0.452	0.247748
	ASD-44	0.969	0.965	0.00095	0.0015	0.000888331	0.00140263	0.996	0.674	0.0712	0.0446941	0.0855	0.413	0.328	0.0042	0.00263645					ASD-44	0.972	0.969	0.182	0.17142	0.309	0.643	0.012	0.0529688	0.110223	0.00205704		ASD-44	0.968	0.987	0.992	0.17	0.161121	0.0708	0.461	0.436923	0.599	0.261717	0.253	0.0072	0.0322	0.00842729	0.243	0.106172
	ASD-46	0.848	0.902	0.0026	0.018	0.00198873	0.0137681	0.977	0.548	0.0908	0.0371846	0.0488	0.728	0.206	0.01	0.00409522					ASD-46	0.856	0.912	0.182	0.142082	0.361	0.603	0.0153	0.0512917	0.0856756	0.00217386		ASD-46	0.849	0.972	0.974	0.203	0.163166	0.068	0.388	0.311864	0.602	0.187742	0.119	0.0072	0.0709	0.0133109	0.231	0.0720405
	ASD-47	0.735	0.934	0.0027	0.0404	0.00185352	0.0277342	0.954	0.696	0.154	0.070196	0.0354	0.93	0.0273	0.0057	0.00259816					ASD-47	0.752	0.939	0.179	0.126397	0.654	0.141	0.199	0.0826636	0.017822	0.025153		ASD-47	0.738	0.982	0.951	0.226	0.15576	0.0692	0.397	0.273614	0.455	0.124495	0.161	0.0256	0.059	0.00734518	0.247	0.0675827
	ASD-48	0.881	0.957	0.00078	0.005	0.000657631	0.00421558	0.989	0.45	0.144	0.054033	0.0618	0.853	0.0716	0.0198	0.00742954					ASD-48	0.888	0.962	0.129	0.110199	0.572	0.412	0.0091	0.0630338	0.045402	0.00100281		ASD-48	0.881	0.988	0.983	0.14	0.119788	0.0686	0.553	0.473164	0.475	0.224753	0.131	0.0371	0.0991	0.022273	0.222	0.105042
	ASD-49	0.796	0.95	0.00078	0.0198	0.000589836	0.0149728	0.974	0.466	0.171	0.0586918	0.0307	0.93	0.0339	0.0064	0.00219665					ASD-49	0.809	0.956	0.218	0.168602	0.746	0.188	0.0549	0.125777	0.0316972	0.00925625		ASD-49	0.798	0.988	0.966	0.145	0.110435	0.0754	0.526	0.400611	0.49	0.196299	0.185	0.0339	0.0404	0.00793049	0.196	0.0785197
	ASD-50	0.875	0.969	0.00093	0.0198	0.000788524	0.0167879	0.978	0.775	0.121	0.0777603	0.038	0.916	0.0348	0.0234	0.0150379					ASD-50	0.884	0.972	0.162	0.139198	0.571	0.332	0.0898	0.0794822	0.0462138	0.0125		ASD-50	0.875	0.991	0.972	0.112	0.0943987	0.0318	0.585	0.493065	0.513	0.252942	0.141	0.0251	0.0784	0.0198307	0.171	0.084314
	ASD-51	0.92	0.976	0.00036	0.0084	0.000323251	0.00754253	0.991	0.764	0.122	0.0829401	0.0387	0.92	0.0329	0.0156	0.0106055					ASD-51	0.926	0.979	0.174	0.15774	0.527	0.433	0.0368	0.0831292	0.0683016	0.00580485		ASD-51	0.919	0.992	0.989	0.12	0.108194	0.0505	0.593	0.534661	0.527	0.281766	0.102	0.0123	0.103	0.0290219	0.209	0.111744
	ASD-53	0.865	0.96	0.00083	0.0576	0.000689232	0.047831	0.941	0.739	0.117	0.0675627	0.0351	0.93	0.0247	0.007	0.00404222					ASD-53	0.873	0.964	0.132	0.111088	0.298	0.341	0.352	0.0331041	0.0378808	0.0391028		ASD-53	0.866	0.988	0.933	0.158	0.126129	0.0116	0.518	0.41351	0.503	0.207996	0.214	0.0245	0.068	0.0141437	0.141	0.0583049
	ASD-54	0.896	0.917	0.0014	0.0495	0.00115028	0.0406708	0.945	0.74	0.213	0.122383	0.0125	0.969	0.0105	0.0159	0.00913562					ASD-54	0.904	0.927	0.146	0.122349	0.399	0.291	0.301	0.0488173	0.0356036	0.0368271		ASD-54	0.896	0.984	0.908	0.147	0.117681	0.0888	0.483	0.386666	0.508	0.196426	0.142	0.0359	0.051	0.0100177	0.211	0.0815865
TD	ASDC-1	0.93	0.978	0.00077	0.0024	0.000700346	0.0021829	0.996	0.758	0.0431	0.0295956	0.0924	0.832	0.0515	0.257	0.176475					ASDC-1	0.942	0.982	0.0547	0.0505999	0.678	0.287	0.0311	0.0343067	0.0145222	0.00157366		ASDC-1	0.916	0.996	0.996	0.113	0.102682	0	0.664	0.603368	0.595	0.359004	0.189		0.106	0.0380544	0.193	0.11645
	ASDC-2	0.846	0.839	0.0011	0.0834	0.000780773	0.0591968	0.912	0.767	0.0809	0.0401672	0.0641	0.836	0.0675	0.235	0.116678					ASDC-2	0.858	0.854	0.165	0.120901	0.35	0.249	0.39	0.0423153	0.0301043	0.0471513		ASDC-2	0.846	0.966	0.867	0.131	0.0928192	0.00048	0.499	0.353563	0.408	0.144254	0.0978		0.116	0.0167334	0.296	0.104655
	ASDC-3	0.943	0.988	0.00066	0.0014	0.000614911	0.00130436	0.997	0.854	0.0775	0.0614785	0.0547	0.827	0.0835	0.298	0.236395					ASDC-3	0.955	0.99	0.0639	0.0604143	0.793	0.184	0.0197	0.0479085	0.0111162	0.00119016		ASDC-3	0.932	0.998	0.997	0.0921	0.0854085	0.00012	0.73	0.676962	0.539	0.364883	0.0952		0.098	0.0357585	0.309	0.209181
	ASDC-4	0.876	0.966	0.0014	0.0242	0.0011847	0.0204784	0.972	0.853	0.218	0.152951	0.0323	0.944	0.0167	0.0075	0.00526208					ASDC-4	0.886	0.97	0.225	0.193369	0.828	0.0846	0.0843	0.16011	0.0163591	0.016301		ASDC-4	0.872	0.991	0.962	0.0531	0.0441428	0.0016	0.545	0.453066	0.589	0.266856	0.112		0.0812	0.0216687	0.29	0.131389
	ASDC-5	0.925	0.968	0.0012	0.0086	0.00107448	0.00770044	0.989	0.84	0.0976	0.072601	0.0775	0.879	0.0238	0.0034	0.00252913					ASDC-5	0.931	0.97	0.103	0.0930162	0.891	0.0491	0.056	0.0828774	0.0045671	0.00520891		ASDC-5	0.92	0.988	0.987	0.0983	0.0881892	0.00057	0.692	0.620823	0.762	0.473067	0.0583		0.0735	0.0347705	0.139	0.0862944
	ASDC-6	0.861	0.965	0.0013	0.0098	0.00108012	0.00814248	0.987	0.811	0.137	0.0911148	0.0723	0.891	0.0177	0.0035	0.00232775					ASDC-6	0.87	0.969	0.138	0.116338	0.913	0.0416	0.0377	0.106217	0.00483967	0.00438595		ASDC-6	0.853	0.99	0.978	0.1	0.0825892	0.00063	0.595	0.491406	0.615	0.302214	0.0876		0.071	0.0214572	0.285	0.140051
	ASDC-7	0.909	0.979	0.0011	0.0036	0.000978902	0.00320368	0.995	0.885	0.139	0.108925	0.0746	0.85	0.0435	0.0045	0.00352635					ASDC-7	0.919	0.982	0.0996	0.0898848	0.845	0.102	0.041	0.0759527	0.00916825	0.00368528		ASDC-7	0.904	0.995	0.99	0.0719	0.0640259	0.00067	0.649	0.577925	0.527	0.304566	0.17		0.104	0.0316749	0.304	0.175689
	ASDC-8	0.849	0.966	0.00063	0.0051	0.000516684	0.00418268	0.993	0.897	0.116	0.0847392	0.0429	0.913	0.0284	0.0369	0.0269558					ASDC-8	0.869	0.973	0.135	0.114147	0.884	0.0746	0.031	0.100906	0.0085154	0.00353857		ASDC-8	0.845	0.994	0.988	0.0463	0.0384221	0.00053	0.672	0.55766	0.542	0.302252	0.158		0.0832	0.0251473	0.257	0.143319
	ASDC-9	0.879	0.892	0.00059	0.0514	0.0004626	0.0403011	0.946	0.801	0.135	0.0802068	0.0421	0.87	0.0471	0.0098	0.00582242					ASDC-9	0.892	0.909	0.129	0.104597	0.293	0.272	0.405	0.0306469	0.0284503	0.0423617		ASDC-9	0.872	0.986	0.899	0.087	0.0672469	0.001	0.552	0.42667	0.586	0.250029	0.254		0.108	0.0270031	0.265	0.113068
	ASDC-10	0.949	0.943	0.0007	0.0269	0.000626435	0.024073	0.971	0.748	0.0676	0.0439385	0.0396	0.934	0.0173	0.0057	0.00370488					ASDC-10	0.955	0.952	0.161	0.146375	0.696	0.157	0.133	0.101877	0.0229808	0.0194678		ASDC-10	0.948	0.986	0.96	0.196	0.175878	0.00016	0.594	0.533019	0.626	0.33367	0.0663		0.0626	0.0208877	0.226	0.120462
	ASDC-12	0.874	0.941	0.0022	0.0955	0.00180935	0.0785424	0.897	0.813	0.0716	0.0429435	0.0293	0.897	0.0598	0.0052	0.0031188					ASDC-12	0.887	0.948	0.194	0.16313	0.43	0.051	0.495	0.0701459	0.00831963	0.0807493		ASDC-12	0.868	0.99	0.868	0.13	0.0969657	0.00028	0.524	0.390846	0.457	0.178617	0.164		0.0838	0.0149681	0.329	0.128588
	ASDC-13	0.915	0.929	0.0021	0.0319	0.00178507	0.0271161	0.963	0.827	0.137	0.0927447	0.0702	0.89	0.0325	0.0169	0.0114408					ASDC-13	0.923	0.939	0.205	0.177673	0.749	0.0989	0.14	0.133077	0.0175718	0.0248742		ASDC-13	0.909	0.983	0.95	0.0839	0.0712202	0.00043	0.552	0.468576	0.47	0.220231	0.116		0.0937	0.0206356	0.392	0.183682
	ASDC-14	0.886	0.915	0.00058	0.0857	0.0004702	0.0694761	0.913	0.785	0.15	0.0871538	0.0514	0.906	0.0351	0.0102	0.00592646					ASDC-14	0.898	0.923	0.137	0.113553	0.282	0.188	0.525	0.0320219	0.021348	0.0596153		ASDC-14	0.889	0.975	0.893	0.141	0.109138	0.0314	0.509	0.393981	0.418	0.164684	0.279	0.0123	0.103	0.0169625	0.0743	0.0292728
	ASDC-15	0.93	0.923	0.00089	0.0881	0.000763967	0.0756242	0.91	0.727	0.147	0.0834791	0.05	0.895	0.041	0.0121	0.00687141					ASDC-15	0.937	0.932	0.206	0.179897	0.465	0.166	0.366	0.0836519	0.0298628	0.0658421		ASDC-15	0.931	0.985	0.889	0.157	0.127993	0.0281	0.483	0.393763	0.544	0.214207	0.197	0.0158	0.0913	0.0195571	0.0553	0.0217751
	ASDC-17	0.934	0.919	0.00089	0.105	0.000763928	0.0901263	0.894	0.705	0.0873	0.0472284	0.132	0.789	0.0514	0.0089	0.00481481					ASDC-17	0.94	0.93	0.179	0.156482	0.376	0.234	0.387	0.0588372	0.0366167	0.0605585		ASDC-17	0.935	0.984	0.88	0.159	0.128732	0.0313	0.533	0.431536	0.471	0.203253	0.0929	0.026	0.0361	0.00733744	0.121	0.0522158
	ASDC-18	0.947	0.874	0.0015	0.177	0.00124152	0.146499	0.809	0.628	0.077	0.0323788	0.155	0.771	0.05	0.0105	0.00441529					ASDC-18	0.952	0.9	0.297	0.25447	0.219	0.297	0.435	0.0557288	0.0755775	0.110694		ASDC-18	0.948	0.984	0.778	0.138	0.100153	0.0561	0.426	0.309167	0.478	0.147782	0.143	0.0361	0.0364	0.00537925	0.128	0.0395733
	ASDC-19	0.876	0.903	0.0013	0.297	0.00102834	0.234935	0.698	0.681	0.102	0.0383526	0.0633	0.886	0.0294	0.0143	0.00537688					ASDC-19	0.886	0.915	0.315	0.255367	0.315	0.19	0.487	0.0804407	0.0485198	0.124364		ASDC-19	0.88	0.98	0.665	0.175	0.100362	0.0989	0.485	0.278146	0.593	0.16494	0.172	0.0082	0.0691	0.0113974	0.206	0.057298
	ASDC-21	0.93	0.916	0.00082	0.134	0.000698542	0.114152	0.863	0.787	0.18	0.104145	0.0295	0.95	0.0108	0.0078	0.00451293					ASDC-21	0.937	0.924	0.316	0.273589	0.552	0.126	0.317	0.151021	0.0344722	0.0867277		ASDC-21	0.933	0.977	0.844	0.126	0.0969369	0.0423	0.499	0.383901	0.569	0.21844	0.0863	0.0206	0.055	0.0120142	0.308	0.118241
	ASDC-22	0.91	0.896	0.00077	0.178	0.000627827	0.145134	0.818	0.652	0.156	0.0678383	0.0222	0.937	0.031	0.0233	0.0101323					ASDC-22	0.916	0.908	0.401	0.333523	0.357	0.241	0.398	0.119068	0.080379	0.132742		ASDC-22	0.912	0.976	0.807	0.154	0.110621	0.0751	0.403	0.289483	0.375	0.108556	0.207	0.013	0.0567	0.00615513	0.358	0.103635
	ASDC-23	0.936	0.911	0.00069	0.115	0.00058836	0.09806	0.883	0.712	0.0601	0.0322188	0.0861	0.849	0.0514	0.0134	0.00718356					ASDC-23	0.942	0.921	0.223	0.193471	0.323	0.227	0.447	0.0624911	0.0439179	0.0864814		ASDC-23	0.938	0.975	0.866	0.168	0.133056	0.0634	0.595	0.47124	0.635	0.299238	0.0713	0.0161	0.0627	0.0187622	0.205	0.0966042
	ASDC-24	0.911	0.903	0.0013	0.135	0.00106942	0.111055	0.861	0.707	0.162	0.0811229	0.0498	0.912	0.0203	0.0132	0.00661002					ASDC-24	0.92	0.914	0.264	0.221992	0.55	0.0852	0.359	0.122096	0.0189137	0.0796952		ASDC-24	0.913	0.98	0.839	0.186	0.139628	0.0729	0.478	0.358828	0.663	0.237903	0.089	0.0356	0.0604	0.0143694	0.179	0.0642303
	ASDC-25	0.883	0.947	0.0011	0.0113	0.000919821	0.00944907	0.986	0.793	0.0739	0.0483176	0.0299	0.926	0.0384	0.0118	0.00771512					ASDC-25	0.889	0.951	0.157	0.132734	0.555	0.376	0.0612	0.0736673	0.049908	0.00812332		ASDC-25	0.883	0.984	0.979	0.0924	0.0785978	0.0671	0.61	0.518882	0.484	0.251139	0.176	0.0181	0.0824	0.0206938	0.356	0.184722
	ASDC-26	0.815	0.924	0.0011	0.0075	0.000828366	0.00564795	0.99	0.802	0.103	0.0615852	0.104	0.84	0.031	0.0139	0.00831101					ASDC-26	0.826	0.934	0.207	0.159697	0.703	0.25	0.037	0.112267	0.0399243	0.0059088		ASDC-26	0.816	0.982	0.983	0.0908	0.0715222	0.0811	0.578	0.455285	0.559	0.254504	0.117	0.0128	0.0741	0.0188588	0.202	0.0919675
	ASDC-27	0.811	0.916	0.0014	0.0309	0.00104003	0.0229549	0.966	0.7	0.0974	0.0489272	0.0404	0.906	0.045	0.0104	0.00522426					ASDC-27	0.821	0.927	0.219	0.166674	0.458	0.405	0.13	0.0763365	0.0675028	0.0216676		ASDC-27	0.811	0.979	0.95	0.106	0.0799527	0.0756	0.496	0.374118	0.493	0.18444	0.179	0.0295	0.06	0.0110664	0.313	0.117099
	ASDC-28	0.85	0.916	0.0014	0.0231	0.00109004	0.0179857	0.973	0.717	0.0761	0.0413362	0.0736	0.854	0.0587	0.0277	0.0150462					ASDC-28	0.858	0.925	0.145	0.115079	0.647	0.215	0.132	0.0744563	0.024742	0.0151905		ASDC-28	0.85	0.978	0.968	0.127	0.102197	0.128	0.558	0.449022	0.555	0.249207	0.138	0.0336	0.0872	0.0217309	0.308	0.138299
	ASDC-29	0.871	0.948	0.0025	0.0124	0.00206427	0.0102388	0.983	0.635	0.177	0.0912278	0.065	0.891	0.0296	0.0108	0.00556644					ASDC-29	0.879	0.955	0.219	0.183838	0.525	0.419	0.0509	0.0965152	0.0770283	0.00935738		ASDC-29	0.871	0.988	0.982	0.197	0.166476	0.0585	0.376	0.317742	0.522	0.165861	0.249	0.0102	0.0827	0.0137167	0.226	0.0718097
	ASDC-30	0.882	0.935	0.002	0.0106	0.00164934	0.0087415	0.983	0.763	0.0449	0.0277718	0.255	0.657	0.0569	0.0174	0.0107624					ASDC-30	0.889	0.942	0.0829	0.0694236	0.576	0.297	0.113	0.039988	0.0206188	0.00784487		ASDC-30	0.882	0.984	0.983	0.125	0.106642	0.0436	0.662	0.564775	0.493	0.278434	0.112	0.0378	0.0722	0.0201029	0.347	0.195977
	ASDC-31	0.913	0.945	0.0014	0.0132	0.0012079	0.0113888	0.984	0.692	0.0842	0.049467	0.0625	0.874	0.0448	0.0096	0.00563995					ASDC-31	0.918	0.951	0.222	0.19381	0.67	0.276	0.0486	0.129853	0.0534916	0.00941917		ASDC-31	0.912	0.984	0.982	0.197	0.173607	0.0472	0.524	0.461777	0.578	0.266907	0.0838	0.0083	0.0812	0.0216729	0.212	0.0978968
	ASDC-33	0.851	0.949	0.0028	0.0081	0.00226128	0.00654155	0.985	0.698	0.0659	0.0365909	0.0316	0.911	0.0509	0.0267	0.0148251					ASDC-33	0.858	0.956	0.0815	0.0668502	0.646	0.297	0.0328	0.0431852	0.0198545	0.00219269		ASDC-33	0.852	0.987	0.987	0.128	0.106239	0.0737	0.55	0.456496	0.46	0.209988	0.155	0.0395	0.092	0.0193189	0.405	0.184881
	ASDC-34	0.905	0.936	0.002	0.0101	0.00169416	0.00855551	0.985	0.618	0.103	0.0531112	0.0334	0.886	0.07	0.0206	0.0106222					ASDC-34	0.911	0.944	0.127	0.109218	0.439	0.522	0.0273	0.0479467	0.0570118	0.00298165		ASDC-34	0.905	0.985	0.984	0.192	0.168415	0.134	0.469	0.411389	0.593	0.243954	0.098	0.041	0.0659	0.0160766	0.27	0.111075
	ASDC-35	0.876	0.935	0.0018	0.0124	0.00147431	0.0101563	0.984	0.692	0.0421	0.02348	0.133	0.788	0.0551	0.0166	0.00925817					ASDC-35	0.883	0.942	0.0947	0.0787701	0.55	0.406	0.0396	0.0433236	0.0319807	0.0031193		ASDC-35	0.876	0.984	0.981	0.152	0.128532	0.0694	0.584	0.493834	0.584	0.288399	0.0995	0.0482	0.0603	0.0173905	0.252	0.124446
	ASDC-36	0.908	0.94	0.0026	0.0027	0.00221915	0.0023045	0.986	0.758	0.0848	0.0540948	0.0354	0.909	0.0431	0.0247	0.0157564					ASDC-36	0.913	0.946	0.0693	0.0598543	0.8	0.174	0.0169	0.0478834	0.0104146	0.00101154		ASDC-36	0.908	0.986	0.994	0.132	0.117469	0.0792	0.626	0.557088	0.559	0.311412	0.0609	0.0225	0.0578	0.0179996	0.212	0.118103
	ASDC-X3	0.965	0.984	0.0032	0.0047	0.00303859	0.00446293	0.99	0.593	0.0782	0.0435932	0.174	0.703	0.104	0.0102	0.00568607					ASDC-X3	0.97	0.986	0.277	0.264928	0.878	0.103	0.0117	0.232607	0.0272876	0.00309966		ASDC-X3	0.964	0.996	0.988	0.0863	0.0818661	0.0866	0.482	0.457236	0.598	0.273427	0.148	0.0202	0.0919	0.0251279	0.0585	0.0267483
	ASDC-X4	0.968	0.971	0.0016	0.0023	0.00150388	0.00216183	0.995	0.584	0.203	0.110873	0.0429	0.912	0.028	0.0116	0.00633561					ASDC-X4	0.972	0.973	0.321	0.303588	0.921	0.0678	0.0054	0.279604	0.0205832	0.00163937		ASDC-X4	0.968	0.991	0.994	0.0912	0.0869621	0.0742	0.35	0.333736	0.654	0.218264	0.271	0.0171	0.13	0.0283743	0.0945	0.0315381
	ASDC-X5	0.973	0.977	0.0024	0.007	0.00228149	0.00665435	0.988	0.65	0.164	0.10012	0.0449	0.917	0.0248	0.0221	0.0134918					ASDC-X5	0.976	0.979	0.287	0.27423	0.897	0.0809	0.0081	0.245984	0.0221852	0.00222126		ASDC-X5	0.971	0.993	0.987	0.109	0.103732	0.0899	0.469	0.446332	0.675	0.301274	0.135	0.0335	0.07	0.0210892	0.0811	0.0361976
	ASDC-X6	0.976	0.97	0.0026	0.0033	0.00246147	0.00312418	0.992	0.591	0.196	0.108787	0.035	0.932	0.0206	0.0187	0.0103792					ASDC-X6	0.979	0.973	0.221	0.210517	0.883	0.0689	0.0085	0.185887	0.0145046	0.0017894		ASDC-X6	0.975	0.99	0.99	0.0762	0.0728165	0.093	0.414	0.395617	0.733	0.289988	0.154	0.0273	0.1	0.0289988	0.0709	0.0280493
	ASDC-37	0.838	0.926	0.00052	0.0206	0.000403514	0.0159854	0.977	0.425	0.13	0.0418873	0.0447	0.865	0.0835	0.0018	0.000579977					ASDC-37	0.852	0.935	0.101	0.0804586	0.361	0.457	0.176	0.0290456	0.0367696	0.0141607		ASDC-37	0.838	0.981	0.971	0.126	0.100578	0.02	0.44	0.351225	0.613	0.215301	0.203	0.0143	0.107	0.0230372	0.195	0.0684888
	ASDC-38	0.934	0.955	0.00063	0.0059	0.000561941	0.00526262	0.992	0.493	0.151	0.0658697	0.0422	0.896	0.0501	0.003	0.00130867					ASDC-38	0.94	0.96	0.107	0.0965568	0.538	0.434	0.0228	0.0519476	0.0419057	0.0022015		ASDC-38	0.932	0.984	0.99	0.114	0.103503	0.0445	0.508	0.461222	0.46	0.212162	0.207	0.0185	0.0805	0.017079	0.24	0.110693
	ASDC-39	0.809	0.947	0.0007	0.0129	0.000536286	0.00988299	0.984	0.414	0.13	0.040573	0.0526	0.889	0.0465	0.0024	0.00074904					ASDC-39	0.823	0.954	0.0852	0.0668941	0.57	0.346	0.0769	0.0381296	0.0231454	0.00514416		ASDC-39	0.81	0.987	0.979	0.133	0.104097	0.0118	0.588	0.460217	0.571	0.262784	0.161	0.0132	0.0686	0.018027	0.294	0.135304
	ASDC-40	0.882	0.972	0.00074	0.0055	0.000634405	0.00471517	0.99	0.625	0.198	0.10503	0.0689	0.893	0.0228	0.0067	0.00355406					ASDC-40	0.894	0.974	0.143	0.124518	0.799	0.173	0.0174	0.09949	0.0215416	0.00216662		ASDC-40	0.882	0.989	0.987	0.071	0.061128	0.0453	0.579	0.498495	0.324	0.161512	0.156	0.039	0.067	0.0108213	0.34	0.169488
	ASDC-41	0.922	0.962	0.0012	0.031	0.00106436	0.0274959	0.967	0.81	0.22	0.152841	0.0203	0.935	0.035	0.017	0.0118104					ASDC-41	0.93	0.966	0.0699	0.0627968	0.453	0.404	0.138	0.0284469	0.0253699	0.00866595		ASDC-41	0.922	0.987	0.961	0.0899	0.0786197	0.0259	0.563	0.492357	0.648	0.319047	0.0708	0.02	0.0475	0.0151547	0.204	0.100441
	ASDC-42	0.928	0.959	0.00096	0.0571	0.000854354	0.0508163	0.939	0.655	0.0788	0.043132	0.0729	0.811	0.0807	0.0233	0.0127535					ASDC-42	0.937	0.964	0.121	0.109295	0.317	0.521	0.151	0.0346467	0.0569429	0.0165036		ASDC-42	0.927	0.991	0.925	0.106	0.0900743	0.0309	0.527	0.447822	0.495	0.221672	0.158	0.0296	0.0874	0.0193741	0.324	0.145094
	ASDC-43	0.953	0.965	0.0012	0.0064	0.00110357	0.00588573	0.991	0.794	0.111	0.0803225	0.0386	0.928	0.0258	0.0094	0.00680209					ASDC-43	0.957	0.968	0.0799	0.0740174	0.542	0.402	0.0497	0.0401175	0.029755	0.00367867		ASDC-43	0.951	0.987	0.988	0.122	0.11314	0.0458	0.647	0.600011	0.444	0.266405	0.0981	0.0621	0.0965	0.0257081	0.172	0.103202
	ASDC-44	0.925	0.954	0.0012	0.0089	0.00105894	0.00785381	0.989	0.775	0.0463	0.0313162	0.0741	0.851	0.0646	0.0122	0.00825179					ASDC-44	0.932	0.959	0.0996	0.0890213	0.633	0.308	0.0512	0.0563505	0.0274186	0.00455789		ASDC-44	0.924	0.986	0.983	0.14	0.125381	0.0292	0.684	0.612574	0.513	0.31425	0.0645	0.0736	0.0999	0.0313936	0.197	0.120677
	ASDC-45	0.84	0.904	0.00042	0.0186	0.000318931	0.0141241	0.977	0.704	0.27	0.141019	0.0077	0.974	0.0137	0.0106	0.00553632					ASDC-45	0.853	0.912	0.0928	0.0721925	0.47	0.424	0.0977	0.0339305	0.0306096	0.0070532		ASDC-45	0.84	0.968	0.971	0.116	0.0915866	0.0414	0.511	0.403455	0.464	0.187203	0.115	0.0893	0.155	0.0290165	0.186	0.0750426
	ASDC-46	0.89	0.954	0.00099	0.0244	0.000840569	0.0207171	0.973	0.679	0.0716	0.0401637	0.106	0.833	0.0468	0.0078	0.00437538					ASDC-46	0.898	0.959	0.111	0.0955912	0.267	0.586	0.132	0.0255229	0.0560164	0.012618		ASDC-46	0.89	0.986	0.964	0.148	0.1252	0.0389	0.57	0.482191	0.491	0.236756	0.0963	0.0739	0.0942	0.0223024	0.183	0.0882409
[truncated: 111 more columns]
