# Supplementary material for: Comprehensive multi‐omics mapping of immune perturbations in autism spectrum disorder
Source: Clin Transl Med. 2025 Dec 12;15(12):e70552. doi: 10.1002/ctm2.70552 (PMC12699144; doi:10.1002/ctm2.70552)
Supplement: Supplementary file 8 — Supporting Information [file CTM2-15-e70552-s012.xlsx]

## Sheet: FCM antibody
Specificity	Label	Clone	Manufacturer
CD3	Pe-cy7	0KT3	TONBO biosciences
CD4	BUV496	SK3	BD
CD8	Percp-cy5.5	0KT8	TONBO biosciences
CD19	PE-cy5	HIB19	TONBO biosciences
CD127	BV421	A019D5	BioLegend
CD25	FITC	BC96	BioLegend
CD45RA	BV510	HI100	BD
CD27	BV650	L128	BD
CCR7	APC-R700	3D12	BD
CD16	BV786	3G8	BioLegend
CD14	APC	61D3	TONBO biosciences
CD56	PE-CF594	5.1H11	BioLegend
CD11b	BUV395	M1/70	BD
CD11c	BV711	3.9	BioLegend
HLA-DR	APC-cy7	L243	TONBO biosciences
CD38	PE	HB7	TONBO biosciences
CD15	BV605	W6D3	BioLegend
CD57	Percp-cy5.5	NHK-1	BioLegend
CD69	PE	FN50	BioLegend
PD-1	BV421	NAT105	BioLegend
NKp30	BV605	P3015	BioLegend
NKp44	PE	P44-8	BioLegend
NKp46	FITC	9E2	BioLegend
NKG2C	BV421	134591	BD
NKG2D	Percp-efluor 710	1011	eBioscience
NKG2A	APC/Fire 750	S19004C	BioLegend
CXCR5	PE-cy7	J252D4	BioLegend
CXCR3	APC	G025H7	BioLegend
CCR6	Alexa Fluor 700	G034E3	BioLegend
IFN-γ	FITC	4SB3	Biolegend
TNF-α	BV711	MAb11	BioLegend
Perforin	BV711	dG9	BioLegend
IL-17a	APC-eflour780	eBio64DEC17	Invitrogen
GZMB	BV421	QA18A28	Biolegend
