# Supplementary material for: Comprehensive multi‐omics mapping of immune perturbations in autism spectrum disorder
Source: Clin Transl Med. 2025 Dec 12;15(12):e70552. doi: 10.1002/ctm2.70552 (PMC12699144; doi:10.1002/ctm2.70552)
Supplement: Supplementary file 9 — Supporting Information [file CTM2-15-e70552-s011.xlsx]

## Sheet: 1.Olink-results
	RS	Olink NPX Manager 3.4.1.1058
	NPX data
	Panel	Olink Target 96 Inflammation(v.3023)	Olink Target 96 Inflammation(v.3023)	Olink Target 96 Inflammation(v.3023)	Olink Target 96 Inflammation(v.3023)	Olink Target 96 Inflammation(v.3023)	Olink Target 96 Inflammation(v.3023)	Olink Target 96 Inflammation(v.3023)	Olink Target 96 Inflammation(v.3023)	Olink Target 96 Inflammation(v.3023)	Olink Target 96 Inflammation(v.3023)	Olink Target 96 Inflammation(v.3023)	Olink Target 96 Inflammation(v.3023)	Olink Target 96 Inflammation(v.3023)	Olink Target 96 Inflammation(v.3023)	Olink Target 96 Inflammation(v.3023)	Olink Target 96 Inflammation(v.3023)	Olink Target 96 Inflammation(v.3023)	Olink Target 96 Inflammation(v.3023)	Olink Target 96 Inflammation(v.3023)	Olink Target 96 Inflammation(v.3023)	Olink Target 96 Inflammation(v.3023)	Olink Target 96 Inflammation(v.3023)	Olink Target 96 Inflammation(v.3023)	Olink Target 96 Inflammation(v.3023)	Olink Target 96 Inflammation(v.3023)	Olink Target 96 Inflammation(v.3023)	Olink Target 96 Inflammation(v.3023)	Olink Target 96 Inflammation(v.3023)	Olink Target 96 Inflammation(v.3023)	Olink Target 96 Inflammation(v.3023)	Olink Target 96 Inflammation(v.3023)	Olink Target 96 Inflammation(v.3023)	Olink Target 96 Inflammation(v.3023)	Olink Target 96 Inflammation(v.3023)	Olink Target 96 Inflammation(v.3023)	Olink Target 96 Inflammation(v.3023)	Olink Target 96 Inflammation(v.3023)	Olink Target 96 Inflammation(v.3023)	Olink Target 96 Inflammation(v.3023)	Olink Target 96 Inflammation(v.3023)	Olink Target 96 Inflammation(v.3023)	Olink Target 96 Inflammation(v.3023)	Olink Target 96 Inflammation(v.3023)	Olink Target 96 Inflammation(v.3023)	Olink Target 96 Inflammation(v.3023)	Olink Target 96 Inflammation(v.3023)	Olink Target 96 Inflammation(v.3023)	Olink Target 96 Inflammation(v.3023)
	Assay	IL8	VEGFA	CD8A	MCP-3	GDNF	CDCP1	CD244	IL7	OPG	LAP TGF-beta-1	uPA	IL6	IL-17C	MCP-1	IL-17A	CXCL11	AXIN1	TRAIL	IL-20RA	CXCL9	CST5	IL-2RB	IL-1 alpha	OSM	IL2	CXCL1	TSLP	CCL4	CD6	SCF	IL18	SLAMF1	TGF-alpha	MCP-4	CCL11	TNFSF14	FGF-23	IL-10RA	FGF-5	MMP-1	LIF-R	FGF-21	CCL19	IL-15RA	IL-10RB	IL-22 RA1	IL-18R1	PD-L1
	Uniprot ID	P10145	P15692	P01732	P80098	P39905	Q9H5V8	Q9BZW8	P13232	O00300	P01137	P00749	P05231	Q9P0M4	P13500	Q16552	O14625	O15169	P50591	Q9UHF4	Q07325	P28325	P14784	P01583	P13725	P60568	P09341	Q969D9	P13236	P30203	P21583	Q14116	Q13291	P01135	Q99616	P51671	O43557	Q9GZV9	Q13651	P12034	P03956	P42702	Q9NSA1	Q99731	Q13261	Q08334	Q8N6P7	Q13478	Q9NZQ7
group	OlinkID	OID00471	OID00472	OID05124	OID00474	OID00475	OID00476	OID00477	OID00478	OID00479	OID00480	OID00481	OID00482	OID00483	OID00484	OID00485	OID00486	OID00487	OID00488	OID00489	OID00490	OID00491	OID00492	OID00493	OID00494	OID00495	OID00496	OID00497	OID00498	OID00499	OID00500	OID00501	OID00502	OID00503	OID00504	OID00505	OID00506	OID00507	OID00508	OID00509	OID00510	OID00511	OID00512	OID00513	OID00514	OID00515	OID00516	OID00517	OID00518
	Sample Control	1.89931	8.87708	8.9505	0.11159	1.04605	0.32875	5.24191	1.13495	9.23815	5.52979	9.37028	1.54031	1.84831	10.954	2.29455	6.30602	3.71849	6.42295	1.13422	5.49601	5.14413	1.13611	-2.48037	1.82292	0.73458	8.17899	1.18222	4.94778	4.8813	9.13616	7.52071	1.41101	1.08437	12.3821	7.3086	2.58856	-0.41446	0.58861	0.91512	10.2979	2.58168	3.01487	6.57195	0.96499	5.70639	1.28677	7.44588	4.37586
	Sample Control	1.96047	8.92552	8.95348	0.23508	1.03285	0.3898	5.28002	1.25512	9.22811	5.66562	9.38434	1.63227	1.93174	10.9601	1.84558	6.36142	3.80407	6.43031	1.40178	5.53778	5.17367	1.32437	-2.20306	1.93933	0.63234	8.18807	1.19022	5.01388	4.96007	9.17891	7.59334	1.49929	1.40298	12.4268	7.39778	2.73162	-0.41045	0.4076	0.94773	10.3781	2.51956	3.03324	6.6225	0.90699	5.80236	0.62281	7.46404	4.59212
TD	C22007486	3.16096	10.4098	8.89207	0.63309	0.95195	1.44201	6.27181	1.61278	9.28046	6.17002	10.4608	2.0693	2.10225	11.995	3.40269	8.78883	5.15975	6.86473	1.45712	7.88087	5.28096	1.40502	-2.04425	5.65023	0.53688	8.41156	1.57773	6.11724	7.05972	8.84427	8.90118	1.98449	2.86294	13.1817	7.55966	4.59501	0.12036	0.30145	0.54265	12.0707	2.88372	1.11223	8.34614	1.26734	6.43336	1.42955	6.80248	4.58472
	C22007487	3.16833	9.50476	8.98186	0.75167	1.07014	0.92985	5.34573	1.70596	9.14156	6.96086	9.935	2.20417	1.88386	11.6269	2.48469	8.6726	5.1756	6.50292	2.91051	6.56548	4.29176	1.93803	0.08441	4.32311	0.35665	8.07624	1.5923	6.07255	5.58022	8.30703	9.94824	1.51784	2.15927	12.841	7.24545	4.5437	-0.0387	0.57537	1.36602	11.1777	2.45334	2.52987	8.33451	1.19714	6.10876	1.92682	7.10456	4.37877
	C22007488	2.83729	9.58615	9.69355	0.57146	0.70566	1.16186	5.40904	1.31014	9.75559	5.84229	9.76333	3.17588	2.86631	11.7139	4.3136	9.60482	3.90559	7.22576	1.42081	7.58294	4.78905	1.46963	-2.17048	5.26481	0.55327	7.7482	0.97587	5.27608	6.02252	9.09268	8.5675	1.52003	2.07562	10.7161	7.11797	4.09443	0.16923	0.98427	0.75772	10.3284	2.35367	2.30923	9.15767	0.63341	6.26473	1.3639	7.75021	4.65025
	C22007489	3.91866	10.1663	9.79337	0.96345	1.05709	0.53959	5.64829	2.30245	9.89501	6.37764	9.91124	1.76524	1.84209	12.3711	1.75515	9.17402	3.70812	6.83891	1.63082	6.90069	4.6613	1.76405	-1.6901	4.59177	0.6695	8.36878	1.67376	6.52272	6.2766	9.27466	9.46451	1.528	2.29314	14.0077	8.61908	4.76374	-0.26807	1.13443	0.79467	12.5399	2.85952	2.93675	8.92391	0.64078	5.99211	0.82777	7.03493	4.66576
	C22007490	3.20417	9.54798	9.55846	0.73433	1.59612	0.72339	5.59834	1.62581	9.7641	6.30473	10.2292	2.27149	2.19159	12.3948	2.77339	9.15088	3.77484	6.81953	1.53998	6.24595	4.83422	1.64654	-1.73182	4.33151	0.78111	8.22828	1.42113	5.40395	6.87031	9.02929	8.50134	1.6924	2.35542	13.3071	7.88349	3.75361	-0.10154	0.69514	0.9549	12.5265	2.99267	1.14994	8.6667	1.23772	6.45177	1.35008	7.52634	4.61803
	C22007491	3.57037	9.89418	8.90198	1.03102	1.64671	1.25951	6.13234	3.4185	9.74398	7.10795	9.99397	2.71077	1.93286	12.0346	2.46613	9.95517	6.89464	7.488	1.88075	7.38796	4.6306	1.5257	-1.96842	4.98978	1.27684	11.7943	2.09204	9.53507	6.14647	9.06653	8.5162	1.79356	2.29044	14.0459	7.21992	5.47901	0.52625	0.80109	0.95455	13.378	2.68344	0.77939	9.5187	1.20816	6.50879	1.19718	7.9956	5.17639
	C22007492	4.01779	10.5917	8.45944	1.26244	1.05049	1.13922	6.37639	3.59713	9.58528	7.28441	9.99225	2.70174	2.03114	12.1916	2.93652	8.62329	6.7027	7.22873	1.21852	7.12989	4.89033	1.54153	-2.00948	4.60183	0.62492	11.0877	1.87992	7.78474	6.79679	9.26731	8.69469	1.89526	2.12838	13.6045	7.65599	5.13554	0.39026	0.58512	1.40824	13.7998	2.72254	2.63156	8.83483	1.31873	6.44693	1.52408	7.47622	5.2724
	C22007495	3.10588	9.79213	8.89218	0.25187	0.86541	0.91634	5.60819	1.70502	9.50895	5.78855	9.97101	1.84915	2.03051	11.4332	2.2949	7.40234	3.21534	6.55723	1.78403	6.26698	3.92614	1.48103	-2.26666	4.2558	0.4243	8.82734	1.16644	6.03349	6.15757	9.0736	8.539	1.47647	2.02405	13.1594	7.09879	4.00123	-0.12454	0.12635	0.29068	11.306	2.52424	0.7618	8.50008	0.89719	6.57747	1.15987	7.18548	4.4133
ASD	C22007496	3.84435	10.5945	8.38728	0.92685	1.19387	1.00326	6.19734	2.79038	9.51442	6.8204	10.1698	1.80099	2.27219	11.4743	2.79367	7.99353	4.53868	6.64932	1.70122	6.91629	4.61447	1.52543	0.17669	2.95841	1.06626	10.4994	1.41775	7.0454	7.88683	8.88125	8.33124	1.95353	2.05801	12.8095	6.93171	4.40539	0.15547	0.69576	0.70277	11.8881	2.99724	1.48274	8.43437	1.44039	6.49292	1.56906	7.6874	4.70022
	C22007497	4.02777	10.7148	9.95358	0.90875	1.34382	1.30464	6.52932	3.84167	10.1965	7.48148	10.1258	2.58523	2.01916	12.1332	2.52089	8.59726	6.9613	7.05851	1.59004	6.46644	5.56037	1.82535	-2.45666	3.49181	0.43239	11.0672	2.97438	7.82877	7.47552	9.04196	8.64122	1.98928	2.1905	13.2987	7.69968	5.28536	0.12709	0.76737	1.06633	12.5408	3.06385	5.06953	9.29032	1.62832	6.77551	1.68772	7.64063	4.99054
	C22007498	4.01025	10.3422	8.86109	0.96287	0.87931	1.10104	6.38233	3.93556	9.30684	7.46383	9.61039	3.16287	1.95156	11.7363	2.95684	8.89229	6.8427	6.80626	1.81529	7.68859	5.54367	1.92406	-1.87567	3.88746	0.88259	11.3606	2.00661	7.78926	6.91205	8.69478	9.05877	1.59677	2.20151	14.204	7.34831	5.03828	0.07025	0.93069	1.13124	13.9019	2.78217	1.33245	8.77362	1.65631	5.98443	2.34442	7.56148	4.93581
	C22007499	3.24619	10.0237	7.7244	0.19333	0.79244	0.80173	6.02016	2.41349	9.36503	5.82156	9.57266	1.9063	1.82914	11.0887	2.7101	7.52037	5.04739	6.25654	1.37752	5.91786	6.40219	1.71206	-1.28048	2.46782	0.59123	10.3071	1.006	6.56836	6.03665	8.12423	8.18359	1.42538	1.70239	12.5875	6.2174	4.13767	-0.40817	0.93901	0.60404	11.253	2.60455	3.16695	8.01363	1.10904	6.07787	1.0531	6.89262	4.53636
	C22007501	3.93801	10.8163	9.07344	1.31291	1.49026	0.98525	6.7614	3.92238	9.56646	7.92353	10.5846	1.85066	2.72268	11.8038	2.73396	8.84109	7.53982	7.27931	2.30332	7.31159	5.50366	1.81086	-1.61535	2.7117	1.01332	10.5584	2.34011	8.99963	7.03137	9.45715	8.93219	1.72203	1.99027	13.6759	7.39029	5.8554	1.01546	2.19478	1.29515	12.5229	2.92715	3.95248	8.96568	1.33905	6.74637	2.21083	7.96166	5.21262
	C22007502	4.46697	10.1692	9.23342	1.25408	1.45467	1.16236	6.49759	3.78587	9.96467	7.50118	10.4538	2.75092	2.6547	11.7243	2.94552	7.96923	7.04439	7.19861	1.11792	7.33103	5.21633	1.40813	-2.03386	3.56847	0.94093	12.0292	1.96848	6.95693	7.50855	9.093	8.56032	1.4235	1.89493	12.7795	7.1368	5.37028	-0.09384	1.24612	1.08223	13.1176	2.79679	4.9811	8.33264	1.27988	6.78099	1.21223	7.28906	5.26346
	C22007503	4.22255	10.0129	9.55068	0.60754	2.03769	0.78363	6.06817	3.70164	10.3323	6.87378	10.5648	1.84333	1.98741	11.1403	2.56225	8.00454	6.7206	6.84701	1.6793	6.40518	4.95274	1.93338	-1.98642	2.56365	0.964	10.9477	1.85406	7.91689	7.3151	9.19711	8.45736	1.75685	1.95338	13.624	6.81273	4.7152	-0.1181	2.5047	0.96689	12.1664	2.84833	2.39309	8.64103	0.97747	6.58101	1.48363	7.79712	4.70024
	C22007504	4.70475	11.6862	7.77839	1.29615	1.43115	1.79208	6.95743	4.48552	10.2232	8.46966	10.4068	3.2361	2.85774	12.2485	3.64315	9.76594	7.78316	7.21839	1.63542	7.79434	4.72786	1.9878	-2.04689	4.28925	0.92661	12.372	1.88247	7.52252	6.38085	8.75521	9.52582	2.16577	2.20106	14.2776	7.61769	6.39679	0.33644	0.84906	1.03285	13.1451	2.86619	3.63937	9.13776	1.5388	6.84516	2.43173	7.81579	5.56593
	C22007505	3.17285	10.1835	8.03277	0.45693	0.59399	0.84813	5.70606	3.21276	9.36516	6.22523	9.89622	2.55475	1.7372	11.6029	3.21623	7.54645	5.47955	6.7066	1.26925	5.77676	4.86395	1.49306	-0.77442	4.96136	0.46267	11.1755	1.66887	6.62808	6.23709	9.21054	8.37545	1.72434	2.38147	12.8056	6.16677	5.0647	0.36672	0.42365	0.30506	11.3585	2.83734	1.40122	7.87885	1.4152	6.25926	1.59469	7.73512	4.79394
	LOD	-0.22315	-0.13453	-0.32339	0.20487	0.60751	-1.69934	1.17116	0.49199	-0.36772	0.13884	0.45122	1.38504	0.76532	0.59449	1.59036	0.34525	-0.36235	-0.8459	1.2405	0.61586	0.33564	1.63581	-1.589	-0.31086	1.13513	1.6356	1.47404	0.11881	0.17135	1.02785	0.22918	1.09583	-0.81445	0.68388	0.30747	0.41995	-1.63558	0.3215	0.14621	0.64096	0.35558	-0.16578	0.47217	-0.31757	0.44163	1.65715	0.38469	1.75787
	Missing Data freq.	0	0	0	0.09091	0.04545	0	0	0	0	0	0	0	0	0	0	0	0	0	0.13636	0	0	0.54545	0.77273	0	0.95455	0	0.31818	0	0	0	0	0	0	0	0	0	0	0.09091	0	0	0	0	0	0	0	0.68182	0	0
	Normalization	IPC Normalized	IPC Normalized	IPC Normalized	IPC Normalized	IPC Normalized	IPC Normalized	IPC Normalized	IPC Normalized	IPC Normalized	IPC Normalized	IPC Normalized	IPC Normalized	IPC Normalized	IPC Normalized	IPC Normalized	IPC Normalized	IPC Normalized	IPC Normalized	IPC Normalized	IPC Normalized	IPC Normalized	IPC Normalized	IPC Normalized	IPC Normalized	IPC Normalized	IPC Normalized	IPC Normalized	IPC Normalized	IPC Normalized	IPC Normalized	IPC Normalized	IPC Normalized	IPC Normalized	IPC Normalized	IPC Normalized	IPC Normalized	IPC Normalized	IPC Normalized	IPC Normalized	IPC Normalized	IPC Normalized	IPC Normalized	IPC Normalized	IPC Normalized	IPC Normalized	IPC Normalized	IPC Normalized	IPC Normalized
[truncated: 46 more columns]
