# Supplementary material for: Comprehensive multi‐omics mapping of immune perturbations in autism spectrum disorder
Source: Clin Transl Med. 2025 Dec 12;15(12):e70552. doi: 10.1002/ctm2.70552 (PMC12699144; doi:10.1002/ctm2.70552)
Supplement: Supplementary file 10 — Supporting Information [file CTM2-15-e70552-s007.xlsx]

## Sheet: metabolites information
ID	MZ	RT	Metabolite	Formula	HMDB	Superclass	Class	KEGG	Level1	Level2	Level3	Pathway	ASD1	ASD10	ASD2	ASD3	ASD4	ASD5	ASD6	ASD7	ASD8	ASD9	Con1	Con10	Con2	Con3	Con4	Con5	Con6	Con7	Con8	Con9	QC1	QC2	QC3	QC4	QC5	QC7	QC8
pos-3.137_129.15159	129.152	3.137	octylamine	C8H19N				C01740					35608850724	34511761759	31789177244	34794128153	34851897985	31228971633	38281752649	35192885423	33943025097	32078127334	29282169343	30917930426	32478883330	37417659455	32304413622	36740787315	35002169621	32795995039	37039859896	34692314197	32187555453	31819700966	30999616731	30976859800	31470225746	31623394595	30109697740
pos-8.691_129.15152	129.152	8.691	octylamine	C8H19N				C01740					14729862802	12997614146	15651765499	12802430275	13348443428	12670852601	12372550214	13293062589	13777169764	14963240456	15273503422	15134735286	14017686943	15494032501	13290215169	15671415226	12873626651	13710390616	14094944510	12790102036	16080518174	14179290074	14122809662	14040400480	11798726921	12216406649	11192541332
pos-0.913_129.15157	129.152	0.913	octylamine	C8H19N				C01740					15277606559	12332819504	15746677440	14303611142	13089510210	16866082185	12747497712	14763789353	17049526340	17177972867	13317835595	12532655143	10584616996	15727799999	15722447679	13515194445	12282843634	15047835851	19177946687	11774819569	12749273269	13251240357	12119830468	11967449417	12535975541	15424219468	12627961165
pos-0.831_292.09018	292.09	0.831	edetic acid	C10H16N2O8	HMDB0015109	Organic acids and derivatives	Carboxylic acids and derivatives	C00284					8751936006	8847159675	5949013285	7460120168	8296701711	10138492137	6926632380	8234208797	7964361113	6827033912	8160146591	13278209291	11799030599	15060238901	10369461006	16400495270	12828123856	13015235483	16108664608	10640641344	10724469321	10712343638	10348786486	10629758902	10617092363	10106074750	10829827196
pos-2.597_129.15163	129.152	2.597	octylamine	C8H19N				C01740					6007718207	6545314227	6271395106	6222120783	6821005981	8668414168	11144919165	7589066168	7335531044	7632907086	5323004047	6616311376	7366689387	7944405525	6889124149	6768446753	6624445299	7153185915	9916825535	6297888370	6043785512	5168433679	6027155902	6432613896	7103090579	8208806886	6359581290
pos-0.824_314.07203	314.072	0.824	valdecoxib	C16H14N2O3S	HMDB0005033	Benzenoids	Benzene and substituted derivatives	C21552					5635331468	6792280150	2495956226	5868321227	6339019634	7103671258	5491073979	6387337696	4887372456	1937065621	6424851992	10700659928	9345583610	9370961845	8584296206	11014863086	8846358057	8360380602	8868692123	8847464759	7733575358	7712400992	7692760705	7558960281	7792856407	7795779201	7929745750
pos-9.445_129.15152	129.152	9.445	octylamine	C8H19N				C01740					8699491262	7814991396	8066077279	8031959623	8357392745	7700431652	7335974342	7705828499	7887858738	7582809543	9052103411	7675653339	8070061020	8838654147	8044328936	8213021266	7632662250	8009596620	8633000764	7889312906	7818638231	8841935111	8191010481	8044788790	7024864846	6637770723	6353901665
pos-8.196_129.15155	129.152	8.196	octylamine	C8H19N				C01740					6749792540	6340677680	6487014839	6086538444	6149258159	5902359655	5776552977	6056129576	6315396106	6401885660	7028046474	6114071902	6324713369	7300911182	6540809576	6303085688	5852426685	6633104000	6993634987	5753228320	7753120123	8164479090	8293428930	6355485965	5793249149	5374741570	4869169485
pos-1.383_129.04248	129.042	1.383	l-pyroglutamic acid	C5H7NO3	HMDB0000267	Organic acids and derivatives	Carboxylic acids and derivatives	C01879	Metabolism|Metabolism	Metabolism of other amino acids|Global and overview maps	Glutathione metabolism|Metabolic pathways	map00480|map01100	6.82109e+07	7.36288e+07	8.44763e+07	7.69991e+07	6.45262e+07	8.0065e+07	8.75858e+07	6.73397e+07	8.16814e+07	8.0622e+07	5309456646	5618021341	6676962282	9775947250	9.54296e+07	6.60313e+07	9200821348	8745964053	9482610050	8129405700	3431405650	3425938418	3437724319	3346493287	3499890315	3622733901	3546845333
pos-0.607_129.15162	129.152	0.607	octylamine	C8H19N				C01740					5481166875	3697580290	5750532135	4004956079	5397142495	5810091744	5478454543	3844505067	5653192599	5746023300	5658255963	5015649781	3501132793	5879365160	6044664018	3850038607	3779456275	5505101119	6513088876	3644631556	3383106711	3717326699	4665692517	3200146115	4857264660	6518565255	4833832273
pos-5.712_495.33183	495.332	5.712	pe(19:0/0:0)	C24H50NO7P									4255088344	4772033699	4935551263	5187561335	5104528847	3630846215	5193889094	6732680026	3571956400	5214729636	4918465391	5489779015	5997256248	5094349752	6591838966	4687936982	5022665955	5108253462	3470382387	4513426875	4325536077	4571672426	4598286486	4546844523	4304363350	4273528892	4476862775
pos-5.623_129.1516	129.152	5.623	octylamine	C8H19N				C01740					5092924564	4556846684	4887234708	4747900339	4959297035	4965298958	4525641385	4945243201	5473468777	4771396083	5011826800	4816308485	4695930015	5626304426	5026390353	5239648781	4786116029	4935894048	5715431445	4873779758	4658626799	4751005921	4609484354	4673901451	4483991586	4623504386	4484874047
pos-0.78_182.07875	182.079	0.78	l-iditol	C6H14O6	HMDB0011632	Organic oxygen compounds	Organooxygen compounds	C01507					2657653690	3149708426	3532156342	2976724168	3135860753	2807535779	2617286653	2711570798	2448967182	2629721189	4262382963	3305620547	3204755162	1701985271	5043079199	4763002389	4.00993e+06	3.54807e+06	6.3235e+06	2.0438e+06	2445320252	2340147796	2355934659	2363657991	2396394315	2349573645	2382820681
pos-5.422_519.33203	519.332	5.422	pc(18:2(2e,4e)/0:0)	C26H50NO7P									3766697068	4301771118	3645156346	3546903802	2964348741	1914970497	3233294295	4425367677	2728506997	4504244206	3122428722	1960059039	2489377823	1701771259	2532901352	1183215791	2182641877	2281387712	2066947192	2149866496	2471118590	3357232332	2553346071	2467506413	2409023049	2550018850	2482583495
pos-0.817_330.04596	330.046	0.817		C11H6N8O5									8.61512e+08	1202613235	3.99442e+08	7.92067e+08	9.11257e+08	1429052417	7.74001e+08	8.76804e+08	6.18124e+08	5.10932e+08	2683296714	3729333496	3840485501	3316330143	3543554926	4380910963	3075025991	2642584294	3261563212	2563213764	1935612271	1944146855	1930989091	1912868973	1972434169	1992222949	1973286014
pos-0.895_129.04255	129.043	0.895	l-pyroglutamic acid	C5H7NO3	HMDB0000267	Organic acids and derivatives	Carboxylic acids and derivatives	C01879	Metabolism|Metabolism	Metabolism of other amino acids|Global and overview maps	Glutathione metabolism|Metabolic pathways	map00480|map01100	5.60929e+07	7.1092e+07	5.89399e+07	6.4744e+07	5.26368e+07	6.71639e+07	7.1181e+07	7.32531e+07	5.87841e+07	5.66228e+07	1670023361	1971392453	2625131683	4088005287	6.32898e+07	4.17509e+07	4052202506	3602965255	3338261714	3437843363	1273304889	1233364798	1263672028	1228635709	1245095262	1146794635	1305791543
pos-6.668_523.3632	523.363	6.668	pe(21:0/0:0)	C26H54NO7P									2221227503	2467444132	2878244377	2576635467	2221723163	1416321397	2163375680	2966176284	1635857380	2681898967	2798368919	2581184185	2727746326	2165473199	2835219833	2197244550	2523441285	2685738215	1370749381	1704058104	2198589880	2361300484	2251371166	2301307627	1960263041	2053325427	2004321049
pos-5.942_521.34764	521.348	5.942	lysopc(18:1(9z)/0:0)	C26H52NO7P	HMDB0002815	Lipids and lipid-like molecules	Glycerophospholipids						1708161184	2389505779	2262674022	2649903111	1923163211	1188730264	2255402217	2159021044	1674653150	2367675566	1837508142	1464376399	1530716063	1161629568	1859877205	1099952530	1669348932	1522042516	7.99594e+08	1316065041	1476168937	1507999025	1488296506	1498908206	1405830990	1465222331	1503498792
pos-8.359_129.15154	129.152	8.359	octylamine	C8H19N				C01740					2357833220	2221966567	2346282416	1987131387	2040939537	2166708147	1984230246	2344365871	2132235079	1989931924	2376730380	2309620776	2506281566	2892747895	2281926084	2230976623	2262460049	2366917950	2387539806	2031811327	2390750036	2359193271	2345767989	2165741146	1819517480	1948397166	1689710937
pos-1.653_131.09436	131.094	1.653	isoleucine	C6H13NO2	HMDB0000172	Organic acids and derivatives	Carboxylic acids and derivatives	C16434					1301123499	2021640313	9.30112e+08	1456396924	1492159805	1228238389	1308586241	9.06351e+08	1392588413	1738449529	1945400323	1553945188	1415472880	1285288347	1496778986	1173488105	1783645844	1234102971	1182690568	2567022084	1320934040	1299242688	1318160790	1283053482	1365358844	1355614334	1429162383
pos-3.46_113.08395	113.084	3.46	caprolactam	C6H11NO	HMDB0062769	Organoheterocyclic compounds	Lactams	C06593	Metabolism|Metabolism|Metabolism	Xenobiotics biodegradation and metabolism|Global and overview maps|Global and overview maps	Caprolactam degradation|Metabolic pathways|Microbial metabolism in diverse environments	map00930|map01100|map01120	2451850313	2233960254	2410409695	2331423766	2416686365	2501028097	2330772188	2416603606	2535495429	2345640224	2309102754	2242933905	2438618929	2676436553	2464175410	2548589248	2453158188	2436635005	2652460940	2313871281	2123296341	2130556460	2108360206	2070312705	2313135531	2111635325	2084785352
pos-0.795_161.10497	161.105	0.795	dl-carnitine	C7H15NO3	HMDB0000062	Organic nitrogen compounds	Organonitrogen compounds	C00318	Organismal Systems|Organismal Systems|Human Diseases	Environmental adaptation|Digestive system|Cardiovascular disease	Thermogenesis|Bile secretion|Diabetic cardiomyopathy	map04714|map04976|map05415	1765709463	2010365278	1721541232	2006020341	2064669246	1561954525	1479531909	1907006171	1791540745	2174128920	1646841911	1534857364	1243835382	1286383915	1411297239	1232286032	1784129037	1631897352	1232288206	1589113501	1552209131	1481258082	1510812601	1370534753	1411161497	1536616182	1514562221
pos-1.649_85.08907	85.0891	1.649	piperidine	C5H11N	HMDB0034301	Organoheterocyclic compounds	Piperidines	C01746	Metabolism|Organismal Systems	Biosynthesis of other secondary metabolites|Digestive system	Tropane, piperidine and pyridine alkaloid biosynthesis|Protein digestion and absorption	map00960|map04974	8.85046e+08	1389041456	6.21887e+08	9.88374e+08	1009264611	8.42848e+08	8.85664e+08	6.21842e+08	9.48625e+08	1191322482	1290381519	1070724430	9.53805e+08	8.73704e+08	999374124	7.93304e+08	1215053820	8.35419e+08	806345389	1745508723	8.90548e+08	5.41087e+08	8.7856e+08	8.69784e+08	9.25314e+08	9.29937e+08	9.72763e+08
pos-0.842_143.09443	143.094	0.842	dl-stachydrine	C7H13NO2									3.36285e+08	4.39805e+07	3.74082e+08	7.45453e+08	2.18094e+07	2.76316e+07	1657997179	9.64344e+07	1.71746e+08	3.02046e+07	114187544	2.406e+07	1.67394e+08	4.08329e+07	649433013	1.63067e+07	5.71999e+07	4.56597e+07	3.99834e+07	9.59163e+07	302700929	3.2631e+08	3.0206e+08	300927336	3.05738e+08	3.06522e+08	3.31547e+08
pos-3.306_187.06312	187.063	3.306	trans-3-indoleacrylic acid	C11H9NO2	HMDB0000734	Organoheterocyclic compounds	Indoles and derivatives						9.8882e+08	1630935651	6.54316e+08	9.20489e+08	1265277420	6.42801e+08	1176621340	1137108456	8.82129e+08	8.44784e+08	1524768644	1041892771	1206160429	9.50478e+08	1066995235	6.66457e+08	1143270007	1194292095	6.43448e+08	1093549214	9.4232e+08	9.19918e+08	9.21504e+08	9.48179e+08	9.3851e+08	9.8633e+08	9.62952e+08
pos-8.714_130.15473	130.155	8.714											1317441879	1151376413	1207752431	1314361687	1185196865	1144920600	1092815584	1177373757	1227201921	1333056152	1556782313	1345758327	1210128434	1366657701	1191785505	1396886945	1142541216	1210550203	1246321182	1306705589	1427030360	1458513193	1454723997	1435926736	1045655158	1080880390	9.93303e+08
pos-0.878_204.06073	204.061	0.878		C4H8N6O4									8.03621e+08	1029654917	1174979784	1195036143	1110603095	9.06959e+08	1031626502	9.33243e+08	7.09991e+08	1044981195	1081415035	1061358184	9.03055e+08	3.43044e+08	1594212051	1273466737	910506	1.68326e+06	1.12359e+06	817329	7.44337e+08	7.30339e+08	7.58427e+08	6.81109e+08	7.28103e+08	6.69004e+08	7.42789e+08
pos-5.555_495.33203	495.332	5.555	pe(19:0/0:0)	C24H50NO7P									8.68019e+08	1051001499	1054519597	1154833277	1028495902	6.9628e+08	1119673936	1132238964	7.27472e+08	1215347446	1027634486	1186423079	1450476475	1059507812	1505314494	9.50985e+08	1081272921	1006004416	7.13422e+08	913447029	9.08658e+08	9.06748e+08	5.77041e+08	9.19035e+08	8.73589e+08	9.1847e+08	9.14874e+08
pos-0.847_203.11552	203.116	0.847	acetyl-l-carnitine	C9H17NO4	HMDB0000201	Lipids and lipid-like molecules	Fatty Acyls	C02571	Human Diseases	Endocrine and metabolic disease	Insulin resistance	map04931	4.46815e+08	3.80421e+08	420337855	6.56857e+08	588135773	6.95593e+08	1.85929e+08	348051140	7.30893e+08	418447497	686003502	4.78055e+08	3.91432e+08	4.64294e+08	3.29445e+08	8.98584e+08	4.52549e+08	4.94579e+08	1068771803	1277125569	567813358	5.8324e+08	5.63934e+08	5.65527e+08	5.83532e+08	5.67785e+08	6.1711e+08
pos-9.856_153.98257	153.983	9.856		C6H3O3P									1087102522	1138972726	1122595197	1095196130	1178315591	1166698219	1149470340	1172773216	1204877690	1105795254	1168734462	1175394762	1134596599	1290786985	1251172779	1337731374	1171077186	1173271586	1267800755	1167479840	9.43314e+08	9.87442e+08	9.95522e+08	1000331233	1101313634	1120503684	1124068258
pos-1.382_83.03704	83.037	1.382		C4H5NO									7.44447e+07	9.89722e+07	8.25509e+07	9.30797e+07	8.23128e+07	9.1476e+07	8.21947e+07	1.06992e+08	1.05388e+08	1.06007e+08	7.2745e+08	8.31209e+08	897930379	1365135586	126909291	7.52714e+07	1211016514	1197100288	1302934296	1103215825	469547883	4.9304e+08	4.97525e+08	4.74781e+08	5.24116e+08	5.61683e+08	5.44468e+08
pos-5.412_543.33181	543.332	5.412	pc(20:4(5z,8z,11z,14z)/0:0)	C28H50NO7P	HMDB0010395	Lipids and lipid-like molecules	Glycerophospholipids	C04230	Metabolism|Human Diseases	Lipid metabolism|Cancer: overview	Glycerophospholipid metabolism|Choline metabolism in cancer	map00564|map05231	5.78735e+08	6.30641e+08	1173294073	1175359751	8.43539e+08	403010059	939735801	7.12058e+08	743450945	6.96981e+08	5.04493e+08	7.64208e+08	5.48843e+08	3.95575e+08	4.43571e+08	4.91283e+08	6.3002e+08	4.04499e+08	2.59375e+08	599649424	5.52335e+08	5.59531e+08	5.6691e+08	5.57671e+08	5.46064e+08	5.71003e+08	5.61315e+08
pos-1.273_292.09033	292.09	1.273	edetic acid	C10H16N2O8	HMDB0015109	Organic acids and derivatives	Carboxylic acids and derivatives	C00284					3.38136e+08	5.36597e+08	3.57906e+08	4.24281e+08	4.31718e+08	5.29152e+08	3.22672e+08	4.36091e+08	335636387	4.81931e+08	8.78703e+08	1141886502	9.50405e+08	9.80763e+08	1031476778	1187257251	8.45514e+08	7.34422e+08	910600979	7.83784e+08	6.03924e+08	6.49845e+08	5.75779e+08	6.51834e+08	6.04274e+08	6.31551e+08	642685776
pos-5.3_519.33219	519.332	5.3	pc(18:2(2e,4e)/0:0)	C26H50NO7P									9.61844e+08	1099246616	8.58342e+08	9.23097e+08	7.5499e+08	3.91532e+08	793679380	1079106883	6.3619e+08	1168606662	6.65294e+08	1.40589e+08	5.76636e+08	4.27377e+08	5.87802e+08	2.79026e+08	4.90071e+08	565076902	4.76732e+08	4.66893e+08	5.74457e+08	9.09639e+08	5.35434e+08	5.79474e+08	5.60806e+08	594502756	5.89558e+08
pos-9.692_759.57664	759.577	9.692	pe(15:0/22:1(11z))	C42H82NO8P									956992	1050272553	8.02481e+08	1022548768	7.88944e+08	9.63624e+08	1050263572	1053045471	9.92285e+08	1128889947	2.88843e+08	1098951744	866763	1148549264	9.82618e+08	8.93927e+08	1024701315	9.35996e+08	9.00843e+08	1065613233	4.44839e+08	5.90216e+08	4.97662e+08	5.3226e+08	8.79238e+08	6.79098e+08	4.5745e+08
pos-1.69_204.06081	204.061	1.69		C4H8N6O4									430107701	4.49485e+08	4.08835e+08	4.5633e+08	3.73534e+08	4.52857e+08	3.58716e+08	3.09805e+08	2.62601e+08	3.88538e+08	7.69796e+08	5.73413e+08	660601134	2.81849e+08	1041231181	1066493056	5.98274e+06	1565930	2.69827e+06	5.16014e+06	3.88587e+08	407301493	4.30839e+08	3.90436e+08	4.33581e+08	4.21919e+08	4.62033e+08
pos-1.252_370.09364	370.094	1.252		C9H23N8PS3									1.47757e+08	1.84792e+08	1.34796e+08	1.77682e+08	1.17177e+08	187937734	9.11605e+08	2.14375e+08	1.87678e+08	1.59972e+08	1.20084e+08	1.70653e+08	1.30556e+08	1.71781e+08	1.43348e+08	2.10593e+08	1.66299e+08	1.68402e+08	2.13864e+08	1.75212e+08	1.43281e+08	1.37603e+08	1.10241e+08	1.36428e+08	1.75736e+08	1.38814e+08	1.50464e+08
pos-0.797_117.07883	117.079	0.797	betaine	C5H11NO2	HMDB0000043	Organic acids and derivatives	Carboxylic acids and derivatives	C00719	Metabolism|Metabolism|Environmental Information Processing	Amino acid metabolism|Global and overview maps|Membrane transport	Glycine, serine and threonine metabolism|Metabolic pathways|ABC transporters	map00260|map01100|map02010	4.23846e+08	3.72653e+08	6.54788e+08	4.32168e+08	3.17005e+08	3.42444e+08	9.0484e+08	3.52866e+08	3.03736e+08	6.1511e+08	4.2469e+08	3.70501e+08	3.21316e+08	3.01537e+08	3.46597e+08	2.50113e+08	488666190	4.72838e+08	5.67454e+08	3.57231e+08	4.02036e+08	3.97382e+08	4.02536e+08	3.58349e+08	3.87467e+08	4.12976e+08	3.98543e+08
pos-0.647_124.97889	124.979	0.647											824182495	7.76556e+08	8.61152e+08	8.00272e+08	9.3781e+08	8.15728e+08	8.99375e+08	7.52713e+08	8.38582e+08	9.31675e+08	761376547	8.36061e+08	5.87559e+08	7.3308e+08	8.02791e+08	6.36408e+08	6.46509e+08	7.38358e+08	7.37057e+08	6.69586e+08	650264952	7.00694e+08	7.47159e+08	6.3364e+08	7.87852e+08	8.73258e+08	8.33334e+08
pos-0.832_115.06319	115.063	0.832	proline	C5H9NO2	HMDB0000162	Organic acids and derivatives	Carboxylic acids and derivatives	C16435					3.075e+08	910039004	328244919	283111038	2.60282e+08	3.90553e+08	4.30532e+08	2.36786e+08	250694870	3.80697e+08	4.18915e+08	4.65372e+08	4.22099e+08	4.21552e+08	2.73542e+08	2.82024e+08	3.71043e+08	3.62358e+08	315277241	5.37836e+08	3.66021e+08	3.56402e+08	3.62747e+08	328359496	3.62059e+08	3.6937e+08	3.82877e+08
pos-9.77_337.33388	337.334	9.77	erucamide	C22H43NO									1.13031e+08	3.62921e+08	3.59548e+08	2.07369e+08	1.71173e+08	3.93416e+08	2.02384e+08	2.84034e+08	7.29836e+08	143467328	3.16152e+08	6.60675e+07	3.36665e+08	5.48931e+08	1.88181e+08	1.61196e+08	150011183	3.69722e+08	6.70768e+08	1.3375e+08	7.30015e+08	5.92295e+08	7.61016e+08	6.39953e+08	6.83751e+08	5.53932e+08	6.19022e+08
pos-0.835_159.05297	159.053	0.835	n-methyl-2-oxoglutaramic acid	C6H9NO4									4.52431e+08	4.46734e+08	1.62357e+08	3.71103e+08	4.20931e+08	3.57647e+08	3.4724e+08	4.19071e+08	4.04745e+08	3.48575e+08	1.59583e+08	681812033	5.94255e+08	7.73371e+08	5.79906e+08	8.40479e+08	6.55534e+08	6.45034e+08	8.89972e+08	5.59344e+08	5.30229e+08	539533829	5.20654e+08	5.33579e+08	5.38416e+08	5.11301e+08	5.45482e+08
pos-0.942_234.08487	234.085	0.942	l-beta-aspartyl-l-threonine	C8H14N2O6	HMDB0011169	Organic acids and derivatives	Peptidomimetics						2.72867e+08	2.95553e+08	2.78094e+08	2.36525e+08	2.6052e+08	3.37069e+08	2.12072e+08	2.4559e+08	2.13988e+08	2.45458e+08	4.94698e+08	7.76916e+08	6.51285e+08	7.3741e+08	5.77092e+08	7.92809e+08	5.6772e+08	493513719	6.25352e+08	4.59804e+08	4.23546e+08	410119660	4.08456e+08	4.41457e+08	3.98846e+08	3.73882e+08	4.70699e+08
pos-0.82_131.06931	131.069	0.82	creatine	C4H9N3O2	HMDB0000064	Organic acids and derivatives	Carboxylic acids and derivatives	C00300	Metabolism|Metabolism|Metabolism	Amino acid metabolism|Amino acid metabolism|Global and overview maps	Glycine, serine and threonine metabolism|Arginine and proline metabolism|Metabolic pathways	map00260|map00330|map01100	4.73747e+08	6.49332e+08	2.73491e+08	5.56484e+08	5.33324e+08	4.60647e+08	453544737	6.13438e+08	4.10013e+08	3.35243e+08	7.57672e+08	5.34716e+08	655796120	5.60404e+08	4.39181e+08	5.29664e+08	7.799e+08	4.86899e+08	3.75521e+08	461629716	4.80546e+08	4.65656e+08	4.70233e+08	4.44476e+08	4.85405e+08	484750515	4.85292e+08
pos-1.265_98.07309	98.0731	1.265	3-propyl acrolein	C6H10O									5.09145e+08	517988078	4.80189e+08	5.86029e+08	4.84816e+08	5.22691e+08	4.76963e+08	5.74454e+08	5.9377e+08	725094248	2.33822e+08	4.47654e+08	4.97457e+08	4.32133e+08	451024753	7.66969e+08	4.60117e+08	3.66613e+08	633171056	4.41037e+08	4.96719e+08	4.71266e+08	3.86945e+08	503043851	3.65303e+08	5.10412e+08	490316267
pos-0.772_103.09961	103.1	0.772	choline	C5H13NO									4.8581e+08	3.40014e+08	3.40772e+08	4.08225e+08	4.38236e+08	4.04884e+08	6.75687e+08	328234162	3.32869e+08	5.27124e+08	226857761	2.7421e+08	2.4528e+08	2.11385e+08	2.30359e+08	234474392	4.35356e+08	3.42238e+08	2.55846e+08	2.94131e+08	3.3751e+08	3.29518e+08	3.26275e+08	3.30494e+08	3.29197e+08	3.13052e+08	3.41653e+08
pos-0.649_83.95234	83.9523	0.649											5.28457e+08	6.73222e+08	5.29014e+08	6.52864e+08	6.09787e+08	5.19303e+08	5.62138e+08	6.73767e+08	5.51482e+08	5.95831e+08	448694334	5.49437e+08	5.33383e+08	4.68875e+08	5.0374e+08	5.72674e+08	5.55739e+08	4.63665e+08	4.6409e+08	6.12273e+08	5.64942e+08	5.70242e+08	475741361	5.67104e+08	5.13185e+08	5.34848e+08	5.5e+08
pos-0.156_113.08398	113.084	0.156	caprolactam	C6H11NO	HMDB0062769	Organoheterocyclic compounds	Lactams	C06593	Metabolism|Metabolism|Metabolism	Xenobiotics biodegradation and metabolism|Global and overview maps|Global and overview maps	Caprolactam degradation|Metabolic pathways|Microbial metabolism in diverse environments	map00930|map01100|map01120	6.50413e+08	5.60153e+08	6.59814e+08	629747735	6.52751e+08	6.77286e+08	6.33684e+08	6.82407e+08	7.04492e+08	6.34654e+08	6.19391e+08	6.0394e+08	6.23068e+08	7.47358e+08	6.79616e+08	6.88817e+08	6.67434e+08	6.50477e+08	7.27675e+08	6.28576e+08	5.94643e+08	5.72551e+08	5.3043e+08	5.67158e+08	5.88411e+08	576267564	5.02404e+08
pos-0.772_220.03461	220.035	0.772		C7H4N6O3									2.06352e+08	265810899	228633915	2.1959e+08	2.37031e+08	2.7355e+08	1.93357e+08	1.98262e+08	1.75534e+08	2.01701e+08	5.24931e+08	4.32817e+08	4.81402e+08	2.73871e+08	6.78082e+08	6.63163e+08	664953	616603	1.24251e+06	420573	2.77413e+08	2.62266e+08	2.58825e+08	2.6762e+08	2.70648e+08	2.74794e+08	269030424
pos-0.85_117.07882	117.079	0.85	valine	C5H11NO2	HMDB0000883	Organic acids and derivatives	Carboxylic acids and derivatives	C16436					4.01983e+08	4.96181e+08	2.9799e+08	4.01055e+08	4.10701e+08	3.73269e+08	4.49686e+08	301547528	2.53855e+08	4.12575e+08	5.02531e+08	5.25813e+08	5.01233e+08	3.80435e+08	4.17291e+08	2.99957e+08	6.43051e+08	4.75923e+08	4.69524e+08	647451460	4.22357e+08	4.01867e+08	4.17791e+08	4.09307e+08	417917160	4.33169e+08	4.58123e+08
pos-9.773_82.05298	82.053	9.773	fomepizole	C4H6N2	HMDB0015344	Organoheterocyclic compounds	Azoles	C07837					6.52803e+08	5.53248e+08	554682532	632999964	6.00859e+08	5.53255e+08	5.33218e+08	5.65419e+08	5.72489e+08	5.21838e+08	5.37605e+08	5.32395e+08	5.48079e+08	6.12293e+08	6.2247e+08	6.24603e+08	6.46802e+08	5.5468e+08	6.54646e+08	5.82066e+08	5.38117e+08	5.06346e+08	4.76595e+08	5.1172e+08	5.24989e+08	5.37046e+08	232428193
pos-5.372_567.33211	567.332	5.372	pc(22:6(4z,7z,10z,13z,16z,19z)/0:0)	C30H50NO7P									1.91058e+08	2.00417e+08	3.54541e+08	5.96248e+08	4.65766e+08	4.72859e+08	5.62995e+08	3.29055e+08	3.11835e+08	3.75172e+08	2.59473e+08	3.75862e+08	1.81723e+08	1.02055e+08	1.5053e+08	1.31491e+08	2.7612e+08	1.84056e+08	6.20508e+07	1.8862e+08	2.41409e+08	2.37343e+08	2.42808e+08	2.41687e+08	2.44903e+08	2.44894e+08	2.28791e+08
pos-9.85_181.97746	181.977	9.85		C7H3O4P									5.20378e+08	5.33154e+08	5.47255e+08	5.33347e+08	5.44593e+08	5.53722e+08	518055917	5.60391e+08	5.41561e+08	5.29452e+08	5.49001e+08	562603716	5.41832e+08	584834437	5.93832e+08	6.31947e+08	574568298	5.67539e+08	6.01337e+08	5.4364e+08	4.67119e+08	4.70115e+08	4.76047e+08	4.85696e+08	5.25641e+08	5.28704e+08	5.21584e+08
pos-0.896_83.03704	83.037	0.896		C4H5NO									1.14738e+07	4.67812e+07	2.42526e+07	1.62175e+07	2.78229e+07	9.71135e+06	1.05608e+07	1.49405e+07	1.47679e+07	2.85102e+07	2.50869e+08	3.16647e+08	3.9411e+08	6.10445e+08	4.49177e+07	42082734	5.91281e+08	5.33233e+08	5.0872e+08	5.129e+08	1.99808e+08	2.02835e+08	2.07433e+08	196736412	2.07625e+08	1.81545e+08	2.23726e+08
pos-3.306_204.08963	204.09	3.306	dl-tryptophan	C11H12N2O2	HMDB0013609	Organoheterocyclic compounds	Indoles and derivatives	C00525					3.48547e+08	5.73038e+08	2.26814e+08	3.19943e+08	4.54538e+08	2.24847e+08	428244332	4.08371e+08	3.09447e+08	2.9444e+08	5.63846e+08	3.70418e+08	4.34258e+08	3.42933e+08	3.70779e+08	2.23328e+08	4.10265e+08	4.2657e+08	2.20934e+08	3.88716e+08	3.41908e+08	3.33044e+08	3.2438e+08	3.29481e+08	3.3655e+08	3.47128e+08	3.45619e+08
pos-10.205_170.98534	170.985	10.205		C2H7NO4P2									5.67779e+08	5.47816e+08	5.64866e+08	551538049	5.66688e+08	5.61618e+08	5.45962e+08	5.7349e+08	6.04942e+08	5.53817e+08	540993084	5.49174e+08	5.40485e+08	6.20522e+08	5.85519e+08	6.08852e+08	5.60116e+08	563613346	6.28578e+08	5.48562e+08	5.12145e+08	4.98809e+08	4.91543e+08	4.93696e+08	5.29233e+08	535756418	5.24577e+08
pos-9.867_112.95612	112.956	9.867											5.49776e+08	5.51275e+08	4.45313e+08	5.35727e+08	4.48409e+08	5.72384e+08	5.25276e+08	4.83782e+08	4.59598e+08	504554721	4.41106e+08	5.50143e+08	4.66566e+08	6.09593e+08	547409991	5.43166e+08	4.85994e+08	4.44049e+08	5.23728e+08	5.6093e+08	4.76302e+08	4.86066e+08	4.92975e+08	4.96188e+08	4.03556e+08	5.45041e+08	5.41406e+08
pos-1.3_136.03833	136.038	1.3	hypoxanthine	C5H4N4O	HMDB0000157	Organoheterocyclic compounds	Imidazopyrimidines	C00262	Metabolism|Metabolism	Nucleotide metabolism|Global and overview maps	Purine metabolism|Metabolic pathways	map00230|map01100	1.57805e+08	542020796	2.03948e+08	1.68431e+08	8.79954e+07	1.80711e+08	2.42986e+08	3.36635e+08	5.57967e+08	5.71862e+07	5.45472e+07	5.09933e+07	3.71231e+07	2.75062e+07	1.70596e+07	1.66862e+07	6.06573e+07	6.33637e+07	6.74686e+07	5.90178e+07	129905617	1.27142e+08	1.16552e+08	1.29652e+08	1.20279e+08	1.24511e+08	1.2053e+08
pos-1.278_203.11554	203.116	1.278	acetyl-l-carnitine	C9H17NO4	HMDB0000201	Lipids and lipid-like molecules	Fatty Acyls	C02571	Human Diseases	Endocrine and metabolic disease	Insulin resistance	map04931	2.09134e+08	1.65762e+08	2.86838e+08	3.37036e+08	2.44154e+08	2.92429e+08	1.459e+08	1.28304e+08	2.92689e+08	266108801	3.13434e+08	2.28941e+08	1.8098e+08	2.02263e+08	2.28015e+08	4.24631e+08	2.08767e+08	2.35635e+08	4.3651e+08	5.45681e+08	2.49514e+08	2.46345e+08	2.59702e+08	2.33295e+08	2.64218e+08	2.82719e+08	2.59701e+08
pos-0.904_294.27975	294.28	0.904		C17H34N4									3.88299e+08	3.39641e+08	5.33393e+08	4.27636e+08	2.09587e+08	4.97338e+08	3.58969e+08	4.03967e+08	5.04076e+08	5.51683e+08	4.06354e+08	3.30909e+08	2.33551e+08	3.92461e+08	5.24997e+08	3.2813e+08	2.67306e+08	3.93811e+08	4.47625e+08	284064748	3.43474e+08	3.07321e+08	3.476e+08	3.35689e+08	3.57304e+08	4.56545e+08	3.43711e+08
pos-6.022_495.33217	495.332	6.022	pe(19:0/0:0)	C24H50NO7P									2.84757e+08	3.49243e+08	3.46386e+08	3.84371e+08	3.20024e+08	216336048	373805881	3.83776e+08	2.18522e+08	4.10056e+08	3.41308e+08	3.9291e+08	4.93358e+08	3.54772e+08	540260412	323360863	364761926	3.40274e+08	1.95978e+08	3.10336e+08	3.26917e+08	2.94153e+08	3.32412e+08	3.02996e+08	2.79962e+08	2.96495e+08	2.95486e+08
pos-10.066_168.96971	168.97	10.066		C2H5NO4P2									5.02166e+08	4.86223e+08	4.91606e+08	4.83511e+08	4.98416e+08	4.9191e+08	4.76187e+08	5.0588e+08	5.35912e+08	4.94523e+08	4.87643e+08	4.93307e+08	477358556	5.45192e+08	5.17514e+08	5.36013e+08	4.9214e+08	4.9203e+08	5.56583e+08	4.88874e+08	4.47339e+08	4.41005e+08	4.40501e+08	379139277	4.61665e+08	4.73988e+08	4.6795e+08
pos-8.016_181.97756	181.978	8.016		C7H3O4P									2.6975e+08	2.33053e+08	2.78645e+08	2.3896e+08	2.5659e+08	2.6201e+08	2.65294e+08	2.11007e+08	1.97893e+08	2.25462e+08	4.94447e+08	346119859	3.83295e+08	3.41405e+08	4.00212e+08	446696686	3.19711e+08	3.17479e+08	2.74398e+08	2.21602e+08	2.63677e+08	3.69003e+08	3.61316e+08	3.67712e+08	2.87417e+08	2.57578e+08	1.98261e+08
pos-0.647_127.01186	127.012	0.647											4.04434e+08	4.78731e+08	373988964	5.03294e+08	4.37403e+08	4.05976e+08	4.05588e+08	5.16703e+08	3.88491e+08	4.41119e+08	3.55382e+08	4.24499e+08	4.27047e+08	3.92776e+08	4.33642e+08	519253321	4.50845e+08	3.75866e+08	3.39166e+08	4.86432e+08	4.38154e+08	4.29012e+08	3.48298e+08	4.23467e+08	3.75515e+08	3.87976e+08	387991315
pos-6.459_523.3634	523.363	6.459	pe(21:0/0:0)	C26H54NO7P									3.58749e+08	3.94761e+08	4.90209e+08	4.4029e+08	3.63952e+08	2.2167e+08	3.39745e+08	5.16852e+08	2.70132e+08	460608979	4.20055e+08	4.63894e+08	4.48958e+08	3.33239e+08	5.01293e+08	3.36818e+08	4.2281e+08	462140979	2.07126e+08	2.80937e+08	3.3592e+08	3.62134e+08	3.41914e+08	3.42347e+08	3.24587e+08	3.47597e+08	3.21063e+08
pos-3.079_99.06832	99.0683	3.079	2-piperidinone	C5H9NO	HMDB0011749	Organoheterocyclic compounds	Piperidines						3.10513e+08	291112786	1.39681e+08	4.02131e+08	4.96252e+08	1.37635e+08	1.36502e+08	6.13566e+07	1.71157e+08	1.45457e+08	1.31424e+08	2.81983e+08	2.366e+08	1.48024e+08	1.3815e+08	3.60275e+08	3.37152e+08	1.68772e+08	1.57945e+08	6.00077e+07	2.17153e+08	2.16085e+08	2.58168e+08	2.12314e+08	2.71854e+08	1.31681e+08	2.28605e+08
pos-1.281_168.02815	168.028	1.281	uric acid	C5H4N4O3	HMDB0000289	Organoheterocyclic compounds	Imidazopyrimidines	C00366	Metabolism|Metabolism|Metabolism|Organismal Systems	Nucleotide metabolism|Global and overview maps|Global and overview maps|Digestive system	Purine metabolism|Metabolic pathways|Microbial metabolism in diverse environments|Bile secretion	map00230|map01100|map01120|map04976	2.99867e+08	3.81256e+08	343706815	369249651	3.20899e+08	3.16801e+08	3.72381e+08	3.24647e+08	2.20568e+08	3.0596e+08	1.71462e+08	2.68364e+08	289831211	1.7552e+08	2.40687e+08	5.07626e+08	215603653	1.74821e+08	1.38247e+08	3.30946e+08	2.91772e+08	2.82069e+08	2.32397e+08	2.73198e+08	2.32683e+08	2.46965e+08	233759778
pos-5.54_130.15479	130.155	5.54											460118165	4.13246e+08	4.36053e+08	4.19515e+08	4.28973e+08	4.29001e+08	4.02362e+08	4.38185e+08	4.747e+08	4.26094e+08	4.47723e+08	4.26051e+08	4.06073e+08	4.81458e+08	4.46661e+08	4.49028e+08	3.89919e+08	4.48719e+08	4.91436e+08	4.09764e+08	4.13093e+08	4.2334e+08	411631656	4.2588e+08	4.07798e+08	4.08207e+08	4.07709e+08
pos-7.997_153.98268	153.983	7.997		C6H3O3P									1.93837e+08	255432389	2.53785e+08	2.39009e+08	2.93039e+08	3.0717e+08	2.56017e+08	2.11342e+08	2.14121e+08	2.05123e+08	3.84655e+08	3.44625e+08	2.85422e+08	2.36581e+08	4.47642e+08	4.77526e+08	3.32361e+08	2.99551e+08	107434310	2.17742e+08	238723849	2.74233e+08	2.76455e+08	2.84936e+08	267841634	2.52141e+08	243339938
pos-1.006_188.07945	188.079	1.006	n-acetylglutamine	C7H12N2O4	HMDB0006029	Organic acids and derivatives	Carboxylic acids and derivatives						2.25799e+08	2.2149e+08	1.93802e+08	1.70939e+08	1.91707e+08	2.48493e+08	1.4963e+08	2.08805e+08	2.40723e+08	2.10033e+08	2.12476e+08	2.88559e+08	265210565	3.32799e+08	3.75895e+08	4.61483e+08	3.00917e+08	2.86339e+08	3.6902e+08	2.72294e+08	2.10389e+08	2.099e+08	2.08356e+08	2.97882e+08	2.39437e+08	2.42995e+08	3.19523e+08
pos-9.809_138.98033	138.98	9.809											4.0857e+08	3.94293e+08	3.77586e+08	3.83497e+08	3.83072e+08	3.74706e+08	3.89712e+08	3.83284e+08	4.56438e+08	4.1423e+08	4.05896e+08	4.02827e+08	3.80327e+08	4.56459e+08	3.97548e+08	4.19526e+08	3.72177e+08	399971274	4.36238e+08	3.9715e+08	3.9675e+08	380202983	3.67621e+08	3.74286e+08	3.37306e+08	3.65646e+08	369024486
pos-1.266_117.07887	117.079	1.266	valine	C5H11NO2	HMDB0000883	Organic acids and derivatives	Carboxylic acids and derivatives	C16436					2.47945e+08	3.79175e+08	1.89991e+08	2.81331e+08	2.78282e+08	216323498	2.70787e+08	2.01258e+08	2.53239e+08	3.26412e+08	2.57073e+08	2.94744e+08	2.92415e+08	1.72459e+08	2.69106e+08	2.17258e+08	3.72995e+08	2.11222e+08	2.04929e+08	4.35647e+08	2.71152e+08	2.52675e+08	2.2069e+08	2.46481e+08	2.37064e+08	2.43596e+08	2.42181e+08
pos-5.787_521.34783	521.348	5.787	lysopc(18:1(9z)/0:0)	C26H52NO7P	HMDB0002815	Lipids and lipid-like molecules	Glycerophospholipids						2.66765e+08	3.79512e+08	3.84841e+08	4.14857e+08	295788832	1.77422e+08	3.61613e+08	3.52552e+08	2.66997e+08	4.00926e+08	2.65184e+08	2.21234e+08	2.26492e+08	2.15275e+08	294254721	1.86955e+08	2.73127e+08	266539440	1.37914e+08	2.14852e+08	230438543	2.4164e+08	2.42257e+08	241036021	2.30488e+08	2.26726e+08	2.35952e+08
pos-3.138_87.10473	87.1047	3.138	isoamylamine	C5H13N	HMDB0031659	Organic nitrogen compounds	Organonitrogen compounds	C02640					3.69117e+08	3.58629e+08	3.18477e+08	3.61252e+08	3.74532e+08	3.25721e+08	407779264	3.71323e+08	3.63923e+08	3.67601e+08	3.09512e+08	3.15475e+08	3.47888e+08	3.9445e+08	3.35829e+08	3.63435e+08	3.56538e+08	3.23058e+08	4.10552e+08	3.52784e+08	3.3666e+08	3.08729e+08	321074972	3.22731e+08	3.28214e+08	3.52083e+08	3.01067e+08
pos-0.778_202.04526	202.045	0.778		C4H6N6O4									2.5658e+08	3.50789e+08	2.30704e+08	3.84366e+08	3.72753e+08	2.63631e+08	3.75263e+08	3.33434e+08	3.59344e+08	3.55505e+08	1.6217e+08	1.97334e+08	1.86884e+08	1.79473e+08	1.03295e+08	1.1229e+08	3.36363e+08	2.83225e+08	237851674	4.12193e+08	2.53914e+08	2.45679e+08	2.2024e+08	249063009	2.17612e+08	1.96726e+08	2.17238e+08
pos-5.694_545.34757	545.348	5.694	pc(20:3(8z,11z,14z)/0:0)	C28H52NO7P									249117360	2.79297e+08	4.13802e+08	3.41351e+08	2.05894e+08	7.73921e+07	2.67108e+08	3.57598e+08	165610114	1.98174e+08	1.08629e+08	7.17948e+07	9.06553e+07	7.57833e+07	4.94312e+07	5.3577e+07	1.48853e+08	1.0881e+08	4.90862e+07	1.32451e+08	1.26049e+08	1.33011e+08	1.352e+08	1.26186e+08	1.2456e+08	1.26728e+08	1.28114e+08
pos-1.469_181.07371	181.074	1.469	2-hydroxyphenylalanine	C9H11NO3	HMDB0006050	Organic acids and derivatives	Carboxylic acids and derivatives						2.41862e+08	3.80411e+08	1.90677e+08	1.77632e+08	219886904	2.21065e+08	2.42039e+08	1.83814e+08	1.77786e+08	3.92318e+08	3.23555e+08	2.80624e+08	2.75389e+08	2.14257e+08	2.46256e+08	1.86346e+08	3.39612e+08	2.79442e+08	1.58495e+08	3.52189e+08	2.31821e+08	2.32071e+08	2.30705e+08	238572649	2.34609e+08	2.36588e+08	2.40195e+08
pos-10.953_98.07307	98.0731	10.953	3-propyl acrolein	C6H10O									3.51216e+08	3.31614e+08	384833018	3.46626e+08	3.59593e+08	3.28326e+08	3.2482e+08	3.45241e+08	3.88165e+08	3.80305e+08	3.36103e+08	3.26843e+08	335929714	4.1055e+08	3.65565e+08	3.7485e+08	3.72118e+08	3.65388e+08	3.97582e+08	3.65092e+08	2.73812e+08	3.29276e+08	3.40809e+08	3.19199e+08	3.30619e+08	3.1556e+08	3.21655e+08
pos-0.312_148.01589	148.016	0.312		C8H4O3									348452744	3.579e+08	2.23015e+08	3.49302e+08	1.90364e+08	3.22706e+08	3.05333e+08	3.86846e+08	4.04961e+08	3.7305e+08	1.83499e+08	2.31695e+08	3.28305e+08	4.08273e+08	3.40274e+08	155437083	3.82629e+08	3.19003e+08	4.31448e+08	2.28046e+08	2.67849e+08	2.80515e+08	2.12001e+08	2.97648e+08	2.71476e+08	350215282	305268092
pos-3.497_121.08911	121.089	3.497	phenethylamine	C8H11N	HMDB0012275	Benzenoids	Benzene and substituted derivatives	C05332	Metabolism|Metabolism	Amino acid metabolism|Global and overview maps	Phenylalanine metabolism|Metabolic pathways	map00360|map01100	2.63453e+08	2.51765e+08	2.7409e+08	3.56362e+08	2.61731e+08	2.7502e+08	2.58487e+08	2.69071e+08	2.76836e+08	2.70381e+08	2.55526e+08	249766441	2.36352e+08	2.84539e+08	2.73698e+08	2.73378e+08	2.52626e+08	2.65138e+08	3.07435e+08	2.58077e+08	2.36169e+08	2.41213e+08	2.34414e+08	2.30342e+08	2.44087e+08	273578507	2.38705e+08
pos-9.812_166.00517	166.005	9.812		C5H3N4OP									3.10983e+08	2.99427e+08	3.16517e+08	2.98926e+08	3.2185e+08	278042384	2.93095e+08	3.19909e+08	3.45332e+08	3.08033e+08	3.1168e+08	2.96018e+08	2.88507e+08	3.53399e+08	3.11012e+08	3.2376e+08	3.08501e+08	3.08211e+08	3.341e+08	3.05843e+08	3.049e+08	3.18084e+08	2.8477e+08	3.1205e+08	2.72686e+08	2.82864e+08	2.86363e+08
pos-0.649_142.98942	142.989	0.649											3.15685e+08	3.13885e+08	3.26415e+08	3.22761e+08	3.54673e+08	3.18025e+08	3.42476e+08	3.14566e+08	3.24352e+08	345657503	2.88915e+08	3.15349e+08	2.48892e+08	2.90462e+08	3.04127e+08	2.64627e+08	2.68174e+08	2.83968e+08	2.80135e+08	2.7226e+08	2.81417e+08	2.85998e+08	2.89382e+08	2.66206e+08	3.03827e+08	3.2124e+08	3.15624e+08
pos-0.647_105.03352	105.034	0.647											3.15685e+08	3.13885e+08	3.26415e+08	3.22761e+08	3.54673e+08	3.18025e+08	3.42476e+08	3.14566e+08	3.24352e+08	345657503	2.88915e+08	3.15349e+08	2.48892e+08	2.90462e+08	3.04127e+08	2.64627e+08	2.68174e+08	2.83968e+08	2.80135e+08	2.7226e+08	2.81417e+08	2.85998e+08	2.89382e+08	2.66206e+08	3.03827e+08	3.2124e+08	3.15624e+08
pos-0.576_112.95632	112.956	0.576											3.43238e+08	3.12343e+08	3.27264e+08	3.13551e+08	3.43497e+08	3.54456e+08	3.28897e+08	324961261	3.54698e+08	331925538	3.11416e+08	3.11769e+08	2.98068e+08	3.76991e+08	3.51457e+08	3.31477e+08	1.21767e+08	3.42377e+08	3.78357e+08	2.97863e+08	2.79494e+08	2.74609e+08	3.00411e+08	2.72256e+08	319218514	3.21034e+08	3.16934e+08
pos-7.195_318.27647	318.276	7.195	1-o-(2r-hydroxy-pentadecyl)-sn-glycerol	C18H38O4									1.36644e+07	9.97281e+06	1.92511e+07	1.07805e+07	3.1439e+07	1.71743e+07	1.60736e+07	1.32622e+07	8.88199e+06	1.94331e+07	1.25435e+07	7.50602e+06	1.96686e+07	1.45008e+07	1.18375e+07	1.46669e+07	1.12037e+07	9.97952e+06	1.39517e+07	9.42735e+06	2.30516e+08	257031750	2.92231e+08	3.07819e+08	2.50189e+08	2.68947e+08	2.93666e+08
pos-0.49_80.06256	80.0626	0.49		C6H8									2.68156e+08	2.84695e+08	1.48646e+08	3.00795e+08	1.69778e+08	2.71185e+08	1.72682e+08	3.0104e+08	3.05962e+08	2.61158e+08	1.16312e+08	2.58069e+08	303666072	3.3005e+08	2.66893e+08	3.05106e+08	2.97832e+08	1.3754e+08	306592607	3.05459e+08	2.76347e+08	2.78546e+08	2.37903e+08	2.59367e+08	1.92868e+08	1.66264e+08	2.63471e+08
pos-9.769_140.10592	140.106	9.769	metenamine	C6H12N4	HMDB0029598	Organoheterocyclic compounds	Triazinanes						2.32856e+08	1.90495e+08	266122806	1.97524e+08	2.09021e+08	2.01921e+08	1.99657e+08	2.30892e+08	224453129	2.06806e+08	2.62105e+08	203003087	2.04521e+08	2.31967e+08	2.0658e+08	2.40398e+08	8.78014e+07	2.06407e+08	2.21965e+08	1.97928e+08	2.45912e+08	275520751	2.76059e+08	270665674	1.83695e+08	1.81995e+08	1.74855e+08
pos-5.311_543.33227	543.332	5.311	pc(20:4(5z,8z,11z,14z)/0:0)	C28H50NO7P	HMDB0010395	Lipids and lipid-like molecules	Glycerophospholipids	C04230	Metabolism|Human Diseases	Lipid metabolism|Cancer: overview	Glycerophospholipid metabolism|Choline metabolism in cancer	map00564|map05231	1.50816e+08	1.68704e+08	2.95662e+08	3.05366e+08	2.24619e+08	8.19056e+07	2.34753e+08	1.88032e+08	2.00633e+08	1.90869e+08	1.14485e+08	1.82453e+08	1.39092e+08	1.01455e+08	1.12459e+08	1.27592e+08	1.58779e+08	1.05287e+08	7.23973e+07	1.44102e+08	1.34832e+08	1.32425e+08	1.27832e+08	137976405	1.37484e+08	1.45022e+08	1.44487e+08
pos-4.657_413.29277	413.293	4.657	n-docosahexaenoyl gaba	C26H39NO3	HMDB0062332	Organic acids and derivatives	Carboxylic acids and derivatives						2.0671e+08	7.3577e+07	2.90181e+06	1.29936e+08	1.78991e+07	6.53821e+06	1.26367e+08	3.4125e+06	1.38272e+07	5.4986e+07	2.9587e+08	2.88474e+07	1.92181e+07	2.75519e+07	6.65435e+07	2.53334e+06	3.96648e+07	3.51347e+07	4.7306e+07	5.20065e+07	5.98773e+07	6.45025e+07	6.03376e+07	5.54573e+07	5.86979e+07	5.86539e+07	5.88593e+07
pos-0.506_140.95117	140.951	0.506											2.51169e+08	2.81256e+08	2.44615e+08	2.9939e+08	259262416	2.51496e+08	2.30484e+08	2.83101e+08	2.72822e+08	2.32378e+08	231018434	232946133	2.73188e+08	2.6403e+08	2.47037e+08	300542337	2.88951e+08	2.66472e+08	2.63053e+08	2.73567e+08	2.55317e+08	2.57858e+08	2.16909e+08	2.4992e+08	2.36068e+08	2.24359e+08	2.41588e+08
pos-0.843_286.18895	286.189	0.843	n-acetylleucylleucine	C14H26N2O4									8.47237e+06	269627	1.35301e+07	6.00182e+07	291590	268536	2.93657e+08	572085	1.96938e+06	207996	773437	320452	1.07294e+06	409757	4.56861e+07	395555	336603	351401	398724	318751	5.37427e+06	5.3597e+06	5.60712e+06	6.03395e+06	6.92599e+06	7.55574e+06	6.4838e+06
pos-5.712_990.66387	990.664	5.712	gm4(d18:1/16:0)	C51H94N2O16									1.53128e+08	1.87101e+08	1.90263e+08	2.14658e+08	2.05602e+08	1.1226e+08	2.21521e+08	2.049e+08	1.06007e+08	2.19769e+08	2.09917e+08	240961895	2.86365e+08	2.07088e+08	3.1067e+08	1.82369e+08	2.10571e+08	2.09697e+08	9.31222e+07	1.75344e+08	1.70982e+08	1.87479e+08	1.9886e+08	189357676	1.50984e+08	159323284	1.71889e+08
pos-0.452_370.09375	370.094	0.452											1.44075e+08	2.17357e+08	1.92162e+08	2.32647e+08	2.05533e+08	2.11226e+08	2.72108e+08	2.80284e+08	2.31721e+08	1.93099e+08	1.51234e+08	1.248e+08	2.09058e+08	2.33147e+08	2.04101e+08	262089207	2.11677e+08	3.07165e+08	2.45679e+08	2.3282e+08	2.08465e+08	2.1109e+08	1.71782e+08	1.94526e+08	1.6782e+08	1.22752e+08	1.61729e+08
pos-6.422_148.01583	148.016	6.422		C8H4O3									2.69424e+08	2.4345e+08	2.55713e+08	2.348e+08	2.43932e+08	2.56154e+08	2.45347e+08	2.6191e+08	2.76852e+08	250731931	257703154	2.42527e+08	235148268	2.69698e+08	2.55732e+08	2.61527e+08	2.45963e+08	2.70184e+08	2.8309e+08	2.54071e+08	2.44253e+08	262891200	2.52322e+08	2.60083e+08	257384784	2.61366e+08	2.44528e+08
pos-1.26_80.06256	80.0626	1.26		C6H8									2.12238e+08	206462771	205870336	2.55739e+08	2.3119e+08	2.70421e+08	1.90624e+08	2.43797e+08	2.10153e+08	2.00706e+08	9.98473e+07	1.52918e+08	2.00408e+08	1.71647e+08	1.87875e+08	2.96262e+08	1.88381e+08	1.56917e+08	2.59671e+08	1.80012e+08	1.98659e+08	2.28336e+08	1.10684e+08	1.81492e+08	1.90838e+08	2.0592e+08	148500305
pos-5.294_183.06585	183.066	5.294		C5H14NO4P									1.08837e+08	1.33137e+08	1.14271e+08	1.28887e+08	1.11355e+08	1.08524e+08	1.16745e+08	1.35978e+08	1.22732e+08	136513029	7.88522e+07	1.07536e+08	8.7514e+07	8.70347e+07	9.43706e+07	1.03912e+08	9.96815e+07	9.32864e+07	9.66164e+07	2.76204e+08	6.90839e+07	6.17974e+07	5.87159e+07	5.6641e+07	9.53353e+07	1.01337e+08	1.0045e+08
pos-0.846_159.12573	159.126	0.846	3-amino-octanoic acid	C8H17NO2									1.04367e+08	1.27529e+08	9.33334e+07	6.89951e+07	9.71129e+07	9.31371e+07	119027262	3.13833e+07	2.15397e+07	2.77047e+08	3.40029e+07	8.2339e+07	2.79739e+07	3.18284e+07	6.71737e+07	2.27953e+07	8.04474e+07	7.24283e+07	6.19786e+07	5.45404e+07	7.18625e+07	7.52872e+07	7.55349e+07	7.04392e+07	7.58343e+07	8.08443e+07	7.90135e+07
pos-0.647_79.98093	79.9809	0.647											1.92202e+08	2.68539e+08	1.90672e+08	2.60578e+08	2.24034e+08	1.8989e+08	2.09336e+08	2.72487e+08	2.03317e+08	2.17733e+08	1.57201e+08	2.02831e+08	2.19155e+08	1.76917e+08	1.81432e+08	2.32778e+08	2.22079e+08	174543537	166756084	2.4112e+08	2.31535e+08	2.25033e+08	1.78714e+08	2.27028e+08	1.93525e+08	197561993	1.99054e+08
pos-0.65_101.96288	101.963	0.65											1.92202e+08	2.68539e+08	1.90672e+08	2.60578e+08	2.24034e+08	1.8989e+08	2.09336e+08	2.72487e+08	2.03317e+08	2.17733e+08	1.57201e+08	2.02831e+08	2.19155e+08	1.76917e+08	1.81432e+08	2.32778e+08	2.22079e+08	174543537	166756084	2.4112e+08	2.31535e+08	2.25033e+08	1.78714e+08	2.27028e+08	1.93525e+08	197561993	1.99054e+08
pos-5.609_113.08397	113.084	5.609	caprolactam	C6H11NO	HMDB0062769	Organoheterocyclic compounds	Lactams	C06593	Metabolism|Metabolism|Metabolism	Xenobiotics biodegradation and metabolism|Global and overview maps|Global and overview maps	Caprolactam degradation|Metabolic pathways|Microbial metabolism in diverse environments	map00930|map01100|map01120	2.5041e+08	2.248e+08	2.43495e+08	2.30463e+08	2.40477e+08	2.56541e+08	2.2823e+08	249852906	2.65286e+08	2.30943e+08	2.58763e+08	2.2773e+08	2.34854e+08	2.87033e+08	2.47912e+08	2.72673e+08	2.44766e+08	2.51836e+08	2.77766e+08	2.47962e+08	2.24656e+08	2.28808e+08	2.36822e+08	2.26012e+08	2.27436e+08	212962160	2.07749e+08
pos-0.809_113.05881	113.059	0.809	creatinine	C4H7N3O	HMDB0000562	Organic acids and derivatives	Carboxylic acids and derivatives	C00791	Metabolism|Metabolism	Amino acid metabolism|Global and overview maps	Arginine and proline metabolism|Metabolic pathways	map00330|map01100	1.1014e+08	1.49291e+08	1.25553e+08	1.136e+08	1.11443e+08	1.13629e+08	8.0392e+07	1.58346e+08	8.60039e+07	1.04186e+08	1.57061e+08	1.06363e+08	1.68932e+08	1.63929e+08	2.73542e+08	1.42804e+08	1.37577e+08	125709952	7.86527e+07	1.62868e+08	1.18629e+08	1.13972e+08	1.15359e+08	1.01433e+08	1.16385e+08	1.20479e+08	1.18454e+08
pos-0.767_115.06323	115.063	0.767	l-proline	C5H9NO2	HMDB0000162	Organic acids and derivatives	Carboxylic acids and derivatives	C00148	Metabolism|Metabolism|Metabolism|Metabolism|Metabolism|Genetic Information Processing|Metabolism|Metabolism|Metabolism|Environmental Information Processing|Organismal Systems|Organismal Systems|Human Diseases	Amino acid metabolism|Biosynthesis of other secondary metabolites|Biosynthesis of other secondary metabolites|Biosynthesis of other secondary metabolites|Biosynthesis of other secondary metabolites|Translation|Global and overview maps|Global and overview maps|Global and overview maps|Membrane transport|Digestive system|Digestive system|Cancer: overview	Arginine and proline metabolism|Carbapenem biosynthesis|Prodigiosin biosynthesis|Novobiocin biosynthesis|Staurosporine biosynthesis|Aminoacyl-tRNA biosynthesis|Metabolic pathways|Biosynthesis of secondary metabolites|Biosynthesis of amino acids|ABC transporters|Protein digestion and absorption|Mineral absorption|Central carbon metabolism in cancer	map00330|map00332|map00333|map00401|map00404|map00970|map01100|map01110|map01230|map02010|map04974|map04978|map05230	2.25709e+06	1.9937e+06	2.22247e+06	1.83229e+06	1.99712e+06	2.13278e+06	2.87117e+06	2.67653e+06	2.29079e+06	2.47931e+06	2.49893e+07	2.52333e+06	3.24621e+06	3.51015e+06	2.73542e+08	3.21444e+06	4.68793e+06	3.26387e+06	2.95948e+06	3.18068e+06	1.88141e+06	1.64079e+06	2.21461e+06	2.66102e+06	2.49623e+06	2.48379e+06	2.33211e+06
pos-4.549_227.1883	227.188	4.549	cyprodenate	C13H25NO2									2.23014e+08	1.68164e+08	2.55887e+08	1.42068e+08	133894954	2.47397e+08	1.53865e+08	1.86731e+08	2.87335e+08	1.87319e+08	2.19507e+08	1.68482e+08	2.31312e+08	2.19594e+08	178133177	2.06833e+08	187061027	2.05522e+08	2.72398e+08	1.82687e+08	2.29443e+08	2.32058e+08	2.34724e+08	2.25647e+08	2.20579e+08	2.35723e+08	2.38957e+08
pos-1.005_176.07947	176.079	1.005	alanylserine	C6H12N2O4	HMDB0028696	Organic acids and derivatives	Carboxylic acids and derivatives						1.06178e+08	1.13159e+08	9.30974e+07	1.21902e+08	1.02655e+08	1.22764e+08	8.77774e+07	1.10937e+08	1.00471e+08	9.67219e+07	1.99371e+08	2.49967e+08	1.57669e+08	1.73431e+08	1.42247e+08	2.75336e+08	2.40479e+08	2.09211e+08	1.81525e+08	1.51416e+08	1.25789e+08	1.15615e+08	1.17984e+08	1.30147e+08	1.30132e+08	1.60236e+08	1.83484e+08
pos-1.469_135.06821	135.068	1.469	n-benzylformamide	C8H9NO				C15561					1.60719e+08	2.4907e+08	1.24789e+08	1.17886e+08	1.45526e+08	1.4795e+08	1.62429e+08	1.26739e+08	121461666	2.52519e+08	2.05429e+08	1.85596e+08	1.83252e+08	1.42188e+08	1.56204e+08	1.23704e+08	2.20741e+08	184606985	1.05078e+08	2.32326e+08	1.53623e+08	1.526e+08	1.5093e+08	1.53962e+08	1.58534e+08	1.539e+08	1.61244e+08
pos-1.29_314.07227	314.072	1.29	valdecoxib	C16H14N2O3S	HMDB0005033	Benzenoids	Benzene and substituted derivatives	C21552					1.2467e+08	1.34593e+08	9.78127e+07	1.11019e+08	1.36855e+08	1.36961e+08	1.0794e+08	1.15219e+08	7.1061e+07	1.38633e+08	1.64047e+08	2.36138e+08	1.75319e+08	1.75038e+08	2.09956e+08	2.60391e+08	1.28613e+08	1.37601e+08	1.55666e+08	1.1964e+08	1.16295e+08	1.38756e+08	1.36075e+08	1.46935e+08	1.47214e+08	1.56983e+08	1.32325e+08
pos-4.298_300.2774	300.277	4.298		C17H36N2O2									1.10641e+08	6.52735e+06	8.81297e+07	8.15398e+06	2.81071e+07	5.78179e+07	2.30506e+07	1.94696e+07	8.366e+07	1.23524e+08	1.63166e+07	7.88569e+06	1.8838e+08	6.06333e+06	2.86467e+07	2.08477e+07	4.32425e+07	2.49228e+07	1.87744e+07	1.84547e+07	1.60002e+08	1.83937e+08	2.13146e+08	2.1806e+08	1.77206e+08	2.0344e+08	2.11602e+08
pos-5.187_493.31668	493.317	5.187	pe(19:1(9z)/0:0)	C24H48NO7P									1.27734e+08	1.75988e+08	217813352	1.9733e+08	1.42456e+08	9.35079e+07	2.40173e+08	1.72076e+08	1.03992e+08	1.69584e+08	1.3253e+08	1.1116e+08	1.79037e+08	106404866	1.28164e+08	1.20057e+08	1.51043e+08	107517096	6.00757e+07	1.46174e+08	1.11338e+08	1.02718e+08	9.6633e+07	100808965	1.16999e+08	1.20408e+08	1.19808e+08
pos-3.317_83.07345	83.0734	3.317	pentanenitrile	C5H9N	HMDB0040173	Organic nitrogen compounds	Organonitrogen compounds						2.25678e+08	1.90418e+08	206634091	2.06669e+08	2.09642e+08	2.04466e+08	2.32457e+08	2.00763e+08	2.26263e+08	2.11003e+08	2.00262e+08	2.15651e+08	213337023	2.67046e+08	2.16861e+08	2.07799e+08	2.31558e+08	2.20579e+08	2.36732e+08	1.91558e+08	2.13163e+08	1.82544e+08	2.18328e+08	2.05603e+08	2.16753e+08	1.87137e+08	1.97207e+08
pos-0.833_131.05812	131.058	0.833	2-oxo-5-amino-pentanoic acid	C5H9NO3	HMDB0006272	Organic acids and derivatives	Keto acids and derivatives	C01110	Metabolism|Metabolism|Metabolism	Amino acid metabolism|Metabolism of other amino acids|Global and overview maps	Arginine and proline metabolism|D-Arginine and D-ornithine metabolism|Metabolic pathways	map00330|map00472|map01100	1.43722e+08	145530389	5.21879e+07	1.17225e+08	127778708	1.64554e+08	1.15168e+08	1.31731e+08	1.30933e+08	114386858	1.54191e+08	211623710	1.85816e+08	2.35336e+08	7.35893e+07	2.55716e+08	2.06159e+08	1.98269e+08	1.86076e+08	1.72747e+08	1.69093e+08	1.7103e+08	167188660	1.64358e+08	1.6892e+08	1.60276e+08	1.74217e+08
pos-1.228_120.02103	120.021	1.228		C7H4O2									5.59641e+07	5.88334e+07	5.02364e+07	5.56668e+07	5.12914e+07	6.62546e+07	233484951	7.97968e+07	7.40764e+07	6.48046e+07	4.45464e+07	3.58201e+07	5.27509e+07	5.82923e+07	5.60216e+07	6.36275e+07	5.24828e+07	5.68463e+07	7.36614e+07	6.9527e+07	4.71466e+07	4.50936e+07	4.26749e+07	4.5261e+07	5.88615e+07	5.35833e+07	4.8165e+07
pos-3.193_292.09039	292.09	3.193	edetic acid	C10H16N2O8	HMDB0015109	Organic acids and derivatives	Carboxylic acids and derivatives	C00284					6.33981e+07	1.12222e+08	5.48575e+07	8.61419e+07	8.42144e+07	9.99178e+07	8.56444e+07	9.25365e+07	6.08287e+07	6.53733e+07	1.18352e+08	163413302	1.96757e+08	1.35536e+08	1.59312e+08	2.46649e+08	179240246	1.30875e+08	1.51789e+08	1.70179e+08	1.15902e+08	1.27291e+08	1.03905e+08	1.22418e+08	1.33065e+08	123605132	1.07097e+08
pos-0.648_99.01698	99.017	0.648											1.81977e+08	1.74822e+08	2.08107e+08	1.93715e+08	2.07828e+08	1.78271e+08	2.25789e+08	1.83418e+08	1.80199e+08	2.17082e+08	1.99498e+08	1.89483e+08	1.51032e+08	1.77726e+08	1.78636e+08	1.83746e+08	1.68403e+08	1.62986e+08	1.67989e+08	1.73755e+08	1.57899e+08	1.59516e+08	1.71166e+08	1.49541e+08	1.72649e+08	2.08989e+08	1.77325e+08
pos-9.224_807.57442	807.574	9.224	pe(19:1(9z)/22:4(7z,10z,13z,16z))	C46H82NO8P									8.48923e+07	6.74004e+07	5.46733e+07	3.9549e+07	6.78224e+07	7.82918e+07	2.55725e+07	6.01154e+07	6.79635e+07	4.45413e+07	222478791	4.34393e+07	6.01235e+07	4.66944e+07	8.91743e+07	67170313	5.80761e+07	5.86885e+07	6.76334e+07	4.94869e+07	6.16846e+07	6.26311e+07	5.12427e+07	5.30629e+07	5.24932e+07	8.08995e+07	5.40092e+07
pos-1.38_258.08489	258.085	1.38	ribothymidine	C10H14N2O6	HMDB0000884	Nucleosides, nucleotides, and analogues	Pyrimidine nucleosides						188704	187636	141135	211145	221624	133091	191486	190508	201303	90152.8	1.17967e+08	1.09939e+08	1.54122e+08	2.35814e+08	100926	197254	2.27155e+08	2.0972e+08	2.24582e+08	190236368	6.61928e+07	6.49925e+07	6.44907e+07	6.53176e+07	6.42211e+07	6.60261e+07	6.47823e+07
pos-10.416_129.95885	129.959	10.416	2,2-dichloro-1,1-ethanediol	C2H4Cl2O2	HMDB0062193	Organohalogen compounds	Halohydrins	C14860	Metabolism	Xenobiotics biodegradation and metabolism	Metabolism of xenobiotics by cytochrome P450	map00980	2.16578e+08	2.12753e+08	2.03898e+08	2.13347e+08	2.19741e+08	2.22026e+08	214406112	2.23457e+08	2.38709e+08	2.15294e+08	2.08463e+08	2.13223e+08	2.0349e+08	2.3995e+08	2.25998e+08	2.33586e+08	2.17694e+08	2.22442e+08	2.42513e+08	2.13765e+08	1.91854e+08	1.88817e+08	1.85216e+08	1.85297e+08	201456975	210383949	2.06619e+08
pos-0.792_366.11338	366.113	0.792	2-hydroxyestrone	C18H22O6S									1.03676e+08	1.19919e+08	1.49638e+08	1.10602e+08	1.19904e+08	109534346	1.06872e+08	1.05053e+08	8.99907e+07	1.15405e+08	165557535	1.16604e+08	1.17384e+08	5.15324e+07	2.2637e+08	1.67292e+08	413492	287362	355829	367950	8.59325e+07	8.07085e+07	8.46114e+07	8.18606e+07	8.33231e+07	8.89326e+07	8.45806e+07
pos-0.653_231.92068	231.921	0.653		CH3N2O6P3									1.7724e+08	2.14391e+08	1.79291e+08	200264462	2.12022e+08	1.72677e+08	1.9138e+08	2.05018e+08	1.83602e+08	1.94323e+08	1.45218e+08	1.75714e+08	1.47287e+08	1.47578e+08	151297996	150175230	1.51091e+08	1.45522e+08	1.37665e+08	1.7003e+08	1.79176e+08	1.73316e+08	1.63785e+08	172256215	1.69299e+08	1.74413e+08	1.74624e+08
pos-4.657_431.30337	431.303	4.657		C26H41NO4									1.43871e+08	5.08882e+07	1.91937e+06	8.97273e+07	1.31829e+07	4.5309e+06	8.7617e+07	2.35223e+06	9.76087e+06	3.71899e+07	2.08914e+08	2.06334e+07	1.34463e+07	1.75684e+07	4.50468e+07	1.77887e+06	2.76959e+07	2.39923e+07	3.20663e+07	3.55086e+07	4.21974e+07	4.47993e+07	4.12431e+07	3.90155e+07	3.9374e+07	4.08766e+07	4.18183e+07
pos-0.789_382.08731	382.087	0.789	cibarian	C12H18N2O12				C08473					3.56267e+07	4.87429e+07	4.97571e+07	3.7751e+07	4.28995e+07	4.89156e+07	3.8321e+07	3.59598e+07	2.38269e+07	4.28382e+07	1.49725e+08	9.19351e+07	9.3025e+07	4.46772e+07	2.20038e+08	1.24146e+08	234368	232358	287719	225135	5.21752e+07	4.69084e+07	5.19689e+07	4.69942e+07	4.89474e+07	5.60373e+07	4.9983e+07
pos-0.713_225.94401	225.944	0.713	2,5-dichloro-4-oxohex-2-enedioate	C6H4Cl2O5	HMDB0060363	Organic acids and derivatives	Keto acids and derivatives	C12835	Metabolism|Metabolism|Metabolism	Xenobiotics biodegradation and metabolism|Global and overview maps|Global and overview maps	Chlorocyclohexane and chlorobenzene degradation|Metabolic pathways|Microbial metabolism in diverse environments	map00361|map01100|map01120	1.95636e+08	1.62428e+08	1.85247e+08	1.92566e+08	1.83326e+08	1.71717e+08	1.7345e+08	2.0872e+08	2.29191e+08	1.85466e+08	7.48895e+07	1.0203e+08	8.81885e+07	1.25495e+08	8.64268e+07	1.01004e+08	1.08722e+08	1.31701e+08	1.32374e+08	118875833	1.27267e+08	1.26762e+08	1.27334e+08	1.25211e+08	1.30234e+08	1.29892e+08	1.28121e+08
pos-5.376_477.28532	477.285	5.376	pe(18:2(9z,12z)/0:0)	C23H44NO7P	HMDB0011507	Lipids and lipid-like molecules	Glycerophospholipids						129526490	1.82671e+08	7.04281e+07	7.97994e+07	5.22456e+07	3.46071e+07	4.80405e+07	1.09026e+08	4.87815e+07	2.08184e+08	1.75954e+08	6.2336e+07	7.32117e+07	5.69817e+07	8.82096e+07	2.03637e+07	6.51823e+07	6.76291e+07	8.45074e+07	6.04413e+07	8.38856e+07	8.53186e+07	8.63466e+07	8.22385e+07	8.3809e+07	8.34388e+07	7.7031e+07
pos-0.647_109.00133	109.001	0.647		CH3NO5									1.66175e+08	1.92669e+08	1.57546e+08	2.02774e+08	1.84139e+08	1.65733e+08	171520957	2.05881e+08	163169477	1.88957e+08	148967969	1.77849e+08	1.62611e+08	1.61629e+08	1.83682e+08	2.01608e+08	1.75331e+08	1.53218e+08	144184774	196533739	1.68749e+08	1.68191e+08	1.41922e+08	1.64546e+08	1.54111e+08	1.65702e+08	166658488
pos-0.646_150.02783	150.028	0.646		C3H6N2O5									1.83494e+08	1.4827e+08	1.84031e+08	168038894	2.00093e+08	1.86511e+08	1.95364e+08	1.53189e+08	1.80007e+08	2.04385e+08	1.88486e+08	1.93577e+08	1.28064e+08	1.84911e+08	2.05023e+08	1.54226e+08	1.42857e+08	1.76191e+08	1.6462e+08	1.4471e+08	1.36898e+08	1.43573e+08	1.63754e+08	1.24296e+08	1.69606e+08	1.84353e+08	1.74748e+08
pos-1.258_222.05613	222.056	1.258	1-(1-propenylthio)propyl propyl disulfide	C9H18S3	HMDB0033041	Organosulfur compounds	Organic disulfides						1.03698e+08	1.31211e+08	9.16736e+07	122082903	1.10749e+08	1.15532e+08	1.93786e+08	1.41181e+08	1.09213e+08	9.24367e+07	6.85955e+07	1.13703e+08	1.25614e+08	111505061	9.00105e+07	1.51456e+08	1.25286e+08	1.13628e+08	1.30691e+08	132010769	1.16816e+08	8.89735e+07	8.03851e+07	1.09818e+08	1.03997e+08	9.97888e+07	9.60658e+07
pos-10.632_83.03703	83.037	10.632		C4H5NO									1.807e+08	1.85812e+08	1.93985e+08	1.91763e+08	1.83239e+08	1.80142e+08	1.87394e+08	1.93469e+08	1.83351e+08	1.89473e+08	183885020	1.90859e+08	1.88333e+08	1.9032e+08	1.94872e+08	1.80677e+08	1.98164e+08	1.61855e+08	2.12862e+08	1.93876e+08	1.3046e+08	1.46139e+08	154389178	1.56205e+08	1.68751e+08	1.80352e+08	1.75283e+08
pos-6.112_181.97763	181.978	6.112		C7H3O4P									1.02464e+08	8.99545e+07	107874359	7.55831e+07	1.17612e+08	1.20506e+08	9.77189e+07	9.27301e+07	7.62014e+07	8.1233e+07	1.91915e+08	1.37518e+08	171133499	1.2966e+08	1.86117e+08	1.88934e+08	147570819	1.28404e+08	1.17539e+08	1.04073e+08	1.00739e+08	1.15794e+08	1.22412e+08	1.24997e+08	1.15747e+08	1.13782e+08	9.51253e+07
pos-5.837_181.97772	181.978	5.837		C6H2N2O3S									4.77499e+07	2.18992e+07	2.23933e+07	2.06612e+07	2.55202e+07	5.77793e+07	2.32957e+07	2.6464e+07	3.60395e+07	1.87796e+07	4.0893e+07	6.30079e+07	7.0559e+07	6.09712e+07	3.80274e+07	2.05201e+08	6.07622e+07	5.46748e+07	5.85486e+07	4.97264e+07	2.99838e+07	3.38887e+07	2.5985e+07	3.54097e+07	2.8666e+07	4.87415e+07	3.17034e+07
pos-0.648_215.94315	215.943	0.648		CHN2O9P									1.63784e+08	1.90101e+08	1.57746e+08	1.85832e+08	1.88593e+08	1.60225e+08	1.70355e+08	1.8898e+08	1.55251e+08	1.81106e+08	1.43832e+08	1.73378e+08	1.41277e+08	1.43921e+08	1.64306e+08	1.60652e+08	1.46254e+08	1.39174e+08	1.18917e+08	1.70106e+08	1.62629e+08	1.52116e+08	1.42854e+08	1.49388e+08	1.50895e+08	1.5517e+08	1.52793e+08
pos-10.13_198.98024	198.98	10.13		C3H7NO5P2									1.90836e+08	1.83466e+08	1.8731e+08	1.85473e+08	1.87533e+08	1.84975e+08	1.79805e+08	187782306	204046550	1.8627e+08	1.8074e+08	1.85661e+08	1.80199e+08	2.06034e+08	1.95165e+08	2.01583e+08	1.86122e+08	1.8475e+08	210169757	1.85684e+08	1.72288e+08	1.6698e+08	1.68515e+08	168048502	1.74946e+08	1.81408e+08	1.76754e+08
pos-1.253_354.06229	354.062	1.253		C8H19N8PS3									3.62034e+07	4.08246e+07	3.46209e+07	3.17582e+07	3.71154e+07	4.14187e+07	1.85091e+08	1.68797e+08	3.34184e+07	3.1066e+07	2.38832e+07	2.43102e+07	3.57478e+07	3.645e+07	2.96131e+07	6.55616e+07	4.4315e+07	4.18593e+07	5.80759e+07	3.2311e+07	3.16662e+07	3.09507e+07	3.55716e+07	32823605	2.86397e+07	4.2875e+07	2.91107e+07
pos-1.355_151.02435	151.024	1.355		C3HN7O									428426	632950	880268	505314	237834	579538	740745	617965	521890	521233	9.61442e+07	1.02985e+08	1.29057e+08	6.3978e+07	731659	383882	1.8774e+08	1.6899e+08	1.62008e+08	1.61847e+08	6.13025e+07	6.2048e+07	5.93765e+07	5.76684e+07	5.79825e+07	6.12654e+07	6.36051e+07
pos-1.311_150.02008	150.02	1.311		C3H7N2O3P									428426	276775	700857	520765	237834	579538	462149	617965	428391	521233	9.61442e+07	1.02623e+08	135940561	6.3978e+07	631122	289682	1.87598e+08	1.66965e+08	1.60822e+08	1.86787e+08	6.02718e+07	6.2048e+07	5.80213e+07	5.76684e+07	5.73238e+07	5.97231e+07	6.31821e+07
pos-4.262_168.04212	168.042	4.262	orsellinic acid	C8H8O4									1.37675e+07	4.88491e+07	1.2055e+06	4.80364e+06	6.20473e+07	1.76077e+06	3.43941e+07	8.27356e+07	4.28169e+06	1.04427e+07	4.86506e+06	7.30773e+07	4.4134e+07	4.49454e+06	4.57661e+06	1.87758e+08	1.7791e+07	2.34173e+07	1.5392e+07	1.85786e+08	3.2799e+07	3.89852e+07	3.58061e+07	3.6731e+07	3.87269e+07	3.79955e+07	3.7795e+07
pos-0.651_213.91011	213.91	0.651		CHN2O5P3									1.56503e+08	1.83997e+08	1.62076e+08	1.72324e+08	1.87267e+08	1.49478e+08	1.72891e+08	1.7163e+08	1.61714e+08	1.77902e+08	1.32146e+08	1.60324e+08	1.23645e+08	130757088	1.39331e+08	1.25153e+08	128669326	1.29497e+08	1.23373e+08	1.47236e+08	1.45455e+08	1.44066e+08	1.41978e+08	1.43101e+08	1.48178e+08	1.59695e+08	1.61158e+08
pos-0.85_71.07347	71.0735	0.85	pyrrolidine	C4H9N	HMDB0031641	Organoheterocyclic compounds	Pyrrolidines						1.00004e+08	1.44154e+08	5.33982e+07	1.01418e+08	1.15387e+08	8.73781e+07	9.75427e+07	7.21371e+07	1.08253e+08	1.13691e+08	1.16715e+08	1.35686e+08	1.15914e+08	7.64008e+07	1.17518e+08	8.43771e+07	1.5018e+08	8.86343e+07	9.03808e+07	1.84261e+08	9.81476e+07	1.05382e+08	9.78635e+07	1.03652e+08	9.69936e+07	9.73282e+07	1.05494e+08
pos-0.105_158.96165	158.962	0.105											1.53549e+08	168396585	1.44279e+08	1.82875e+08	1.52789e+08	1.45835e+08	1.34537e+08	1.78324e+08	1.56391e+08	1.29885e+08	1.36155e+08	1.34928e+08	1.63363e+08	1.61606e+08	1.4263e+08	184258799	175866757	1.5737e+08	1.52311e+08	1.64382e+08	1.61685e+08	1.648e+08	1.28261e+08	155238724	1.34401e+08	1.21095e+08	1.36149e+08
pos-1.468_164.04717	164.047	1.468	2-hydroxycinnamic acid	C9H8O3	HMDB0002641	Phenylpropanoids and polyketides	Cinnamic acids and derivatives	C01772	Metabolism|Metabolism|Metabolism|Metabolism|Metabolism	Amino acid metabolism|Biosynthesis of other secondary metabolites|Global and overview maps|Global and overview maps|Global and overview maps	Phenylalanine metabolism|Phenylpropanoid biosynthesis|Metabolic pathways|Biosynthesis of secondary metabolites|Microbial metabolism in diverse environments	map00360|map00940|map01100|map01110|map01120	114289837	177615398	9.10129e+07	8.24265e+07	1.01979e+08	1.04726e+08	1.14545e+08	8.66761e+07	8.40424e+07	1.8661e+08	1.501e+08	1.3079e+08	1.29038e+08	1.01255e+08	1.1594e+08	8.72088e+07	1.57913e+08	1.29767e+08	7.47892e+07	1.64583e+08	1.08122e+08	1.06364e+08	1.09153e+08	1.1143e+08	1.09802e+08	1.10957e+08	112862769
pos-0.965_186.0638	186.064	0.965	pyroglutamylglycine	C7H10N2O4	HMDB0061890	Organic acids and derivatives	Carboxylic acids and derivatives						9.74241e+07	8.40038e+07	6.42212e+07	5.53974e+07	6.43549e+07	1.10545e+08	5.34721e+07	6.783e+07	8.67185e+07	6.99461e+07	8.88813e+07	1.64284e+08	1.14166e+08	4.12848e+07	1.18105e+08	1.9286e+08	1.51909e+08	1.38211e+08	1.86174e+08	4.03449e+07	1.01252e+08	5.5198e+07	8.12498e+07	1.11967e+08	1.18348e+08	9.32915e+07	1.20602e+08
pos-0.831_234.08485	234.085	0.831	l-beta-aspartyl-l-threonine	C8H14N2O6	HMDB0011169	Organic acids and derivatives	Peptidomimetics						9.97656e+07	9.03863e+07	5.24862e+07	7.85978e+07	8.47882e+07	1.06509e+08	8.36436e+07	1.21586e+08	1.22566e+08	6.00504e+07	5.3869e+07	1.06094e+08	8.45151e+07	128642591	5.79033e+07	1.04569e+08	1.59365e+08	142975600	2.08079e+08	1.35693e+08	8.18302e+07	8.85213e+07	7.66891e+07	7.25363e+07	1.00294e+08	6.77072e+07	9.40758e+07
pos-4.52_357.28768	357.288	4.52	n-palmitoyl threonine	C20H39NO4									4.01222e+06	2.82773e+06	2.03625e+06	9.49424e+06	7.60748e+06	2.55459e+07	5.63073e+06	3.72253e+06	5.24816e+06	6.07459e+06	2.28422e+07	1.79918e+08	1.5652e+07	2.73165e+06	1.34394e+06	4.76829e+06	1.22677e+07	8.17082e+06	2.34522e+06	3.85833e+06	1.39464e+07	1.98768e+07	1.33344e+07	1.28607e+07	1.38747e+07	1.43671e+07	1.35942e+07
pos-0.831_216.07432	216.074	0.831	8-hydroxyalanylclavam	C8H12N2O5				C17359					6.64903e+07	8.91044e+07	5.95036e+07	8.16657e+07	8.77213e+07	8.67582e+07	7.04354e+07	7.22534e+07	6.61302e+07	6.10825e+07	1.11015e+08	1.74883e+08	1.58324e+08	1.39404e+08	1.46662e+08	1.88512e+08	1.37114e+08	1.30937e+08	1.36962e+08	1.46232e+08	1.12882e+08	1.07818e+08	1.03741e+08	1.05486e+08	1.09159e+08	1.03406e+08	1.12965e+08
pos-4.066_313.22504	313.225	4.066	9-decenoylcarnitine	C17H31NO4	HMDB0013205	Lipids and lipid-like molecules	Fatty Acyls						1.82181e+08	6.54964e+07	8.07561e+07	6.96948e+07	5.37854e+07	6.26295e+07	5.44888e+07	6.39559e+07	5.15628e+07	7.09018e+07	1.08402e+08	5.55624e+07	5.88379e+07	4.49725e+07	3.51273e+07	7.65356e+07	4.8521e+07	82467773	1.16141e+08	5.50544e+07	6.93593e+07	6.90483e+07	7.08439e+07	6.78315e+07	6.91245e+07	6.94146e+07	6.60512e+07
pos-0.757_257.10253	257.103	0.757	glycerophosphocholine	C8H20NO6P	HMDB0000086	Lipids and lipid-like molecules	Glycerophospholipids	C00670	Metabolism|Metabolism|Human Diseases	Lipid metabolism|Lipid metabolism|Cancer: overview	Glycerophospholipid metabolism|Ether lipid metabolism|Choline metabolism in cancer	map00564|map00565|map05231	6.91309e+07	1.20731e+08	1.17871e+08	1.73352e+08	1.0028e+08	6.42928e+07	1.2349e+08	1.45376e+08	5.83328e+07	1.15327e+08	1.86069e+07	3.45019e+07	3.28783e+07	2.86226e+07	2.24648e+07	1.56989e+07	3.90744e+07	3.57507e+07	1.81049e+07	4.06395e+07	4.74732e+07	4.91486e+07	4.85119e+07	5.16792e+07	5.40756e+07	5.09378e+07	5.32837e+07
pos-8.187_137.98769	137.988	8.187											8.75561e+07	7.39452e+07	8.05871e+07	6.82447e+07	8.90014e+07	9.00903e+07	7.63291e+07	6.1991e+07	6.32196e+07	5.88076e+07	1.65667e+08	1.01626e+08	1.29776e+08	1.02169e+08	1.26675e+08	1.37657e+08	101045681	9.26769e+07	5.80079e+07	8.10274e+07	1.01927e+08	116023036	1.12299e+08	1.14977e+08	8.21947e+07	7.58588e+07	7.30995e+07
pos-5.996_481.35305	481.353	5.996	pc(o-16:0/0:0)	C24H52NO6P									5.11784e+07	1.26392e+08	7.85151e+07	1.2926e+08	1.73214e+08	7.91791e+07	7.86645e+07	8.67396e+07	7.34721e+07	9.5079e+07	7.25054e+07	1.01651e+08	1.29837e+08	1.00063e+08	1.75014e+08	108119551	9.17604e+07	9.74541e+07	5.0299e+07	1.05944e+08	8.92538e+07	8.751e+07	8.30676e+07	7.98152e+07	8.08516e+07	9.04641e+07	8.86965e+07
pos-0.712_89.96931	89.9693	0.712											1.61887e+08	145946301	151652943	1.64414e+08	1.61017e+08	1.51139e+08	1.59539e+08	1.75399e+08	1.83216e+08	1.6007e+08	8.21219e+07	1.09722e+08	9.64956e+07	1.25278e+08	9.22494e+07	1.07369e+08	1.14716e+08	1.24073e+08	1.25984e+08	1.21775e+08	1.21157e+08	1.20931e+08	119736649	1.20982e+08	1.23192e+08	1.27562e+08	1.25703e+08
pos-9.858_195.00905	195.009	9.858		C8H6NO3P									8.26359e+07	1.50128e+08	148586467	147572290	1.50749e+08	1.48942e+08	1.3227e+08	1.42279e+08	1.57455e+08	1.46602e+08	1.58145e+08	1.51104e+08	1.5507e+08	1.66544e+08	1.68646e+08	1.77254e+08	1.53765e+08	1.46329e+08	1.72477e+08	1.56468e+08	1.35176e+08	1.40082e+08	1.356e+08	1.39967e+08	1.48074e+08	1.43349e+08	1.40849e+08
pos-1.266_71.07349	71.0735	1.266	pyrrolidine	C4H9N	HMDB0031641	Organoheterocyclic compounds	Pyrrolidines						8.59271e+07	1.36754e+08	6.661e+07	9.81043e+07	1.00075e+08	7.35191e+07	8.25784e+07	7.18143e+07	9.07482e+07	1.10737e+08	8.82192e+07	1.02694e+08	9.67003e+07	5.91826e+07	9.38517e+07	7.52341e+07	1.28739e+08	7.57083e+07	7.07098e+07	167514066	9.11764e+07	8.67034e+07	7.54053e+07	8.68479e+07	8.18259e+07	8.36368e+07	8.62234e+07
pos-0.747_111.88839	111.888	0.747	selenium sulfide	SSe	HMDB0015106	Homogeneous non-metal compounds	Other non-metal organides						7.22455e+07	8.43849e+07	6.08021e+07	6.53708e+07	7.05525e+07	9.56329e+07	6.50733e+07	6.98312e+07	6.53279e+07	6.01476e+07	1.13413e+08	1.414e+08	1.46667e+08	1.70819e+08	1.04851e+08	1.56433e+08	167449568	153754969	1.67167e+08	1.47419e+08	1.10455e+08	1.1359e+08	1.09279e+08	1.18014e+08	1.15611e+08	1.08352e+08	1.17224e+08
pos-10.948_80.06254	80.0625	10.948		C6H8									1.5773e+08	1.46348e+08	1.67765e+08	1.60468e+08	1.5668e+08	1.45981e+08	153339809	1.49519e+08	1.71021e+08	1.6245e+08	150791989	1.45612e+08	1.48537e+08	1.64013e+08	1.60833e+08	1.47128e+08	1.55165e+08	1.59099e+08	1.70619e+08	1.54741e+08	1.37725e+08	1.45455e+08	1.46419e+08	1.4234e+08	1.42834e+08	1.38686e+08	1.42891e+08
pos-8_137.98779	137.988	8		C6H3O2P									9.34808e+07	7.1732e+07	7.62543e+07	6.82447e+07	8.90014e+07	9.48773e+07	7.55314e+07	6.1991e+07	6.26788e+07	5.88076e+07	162364008	1.10098e+08	1.22456e+08	7.04899e+07	1.18311e+08	1.28014e+08	8.62363e+07	9.85172e+07	5.80079e+07	7.77053e+07	1.01927e+08	1.16462e+08	1.1239e+08	1.19221e+08	9.40711e+07	8.13734e+07	6.62746e+07
pos-0.915_87.1047	87.1047	0.915	isoamylamine	C5H13N	HMDB0031659	Organic nitrogen compounds	Organonitrogen compounds	C02640					146946526	1.15276e+08	1.52685e+08	1.37428e+08	1.26665e+08	1.60053e+08	1.21369e+08	1.40802e+08	1.68709e+08	1.68423e+08	1.24513e+08	114571066	9.80378e+07	1.50881e+08	1.49671e+08	1.2239e+08	1.18069e+08	1.44635e+08	1.725e+08	1.13407e+08	1.21191e+08	1.26239e+08	1.1555e+08	1.15153e+08	1.15352e+08	145852055	1.22937e+08
pos-5.064_541.31677	541.317	5.064	pc(20:5(5z,8z,11z,14z,17z)/0:0)	C28H48NO7P									2.01345e+07	1.82983e+07	6.38159e+07	4.27537e+07	4.13002e+07	6.97427e+07	5.44029e+07	2.7947e+07	2.45579e+07	3.37404e+07	1.8042e+07	1.63844e+08	3.07144e+07	1.05641e+07	1.59556e+07	9.85716e+06	1.46435e+08	1.63142e+07	8.62494e+06	1.99522e+07	3.38106e+07	3.05209e+07	3.0859e+07	3.01452e+07	3.50387e+07	39854800	3.72136e+07
pos-5.067_541.31675	541.317	5.067	pc(20:5(5z,8z,11z,14z,17z)/0:0)	C28H48NO7P									3.85467e+06	2.87217e+06	6.38159e+07	4.09528e+07	4.0695e+07	6.91236e+07	5.44029e+07	2.75301e+07	2.45579e+07	3.21587e+06	3.03777e+06	1.63597e+08	3.0892e+07	1.04511e+07	1.63614e+07	9.56208e+06	1.45149e+08	1.63142e+07	8.30515e+06	438231	3.38106e+07	2.99967e+07	3.0859e+07	3.04183e+07	3.4966e+07	3.9943e+07	3.71359e+07
pos-0.647_166.00537	166.005	0.647		C3H8N2O2P2									1.46685e+08	9.3605e+07	1.60891e+08	1.05419e+08	1.63046e+08	1.46222e+08	1.6133e+08	8.84723e+07	1.4841e+08	1.61968e+08	1.55143e+08	1.43641e+08	7.14689e+07	134681146	1.44511e+08	7.60599e+07	8.05498e+07	1.33134e+08	137392986	7.81304e+07	8.24039e+07	9.3879e+07	1.33437e+08	7.59399e+07	137245827	1.56813e+08	1.41254e+08
pos-1.373_228.96704	228.967	1.373		C3HN7O2P2									1.17126e+06	1.92964e+06	1.65513e+06	1.63822e+06	893033	1.59317e+06	1.52744e+06	1.58352e+06	1.30615e+06	1.11472e+06	9.34005e+07	1.11676e+08	1.24242e+08	1.44685e+08	3.43557e+06	2.61745e+06	1.64713e+08	1.24548e+08	1.24872e+08	1.18452e+08	8.43516e+07	6.72e+07	6.54029e+07	6.43228e+07	6.71396e+07	6.45114e+07	6.12428e+07
pos-5.555_183.06584	183.066	5.555		C5H14NO4P									1.12149e+08	1.48011e+08	1.22575e+08	1.46771e+08	1.32409e+08	9.93011e+07	1.36578e+08	1.62382e+08	1.10994e+08	1.47297e+08	1.09896e+08	1.4443e+08	1.5424e+08	1.30598e+08	1.70613e+08	1.16625e+08	1.41927e+08	1.34892e+08	1.04706e+08	1.19526e+08	9.27734e+07	8.33304e+07	8.07118e+07	8.09581e+07	1.12164e+08	1.3042e+08	1.16018e+08
pos-1.206_78.01054	78.0105	1.206		C5H2O									2.65888e+07	2.0419e+07	6.23743e+07	2.97967e+07	2.67476e+07	1.30644e+08	1.572e+08	3.32094e+07	2.87007e+07	6.59499e+07	1.94507e+07	2.63839e+07	2.37305e+07	2.12664e+07	3.06079e+07	2.38262e+07	2.42686e+07	2.12662e+07	2.31772e+07	2.59625e+07	2.84323e+07	2.72459e+07	2.43162e+07	2.75397e+07	2.54667e+07	2.4854e+07	2.668e+07
pos-0.82_628.14495	628.145	0.82		C17H31N10O10P3									1.10126e+08	1.34877e+08	6.84334e+07	1.18361e+08	1.30607e+08	1.33833e+08	1.10226e+08	1.22042e+08	100449084	1.01908e+08	8.813e+07	1.58401e+08	1.23438e+08	1.26355e+08	1.29878e+08	1.54649e+08	1.28987e+08	1.25912e+08	1.25225e+08	1.34757e+08	1.24546e+08	1.23651e+08	1.26416e+08	1.26903e+08	1.28783e+08	1.30476e+08	1.26579e+08
pos-0.815_606.16309	606.163	0.815		C17H30N6O18									1.10126e+08	1.05736e+08	4.51263e+07	1.18361e+08	1.30607e+08	1.33833e+08	1.10226e+08	1.22042e+08	100449084	7.34916e+07	8.813e+07	1.58401e+08	1.23438e+08	1.26355e+08	1.29878e+08	1.54649e+08	1.28987e+08	1.25912e+08	1.25225e+08	1.34757e+08	1.24546e+08	1.23651e+08	1.26416e+08	1.26903e+08	1.28783e+08	1.30476e+08	1.26579e+08
pos-4.377_300.27741	300.277	4.377		C17H36N2O2									6.71769e+07	4.03319e+06	4.23224e+07	5.75164e+06	1.58607e+07	3.27887e+07	1.3355e+07	1.14481e+07	5.31235e+07	6.41751e+07	1.06185e+07	4.61635e+06	103366332	3.96364e+06	1.44508e+07	1.12896e+07	2.52239e+07	1.70689e+07	1.04378e+07	6.76322e+06	1.00563e+08	1.14329e+08	1.40133e+08	1.39947e+08	1.12191e+08	1.15468e+08	1.28769e+08
pos-7.195_335.303	335.303	7.195											4.61717e+06	3.36214e+06	8.50595e+06	4.42133e+06	1.42197e+07	6.66331e+06	6.14777e+06	5.4844e+06	3.16108e+06	8.28645e+06	5.71892e+06	3.44404e+06	8.21582e+06	6.27006e+06	4.70876e+06	5.45022e+06	5.05922e+06	3.36973e+06	5.70157e+06	3.65167e+06	1.06259e+08	1.14672e+08	1.31031e+08	1.38955e+08	1.10183e+08	1.18751e+08	1.29956e+08
pos-9.808_183.97788	183.978	9.808	phosphohydroxypyruvic acid	C3H5O7P	HMDB0001024	Organic oxygen compounds	Organooxygen compounds	C03232	Metabolism|Metabolism|Metabolism|Metabolism|Metabolism|Metabolism|Metabolism|Metabolism	Amino acid metabolism|Amino acid metabolism|Energy metabolism|Global and overview maps|Global and overview maps|Global and overview maps|Global and overview maps|Global and overview maps	Glycine, serine and threonine metabolism|Cysteine and methionine metabolism|Methane metabolism|Metabolic pathways|Biosynthesis of secondary metabolites|Microbial metabolism in diverse environments|Carbon metabolism|Biosynthesis of amino acids	map00260|map00270|map00680|map01100|map01110|map01120|map01200|map01230	1.30555e+08	1.3075e+08	134735367	1.32325e+08	1.38666e+08	1.24623e+08	1.29175e+08	1.29077e+08	1.51167e+08	136522356	1.34381e+08	1.3316e+08	1.26819e+08	152592678	133210489	1.42466e+08	123987163	1.34396e+08	1.45681e+08	1.30313e+08	1.33251e+08	1.40494e+08	1.26225e+08	1.33967e+08	1.14219e+08	128888526	1.26706e+08
pos-0.871_374.01001	374.01	0.871		C9H16N2O8P2S									1.74803e+07	3.39932e+07	7.44486e+07	2.36681e+07	3.66573e+07	3.73321e+07	3.17722e+07	3.06764e+07	2.3916e+07	3.38838e+07	1.50652e+08	4.82359e+07	4.30172e+07	3.31743e+07	5.25419e+07	3.57313e+07	3.85553e+07	3.10827e+07	3.30957e+07	2.77208e+07	3.31876e+07	3.44819e+07	3.71861e+07	2.10292e+07	3.71976e+07	4.16206e+07	3.68767e+07
pos-0.772_209.1259	209.126	0.772		C8H19NO5									713818	4.53206e+06	307785	8.46401e+06	3.3416e+06	2.89829e+07	1.97153e+06	247093	5.16527e+06	1.51518e+07	275377	340481	321422	241618	382152	412982	558347	138963	889604	318299	139859411	1.31282e+08	128690625	1.33937e+08	138882079	134555318	1.32048e+08
pos-0.798_139.06076	139.061	0.798		C3H5N7									9.25888e+07	8.50857e+07	1.27027e+08	1.01918e+08	8.66404e+07	8.16264e+07	1.50144e+08	8.70796e+07	1.22224e+08	1.03916e+08	108305923	5.32926e+07	4.99938e+07	4.13301e+07	6.85664e+07	5.31693e+07	1.88336e+07	3.47876e+07	4.12788e+07	4.23642e+07	6.97629e+07	6.0214e+07	6.24649e+07	6.43597e+07	6.4024e+07	6.65499e+07	6.49738e+07
pos-10.555_147.96949	147.969	10.555											1.43254e+08	1.41815e+08	1.49891e+08	1.46315e+08	1.48823e+08	1.49792e+08	1.46162e+08	1.4848e+08	1.50985e+08	1.43804e+08	1.36728e+08	1.38514e+08	1.36401e+08	161317942	1.53067e+08	1.58128e+08	1.43286e+08	1.49839e+08	1.64199e+08	1.41397e+08	1.33278e+08	1.31147e+08	1.29699e+08	1.26317e+08	1.36041e+08	1.39347e+08	1.35907e+08
pos-5.574_545.34799	545.348	5.574	pc(20:3(8z,11z,14z)/0:0)	C28H52NO7P									6.2173e+07	6.63557e+07	9.84097e+07	7.83778e+07	4.38943e+07	1.73964e+07	6.37671e+07	8.78204e+07	3.63445e+07	5.29614e+07	2.97514e+07	1.98503e+07	2.8396e+07	2.39349e+07	1.64181e+07	1.93062e+07	1.48853e+08	3.06141e+07	1.441e+07	3.22367e+07	3.24739e+07	3.05982e+07	3.21998e+07	3.17307e+07	3.17677e+07	3.30336e+07	3.40765e+07
pos-0.895_101.04759	101.048	0.895	acetoacetamide	C4H7NO2				C11106					4.22891e+07	4.95165e+07	1.05093e+07	1.40064e+07	2.79065e+07	1.38813e+08	3.8534e+07	1.84905e+07	1.54513e+07	4.23342e+07	4.45882e+07	6.351e+07	6.38435e+07	6.66177e+07	4.24976e+07	1.56569e+08	6.2636e+07	5.4602e+07	4.59279e+07	6.31262e+07	3.65913e+07	4.25558e+07	3.83395e+07	4.28267e+07	5.13769e+07	4.37675e+07	5.4169e+07
pos-5.422_1038.66406	1038.66	5.422		C46H101N6O13P3									1.10111e+08	1.43442e+08	9.48717e+07	9.36872e+07	6.68018e+07	3.03615e+07	7.94473e+07	1.39719e+08	5.88272e+07	1.42693e+08	7.55923e+07	4.50596e+07	4.89544e+07	2.01278e+07	4.81054e+07	1.15461e+07	4.02099e+07	4.33511e+07	3.31526e+07	3.88649e+07	5.24875e+07	5.56608e+07	5.3403e+07	5.62351e+07	4.85297e+07	5.47744e+07	5.716e+07
pos-6.571_481.31641	481.316	6.571	pe(18:0/0:0)	C23H48NO7P									6.08238e+07	7.0446e+07	8.70222e+07	8.9959e+07	4.7325e+07	3.8641e+07	6.75965e+07	1.09622e+08	5.7187e+07	1.45553e+08	6.11244e+07	4.85732e+07	5.51101e+07	4.6491e+07	5.20913e+07	2.91751e+07	6.44512e+07	5.70852e+07	3.48221e+07	4.91102e+07	5.39259e+07	5.98956e+07	6.17632e+07	6.16559e+07	4.99471e+07	5.32614e+07	5.04807e+07
pos-4.55_117.05772	117.058	4.55	indole	C8H7N	HMDB0000738	Organoheterocyclic compounds	Indoles and derivatives	C00463	Metabolism|Metabolism|Metabolism|Metabolism|Metabolism|Organismal Systems	Amino acid metabolism|Amino acid metabolism|Biosynthesis of other secondary metabolites|Global and overview maps|Global and overview maps|Digestive system	Tryptophan metabolism|Phenylalanine, tyrosine and tryptophan biosynthesis|Benzoxazinoid biosynthesis|Metabolic pathways|Biosynthesis of secondary metabolites|Protein digestion and absorption	map00380|map00400|map00402|map01100|map01110|map04974	1.2958e+08	101025975	1.40462e+08	1.12345e+08	1.12066e+08	1.27457e+08	6.58089e+07	1.24979e+08	1.16643e+08	3.93437e+07	1.16121e+08	1.03236e+08	1.06648e+08	1.5675e+08	1.48189e+08	1.34248e+08	5.48043e+07	1.27605e+08	6.2146e+07	1.22815e+08	1.22585e+08	1.02522e+08	1.02475e+08	1.00375e+08	1.08326e+08	108899064	9.74884e+07
pos-1.106_346.00984	346.01	1.106		C9H13N6OP3S									4.50027e+07	5.04e+07	3.68216e+07	2.23861e+07	4.65529e+07	5.36472e+07	3.57081e+07	38292169	2.38336e+07	3.67675e+07	119775944	119131738	1.17302e+08	8.95706e+07	1.48171e+08	1.47679e+08	9.43272e+07	7.78582e+07	8.80704e+07	3.73935e+07	8.40151e+07	6.19738e+07	6.64635e+07	6.3804e+07	7.07593e+07	5.96363e+07	7.09253e+07
pos-5.33_425.35028	425.35	5.33	oleoylcarnitine	C25H47NO4	HMDB0005065	Lipids and lipid-like molecules	Fatty Acyls						2.28924e+07	2.16755e+07	3.45407e+07	4.72667e+07	2.62335e+07	25825403	1.75254e+07	1.91385e+07	2.81815e+07	2.62865e+07	4.02884e+07	4.06796e+07	4.05236e+07	8.02122e+07	7.36101e+07	1.49855e+08	3.87678e+07	4.84287e+07	6.59009e+07	5.06671e+07	3.66504e+07	3.61724e+07	3.76216e+07	3.84178e+07	35862075	3.62072e+07	3.47908e+07
pos-0.652_80.5132	80.5132	0.652											1.13361e+08	8.32844e+07	1.2862e+08	9.55477e+07	1.3749e+08	1.08646e+08	1.38034e+08	7.75988e+07	1.14174e+08	1.43758e+08	1.11278e+08	123486937	2.40058e+07	9.63893e+07	1.0802e+08	6.4913e+07	6.72356e+07	100935830	100330757	7.48277e+07	6.87868e+07	7.89284e+07	103493414	6.51078e+07	1.10858e+08	1.37559e+08	1.23732e+08
pos-1.251_372.09	372.09	1.251		C9H20N6O6S2									2.60642e+07	4.0112e+07	2.03959e+07	2.49996e+07	2.7103e+07	3.30491e+07	1.37825e+08	3.6969e+07	3.27189e+07	2.82782e+07	1.05077e+07	2.29402e+07	2.38508e+07	2.82491e+07	2.10047e+07	3.94373e+07	3.06368e+07	2.90403e+07	9.5175e+07	2.4748e+07	2.69402e+07	2.68447e+07	1.76291e+07	2.17798e+07	2.82221e+07	3.04822e+07	2.32826e+07
pos-6.027_496.33566	496.336	6.027		C18H45N10O4P									7.63061e+07	9.01305e+07	9.34802e+07	1.0224e+08	9.91852e+07	5.35515e+07	9.32522e+07	9.89073e+07	5.98392e+07	1.08018e+08	8.87775e+07	1.03461e+08	1.33575e+08	9.20588e+07	1.24959e+08	8.36199e+07	9.38371e+07	83188692	5.18471e+07	8.01251e+07	8.11242e+07	7.84358e+07	8.56124e+07	8.08557e+07	7.5137e+07	7.91176e+07	7.98381e+07
pos-1.302_112.95632	112.956	1.302											9.25027e+07	7.20424e+07	8.96808e+07	7.28084e+07	8.78506e+07	8.79379e+07	8.25931e+07	7.5044e+07	8.96366e+07	8.03158e+07	5.89162e+07	7.19199e+07	8.9727e+07	6.07455e+07	144025846	126342478	7.5833e+07	5.20545e+07	5.5313e+07	6.36863e+07	1.04414e+08	7.00925e+07	5.70113e+07	7.43325e+07	5.71344e+07	5.32183e+07	5.48453e+07
pos-3.123_294.27988	294.28	3.123											1.13061e+08	8.40111e+07	1.38512e+08	9.07633e+07	9.09552e+07	9.48196e+07	119312335	1.01616e+08	7.89097e+07	1.09053e+08	9.66472e+07	5.72903e+07	7.82342e+07	8.33129e+07	1.01394e+08	9.96333e+07	1.19849e+08	6.43948e+07	1.043e+08	7.93798e+07	7.48961e+07	8.46672e+07	8.96262e+07	77236010	6.48022e+07	9.75405e+07	7.88641e+07
pos-1.266_126.03161	126.032	1.266	methyl 2-furoate	C6H6O3	HMDB0029750	Organoheterocyclic compounds	Furans						35543320	4.86782e+07	3.93202e+07	5.5644e+07	5.2924e+07	9.48009e+07	1.34063e+08	3.80729e+07	5.47341e+07	3.8656e+07	2.56847e+07	4.47127e+07	4.89157e+07	4.8098e+07	3.92029e+07	5.57883e+07	3.98955e+07	4.71228e+07	4.25243e+07	4.73875e+07	4.15363e+07	4.23509e+07	3.96061e+07	4.21621e+07	3.54201e+07	3.75872e+07	4.00542e+07
pos-0.824_644.11892	644.119	0.824		C24H29N4O13PS									3.86516e+07	5.42448e+07	2.30262e+07	3.70075e+07	5.40913e+06	6.26846e+07	3.73691e+07	4.10925e+07	3.04907e+07	3.14572e+07	8.21646e+07	1.32244e+08	1.24499e+08	1.17089e+08	113323971	1.44391e+08	1.09612e+08	1.0149e+08	1.16663e+08	9.59832e+07	7.46888e+07	7.43655e+07	7.137e+07	5.86437e+07	7.77062e+07	7.78002e+07	7.72585e+07
pos-1.272_86.03672	86.0367	1.272	vinyl acetic acid	C4H6O2	HMDB0031209	Organic acids and derivatives	Carboxylic acids and derivatives	C19309					1.38877e+08	2.46544e+07	2.39427e+07	2.84548e+07	2.5386e+07	2.45523e+07	2.22666e+07	1.12056e+08	2.43723e+07	2.38037e+07	1.32131e+07	2.00795e+07	4.16809e+07	2.08605e+07	2.431e+07	3.28041e+07	2.39524e+07	1.75568e+07	2.09816e+07	2.28663e+07	2.16079e+07	2.62056e+07	1.4369e+07	2.62482e+07	2.33109e+07	2.17856e+07	2.222e+07
pos-3.797_285.19377	285.194	3.797	2-octenoylcarnitine	C15H27NO4	HMDB0013324	Lipids and lipid-like molecules	Fatty Acyls						7.72945e+07	7.3846e+07	4.56158e+07	5.41784e+07	8.50305e+07	2.89147e+07	5.25618e+07	1.00411e+08	4.67607e+07	9.727e+07	1.31588e+08	4.91475e+07	7.09615e+07	1.63373e+07	7.97167e+07	3.91528e+07	3.51783e+07	2.91619e+07	6.55675e+07	3.9288e+07	5.15926e+07	5.19328e+07	5.24885e+07	5.41595e+07	5.89466e+07	5.93065e+07	5.80273e+07
pos-5.258_218.16683	218.167	5.258	nootkatone	C15H22O				C17914					8.51238e+07	8.37553e+07	3.54212e+07	1.01028e+08	1.12667e+08	1.00947e+08	1.10356e+08	1.74473e+07	7.72062e+07	2.25208e+07	9.15759e+07	8.35423e+07	8.34669e+07	2.85269e+07	1.02626e+08	1.41553e+08	6.4664e+07	1.03079e+08	1.01106e+08	3.32774e+07	1.86658e+07	2.09629e+07	2.09935e+07	1.81719e+07	1.84188e+07	2.13507e+07	1.92179e+07
pos-3.651_177.15158	177.152	3.651		C12H19N									1.27083e+08	1.19639e+08	1.28869e+08	1.24898e+08	1.29942e+08	1.30081e+08	1.26529e+08	129577003	1.33661e+08	1.30577e+08	1.2067e+08	1.23895e+08	1.19384e+08	1.40413e+08	1.30723e+08	1.31569e+08	1.23975e+08	1.3088e+08	1.5299e+08	126043989	1.16962e+08	1.19852e+08	1.09555e+08	1.12781e+08	116718302	1.28888e+08	116725993
pos-0.775_129.04249	129.042	0.775	l-pyroglutamic acid	C5H7NO3	HMDB0000267	Organic acids and derivatives	Carboxylic acids and derivatives	C01879	Metabolism|Metabolism	Metabolism of other amino acids|Global and overview maps	Glutathione metabolism|Metabolic pathways	map00480|map01100	6.48202e+07	1.28448e+08	1.08343e+08	1.13921e+08	9.21944e+07	9.24729e+07	1.3102e+08	7.46088e+07	9.7369e+07	9.82249e+07	3.37847e+07	6.06293e+07	5.73648e+07	5.52161e+07	5.67867e+07	4.17509e+07	7.08264e+07	6.3562e+07	6.65814e+07	7.43837e+07	6.40924e+07	5.88022e+07	5.84334e+07	5.92961e+07	6.12715e+07	5.95434e+07	6.45166e+07
pos-9.37_73.08905	73.0891	9.37	1-butylamine	C4H11N	HMDB0031321	Organic nitrogen compounds	Organonitrogen compounds						1.19448e+08	1.06226e+08	9.41655e+07	1.10157e+08	8.93273e+07	1.10541e+08	1.13722e+08	1.05065e+08	118241742	1.07055e+08	1.29335e+08	1.12117e+08	1.17842e+08	1.32238e+08	1.13583e+08	1.16417e+08	1.11145e+08	1.13289e+08	1.26722e+08	1.11582e+08	1.13619e+08	118933711	1.17674e+08	1.18854e+08	1.02804e+08	9.73737e+07	9.16956e+07
pos-1.751_136.03831	136.038	1.751	hypoxanthine	C5H4N4O	HMDB0000157	Organoheterocyclic compounds	Imidazopyrimidines	C00262	Metabolism|Metabolism	Nucleotide metabolism|Global and overview maps	Purine metabolism|Metabolic pathways	map00230|map01100	1.47723e+07	5.79407e+07	1.79513e+07	1.24655e+07	8.18798e+06	1.52481e+07	2.09196e+07	3.02866e+07	1.4622e+08	6.41322e+06	4.89178e+06	5.28041e+06	3.50484e+06	817782	1.71384e+06	529988	6.16635e+06	6.1611e+06	6.36874e+06	5.08032e+06	1.42226e+07	1.60573e+07	1.62181e+07	1.62712e+07	1.65005e+07	1.43126e+07	1.89804e+07
pos-0.83_248.10057	248.101	0.83	glutamylthreonine	C9H16N2O6	HMDB0028829	Organic acids and derivatives	Carboxylic acids and derivatives						3.22611e+07	4.19578e+07	1.48771e+07	3.31288e+07	4.14049e+07	5.58412e+07	3.3859e+07	4.04352e+07	3.57094e+07	2.54957e+07	4.00041e+07	1.07063e+08	1.01818e+08	9.62031e+07	5.06724e+07	1.39579e+08	8.8882e+07	8.56007e+07	9.79674e+07	7.32857e+07	6.56828e+07	6.83781e+07	6.31202e+07	6.18827e+07	6.68466e+07	5.7462e+07	6.91573e+07
pos-0.832_226.11857	226.119	0.832		C8H14N6O2									3.22611e+07	4.19578e+07	1.48771e+07	3.31288e+07	4.14049e+07	5.58412e+07	3.3859e+07	4.04352e+07	3.57094e+07	2.54957e+07	4.00041e+07	1.07063e+08	1.01818e+08	9.62031e+07	5.06724e+07	1.39579e+08	8.8882e+07	8.56007e+07	9.75013e+07	7.32857e+07	6.56828e+07	6.76785e+07	6.31202e+07	6.18827e+07	6.68466e+07	5.7462e+07	6.8096e+07
pos-0.891_173.00625	173.006	0.891		C6H8NOPS									429455	554155	634078	1.04588e+06	348873	462129	1.05309e+06	547545	475062	577738	5.76946e+07	6.06953e+07	6.74764e+07	9.11955e+07	646868	419524	1.12593e+08	9.96488e+07	7.0119e+07	131998257	4.87619e+07	5.16863e+07	5.22086e+07	4.9746e+07	5.18869e+07	4.94766e+07	5.26385e+07
pos-5.967_479.33727	479.337	5.967	lysopc(p-16:0/0:0)	C24H50NO6P	HMDB0010407	Lipids and lipid-like molecules	Glycerophospholipids						5.27547e+07	8.90897e+07	7.24451e+07	9.78443e+07	1.283e+08	5.11878e+07	106603958	8.71783e+07	9.16719e+07	8.20876e+07	6.20198e+07	7.99556e+07	1.25331e+08	6.66619e+07	1.32299e+08	1.02485e+08	7.85498e+07	7.727e+07	4.29003e+07	9.31006e+07	7.38832e+07	75124378	7.39295e+07	7.22057e+07	6.92083e+07	7.22052e+07	7.38088e+07
pos-5.497_153.98274	153.983	5.497											6.25793e+07	5.87786e+07	6.69464e+07	5.91677e+07	7.08713e+07	8.60301e+07	6.40647e+07	5.56086e+07	5.0086e+07	4.73112e+07	113186166	9.67792e+07	1.01972e+08	8.97232e+07	1.15963e+08	138451060	9.13474e+07	79562186	8.134e+07	7.33458e+07	5.78063e+07	6.68308e+07	6.76165e+07	7.01066e+07	7.96024e+07	7.04148e+07	6.53991e+07
pos-0.976_296.23224	296.232	0.976		C14H28N6O									3.86957e+07	4.63114e+07	4.68614e+07	4.74072e+07	4.59069e+07	4.25159e+07	7.77273e+07	4.51909e+07	1.44194e+08	4.02134e+07	3.62696e+07	4.86879e+07	4.47549e+07	5.23306e+07	3.92858e+07	6.01245e+07	4.82554e+07	4.17611e+07	4.32959e+07	4.78178e+07	4.47604e+07	4.29672e+07	3.74483e+07	4.41024e+07	5.21438e+07	3.73965e+07	5.26492e+07
pos-7.941_818.60101	818.601	7.941	pg(17:0/22:1(11z))	C45H87O10P									4.10135e+06	9.23892e+07	4.07556e+07	7.7582e+07	8.49003e+07	8.33971e+07	8.09353e+07	1.15692e+08	4.50161e+07	1.07799e+08	4.21491e+07	1.28369e+08	6.31845e+06	5.53423e+07	8.63844e+07	9.13851e+07	9.40543e+07	1.14192e+08	5.70231e+07	6.70844e+07	4.62739e+07	4.61765e+07	5.26431e+07	5.2814e+07	4.14191e+07	76295834	6.30067e+07
pos-0.785_358.03613	358.036	0.785	2-hydroxy-2-(9-hydroxy-7-oxo-2,3-dihydro-7h-furo[3,2-g]chromen-2-yl)propyl hydrogen sulfate	C14H14O9S									2.49572e+07	4.1593e+07	1.29504e+08	4.91131e+07	4.45958e+07	3.6485e+07	5.1314e+07	3.63755e+07	2.35911e+07	6.48336e+07	4.99635e+07	5.17192e+07	4.32631e+07	3.43396e+07	7.56894e+07	38087727	4.44277e+07	4.058e+07	3.38622e+07	5.63876e+07	3.6554e+07	3.48874e+07	3.74602e+07	3.51541e+07	4.02119e+07	4.31827e+07	3.62432e+07
pos-0.768_174.11153	174.112	0.768	dl-arginine	C6H14N4O2									8.01747e+07	8.6504e+07	5.07694e+07	6.05369e+07	7.5476e+07	7.14182e+07	1.20586e+08	9.97113e+07	7.48076e+07	1.18235e+08	8.75266e+07	4.55294e+07	4.62302e+07	3.25491e+07	3.21934e+07	4.04867e+07	1.28643e+08	7.65694e+07	3.00162e+07	6.45613e+07	6.38717e+07	6.22278e+07	5.91e+07	6.51688e+07	6.15339e+07	5.86293e+07	7.43413e+07
pos-9.808_180.0068	180.007	9.808	3-(but-3-en-1-yn-1-yl)-6-methyl-1,2-dithiine	C9H8S2									1.18823e+08	1.12688e+08	1.15492e+08	1.0926e+08	1.16381e+08	1.05889e+08	1.09951e+08	1.1856e+08	1.28212e+08	1.15628e+08	1.122e+08	1.13149e+08	1.0827e+08	1.29293e+08	1.17321e+08	1.20798e+08	1.12835e+08	1.16302e+08	1.22714e+08	1.12177e+08	1.1152e+08	1.14647e+08	1.0445e+08	1.11402e+08	1.01061e+08	1.08185e+08	1.04717e+08
pos-7.196_379.32921	379.329	7.196		C15H42N9P									7.40704e+06	5.14531e+06	1.18023e+07	7.16011e+06	2.2723e+07	1.1603e+07	9.32747e+06	6.79333e+06	4.00087e+06	1.30238e+07	7.29965e+06	5.44569e+06	1.51832e+07	7.62839e+06	8.85535e+06	7.82163e+06	6.56923e+06	5.22032e+06	7.01109e+06	6.51589e+06	8.05895e+07	8.95769e+07	1.03367e+08	1.11231e+08	9.29964e+07	9.82384e+07	1.12254e+08
pos-0.716_241.91795	241.918	0.716											8.87953e+07	7.94504e+07	8.20503e+07	7.34442e+07	7.23392e+07	9.95052e+07	6.74826e+07	8.61353e+07	9.08302e+07	7.34092e+07	6.94972e+07	9.10028e+07	9.4348e+07	1.28035e+08	8.08147e+07	1.09303e+08	1.02155e+08	1.1598e+08	1.42347e+08	9.32398e+07	9.01677e+07	8.81244e+07	8.93275e+07	8.9917e+07	9.04421e+07	8.99687e+07	8.86827e+07
pos-7.196_362.30266	362.303	7.196		C20H42O5									6.71886e+06	4.83501e+06	1.07863e+07	6.69145e+06	2.07578e+07	1.25999e+07	8.44e+06	6.53805e+06	4.31438e+06	1.27256e+07	7.54497e+06	5.2021e+06	1.50303e+07	7.04957e+06	8.18779e+06	6.82388e+06	5.71621e+06	5.18692e+06	6.27503e+06	6.30397e+06	7.82022e+07	8.84473e+07	1.02789e+08	110073137	9.15739e+07	1.00827e+08	1.1329e+08
pos-1.283_149.0509	149.051	1.283	methionine	C5H11NO2S	HMDB0000696	Organic acids and derivatives	Carboxylic acids and derivatives	C00073	Metabolism|Metabolism|Genetic Information Processing|Metabolism|Metabolism|Metabolism|Metabolism|Metabolism|Metabolism|Metabolism|Human Diseases|Organismal Systems|Organismal Systems|Human Diseases	Amino acid metabolism|Biosynthesis of other secondary metabolites|Translation|Chemical structure transformation maps|Chemical structure transformation maps|Global and overview maps|Global and overview maps|Global and overview maps|Global and overview maps|Global and overview maps|Drug resistance: antineoplastic|Digestive system|Digestive system|Cancer: overview	Cysteine and methionine metabolism|Glucosinolate biosynthesis|Aminoacyl-tRNA biosynthesis|Biosynthesis of plant secondary metabolites|Biosynthesis of plant hormones|Metabolic pathways|Biosynthesis of secondary metabolites|2-Oxocarboxylic acid metabolism|Biosynthesis of amino acids|Biosynthesis of cofactors|Antifolate resistance|Protein digestion and absorption|Mineral absorption|Central carbon me…	map00270|map00966|map00970|map01060|map01070|map01100|map01110|map01210|map01230|map01240|map01523|map04974|map04978|map05230	8.19628e+07	1.22467e+08	4.53986e+07	5.05723e+07	5.93365e+07	6.44187e+07	8.61051e+07	5.68014e+07	5.45707e+07	1.02569e+08	9.46458e+07	5.82218e+07	7.85178e+07	6.83755e+07	6.01723e+07	3.40012e+07	1.11024e+08	4.97187e+07	4.43545e+07	8.19439e+07	6.46065e+07	6.42904e+07	6.26169e+07	6.31954e+07	6.18456e+07	6.55789e+07	6.20057e+07
pos-1.693_85.05274	85.0527	1.693	2-pyrrolidinone	C4H7NO	HMDB0002039	Organoheterocyclic compounds	Pyrrolidines	C11118					6.68013e+07	5.65603e+07	1.19832e+08	1.11011e+08	6.52813e+07	124362262	1.06249e+08	8.45662e+07	6.12371e+07	100689251	3.8535e+07	5.47737e+07	5.5106e+07	7.32366e+07	5.17417e+07	6.81028e+07	6.23446e+07	6.90592e+07	5.62471e+07	5.85849e+07	5.4789e+07	7.78735e+07	6.62174e+07	5.75279e+07	5.40519e+07	4.30077e+07	4.93072e+07
pos-5.882_479.30098	479.301	5.882	pe(18:1(9z)/0:0)	C23H46NO7P									4.92332e+07	116254102	4.45185e+07	6.30172e+07	2.8864e+07	1.7876e+07	3.20946e+07	4.57511e+07	3.53471e+07	1.11292e+08	1.16964e+08	4.4989e+07	3.0959e+07	3.58575e+07	4.27605e+07	1.06207e+07	4.21538e+07	3.77545e+07	3.93814e+07	3.60632e+07	4.43373e+07	4.60132e+07	4.6359e+07	4.63157e+07	4.29265e+07	4.63724e+07	4.48996e+07
pos-9.813_124.97875	124.979	9.813											1.15687e+08	1.05867e+08	1.09972e+08	1.02179e+08	1.10318e+08	9.65736e+07	1.01461e+08	1.09269e+08	1.25789e+08	1.07998e+08	1.09603e+08	1.04566e+08	105265916	1.19679e+08	1.07825e+08	1.08138e+08	1.0723e+08	1.11645e+08	121956831	1.06998e+08	1.05526e+08	1.07419e+08	9.63306e+07	1.06599e+08	9.68874e+07	9.96799e+07	1.04687e+08
pos-1.267_110.03669	110.037	1.267	muconic dialdehyde	C6H6O2	HMDB0031180	Organic oxygen compounds	Organooxygen compounds						1.06646e+08	1.10938e+08	9.25304e+07	1.0403e+08	1.11583e+08	9.16809e+07	8.65522e+07	1.09994e+08	1.05e+08	4.04656e+07	9.39827e+07	1.02635e+08	1.09279e+08	1.49669e+07	1.02282e+08	1.25111e+08	2.03503e+07	1.01906e+08	1.05577e+08	1.46985e+07	8.03099e+07	8.96821e+07	8.16726e+07	9.1292e+07	9.42755e+07	4.57874e+07	1.01917e+08
pos-9.731_827.54254	827.543	9.731	pc(18:3(6z,9z,12z)/22:6(4z,7z,10z,13z,16z,19z))	C48H78NO8P	HMDB0008189	Lipids and lipid-like molecules	Glycerophospholipids						6.62619e+07	5.9429e+07	8.45445e+07	6.31754e+07	6.06628e+07	7.24483e+07	5.53946e+07	8.2211e+07	6.55011e+07	1.77328e+07	1.15441e+08	5.98079e+07	5.43727e+07	8.17051e+07	7.33842e+07	8.36588e+07	6.44819e+07	7.27326e+07	7.82126e+07	7.024e+07	3.39545e+07	4.10874e+07	3.58448e+07	3.24948e+07	6.38174e+07	4.55872e+07	5.38997e+07
pos-6.857_140.10593	140.106	6.857	metenamine	C6H12N4	HMDB0029598	Organoheterocyclic compounds	Triazinanes						8.52743e+07	7.53134e+07	7.30508e+07	7.72711e+07	7.85592e+07	7.70796e+07	6.25748e+07	7.75137e+07	8.29696e+07	7.55184e+07	1.11439e+08	7.6038e+07	6.81023e+07	7.36372e+07	64127040	8.16217e+07	7.42356e+07	8.09119e+07	8.23044e+07	7.31041e+07	86000423	9.2654e+07	9.91925e+07	1.04653e+08	6.94052e+07	6.8487e+07	6.19443e+07
pos-9.845_137.98776	137.988	9.845		C6H3O2P									1.02735e+08	1.02735e+08	1.04999e+08	1.03367e+08	1.05009e+08	1.05595e+08	1.01836e+08	1.06073e+08	1.07564e+08	1.02784e+08	1.0734e+08	1.10635e+08	104743321	114361459	1.15722e+08	1.22305e+08	1.12472e+08	1.0792e+08	1.14363e+08	102495684	9.10148e+07	9.34079e+07	9.32027e+07	9.57651e+07	9.71568e+07	9.98958e+07	9.79306e+07
pos-0.847_136.03833	136.038	0.847	hypoxanthine	C5H4N4O	HMDB0000157	Organoheterocyclic compounds	Imidazopyrimidines	C00262	Metabolism|Metabolism	Nucleotide metabolism|Global and overview maps	Purine metabolism|Metabolic pathways	map00230|map01100	1.45625e+07	4.24456e+07	3.88483e+07	1.46046e+07	1.33561e+07	3.25829e+07	4.34154e+07	5.08291e+07	1.26958e+08	9.58715e+06	6.05187e+06	8.4014e+06	5.0405e+06	2.71512e+06	1.72655e+06	1.2008e+06	9.55241e+06	6.26018e+06	8.60515e+06	7.02295e+06	2.2084e+07	2.13968e+07	2.15354e+07	1.90588e+07	2.3653e+07	2.2946e+07	1.27933e+07
pos-4.222_225.17268	225.173	4.222		C13H23NO2									5.36201e+07	7.14474e+07	1.07013e+08	4.52269e+07	4.32949e+07	8.5768e+07	5.23716e+07	4.73708e+07	1.00025e+08	6.71161e+07	5.15246e+07	6.05982e+07	7.28479e+07	6.18534e+07	5.01189e+07	6.51242e+07	5.03015e+07	7.69922e+07	9.3043e+07	6.10536e+07	8.94128e+07	9.44517e+07	9.58667e+07	8.91533e+07	9.6821e+07	1.11417e+08	1.04996e+08
pos-5_467.30106	467.301	5	pe(17:0/0:0)	C22H46NO7P	HMDB0061691	Lipids and lipid-like molecules	Glycerophospholipids						4.65172e+07	1.13289e+08	9.85103e+07	5.44188e+07	6.45931e+07	5.40302e+07	6.96543e+07	7.49294e+07	4.65727e+07	9.27909e+07	4.15229e+07	8.77669e+07	9.28509e+07	5.50858e+07	49607274	4.43671e+07	1.00835e+08	6.88337e+07	1.97411e+07	5.77588e+07	5.35159e+07	4.76009e+07	4.58624e+07	4.30413e+07	5.72858e+07	5.9354e+07	5.67955e+07
pos-7.903_138.98037	138.98	7.903											7.42338e+07	6.69333e+07	6.24525e+07	6.46041e+07	6.20625e+07	6.42263e+07	6.29829e+07	6.78976e+07	7.56163e+07	6.78899e+07	7.52852e+07	5.63417e+07	5.36248e+07	7.56793e+07	6.55174e+07	6.88003e+07	7.00783e+07	6.24257e+07	7.43455e+07	6.22889e+07	7.10721e+07	7.6962e+07	102214495	7.37608e+07	5.10503e+07	5.99549e+07	5.43521e+07
pos-5.279_567.33217	567.332	5.279	pc(22:6(4z,7z,10z,13z,16z,19z)/0:0)	C30H50NO7P									3.49138e+07	3.18856e+07	5.5726e+07	1.12942e+08	8.26231e+07	8.32053e+07	100247782	5.53752e+07	4.99391e+07	6.76143e+07	4.32545e+07	7.13158e+07	3.36269e+07	2.2666e+07	3.01211e+07	3.39727e+07	5.34593e+07	3.84677e+07	1.55631e+07	3.40443e+07	4.26748e+07	4.04659e+07	3.75517e+07	4.04402e+07	4.16564e+07	4.31599e+07	4.46438e+07
pos-2.034_114.03161	114.032	2.034	3-oxo-4-pentenoic acid	C5H6O3									3.21331e+07	2.55199e+07	3.55806e+07	4.73111e+07	3.8024e+07	9.7178e+06	2.58346e+07	3.38628e+07	2.66108e+07	1.35952e+06	3.83522e+06	6.6598e+07	7.01875e+07	9.96525e+07	3.09043e+07	3.06567e+07	1.1236e+08	1.07251e+08	7.14036e+07	113472203	6.06182e+07	5.90796e+07	6.05794e+07	6.07666e+07	6.19018e+07	5.74814e+07	6.40307e+07
pos-0.124_181.97765	181.978	0.124		C7H3O4P									1.13622e+08	9.52301e+07	1.13411e+08	9.55127e+07	115757346	1.07887e+08	1.06837e+08	1.01185e+08	1.15834e+08	1.0672e+08	1.07773e+08	1.01196e+08	1.00744e+08	1.22376e+08	1.11826e+08	1.1154e+08	1.06231e+08	1.0946e+08	1.18678e+08	6.67686e+07	1.02129e+08	9.54431e+07	9.30823e+07	9.21217e+07	1.00262e+08	9.92828e+07	9.87778e+07
pos-0.649_81.00648	81.0065	0.649											1.04329e+08	9.84246e+07	9.97427e+07	1.07969e+08	1.11387e+08	1.0421e+08	1.0773e+08	1.0009e+08	9.99228e+07	1.14321e+08	9.79857e+07	1.08296e+08	7.91333e+07	9.88026e+07	113749371	9.71488e+07	9.13952e+07	9.3836e+07	9.03416e+07	9.55845e+07	8.24634e+07	8.97188e+07	9.12797e+07	8.28841e+07	9.60376e+07	1.01336e+08	1.01943e+08
pos-9.811_155.98305	155.983	9.811	phosphoglycolic acid	C2H5O6P	HMDB0000816	Organic acids and derivatives	Organic phosphoric acids and derivatives	C00988	Metabolism|Metabolism|Metabolism|Metabolism	Carbohydrate metabolism|Global and overview maps|Global and overview maps|Global and overview maps	Glyoxylate and dicarboxylate metabolism|Metabolic pathways|Biosynthesis of secondary metabolites|Carbon metabolism	map00630|map01100|map01110|map01200	9.50882e+07	1.01401e+08	9.35586e+07	9.30098e+07	9.59115e+07	9.30767e+07	1.00013e+08	9.63012e+07	1.16891e+08	1.04247e+08	9.77243e+07	1.03448e+08	9.3079e+07	1.03144e+08	1.05839e+08	1.09114e+08	9.20376e+07	100499837	108363836	9.94266e+07	1.02099e+08	1.00688e+08	8.97823e+07	8.99145e+07	8.46872e+07	9.27787e+07	9.14666e+07
pos-3.53_129.04279	129.043	3.53	pyroglutamic acid	C5H7NO3	HMDB0000267	Organic acids and derivatives	Carboxylic acids and derivatives	C01879	Metabolism|Metabolism	Metabolism of other amino acids|Global and overview maps	Glutathione metabolism|Metabolic pathways	map00480|map01100	1.11938e+07	1.63392e+07	1.55748e+07	1.49847e+07	1.57537e+07	6.9537e+07	1.48438e+07	1.36656e+07	1.22996e+08	1.63192e+07	4.18346e+07	2.5444e+07	1.85715e+07	1.8829e+07	7.79023e+06	1.3367e+07	6.70785e+07	1.75716e+07	1.91174e+07	2.69148e+07	8.48545e+06	9.05478e+06	7.06704e+06	1.08466e+07	1.25701e+07	1.62763e+07	1.40897e+07
pos-9.857_140.95097	140.951	9.857											8.97584e+07	9.99186e+07	8.51033e+07	8.30414e+07	7.46526e+07	1.00904e+08	7.27292e+07	9.0431e+07	1.2134e+08	9.88999e+07	9.79993e+07	1.1075e+08	8.55652e+07	8.77159e+07	9.23765e+07	1.11271e+08	9.12209e+07	8.18294e+07	9.28217e+07	8.98522e+07	8.72208e+07	6.47857e+07	8.18703e+07	6.11883e+07	9.68891e+07	9.15482e+07	9.0752e+07
pos-10.02_142.03198	142.032	10.02		C4H6N4S									1.08106e+08	107738453	1.09166e+08	1.07734e+08	1.10851e+08	1.103e+08	1.09149e+08	1.16107e+08	1.21519e+08	1.10607e+08	1.01709e+08	1.09225e+08	1.00129e+08	1.19951e+08	1.11532e+08	1.16122e+08	1.10792e+08	1.12938e+08	1.21346e+08	109816816	9.99931e+07	9.49413e+07	9.48259e+07	9.52834e+07	1.00156e+08	1.06802e+08	1.04801e+08
pos-0.846_129.07888	129.079	0.846	pipecolic acid	C6H11NO2	HMDB0000070	Organic acids and derivatives	Carboxylic acids and derivatives	C00408	Metabolism|Metabolism|Metabolism|Metabolism|Metabolism|Metabolism	Amino acid metabolism|Biosynthesis of other secondary metabolites|Chemical structure transformation maps|Chemical structure transformation maps|Global and overview maps|Global and overview maps	Lysine degradation|Tropane, piperidine and pyridine alkaloid biosynthesis|Biosynthesis of plant secondary metabolites|Biosynthesis of alkaloids derived from ornithine, lysine and nicotinic acid|Metabolic pathways|Biosynthesis of secondary metabolites	map00310|map00960|map01060|map01064|map01100|map01110	2.84152e+07	3.4106e+07	3.16242e+07	1.09689e+08	2.50621e+07	6.49087e+07	5.09902e+07	3.72801e+07	4.15554e+07	3.35779e+07	3.61205e+07	3.37215e+07	3.86375e+07	3.20317e+07	6.67678e+07	5.06029e+07	4.13205e+07	2.70128e+07	2.897e+07	3.62138e+07	3.99109e+07	4.05249e+07	4.25027e+07	3.92026e+07	4.41232e+07	4.40879e+07	4.39495e+07
pos-5.027_356.33994	356.34	5.027		C21H44N2O2									2.66905e+07	2.67624e+06	3.9638e+07	3.90048e+06	8.03633e+06	1.88842e+07	1.00458e+07	1.54965e+07	2.28287e+07	5.38389e+07	7.10687e+06	6.90338e+06	6.08658e+07	6.06306e+06	8.36795e+06	1.09262e+07	1.86079e+07	1.48859e+07	1.40061e+07	6.56961e+06	9.69815e+07	7.77585e+07	9.87702e+07	9.74006e+07	7.88838e+07	8.6168e+07	9.73531e+07
pos-1.38_312.00411	312.004	1.38		C13H5N4O4P									236058	240101	115518	272624	277239	175717	246877	255687	265392	112932	6.84593e+07	7.81976e+07	9.26593e+07	1.10993e+08	136783	251678	1.09667e+08	9.42168e+07	1.02972e+08	8.35862e+07	5.82198e+07	4.37872e+07	4.32623e+07	4.35485e+07	4.64495e+07	3.95572e+07	4.22688e+07
pos-5.2_182.073	182.073	5.2	2-hydroxyfluorene	C13H10O	HMDB0013163	Benzenoids	Fluorenes	C14460					7.26048e+07	2.58166e+07	39493693	2.04535e+07	3.97904e+07	7.24579e+07	3.39894e+07	3.96186e+07	7.43393e+07	2.57389e+07	2.84819e+07	9.73973e+07	4.35628e+07	4.11862e+07	7.38456e+07	1.14087e+08	2.56286e+07	3.92732e+07	4.71038e+07	6.62417e+07	1.85496e+07	1.4875e+07	1.3545e+07	1.30185e+07	2.0722e+07	1.99647e+07	2.57717e+07
pos-0.645_122.03298	122.033	0.645		C2H6N2O4									9.5955e+07	5.555e+07	9.61675e+07	6.66403e+07	9.90855e+07	9.73324e+07	9.99885e+07	5.54971e+07	9.0225e+07	1.05302e+08	1.04009e+08	9.71327e+07	4.68438e+07	9.33333e+07	1.06819e+08	5.58386e+07	5.55787e+07	8.98578e+07	8.48075e+07	5.22399e+07	4.83995e+07	5.5291e+07	8.22669e+07	4.46259e+07	8.6834e+07	9.58658e+07	8.78898e+07
pos-6.16_509.34784	509.348	6.16	pe(20:0/0:0)	C25H52NO7P	HMDB0011511	Lipids and lipid-like molecules	Glycerophospholipids						6.35671e+07	7.48163e+07	8.17641e+07	8.03117e+07	6.15581e+07	5.89838e+07	6.10965e+07	9.20395e+07	5.65946e+07	6.22815e+07	7.15365e+07	1.05602e+08	9.50554e+07	6.19513e+07	8.42097e+07	6.72689e+07	9.27653e+07	7.422e+07	3.47028e+07	6.07695e+07	6.54416e+07	6.32431e+07	6.23409e+07	5.94506e+07	6.17445e+07	6.44606e+07	5.95689e+07
pos-5.782_569.34763	569.348	5.782	pc(22:5(4z,7z,10z,13z,16z)/0:0)	C30H52NO7P	HMDB0010402	Lipids and lipid-like molecules	Glycerophospholipids	C04230	Metabolism|Human Diseases	Lipid metabolism|Cancer: overview	Glycerophospholipid metabolism|Choline metabolism in cancer	map00564|map05231	3.89589e+07	4.13263e+07	1.06208e+08	8.67648e+07	2.99346e+07	1.85516e+07	72910658	4.22696e+07	3.65507e+07	5.46473e+07	1.18567e+07	2.58322e+07	2.15817e+07	1.68278e+07	1.63174e+07	1.69997e+07	2.68255e+07	2.65563e+07	1.18892e+07	2.49668e+07	2.66384e+07	3.00982e+07	2.81424e+07	26877900	2.6967e+07	2.9096e+07	2.66796e+07
pos-1.469_122.03671	122.037	1.469	4-hydroxybenzaldehyde	C7H6O2	HMDB0011718	Organic oxygen compounds	Organooxygen compounds	C00633	Metabolism|Metabolism|Metabolism|Metabolism|Metabolism|Metabolism	Xenobiotics biodegradation and metabolism|Xenobiotics biodegradation and metabolism|Xenobiotics biodegradation and metabolism|Chemical structure transformation maps|Global and overview maps|Global and overview maps	Bisphenol degradation|Toluene degradation|Aminobenzoate degradation|Biosynthesis of phenylpropanoids|Metabolic pathways|Microbial metabolism in diverse environments	map00363|map00623|map00627|map01061|map01100|map01120	7.44151e+07	1.04459e+08	5.61247e+07	5.88252e+07	6.88849e+07	6.51866e+07	7.28841e+07	5.96832e+07	5.74931e+07	104263727	8.7783e+07	8.31512e+07	8.33995e+07	6.90869e+07	6.79104e+07	6.17971e+07	9.55986e+07	8.30217e+07	5.03737e+07	9.9014e+07	7.1281e+07	7.1561e+07	6.88332e+07	6.97221e+07	7.15442e+07	6.81555e+07	6.62643e+07
pos-9.47_87.10467	87.1047	9.47	isoamylamine	C5H13N	HMDB0031659	Organic nitrogen compounds	Organonitrogen compounds	C02640					9.12546e+07	7.9201e+07	8.70369e+07	8.69019e+07	8.35067e+07	7.97508e+07	8.09853e+07	8.53936e+07	8.75783e+07	7.93788e+07	9.7299e+07	8.06049e+07	8.80356e+07	9.72731e+07	8.66181e+07	8.56196e+07	8.11212e+07	8.50883e+07	9.31413e+07	8.84874e+07	8.86741e+07	9.42896e+07	8.4802e+07	8.81533e+07	7.17774e+07	7.4452e+07	6.70643e+07
pos-0.751_79.94054	79.9405	0.751											8.83199e+07	7.95887e+07	7.68462e+07	1.02459e+08	106936156	6.92018e+07	9.57661e+07	1.0111e+08	1.13723e+08	9.16589e+07	2.69243e+07	3.43562e+07	2.44104e+07	3.71721e+07	2.18619e+07	2.70821e+07	3.9745e+07	4.42233e+07	3.40679e+07	4.82491e+07	5.04962e+07	5.32373e+07	5.00525e+07	5.16467e+07	5.23148e+07	4.92612e+07	5.35846e+07
pos-0.649_96.984	96.984	0.649											8.91106e+07	7.49631e+07	9.40128e+07	7.93261e+07	1.01361e+08	8.8948e+07	1.0208e+08	7.26185e+07	9.28505e+07	1.01043e+08	8.3832e+07	8.97503e+07	5.6296e+07	7.85721e+07	8.25276e+07	5.95308e+07	6.36029e+07	8.07792e+07	7.92829e+07	6.31927e+07	6.31009e+07	6.84196e+07	8.06071e+07	6.15988e+07	8.49488e+07	9.33948e+07	8.79461e+07
pos-6.174_547.36346	547.363	6.174	pc(o-18:2(9z,12z)/2:0)	C28H54NO7P									4.44006e+07	7.00318e+07	6.70311e+07	7.90319e+07	5.44461e+07	2.52529e+07	5.49199e+07	1.0844e+08	3.65848e+07	8.40475e+07	3.3703e+07	2.69684e+07	3.48826e+07	2.49331e+07	3.31045e+07	1.97992e+07	3.71459e+07	2.9284e+07	1.81873e+07	2.99182e+07	3.55098e+07	3.46893e+07	3.45761e+07	3.44002e+07	3.25134e+07	3.54318e+07	3.37399e+07
pos-5.376_501.28533	501.285	5.376	pe(20:4(5z,8z,11z,14z)/0:0)	C25H44NO7P	HMDB0011517	Lipids and lipid-like molecules	Glycerophospholipids						6.07557e+07	6.41639e+07	7.89973e+07	8.68343e+07	5.53912e+07	3.09267e+07	5.55323e+07	8.05531e+07	5.7593e+07	1.0569e+08	5.81907e+07	5.44483e+07	4.73094e+07	3.66947e+07	5.44404e+07	3.30505e+07	5.72386e+07	3.97139e+07	4.13362e+07	6.03164e+07	5.78269e+07	5.75489e+07	5.88593e+07	5.65336e+07	5.85388e+07	5.81732e+07	5.48595e+07
pos-1.255_444.11259	444.113	1.255											18439462	1.83152e+07	1.59632e+07	1.75869e+07	1.76979e+07	2.09963e+07	100352822	2.35344e+07	2.55855e+07	1.66195e+07	9.78711e+06	1.5663e+07	1.43409e+07	1.91246e+07	2.44828e+07	2.8408e+07	2.09954e+07	1.92199e+07	3.27739e+07	1.73732e+07	1.42192e+07	2.24546e+07	2.13151e+07	1.53459e+07	2.58923e+07	1.56337e+07	1.36017e+07
pos-3.305_145.05262	145.053	3.305	8-hydroxyquinoline	C9H7NO				C19434					6.24456e+07	1.0156e+08	4.00776e+07	5.83073e+07	7.82059e+07	4.03143e+07	7.1721e+07	7.26693e+07	5.17826e+07	4.96168e+07	8.84603e+07	6.32817e+07	7.51028e+07	5.83086e+07	6.65892e+07	3.98649e+07	6.97672e+07	7.56523e+07	3.82216e+07	6.79513e+07	5.66484e+07	5.53905e+07	5.60145e+07	5.76683e+07	5.74009e+07	6.2212e+07	5.86386e+07
pos-5.572_569.34772	569.348	5.572	pc(22:5(4z,7z,10z,13z,16z)/0:0)	C30H52NO7P	HMDB0010402	Lipids and lipid-like molecules	Glycerophospholipids	C04230	Metabolism|Human Diseases	Lipid metabolism|Cancer: overview	Glycerophospholipid metabolism|Choline metabolism in cancer	map00564|map05231	4.07411e+07	4.69653e+07	6.40407e+07	6.94059e+07	6.16072e+07	4.46668e+07	9.94769e+07	7.19869e+07	5.7777e+07	4.54235e+07	2.14339e+07	2.14371e+07	2.27382e+07	2.05824e+07	2.11619e+07	1.20346e+07	4.75148e+07	2.32574e+07	7.13594e+06	2.45992e+07	2.94818e+07	2.83744e+07	2.9302e+07	2.9668e+07	2.85243e+07	3.04239e+07	3.09837e+07
pos-0.876_220.03461	220.035	0.876		C7H4N6O3									4.41029e+07	6.34783e+07	7.60625e+07	6.60253e+07	6.16288e+07	3.84768e+07	5.62161e+07	3.59355e+07	3.93694e+07	5.60821e+07	6.18717e+07	5.67431e+07	6.3404e+07	2.96876e+07	1.05575e+08	7.84774e+07	553907	695970	1.24251e+06	513400	5.07738e+07	5.05477e+07	5.23888e+07	5.03802e+07	3.60668e+07	3.63105e+07	3.44653e+07
pos-8.08_195.00918	195.009	8.08		C8H6NO3P									5.64341e+07	6.85862e+07	5.65112e+07	5.56355e+07	6.77304e+07	70390952	5.91162e+07	5.30568e+07	3.19396e+07	4.90893e+07	9.40349e+07	5.60101e+07	8.0544e+07	5.0416e+07	9.49437e+07	1.07042e+08	8.03419e+07	7.50866e+07	4.27502e+07	7.06625e+07	4.83029e+07	5.22676e+07	5.7605e+07	6.43818e+07	6.57352e+07	4.89602e+07	5.75569e+07
pos-5.038_414.20401	414.204	5.038	19-oxodesacetylcinobufagin	C24H30O6									5.28061e+07	3.90768e+07	7.95644e+07	4.99772e+07	5.99498e+07	6.43833e+07	6.57209e+07	3.38887e+07	5.01361e+07	3.00982e+07	9.67601e+07	3.59316e+07	7.23105e+07	1.12894e+08	5.91683e+07	4.89738e+07	7.9923e+07	4.64743e+07	6.65467e+07	3.60389e+07	6.02815e+07	6.12634e+07	7.13167e+07	6.92864e+07	5.25586e+07	5.29121e+07	5.21361e+07
pos-5.013_423.33465	423.335	5.013	linoelaidylcarnitine	C25H45NO4	HMDB0006461	Lipids and lipid-like molecules	Fatty Acyls						4.65311e+07	2.55948e+07	3.41729e+07	6.01536e+07	1.89891e+07	1.61426e+07	2.59449e+07	3.25976e+07	3.25121e+07	2.29008e+07	6.10439e+07	5.62996e+07	5.405e+07	3.47886e+07	1.03487e+08	8.16202e+07	3.97172e+07	6.43419e+07	3.87523e+07	3.83396e+07	3.38274e+07	4.54951e+07	4.54744e+07	4.52593e+07	4.23964e+07	3.45838e+07	4.2376e+07
pos-0.722_121.91719	121.917	0.722											2.43279e+07	2.57955e+07	2.12049e+07	1.78356e+07	1.80311e+07	3.65234e+07	1.75938e+07	2.17123e+07	1.99938e+07	1.74098e+07	5.72275e+07	6.90619e+07	8.91649e+07	1.00171e+08	6.42958e+07	1.0144e+08	7.93524e+07	7.54158e+07	1.13024e+08	5.90459e+07	4.43253e+07	4.44554e+07	4.37387e+07	4.65029e+07	4.55445e+07	4.54e+07	4.53662e+07
pos-4.163_315.24074	315.241	4.163	decanoylcarnitine	C17H33NO4	HMDB0000651	Lipids and lipid-like molecules	Fatty Acyls						101115056	5.19656e+07	6.34368e+07	7.05046e+07	4.10182e+07	5.69479e+07	3.95896e+07	3.00431e+07	38691098	9.56398e+07	7.70674e+07	6.0439e+07	2.42856e+07	4.29637e+07	1.66262e+07	6.29905e+07	4.56013e+07	9.98218e+07	1.0855e+08	8.06664e+07	4.99981e+07	4.81654e+07	4.72587e+07	7.32151e+07	4.57334e+07	7.40918e+07	4.23106e+07
pos-9.845_109.51429	109.514	9.845											8.6175e+07	8.49623e+07	8.69005e+07	8.54421e+07	8.95417e+07	8.80388e+07	8.5808e+07	8.69641e+07	9.25378e+07	8.54695e+07	9.09162e+07	9.3297e+07	8.96593e+07	9.74844e+07	9.785e+07	104207280	9.14593e+07	9.00576e+07	9.65908e+07	8.92836e+07	7.4849e+07	7.39686e+07	7.68221e+07	7.90713e+07	8.14445e+07	8.70999e+07	8.51593e+07
pos-8.228_346.30776	346.308	8.228	1-o-(2-methoxy-hexadecyl)-sn-glycerol	C20H42O4									4.39862e+06	3.38603e+06	5.45652e+06	3.95867e+06	1.04228e+07	4.92812e+06	4.78213e+06	4.46509e+06	3.17749e+06	5.31419e+06	4.72224e+06	3.11452e+06	7.87585e+06	5.68557e+06	3.41415e+06	5.02804e+06	3.75292e+06	3.79892e+06	4.09785e+06	2.99984e+06	6.42412e+07	7.84575e+07	8.64024e+07	8.71083e+07	5.91089e+07	6.21757e+07	6.01239e+07
pos-5.574_545.34795	545.348	5.574	pc(20:3(8z,11z,14z)/0:0)	C28H52NO7P									6.0728e+07	6.63557e+07	9.84097e+07	7.60157e+07	4.38943e+07	1.73964e+07	6.2183e+07	8.78204e+07	3.63445e+07	5.29614e+07	2.89921e+07	1.98503e+07	2.8396e+07	2.39349e+07	1.57704e+07	1.93062e+07	4.15203e+07	2.98009e+07	1.441e+07	3.22367e+07	3.15371e+07	3.05982e+07	3.21998e+07	3.17307e+07	3.09541e+07	3.30336e+07	3.40765e+07
pos-1.278_129.07894	129.079	1.278	pipecolic acid	C6H11NO2	HMDB0000070	Organic acids and derivatives	Carboxylic acids and derivatives	C00408	Metabolism|Metabolism|Metabolism|Metabolism|Metabolism|Metabolism	Amino acid metabolism|Biosynthesis of other secondary metabolites|Chemical structure transformation maps|Chemical structure transformation maps|Global and overview maps|Global and overview maps	Lysine degradation|Tropane, piperidine and pyridine alkaloid biosynthesis|Biosynthesis of plant secondary metabolites|Biosynthesis of alkaloids derived from ornithine, lysine and nicotinic acid|Metabolic pathways|Biosynthesis of secondary metabolites	map00310|map00960|map01060|map01064|map01100|map01110	2.50478e+07	3.83643e+07	5.66023e+07	9.63634e+07	2.5586e+07	5.94548e+07	3.94393e+07	3.92089e+07	4.24332e+07	3.95577e+07	3.90442e+07	2.78828e+07	2.98666e+07	2.74285e+07	3.4486e+07	5.20828e+07	3.6677e+07	2.85016e+07	3.03952e+07	3.29049e+07	3.52478e+07	3.59128e+07	3.57219e+07	3.32687e+07	3.67827e+07	3.90741e+07	3.81286e+07
pos-5.655_453.28531	453.285	5.655	glycerophospho-n-palmitoyl ethanolamine	C21H44NO7P									4.2195e+07	4.74674e+07	4.98014e+07	8.16178e+07	3.98416e+07	4.24461e+07	6.05126e+07	6.88163e+07	3.81821e+07	9.74812e+07	5.2522e+07	4.58808e+07	4.76718e+07	3.33483e+07	5.50629e+07	2.45218e+07	5.01033e+07	3.92104e+07	2.58483e+07	3.59815e+07	4.36968e+07	45481221	4.24728e+07	4.31653e+07	4.12886e+07	4.20372e+07	4.01215e+07
pos-6.886_465.32153	465.322	6.886	pe(o-18:1(9z)/0:0)	C23H48NO6P									4.48091e+07	6.62015e+07	5.49275e+07	7.37964e+07	7.36643e+07	2.89142e+07	4.98121e+07	6.71961e+07	1.05321e+08	8.88826e+07	2.18803e+07	3.17419e+07	3.20992e+07	2.5819e+07	3.68983e+07	2.53599e+07	5.73981e+07	4.33617e+07	2.35897e+07	3.76659e+07	4.17084e+07	4.51895e+07	4.66621e+07	4.47414e+07	4.12824e+07	3.97182e+07	3.92303e+07
pos-5.908_437.29034	437.29	5.908	pe(p-16:0/0:0)	C21H44NO6P									4.20446e+07	7.21212e+07	5.72815e+07	7.6304e+07	9.44126e+07	3.45039e+07	6.56918e+07	5.55177e+07	8.26878e+07	9.7173e+07	1.81201e+07	3.22343e+07	3.1469e+07	2.24326e+07	31380883	2.23362e+07	5.06557e+07	3.62784e+07	2.49332e+07	3.88479e+07	4.01251e+07	4.03776e+07	4.28174e+07	4.32113e+07	3.88962e+07	4.21043e+07	4.11773e+07
pos-0.785_374.01007	374.01	0.785		C10H12N6O4P2S									18221086	2.89304e+07	7.44486e+07	2.66748e+07	2.33424e+07	3.02221e+07	2.76636e+07	2.03833e+07	1.20709e+07	3.48832e+07	6.68474e+07	6.54135e+07	6.39236e+07	5.00368e+07	9.83812e+07	6.06879e+07	5.19446e+07	4.58442e+07	4.31858e+07	5.5119e+07	3.6736e+07	3.40948e+07	3.71078e+07	3.53737e+07	3.64278e+07	4.29644e+07	3.60583e+07
pos-1.273_234.08491	234.085	1.273	l-beta-aspartyl-l-threonine	C8H14N2O6	HMDB0011169	Organic acids and derivatives	Peptidomimetics						2.95252e+07	3.82766e+07	2.84428e+07	3.0311e+07	3.33038e+07	4.13912e+07	2.99091e+07	3.17162e+07	2.1756e+07	3.33349e+07	6.94006e+07	9.35268e+07	6.80321e+07	7.34579e+07	9.20541e+07	8.93097e+07	7.21325e+07	5.8454e+07	7.7597e+07	5.9042e+07	3.3688e+07	4.4599e+07	4.40576e+07	4.79936e+07	4.9198e+07	6.17371e+07	5.20909e+07
pos-10.947_138.9747	138.975	10.947		CHNO7									9.42512e+07	9.12813e+07	9.44819e+07	9.116e+07	9.21893e+07	9.37599e+07	8.84798e+07	9.20136e+07	1.02515e+08	9.49044e+07	8.71142e+07	8.54803e+07	8.44766e+07	1.02435e+08	9.50497e+07	9.64572e+07	9.2665e+07	9.06477e+07	1.04883e+08	9.16586e+07	8.41174e+07	83376163	8.20948e+07	8.24634e+07	8.42074e+07	8.93425e+07	8.79645e+07
pos-1.755_86.09244	86.0924	1.755											4.74266e+07	7.50774e+07	3.32668e+07	5.20558e+07	3.95307e+07	4.55761e+07	4.66814e+07	3.08333e+07	4.97932e+07	6.52683e+07	6.8869e+07	5.6409e+07	5.01289e+07	4.61412e+07	5.33598e+07	2.2232e+07	6.51647e+07	4.42507e+07	4.2507e+07	9.3607e+07	4.74171e+07	4.70127e+07	4.65476e+07	4.58303e+07	4.93114e+07	5.03026e+07	5.19254e+07
pos-0.776_146.06898	146.069	0.776	d-(-)-glutamine	C5H10N2O3									4.93613e+07	8.65148e+07	6.27739e+07	8.54648e+07	6.43924e+07	7.34624e+07	9.06825e+07	7.45131e+07	6.78368e+07	6.58614e+07	7.23554e+07	5.03957e+07	6.60734e+07	4.63654e+07	7.0945e+07	3.48972e+07	5.67568e+07	4.90033e+07	5.4994e+07	5.77255e+07	4.9513e+07	7.03311e+07	6.85242e+07	4.69135e+07	4.72391e+07	4.68355e+07	4.87457e+07
pos-1.293_192.02675	192.027	1.293	2,5-didehydro-d-gluconic acid	C6H8O7									5.42375e+07	8.34971e+07	7.2924e+07	9.14979e+07	8.85535e+07	5.83169e+07	8.09042e+07	6.74582e+07	4.75661e+07	8.98437e+07	5.31321e+07	5.44391e+07	5.11268e+07	5.69056e+07	3.42411e+07	4.64495e+07	5.02685e+07	4.2886e+07	5.04496e+07	7.29402e+07	5.47654e+07	5.49636e+07	5.18324e+07	5.47877e+07	5.26798e+07	5.45895e+07	5.20263e+07
pos-0.647_233.95368	233.954	0.647	4-iodoanisole	C7H7IO									7.53254e+07	9.12554e+07	6.96091e+07	8.83314e+07	8.29761e+07	7.46014e+07	7.65868e+07	9.14455e+07	7.02895e+07	7.85637e+07	6.44273e+07	7.50881e+07	6.917e+07	6.63971e+07	7.31498e+07	7.73366e+07	7.19291e+07	6.23763e+07	5.35583e+07	7.85658e+07	8.12129e+07	7.57227e+07	6.6106e+07	7.48547e+07	6.87391e+07	6.61602e+07	6.8868e+07
pos-6.227_507.36857	507.369	6.227	lysopc(p-18:0/0:0)	C26H54NO6P	HMDB0013122	Lipids and lipid-like molecules	Glycerophospholipids	C04230	Metabolism|Human Diseases	Lipid metabolism|Cancer: overview	Glycerophospholipid metabolism|Choline metabolism in cancer	map00564|map05231	3.55824e+07	6.42979e+07	5.16766e+07	8.57348e+07	8.49024e+07	3.90075e+07	4.43993e+07	5.06861e+07	4.41214e+07	5.88248e+07	5.00968e+07	7.05633e+07	6.95312e+07	6.12868e+07	9.55152e+07	7.01523e+07	5.41229e+07	5.71934e+07	3.14516e+07	5.52285e+07	5.03038e+07	5.04248e+07	4.68107e+07	4.58918e+07	4.79886e+07	5.19077e+07	4.69632e+07
pos-7.815_743.58277	743.583	7.815	pe(o-20:0/17:2(9z,12z))	C42H82NO7P									1.12679e+07	5.20564e+07	3.09251e+07	5.67678e+07	3.80468e+07	4.7912e+07	5.92062e+07	9.3682e+07	5.24369e+07	4.20665e+07	2.50865e+07	4.92001e+07	3.62422e+06	4.99759e+07	4.58442e+07	3.99051e+07	6.21727e+07	7.70456e+07	6.97834e+07	5.73291e+07	3.15451e+07	4.62334e+07	4.06549e+07	4.41721e+07	3.60177e+07	4.13943e+07	3.59444e+07
pos-0.652_254.93666	254.937	0.652		C3H4N3O5P3									7.79818e+07	6.7124e+07	8.4485e+07	6.74058e+07	9.09269e+07	7.46133e+07	8.58758e+07	6.02211e+07	7.81136e+07	8.60824e+07	7.25671e+07	7.64711e+07	4.41997e+07	6.41375e+07	6.7346e+07	4.53839e+07	4.8673e+07	6.40147e+07	6.36342e+07	4.96539e+07	5.39213e+07	5.71623e+07	7.2777e+07	5.20567e+07	7.27532e+07	8.12005e+07	7.58568e+07
pos-4.921_379.24852	379.249	4.921	d-erythro-sphingosine 1-phosphate	C18H38NO5P	HMDB0000277	Lipids and lipid-like molecules	Sphingolipids	C06124	Metabolism|Metabolism|Environmental Information Processing|Environmental Information Processing|Environmental Information Processing|Environmental Information Processing|Environmental Information Processing|Organismal Systems|Human Diseases	Lipid metabolism|Global and overview maps|Signal transduction|Signal transduction|Signal transduction|Signaling molecules and interaction|Signal transduction|Immune system|Infectious disease: bacterial	Sphingolipid metabolism|Metabolic pathways|Calcium signaling pathway|Sphingolipid signaling pathway|Phospholipase D signaling pathway|Neuroactive ligand-receptor interaction|Apelin signaling pathway|Fc gamma R-mediated phagocytosis|Tuberculosis	map00600|map01100|map04020|map04071|map04072|map04080|map04371|map04666|map05152	2.94964e+07	4.34115e+07	3.80778e+07	5.11913e+07	3.10521e+07	2.73502e+07	6.33446e+07	5.16893e+07	3.3876e+07	7.18236e+07	4.94884e+07	6.82415e+07	8.45809e+07	5.5263e+07	5.31387e+07	4.97776e+07	6.97399e+07	6.53653e+07	4.32412e+07	5.21815e+07	4.35597e+07	4.62421e+07	5.08994e+07	4.68094e+07	4.50583e+07	4.65412e+07	4.5488e+07
pos-0.713_157.95667	157.957	0.713											8.39197e+07	6.99152e+07	7.8195e+07	8.14688e+07	7.83804e+07	7.53111e+07	7.50447e+07	8.7434e+07	9.72388e+07	7.85703e+07	3.57739e+07	4.91457e+07	4.21975e+07	5.94479e+07	4.04643e+07	4.75733e+07	5.23129e+07	6.01963e+07	6.18327e+07	5.55335e+07	5.66011e+07	5.64376e+07	5.79033e+07	5.65722e+07	5.95766e+07	5.95693e+07	5.75548e+07
pos-10.007_138.98031	138.98	10.007											6.44362e+07	6.86507e+07	7.57579e+07	7.95984e+07	8.90302e+07	6.99337e+07	7.79342e+07	8.50868e+07	7.70195e+07	7.10386e+07	6.69465e+07	7.04516e+07	6.63455e+07	7.93118e+07	6.96037e+07	7.81636e+07	7.86237e+07	7.762e+07	7.9719e+07	7.20399e+07	6.43319e+07	7.39953e+07	5.1123e+07	7.5242e+07	8.26457e+07	7.15242e+07	6.85725e+07
pos-0.818_98.07306	98.0731	0.818	3-propyl acrolein	C6H10O									8.55524e+07	5.13411e+07	6.71033e+07	6.69628e+07	6.19467e+07	6.5402e+07	6.15236e+07	7.37671e+07	9.64684e+07	5.87818e+07	3.15071e+07	5.12758e+07	5.54947e+07	6.40831e+07	2.88889e+07	4.95156e+07	6.32996e+07	6.54362e+07	6.28984e+07	5.76385e+07	5.81362e+07	5.2606e+07	5.09766e+07	5.34821e+07	5.77449e+07	4.96274e+07	5.5849e+07
pos-0.862_181.07368	181.074	0.862	2-hydroxyphenylalanine	C9H11NO3	HMDB0006050	Organic acids and derivatives	Carboxylic acids and derivatives						4.19664e+07	7.81087e+07	2.60545e+07	3.204e+07	3.88304e+07	3.74197e+07	4.70326e+07	3.58751e+07	3.28288e+07	5.12212e+07	4.85986e+07	5.65592e+07	6.34096e+07	4.29506e+07	9.07829e+07	3.73192e+07	7.60024e+07	5.72801e+07	2.82531e+07	7.74475e+07	4.82473e+07	4.69202e+07	4.85911e+07	4.94673e+07	4.6889e+07	4.15044e+07	4.95648e+07
pos-1.536_171.94887	171.949	1.536		C5HClN2OS									4.71792e+07	4.63918e+07	4.99265e+07	7.47802e+07	4.89866e+07	5.89303e+07	8.20002e+07	4.03263e+07	4.36127e+07	5.23534e+07	6.31957e+07	5.14747e+07	4.96794e+07	4.44303e+07	8.46113e+07	5.3436e+07	4.26946e+07	4.05793e+07	4.58602e+07	7.3071e+07	4.37024e+07	6.91437e+07	4.65368e+07	4.24809e+07	4.87651e+07	4.00274e+07	4.26129e+07
pos-0.647_238.95905	238.959	0.647		C2HN5O7S									7.26557e+07	5.98902e+07	7.13052e+07	6.34397e+07	8.2328e+07	7.05051e+07	7.74922e+07	5.76971e+07	6.95804e+07	8.3621e+07	6.99674e+07	7.48755e+07	4.44112e+07	6.35214e+07	7.43452e+07	4.96267e+07	4.70652e+07	6.39345e+07	5.55155e+07	5.01426e+07	4.78356e+07	5.29671e+07	6.28418e+07	4.58463e+07	6.63156e+07	7.51296e+07	6.866e+07
pos-1.356_101.04758	101.048	1.356	acetoacetamide	C4H7NO2				C11106					1.62035e+07	3.2137e+07	3.54271e+07	3.63703e+07	2.45734e+07	2.27657e+07	2.48503e+07	4.96518e+07	5.12311e+07	2.0652e+07	5.644e+07	5.35813e+07	1.07707e+07	9.03447e+07	3.59395e+07	2.63158e+07	7.07733e+07	6.13366e+07	8.02502e+07	6.68201e+07	3.13328e+07	3.70869e+07	4.39714e+07	3.37002e+07	3.62209e+07	5.96722e+07	5.81223e+07
pos-4.621_357.28762	357.288	4.621	n-palmitoyl threonine	C20H39NO4									1.32762e+06	569627	2.03625e+06	4.01582e+06	4.31936e+06	1.28549e+07	1.78538e+06	1.10662e+06	1.39321e+06	2.92458e+06	5.20207e+06	8.00806e+07	5.20621e+06	687427	1.34394e+06	2.47656e+06	3.43823e+06	3.94185e+06	857884	1.89373e+06	7.7632e+06	5.41062e+06	6.85597e+06	4.59219e+06	6.58627e+06	7.39094e+06	7.1176e+06
pos-4.101_584.26335	584.263	4.101	bilirubin	C33H36N4O6	HMDB0000054	Organoheterocyclic compounds	Tetrapyrroles and derivatives	C00486	Metabolism|Metabolism|Metabolism|Organismal Systems	Metabolism of cofactors and vitamins|Global and overview maps|Global and overview maps|Digestive system	Porphyrin and chlorophyll metabolism|Metabolic pathways|Biosynthesis of secondary metabolites|Bile secretion	map00860|map01100|map01110|map04976	4.36389e+07	2.5394e+07	4.07092e+07	7.19513e+07	5.957e+07	2.86284e+07	7.33377e+07	3.46559e+07	6.04359e+07	2.14387e+07	1.7934e+07	1.91497e+07	7.66704e+07	1.54307e+07	2.06135e+07	1.59465e+07	2.27033e+07	1.94209e+07	1.25249e+07	1.45839e+07	29096789	3.09755e+07	3.074e+07	2.92257e+07	3.40832e+07	3.48538e+07	3.43408e+07
pos-1.288_188.07949	188.079	1.288	n-acetylglutamine	C7H12N2O4	HMDB0006029	Organic acids and derivatives	Carboxylic acids and derivatives						2.53371e+07	3.41402e+07	2.3268e+07	2.85966e+07	2.9289e+07	3.60662e+07	2.16517e+07	2.81139e+07	2.06566e+07	2.81513e+07	7.44039e+07	7.94881e+07	5.32694e+07	8.81546e+07	6.37647e+07	8.45601e+07	2.68631e+07	6.22389e+07	7.46174e+07	6.02251e+07	4.15515e+07	4.15972e+07	3.94669e+07	4.63857e+07	4.46414e+07	4.01582e+07	4.3275e+07
pos-0.747_95.91448	95.9145	0.747											7.51683e+07	7.53108e+07	6.30984e+07	7.46565e+07	8.1669e+07	7.56207e+07	7.29684e+07	7.59962e+07	8.12265e+07	6.67974e+07	4.9985e+07	6.26242e+07	5.22362e+07	7.18205e+07	4.34158e+07	5.82031e+07	6.76817e+07	7.18589e+07	6.53147e+07	7.12889e+07	6.70381e+07	6.95242e+07	6.67585e+07	6.98266e+07	7.08411e+07	6.71666e+07	7.34317e+07
pos-8.039_168.9697	168.97	8.039		C2H5NO4P2									4.08405e+07	3.86944e+07	3.85563e+07	3.50632e+07	4.19201e+07	4.61078e+07	3.89133e+07	3.4696e+07	2.98149e+07	3.06389e+07	7.76658e+07	5.62919e+07	6.20484e+07	4.82321e+07	6.44867e+07	7.33463e+07	5.2181e+07	4.62328e+07	4.06758e+07	3.89161e+07	3.89655e+07	4.68163e+07	5.62084e+07	5.74568e+07	4.19197e+07	3.8149e+07	3.28823e+07
pos-3.925_287.20937	287.209	3.925	l-octanoylcarnitine	C15H29NO4	HMDB0000791	Lipids and lipid-like molecules	Fatty Acyls	C02838					6.1396e+07	3.39094e+07	5.28755e+07	4.20589e+07	3.95609e+07	5.43446e+07	4.09436e+07	3.34447e+07	3.82037e+07	4.99333e+07	4.57756e+07	3.70298e+07	2.30296e+07	3.55871e+07	1.99999e+07	6.13739e+07	4.07827e+07	5.31683e+07	9.0674e+07	7.13662e+07	4.08827e+07	3.80583e+07	4.04849e+07	4.08034e+07	4.18202e+07	4.27212e+07	4.37532e+07
pos-9.458_143.97457	143.975	9.458	ethephon	C2H6ClO3P				C18399					3.94653e+07	6.1029e+07	3.88992e+07	4.1489e+07	4.69973e+07	4.06669e+07	4.11657e+07	4.04476e+07	4.96059e+07	4.16102e+07	4.21524e+07	4.07408e+07	4.03841e+07	4.52578e+07	6.02581e+07	3.87657e+07	3.95423e+07	4.13911e+07	4.75518e+07	4.09624e+07	4.08018e+07	7.09871e+07	4.09274e+07	6.65301e+07	3.7253e+07	6.26503e+07	4.00853e+07
pos-10.062_143.97456	143.975	10.062	ethephon	C2H6ClO3P				C18399					49947525	7.81043e+07	5.10839e+07	4.91892e+07	5.21998e+07	5.197e+07	5.35063e+07	5.68653e+07	5.70285e+07	5.1758e+07	4.91392e+07	5.39648e+07	4.75594e+07	5.65798e+07	5.6738e+07	5.71346e+07	5.34511e+07	5.7064e+07	5.85257e+07	5.10675e+07	4.06223e+07	4.13307e+07	4.31758e+07	4.22939e+07	5.07716e+07	5.25477e+07	4.89073e+07
pos-1.952_152.05841	152.058	1.952	n1-methyl-2-pyridone-5-carboxamide	C7H8N2O2	HMDB0004193	Organoheterocyclic compounds	Pyridines and derivatives	C05842	Metabolism|Metabolism	Metabolism of cofactors and vitamins|Global and overview maps	Nicotinate and nicotinamide metabolism|Metabolic pathways	map00760|map01100	3.12268e+07	4.96759e+07	3.90251e+07	5.59013e+07	7.05157e+07	5.62542e+07	4.88488e+07	4.58635e+07	5.28699e+07	8.00167e+07	3.78887e+07	7.11023e+07	6.32137e+07	2.61693e+07	2.7843e+07	6.48957e+07	7.62647e+07	3.95598e+07	3.83741e+07	5.73055e+07	4.78348e+07	5.09668e+07	4.92554e+07	4.74077e+07	4.90994e+07	4.309e+07	5.31948e+07
pos-0.736_215.91532	215.915	0.736	mutagen x	C5H3Cl3O3									6.14683e+07	6.12671e+07	5.2521e+07	7.66231e+07	7.21183e+07	5.29501e+07	6.97161e+07	7.1974e+07	7.11245e+07	6.67726e+07	7.92319e+06	2.44112e+07	1.56675e+07	2.78663e+07	9.7505e+06	1.91946e+07	2.79912e+07	3.23806e+07	2.25853e+07	3.53966e+07	3.89015e+07	4.01043e+07	3.82911e+07	3.89789e+07	4.02903e+07	3.76105e+07	6.79827e+07
pos-5.516_425.35026	425.35	5.516	oleoylcarnitine	C25H47NO4	HMDB0005065	Lipids and lipid-like molecules	Fatty Acyls						2.26835e+07	2.01561e+07	2.43073e+07	4.7823e+07	2.56097e+07	2.64247e+07	1.77067e+07	1.91054e+07	2.71758e+07	2.00847e+07	4.00888e+07	3.33799e+07	2.99863e+07	4.4576e+07	6.28445e+07	8.09153e+07	3.76711e+07	4.32549e+07	2.59013e+07	4.08336e+07	3.42549e+07	2.99446e+07	2.83807e+07	28857657	3.31984e+07	3.37678e+07	3.46665e+07
pos-1.258_159.12576	159.126	1.258	3-amino-octanoic acid	C8H17NO2									2.81867e+07	3.85763e+07	2.5252e+07	2.26521e+07	2.23978e+07	2.55373e+07	4.29946e+07	8.05111e+06	4.93466e+06	7.79793e+07	7.60612e+06	2.50418e+07	8.80593e+06	8.6095e+06	2.18228e+07	9.20938e+06	2.77536e+07	2.07339e+07	1.63215e+07	1.63304e+07	2.37977e+07	2.2673e+07	2.01697e+07	2.18404e+07	2.00006e+07	2.20016e+07	2.13503e+07
pos-2.155_296.23253	296.233	2.155		C14H28N6O									7.23051e+07	6.06772e+07	6.65619e+07	7.09833e+07	7.72843e+07	6.31777e+07	6.46951e+07	7.49441e+07	7.00603e+07	6.28259e+07	5.90405e+07	6.08805e+07	5.58617e+07	7.0266e+07	6.46781e+07	6.59406e+07	6.13707e+07	6.76897e+07	6.25954e+07	5.89477e+07	5.98229e+07	5.24739e+07	6.15207e+07	4.28102e+07	6.28164e+07	5.59697e+07	5.9119e+07
pos-3.24_216.09977	216.1	3.24		C10H16O5									7.24442e+07	6.44815e+07	7.40092e+07	7.28931e+07	6.78287e+07	6.59746e+07	6.70611e+07	6.91817e+07	6.53192e+07	6.63108e+07	6.6883e+07	6.61512e+07	6.58599e+07	5.06081e+07	7.39047e+07	6.67923e+07	7.04694e+07	7.61678e+07	7.62541e+07	2.11068e+07	6.09137e+07	6.53036e+07	6.77996e+07	6.57553e+07	6.22946e+07	6.73384e+07	6.08594e+07
pos-4.918_285.13618	285.136	4.918	piperine	C17H19NO3	HMDB0029377	Alkaloids and derivatives		C03882	Metabolism|Metabolism	Biosynthesis of other secondary metabolites|Chemical structure transformation maps	Tropane, piperidine and pyridine alkaloid biosynthesis|Biosynthesis of alkaloids derived from ornithine, lysine and nicotinic acid	map00960|map01064	1.20133e+07	6.63089e+06	804652	459435	111750	298994	135125	71429.2	8.29391e+07	68462.2	943445	74254.7	3.91267e+06	1.39874e+07	765079	2.40581e+06	4.75113e+06	67453.1	3.43155e+06	408877	6.03118e+06	6.72499e+06	7.75216e+06	7.10982e+06	6.08939e+06	6.04379e+06	6.42454e+06
pos-5.199_399.33456	399.335	5.199	palmitoylcarnitine	C23H45NO4	HMDB0000222	Lipids and lipid-like molecules	Fatty Acyls	C02990	Metabolism|Metabolism	Lipid metabolism|Global and overview maps	Fatty acid degradation|Fatty acid metabolism	map00071|map01212	3.25859e+07	2.92925e+07	4.0816e+07	6.37804e+07	4.10111e+07	3.09733e+07	3.18221e+07	3.10837e+07	3.8508e+07	4.93627e+07	3.96484e+07	5.0842e+07	5.27156e+07	3.53586e+07	7.47278e+07	7.90353e+07	4.47053e+07	5.16604e+07	3.29308e+07	5.96742e+07	4.64365e+07	4.62332e+07	4.58839e+07	4.61345e+07	4.28229e+07	4.37851e+07	4.41341e+07
pos-10.94_158.96165	158.962	10.94											5.84086e+07	6.0467e+07	6.09717e+07	6.4618e+07	6.37063e+07	5.08464e+07	5.94221e+07	6.04316e+07	5.80257e+07	5.83322e+07	7.04232e+07	6.35542e+07	7.10437e+07	6.87815e+07	7.54216e+07	7.08496e+07	6.07387e+07	6.4501e+07	6.97862e+07	6.18187e+07	4.88966e+07	5.43213e+07	4.58812e+07	5.45069e+07	6.48226e+07	6.19829e+07	5.78344e+07
pos-9.86_151.98731	151.987	9.86	3-[hydroxy(oxido)phosphoranyl]pyruvic acid	C3H5O5P									6.65847e+07	6.82055e+07	6.8026e+07	6.60878e+07	7.04224e+07	7.1493e+07	6.83931e+07	6.98933e+07	7.14391e+07	6.41922e+07	7.07936e+07	7.09129e+07	6.8065e+07	7.66884e+07	7.51691e+07	7.81524e+07	7.06231e+07	6.96253e+07	7.52195e+07	6.86057e+07	5.73813e+07	5.73803e+07	5.94126e+07	5.89833e+07	6.62879e+07	6.64257e+07	6.75352e+07
pos-2.042_99.03194	99.0319	2.042	(r)-dihydromaleimide	C4H5NO2	HMDB0030276	Organoheterocyclic compounds	Pyrrolines						3.17193e+07	2.91345e+07	3.05258e+07	4.80022e+07	3.0457e+07	2.82377e+07	4.803e+07	3.23674e+07	3.17573e+07	2.94516e+07	4.16216e+07	4.90596e+07	5.41286e+07	5.9841e+07	2.94911e+07	2.92806e+07	7.35121e+07	7.37869e+07	5.43826e+07	7.02398e+07	4.0389e+07	3.52745e+07	4.23007e+07	3.93413e+07	4.29103e+07	4.09912e+07	4.76809e+07
pos-0.7_287.91447	287.914	0.7		C4HO13P									6.48633e+07	6.55636e+07	6.67503e+07	7.25945e+07	7.09697e+07	6.16266e+07	6.69861e+07	7.07274e+07	7.12807e+07	6.64898e+07	3.86797e+07	4.78892e+07	3.95985e+07	4.38765e+07	4.13706e+07	4.42672e+07	4.15398e+07	5.01332e+07	4.47732e+07	4.7775e+07	5.02464e+07	5.14845e+07	5.1959e+07	5.03745e+07	5.46745e+07	5.26472e+07	5.31062e+07
pos-0.805_666.10096	666.101	0.805		C19H32N4O16P2S									2.24241e+07	2.32513e+07	1.38494e+07	2.42321e+07	2.05887e+07	3.67528e+07	2.56416e+07	2.64651e+07	1.57087e+07	1.68729e+07	5.67382e+07	4.59184e+07	6.2955e+07	2.61165e+07	7.50673e+07	6.59161e+07	4.80193e+07	2.34136e+07	4.83093e+07	3.45305e+07	4.04502e+07	3.96172e+07	4.12065e+07	4.03072e+07	3.97838e+07	4.70387e+07	4.14105e+07
pos-4.221_265.16515	265.165	4.221		C11H19N7O									3.93064e+07	4.227e+07	7.16634e+07	3.00566e+07	2.90695e+07	5.429e+07	31830816	3.02015e+07	6.7952e+07	4.52469e+07	3.39282e+07	3.80618e+07	4.72105e+07	4.36203e+07	3.16879e+07	4.12352e+07	3.32633e+07	4.91985e+07	6.16589e+07	4.01303e+07	5.91483e+07	6.44669e+07	6.42881e+07	6.18987e+07	6.00052e+07	6.90443e+07	6.60768e+07
pos-0.647_129.00942	129.009	0.647	3-amino-6-chloropyridazine	C4H4ClN3									5.80839e+07	6.80105e+07	5.32477e+07	7.11955e+07	6.17277e+07	5.61134e+07	5.78571e+07	7.45505e+07	5.34132e+07	6.37397e+07	5.04591e+07	6.15725e+07	6.16048e+07	5.66055e+07	6.21551e+07	7.55868e+07	65159444	53211550	4.94264e+07	7.08291e+07	6.46447e+07	6.11259e+07	5.03843e+07	6.03741e+07	5.29418e+07	5.56239e+07	5.57157e+07
pos-9.859_164.97525	164.975	9.859		C3H5NO3P2									6.79554e+07	6.38052e+07	6.73192e+07	6.61857e+07	6.80097e+07	6.55346e+07	6.12916e+07	6.57006e+07	7.03876e+07	6.52334e+07	6.72411e+07	6.59488e+07	6.48466e+07	7.38745e+07	6.8828e+07	7.50973e+07	6.60817e+07	6.61576e+07	7.28898e+07	6.63549e+07	64136771	6.22884e+07	6.23129e+07	6.31477e+07	6.19462e+07	6.32075e+07	61837269
pos-5.326_481.3167	481.317	5.326	pe(18:0/0:0)	C23H48NO7P									2.94539e+07	5.57766e+07	4.55526e+07	2.98112e+07	3.51055e+07	4.43263e+07	3.7549e+07	3.37887e+07	2.62133e+07	3.43085e+07	3.05031e+07	6.9938e+07	5.6433e+07	3.66756e+07	3.08183e+07	3.52374e+07	6.43855e+07	4.35332e+07	1.71572e+07	4.15877e+07	3.58938e+07	3.50716e+07	3.37978e+07	3.61851e+07	3.6868e+07	3.70075e+07	3.5934e+07
pos-3.91_309.19369	309.194	3.91	nadolol	C17H27NO4	HMDB0015334	Benzenoids	Tetralins						3.62829e+07	4.09003e+07	4.14692e+07	1.52286e+07	2.59299e+07	1.10532e+07	2.94513e+07	7.1847e+07	1.57808e+07	5.28148e+07	6.85319e+07	1.05254e+07	2.20986e+07	7.13532e+06	3.16458e+07	1.26691e+07	1.30332e+07	1.01068e+07	2.29162e+07	1.60572e+07	2.01797e+07	2.27822e+07	2.35536e+07	2.39556e+07	2.55185e+07	2.71727e+07	2.57081e+07
pos-8.017_223.004	223.004	8.017		C9H6NO4P									2.59921e+07	34688416	3.53471e+07	31025525	3.56107e+07	4.20994e+07	3.43957e+07	2.88234e+07	2.72888e+07	2.61643e+07	6.83591e+07	4.84495e+07	5.57499e+07	4.09394e+07	5.77336e+07	5.26427e+07	4.4459e+07	3.69075e+07	3.7061e+07	3.33908e+07	3.66642e+07	5.06819e+07	2.68059e+07	5.2764e+07	3.42915e+07	3.89953e+07	3.29254e+07
pos-0.718_257.89192	257.892	0.718											1.9468e+07	1.80039e+07	1.6917e+07	1.34732e+07	1.30218e+07	2.81116e+07	1.21384e+07	1.71707e+07	1.69818e+07	1.34585e+07	3.27965e+07	4.09978e+07	5.12831e+07	6.63511e+07	3.82298e+07	6.14295e+07	4.94763e+07	5.28004e+07	7.86874e+07	3.71638e+07	3.28e+07	3.09382e+07	3.01832e+07	3.30951e+07	3.17424e+07	3.106e+07	3.06006e+07
pos-8.228_363.33421	363.334	8.228											5.70329e+06	4.15115e+06	5.07369e+06	5.13044e+06	8.80792e+06	4.72718e+06	4.76567e+06	5.20788e+06	4.07011e+06	4.47399e+06	5.24831e+06	4.2692e+06	7.18756e+06	6.44842e+06	4.75463e+06	4.10843e+06	4.21071e+06	7.19814e+06	4.54193e+06	3.70383e+06	4.70165e+07	5.60149e+07	6.15652e+07	6.10728e+07	4.15859e+07	4.33016e+07	4.11493e+07
pos-0.09_138.97469	138.975	0.09		CHNO7									6.49074e+07	6.2478e+07	5.7887e+07	5.85083e+07	6.56806e+07	6.77664e+07	5.88857e+07	6.25425e+07	7.10904e+07	6.76854e+07	5.86667e+07	6.43887e+07	6.21579e+07	7.67217e+07	6.42929e+07	6.56528e+07	6.25844e+07	6.4257e+07	7.50857e+07	6.19843e+07	5.31073e+07	4.99653e+07	5.94448e+07	5.57157e+07	6.1788e+07	5.89891e+07	5.52921e+07
pos-1.208_202.04514	202.045	1.208		C4H6N6O4									4.66175e+07	6.04539e+07	4.91383e+07	6.35764e+07	5.13588e+07	6.78731e+07	4.05057e+07	7.10485e+07	6.7521e+07	4.93847e+07	4.78022e+07	3.258e+07	3.36368e+07	2.38086e+07	3.41307e+07	3.54551e+07	4.02373e+07	2.82347e+07	2.08727e+07	4.30808e+07	3.4312e+07	3.46603e+07	3.45997e+07	4.07704e+07	3.34953e+07	4.59916e+07	3.67197e+07
pos-1.251_162.10431	162.104	1.251	valerophenone	C11H14O									1.201e+07	2.10472e+07	1.50062e+07	1.34938e+07	1.59916e+07	1.78743e+07	6.65501e+07	1.82998e+07	1.52492e+07	1.29089e+07	1.04679e+07	1.05953e+07	1.45702e+07	1.81089e+07	1.2922e+07	1.94451e+07	1.42488e+07	1.07178e+07	5.81581e+07	1.54451e+07	1.49537e+07	1.6082e+07	9.41468e+06	1.61239e+07	1.10256e+07	1.40805e+07	1.06451e+07
pos-0.877_366.11345	366.113	0.877	2-hydroxyestrone	C18H22O6S									3.60639e+07	4.96587e+07	5.05439e+07	5.63777e+07	5.10419e+07	2.97385e+07	4.85395e+07	4.63369e+07	3.75077e+07	4.8551e+07	4.42021e+07	3.9649e+07	3.47432e+07	1.68246e+07	7.05381e+07	5.17641e+07	914641	867244	1.2377e+06	821040	3.19458e+07	3.1467e+07	3.32636e+07	3.03107e+07	3.38409e+07	3.28329e+07	3.0829e+07
pos-0.606_87.10473	87.1047	0.606	3-methyl-1-butylamine	C5H13N	HMDB0031659	Organic nitrogen compounds	Organonitrogen compounds	C02640					5.35148e+07	3.90792e+07	5.79747e+07	4.1895e+07	5.48526e+07	5.84537e+07	5.51557e+07	3.64849e+07	5.65524e+07	5.85529e+07	5.41654e+07	5.24391e+07	3.63692e+07	5.95947e+07	6.1016e+07	3.99316e+07	3.91149e+07	5.60896e+07	6.71938e+07	3.39886e+07	3.51244e+07	3.60898e+07	4.66781e+07	3.32306e+07	4.90848e+07	6.58477e+07	5.05742e+07
pos-0.784_172.0846	172.085	0.784	glycylproline	C7H12N2O3	HMDB0000721	Organic acids and derivatives	Carboxylic acids and derivatives						1.10606e+07	1.68882e+07	9.95753e+06	1.50108e+07	2.44712e+07	2.01967e+07	1.59092e+07	1.14093e+07	1.40249e+07	1.63077e+07	4.11819e+07	4.06601e+07	5.69829e+07	27900173	6.99462e+07	5.84733e+07	3.27071e+07	3.20055e+07	2.8669e+07	3.67387e+07	3.21946e+07	3.18439e+07	2.20928e+07	3.23387e+07	3.23152e+07	3.23028e+07	2.17656e+07
pos-4.165_218.16688	218.167	4.165	nootkatone	C15H22O				C17914					5.80778e+07	2.47769e+07	6.37242e+07	2.60428e+07	4.77759e+07	6.79821e+07	2.63974e+07	2.62858e+07	2.8026e+07	6.53765e+07	2.633e+07	2.43084e+07	2.42543e+07	2.73463e+07	2.73822e+07	2.74579e+07	2.62615e+07	2.65358e+07	2.78149e+07	2.43865e+07	2.72577e+07	2.94492e+07	3.29415e+07	3.36052e+07	3.39859e+07	3.25743e+07	3.38197e+07
pos-4.049_218.16683	218.167	4.049	nootkatone	C15H22O				C17914					5.94126e+07	9.03906e+06	6.73982e+07	8.55702e+06	1.07246e+07	1.01282e+07	9.2655e+06	8.64909e+06	9.73455e+06	11350758	9.60484e+06	9.12515e+06	9.0174e+06	9.49087e+06	9.3027e+06	9.39077e+06	8.85918e+06	8.92059e+06	9.03723e+06	8.62131e+06	1.35148e+07	1.75563e+07	1.73931e+07	1.8647e+07	1.72245e+07	1.92203e+07	2.35359e+07
pos-0.878_358.03605	358.036	0.878	2-hydroxy-2-(9-hydroxy-7-oxo-2,3-dihydro-7h-furo[3,2-g]chromen-2-yl)propyl hydrogen sulfate	C14H14O9S									4.56976e+07	5.11867e+07	6.06972e+07	6.61075e+07	6.67769e+07	5.06374e+07	6.29477e+07	5.88032e+07	5.26523e+07	6.57826e+07	1.32633e+07	3.7487e+07	2.68106e+07	2.60726e+07	2.84548e+07	2.2065e+07	3.24823e+07	3.25852e+07	2.28403e+07	4.47263e+07	3.57407e+07	3.78531e+07	3.87464e+07	3.81545e+07	4.04726e+07	4.399e+07	3.85715e+07
pos-7.884_180.00682	180.007	7.884	3-(but-3-en-1-yn-1-yl)-6-methyl-1,2-dithiine	C9H8S2									2.95044e+07	3.80412e+07	2.39494e+07	2.77384e+07	2.83763e+07	3.4362e+07	3.38791e+07	3.68969e+07	3.86543e+07	5.88381e+07	6.4113e+07	2.54871e+07	2.41882e+07	6.95034e+07	2.9101e+07	2.33272e+07	2.82336e+07	2.43133e+07	3.9194e+07	3.41189e+07	2.60056e+07	2.85021e+07	3.36222e+07	2.34631e+07	2.15403e+07	2.28027e+07	2.98587e+07
pos-1.376_173.00624	173.006	1.376		C6H8NOPS									338676	804316	813079	915831	528744	564840	919257	696833	623985	449793	4.60396e+07	5.09232e+07	4.20393e+07	6.06526e+07	130206	239576	5.55433e+07	6.74214e+07	5.71283e+07	5.26396e+07	2.94978e+07	3.48466e+07	3.85586e+07	3.09842e+07	3.88163e+07	4.04816e+07	4.05585e+07
pos-0.846_228.1107	228.111	0.846	prolylhydroxyproline	C10H16N2O4	HMDB0006695	Organic acids and derivatives	Carboxylic acids and derivatives						2.59656e+07	2.83978e+07	2.69936e+07	3.70421e+07	4.1502e+07	6.38633e+07	4.07066e+07	4.27536e+07	2.78096e+07	3.77301e+07	6.40112e+07	4.58305e+07	3.94141e+07	3.72037e+07	4.54837e+07	3.36735e+07	3.16625e+07	3.38093e+07	4.16826e+07	3.05388e+07	3.36629e+07	3.54695e+07	3.49464e+07	3.25716e+07	3.76292e+07	3.58374e+07	3.75453e+07
pos-7.184_423.35547	423.355	7.184		C23H45N5O2									7.07672e+06	6.12386e+06	1.20217e+07	7.21939e+06	1.83771e+07	1.40442e+07	9.4669e+06	7.32788e+06	8.99988e+06	1.28742e+07	8.22926e+06	8.63166e+06	1.70222e+07	1.00039e+07	1.36692e+07	9.54955e+06	9.90193e+06	6.29184e+06	8.79182e+06	8.55321e+06	4.0956e+07	4.85869e+07	5.29341e+07	5.79692e+07	4.84585e+07	5.35846e+07	5.89491e+07
pos-6.403_183.97804	183.978	6.403	phosphohydroxypyruvic acid	C3H5O7P	HMDB0001024	Organic oxygen compounds	Organooxygen compounds	C03232	Metabolism|Metabolism|Metabolism|Metabolism|Metabolism|Metabolism|Metabolism|Metabolism	Amino acid metabolism|Amino acid metabolism|Energy metabolism|Global and overview maps|Global and overview maps|Global and overview maps|Global and overview maps|Global and overview maps	Glycine, serine and threonine metabolism|Cysteine and methionine metabolism|Methane metabolism|Metabolic pathways|Biosynthesis of secondary metabolites|Microbial metabolism in diverse environments|Carbon metabolism|Biosynthesis of amino acids	map00260|map00270|map00680|map01100|map01110|map01120|map01200|map01230	3.86502e+07	3.53912e+07	3.56076e+07	3.54578e+07	3.73291e+07	3.63959e+07	3.43217e+07	3.66209e+07	4.01547e+07	3.57868e+07	3.71171e+07	3.39352e+07	3.35271e+07	4.08039e+07	6.77621e+07	3.83407e+07	3.47871e+07	3.66088e+07	4.30733e+07	36168421	3.66633e+07	3.68619e+07	3.65792e+07	3.57938e+07	3.29322e+07	3.43765e+07	3.41627e+07
pos-4.346_180.07848	180.078	4.346	propyl 2-furanacrylate	C10H12O3	HMDB0037733	Lipids and lipid-like molecules	Fatty Acyls						3.99134e+06	6.92336e+06	2.17702e+06	9.46066e+06	3.4658e+07	5.95873e+07	2.11237e+07	4.39932e+06	1.91902e+07	1.21012e+07	5.43631e+07	6.45713e+07	1.06898e+07	4.9235e+06	1.22843e+07	1.32853e+07	5.11801e+07	1.11228e+07	3.59953e+06	9.46664e+06	1.98715e+07	1.73726e+07	1.99142e+07	2.07619e+07	1.76084e+07	1.86365e+07	1.97762e+07
pos-4.424_342.28796	342.288	4.424		C19H38N2O3									3.47608e+07	6.53929e+06	3.29214e+07	7.48994e+06	1.03719e+07	2.99811e+07	9.83475e+06	1.68995e+07	6.8914e+07	3.87216e+07	1.10439e+07	5.59232e+06	3.75224e+07	6.54249e+06	1.44626e+07	1.39309e+07	1.67088e+07	1.66669e+07	1.95614e+07	8.53295e+06	4.29947e+07	4.66471e+07	5.35601e+07	4.84173e+07	5.20715e+07	5.4976e+07	6.21178e+07
pos-7.313_351.31317	351.313	7.313	anandamide (20:2, n-6)	C22H41NO2									7.254e+06	1.61509e+07	2.45954e+07	8.6125e+06	5.52887e+06	2.47998e+07	7.42246e+06	8.91023e+06	2.52064e+07	8.39177e+06	16583985	1.30342e+07	1.48883e+07	1.95185e+07	1.18665e+07	1.01856e+07	8.02202e+06	1.55132e+07	2.10843e+07	1.12194e+07	3.84059e+07	5.06646e+07	5.73029e+07	5.09341e+07	3.26907e+07	3.3348e+07	3.13365e+07
pos-1.665_182.07888	182.079	1.665	galactitol	C6H14O6	HMDB0000107	Organic oxygen compounds	Organooxygen compounds	C01697	Metabolism|Metabolism|Environmental Information Processing	Carbohydrate metabolism|Global and overview maps|Membrane transport	Galactose metabolism|Metabolic pathways|Phosphotransferase system (PTS)	map00052|map01100|map02060	2.19843e+07	3.33603e+07	1.09719e+07	2.36301e+07	2.92574e+07	3.42081e+07	1.75578e+07	2.19806e+07	1.82371e+07	1.08275e+07	3.55768e+07	3.95618e+07	3.54819e+07	1.83107e+07	6.36247e+07	6.74851e+07	8.30978e+06	7.49798e+06	4.13269e+06	4.97529e+06	1.69671e+07	1.82497e+07	2.00847e+07	2.02513e+07	2.8288e+07	2.39883e+07	2.67939e+07
pos-0.647_256.96965	256.97	0.647		C2H3N5O8S									6.06284e+07	5.26238e+07	5.76331e+07	5.40263e+07	6.5146e+07	6.04637e+07	5.97624e+07	5.08446e+07	5.61543e+07	6.24561e+07	5.5759e+07	5.84163e+07	3.98161e+07	52809950	5.90733e+07	4.4522e+07	4.29747e+07	5.09298e+07	4.3816e+07	4.49268e+07	4.50753e+07	4.80704e+07	5.41598e+07	4.21374e+07	5.41811e+07	5.66079e+07	5.39785e+07
pos-10.355_175.96429	175.964	10.355	medronic acid	CH6O6P2									6.31213e+07	6.14287e+07	6.31529e+07	6.16254e+07	6.30241e+07	6.35539e+07	6.09726e+07	6.28092e+07	6.59019e+07	6.18911e+07	6.01832e+07	5.82244e+07	5.73058e+07	6.976e+07	6.39712e+07	6.71217e+07	6.30062e+07	6.3407e+07	7.01175e+07	6.02418e+07	5.72821e+07	5.60104e+07	5.49022e+07	5.50536e+07	5.71551e+07	5.79982e+07	5.83286e+07
pos-1.259_296.07491	296.075	1.259											4.10585e+07	6.25576e+07	3.43888e+07	4.73168e+07	4.15145e+07	4.40271e+07	4.91796e+07	5.79756e+07	4.45138e+07	5.29358e+07	2.78132e+07	3.41015e+07	4.92337e+07	4.56286e+07	4.07465e+07	6.40273e+07	5.69918e+07	4.13548e+07	5.28977e+07	5.06948e+07	5.12303e+07	3.70123e+07	2.99309e+07	4.14571e+07	4.10413e+07	5.03899e+07	3.40874e+07
pos-2.566_294.27992	294.28	2.566											4.61393e+07	4.08156e+07	3.22788e+07	4.65453e+07	4.95735e+07	2.25348e+07	6.15813e+07	4.30012e+07	4.42054e+07	3.65056e+07	1.61801e+07	3.06006e+07	3.42421e+07	4.71427e+07	2.91964e+07	3.94956e+07	3.96865e+07	3.84935e+07	2.15734e+07	3.68153e+07	4.99392e+07	3.81226e+07	3.17757e+07	4.2317e+07	3.15668e+07	3.90798e+07	3.69518e+07
pos-5.641_181.97759	181.978	5.641		C7H3O4P									3.23902e+07	2.82087e+07	3.20384e+07	2.81191e+07	3.38093e+07	38729026	3.11192e+07	2.6464e+07	2.50378e+07	2.2993e+07	5.53771e+07	4.58475e+07	5.19651e+07	4.52847e+07	55831733	6.60284e+07	4.37449e+07	3.98212e+07	3.99984e+07	3.50164e+07	2.99838e+07	3.38887e+07	3.50189e+07	3.54097e+07	3.71208e+07	3.47254e+07	3.17034e+07
pos-0.289_278.1515	278.151	0.289	mono(2-ethylhexyl) phthalate (mehp)	C16H22O4									4.11432e+07	5.73376e+07	56464182	5.69486e+07	5.99598e+07	5.87e+07	4.97052e+07	4.82222e+07	6.48554e+07	5.88715e+07	3.73242e+07	5.67667e+07	5.35165e+07	6.48318e+07	6.00541e+07	5.2717e+07	6.17792e+07	6.41671e+07	6.93901e+07	58493601	5.21313e+07	4.99791e+07	4.93396e+07	4.86353e+07	5.57647e+07	5.64604e+07	5.01688e+07
pos-0.769_218.019	218.019	0.769		C4H11O8P									1.60222e+07	1.97699e+07	1.38087e+07	1.84974e+07	1.92493e+07	1.8469e+07	1.83587e+07	1.95167e+07	2.06721e+07	1.81998e+07	1.72598e+07	1.67783e+07	1.96275e+07	2.19343e+07	9.68768e+06	1.09024e+07	5.2586e+07	4.38686e+07	4.19387e+07	6.24675e+07	1.93904e+07	1.9702e+07	1.79341e+07	2.00009e+07	1.64546e+07	1.73292e+07	1.72095e+07
pos-5.125_517.31693	517.317	5.125	pc(18:3(9z,12z,15z)/0:0)	C26H48NO7P	HMDB0010388	Lipids and lipid-like molecules	Glycerophospholipids						2.38707e+07	3.26048e+07	6.17377e+07	1.95314e+07	3.63964e+06	1.14134e+07	2.29485e+07	2.79466e+07	1.25152e+07	3.12937e+07	6.70554e+06	1.86086e+06	1.22094e+07	3.68634e+06	1.26445e+07	5.46844e+06	1.25713e+07	8.15817e+06	5.26772e+06	2.51731e+07	1.24891e+07	1.47467e+07	1.02748e+07	9.6914e+06	1.35526e+07	1.42201e+07	1.44059e+07
pos-4.274_465.30892	465.309	4.274	glycocholic acid	C26H43NO6	HMDB0000138	Lipids and lipid-like molecules	Steroids and steroid derivatives	C01921	Metabolism|Metabolism|Metabolism|Organismal Systems|Organismal Systems	Lipid metabolism|Lipid metabolism|Global and overview maps|Digestive system|Digestive system	Primary bile acid biosynthesis|Secondary bile acid biosynthesis|Metabolic pathways|Bile secretion|Cholesterol metabolism	map00120|map00121|map01100|map04976|map04979	4.61109e+07	7.86018e+06	391581	2.38242e+07	2.58492e+06	311924	2.74848e+07	612969	2.72367e+06	4.86608e+06	5.96241e+07	6.32421e+06	2.11659e+06	2391925	2.19167e+07	143192	4.98823e+06	5.10342e+06	3.71045e+06	7.37627e+06	1.06483e+07	1.01581e+07	1.04006e+07	1.01185e+07	1.0999e+07	1.09098e+07	1.07641e+07
pos-0.673_146.10538	146.105	0.673	dl-lysine	C6H14N2O2									3.16737e+07	4.32681e+07	3.0434e+07	3.48771e+07	3.39672e+07	3.65679e+07	3.79111e+07	3.00301e+07	2.90495e+07	4.5029e+07	5.89719e+07	3.06798e+07	4.23759e+07	4.08613e+07	5.72432e+07	3.26526e+07	5.23312e+07	3.50953e+07	3.28694e+07	3.98822e+07	3.54651e+07	3.44372e+07	3.39224e+07	3.40895e+07	3.43675e+07	3.89317e+07	3.57707e+07
pos-6.019_571.3634	571.363	6.019	pc(22:4(7z,10z,13z,16z)/0:0)	C30H54NO7P	HMDB0010401	Lipids and lipid-like molecules	Glycerophospholipids	C04230	Metabolism|Human Diseases	Lipid metabolism|Cancer: overview	Glycerophospholipid metabolism|Choline metabolism in cancer	map00564|map05231	2.91648e+07	4.143e+07	6.0829e+07	4.95519e+07	2.92343e+07	9.58411e+06	3.84209e+07	4.71447e+07	3.33224e+07	3.86659e+07	9.32456e+06	1.141e+07	1.56533e+07	1.52677e+07	1.38717e+07	9.08837e+06	1.52728e+07	1.52175e+07	7.13577e+06	1.70371e+07	1.91283e+07	1.84968e+07	1.8649e+07	1.70814e+07	1.80818e+07	1.9341e+07	1.83073e+07
pos-1.256_88.05235	88.0524	1.256	butyric acid	C4H8O2	HMDB0000039	Lipids and lipid-like molecules	Fatty Acyls	C00246	Metabolism|Metabolism|Organismal Systems|Organismal Systems	Carbohydrate metabolism|Global and overview maps|Digestive system|Digestive system	Butanoate metabolism|Metabolic pathways|Carbohydrate digestion and absorption|Protein digestion and absorption	map00650|map01100|map04973|map04974	2.54726e+07	2.941e+07	1.30836e+07	1.38383e+07	1.09823e+07	1.07672e+07	5.90339e+07	3.20635e+07	3.03177e+07	2.39963e+07	1.75222e+07	2.05887e+07	1.73185e+07	8.211e+06	1.16773e+07	1.3079e+07	1.47544e+07	1.79394e+07	2.05489e+07	2.28394e+07	2.0387e+07	2.17306e+07	1.34026e+07	2.05494e+07	1.27086e+07	2.25243e+07	2.25936e+07
pos-3.394_107.07341	107.073	3.394	3-ethylpyridine	C7H9N	HMDB0029734	Organoheterocyclic compounds	Pyridines and derivatives						3.44869e+07	5.95461e+07	4.07079e+07	3.00384e+07	3.44847e+07	4.34776e+07	3.49241e+07	3.95265e+07	3.74114e+07	2.72158e+07	2.45521e+07	3.21049e+07	3.07078e+07	3.79454e+07	3.06407e+07	3.2367e+07	3.6947e+07	3.46765e+07	5.25988e+07	3.91306e+07	4.28566e+07	3.2458e+07	3.06228e+07	4.66608e+07	3.18337e+07	4.41245e+07	3.26454e+07
pos-3.306_158.08426	158.084	3.306	1,5-dan	C10H10N2									3.66216e+07	5.94797e+07	2.55242e+07	3.39442e+07	4.71792e+07	2.47819e+07	4.43171e+07	4.3068e+07	3.30753e+07	3.18118e+07	5.28477e+07	3.85786e+07	4.40954e+07	3.59289e+07	3.96468e+07	2.45354e+07	4.24374e+07	4.44479e+07	2.48204e+07	4.03683e+07	3.29677e+07	32995689	3.30824e+07	3.39648e+07	3.58668e+07	3.76759e+07	3.61358e+07
pos-8.225_407.3605	407.361	8.225		C23H45N5O									8.92719e+06	1.00509e+07	1.11272e+07	9.80017e+06	1.46948e+07	1.03345e+07	10404775	1.08669e+07	1.08475e+07	1.07819e+07	8.69982e+06	9.00968e+06	1.34993e+07	1.49695e+07	9.77952e+06	8.96857e+06	1.02717e+07	1.32296e+07	5.00361e+06	1.07637e+07	4.2351e+07	4.63117e+07	5.36966e+07	5.2242e+07	4.02702e+07	4.1963e+07	4.21025e+07
pos-7.028_335.31825	335.318	7.028	pipericine	C22H41NO	HMDB0031678	Lipids and lipid-like molecules	Fatty Acyls						8.73977e+06	1.76327e+07	1.41816e+07	3.97058e+06	6.57189e+06	1.59094e+07	1.04932e+07	5.19655e+06	1.04516e+07	6.12583e+06	1.16165e+07	7.54304e+06	1.23351e+07	1.19379e+07	7.92857e+06	9.83072e+06	5.49312e+06	8.9436e+06	9.74264e+06	1.22289e+07	3.25221e+07	4.857e+07	5.33879e+07	5.06063e+07	30685841	3.35798e+07	3.03921e+07
pos-1.276_82.07819	82.0782	1.276	3-methylcyclopentene	C6H10	HMDB0031544	Hydrocarbons	Unsaturated hydrocarbons						1.29464e+07	1.48546e+07	1.00163e+07	5.89066e+07	1.2424e+07	1.39205e+07	1.5408e+07	1.45999e+07	1.11724e+07	1.42227e+07	1.06362e+07	9.82139e+06	1.05795e+07	1.04793e+07	1.98459e+07	1.5858e+07	1.43311e+07	7.88648e+06	5.33045e+07	1.56497e+07	1.20709e+07	1.33307e+07	1.36071e+07	9.91467e+06	1.14324e+07	1.72131e+07	1.03956e+07
pos-9.813_138.01034	138.01	9.813		C2H6N2O3S									5.51154e+07	5.32512e+07	5.52041e+07	5.4905e+07	5.53969e+07	5.3861e+07	5.33299e+07	5.78187e+07	6.04859e+07	5.34015e+07	5.09951e+07	5.24802e+07	5.0402e+07	6.09442e+07	5.73605e+07	5.64447e+07	5.2331e+07	5.31317e+07	5.84946e+07	5.28362e+07	5.12444e+07	5.19057e+07	4.72176e+07	5.26755e+07	4.89872e+07	5.09467e+07	5.00382e+07
pos-4.319_341.25633	341.256	4.319	trans-2-dodecenoylcarnitine	C19H35NO4	HMDB0013326	Lipids and lipid-like molecules	Fatty Acyls						3.46415e+07	1.72865e+07	5.93563e+07	5.26912e+07	2.61415e+07	3.64761e+07	2.1146e+07	1.17411e+07	1.27715e+07	3.6233e+07	3.3775e+07	2.14491e+07	1.80364e+07	2.44661e+07	1.15194e+07	5.47455e+07	3.08442e+07	3.54893e+07	5.56821e+07	3.96438e+07	3.22182e+07	3.05008e+07	3.18145e+07	3.11054e+07	2.9696e+07	3.06881e+07	3.05538e+07
pos-3.751_238.08391	238.084	3.751	3,4-dimethyl-5-carboxyethyl-2-furanacrylic acid	C12H14O5									3.03136e+06	1.09728e+07	4.83838e+06	2.02061e+07	4.68564e+07	4.23064e+07	3.45531e+07	6.99447e+06	2.05687e+07	1.37197e+07	3.72877e+07	4.10567e+07	1.12166e+07	7.06173e+06	1.24116e+07	1.82633e+07	5.90197e+07	6.23447e+06	4.79198e+06	7.36185e+06	1.88601e+07	1.73535e+07	1.7656e+07	1.80768e+07	1.29469e+07	1.90958e+07	1.80077e+07
pos-4.273_429.28779	429.288	4.273	adaprolol	C26H39NO4									4.39383e+07	8.46608e+06	497538	2.23792e+07	2.5516e+06	1.09604e+06	2.68021e+07	549333	2.79469e+06	4.92612e+06	5.73412e+07	6.58893e+06	2.02239e+06	2.39797e+06	2.18564e+07	185384	5.12001e+06	5.2158e+06	4.04874e+06	7.57193e+06	1.03049e+07	1.00356e+07	1.06251e+07	9.98951e+06	1.09887e+07	1.03329e+07	1.07633e+07
pos-1.263_83.07345	83.0734	1.263	pentanenitrile	C5H9N	HMDB0040173	Organic nitrogen compounds	Organonitrogen compounds						4.21383e+07	3.60093e+07	2.82991e+07	3.48269e+07	4.37535e+07	4.07792e+07	5.75693e+07	4.45267e+07	4.76534e+07	5.9266e+07	4.56038e+07	3.80109e+07	3.86793e+07	5.09177e+07	5.26556e+07	4.21155e+07	5.02427e+07	4.60444e+07	4.87913e+07	4.81569e+07	3.74286e+07	4.23335e+07	4.99094e+07	4.48698e+07	4.68246e+07	4.6525e+07	4.17862e+07
pos-9.812_207.03162	207.032	9.812		C5H11N3O2P2									5.19067e+07	4.84702e+07	5.05962e+07	5.01856e+07	5.05697e+07	4.89558e+07	4.84715e+07	5.08204e+07	5.56677e+07	5.21981e+07	4.96547e+07	4.98556e+07	4.89475e+07	5.58547e+07	5.06254e+07	5.16919e+07	5.13981e+07	4.98421e+07	5.73311e+07	5.02701e+07	4.84281e+07	5.14205e+07	5.09595e+07	5.21967e+07	4.58848e+07	4.63692e+07	4.65204e+07
pos-0.848_287.14792	287.148	0.848	n-acetyl-ala-ala-ala-methylester	C12H21N3O5				C11329					310446	302965	185806	300999	313911	325290	303093	264549	368758	223260	1.73478e+07	3.8754e+07	2.80747e+07	3.44368e+07	279160	479154	5.87321e+07	4.7976e+07	4.79532e+07	5.12913e+07	1.09914e+07	1.05548e+07	1.03986e+07	1.17939e+07	1.13198e+07	1.01671e+07	1.18739e+07
pos-3.53_264.11077	264.111	3.53	n-phenylacetylglutamine	C13H16N2O4	HMDB0006344	Organic acids and derivatives	Carboxylic acids and derivatives	C04148	Metabolism	Amino acid metabolism	Phenylalanine metabolism	map00360	1.4731e+07	4.28969e+07	4.57037e+07	4.97754e+07	5.96937e+07	1.47874e+06	2.88735e+07	2.83906e+07	3.19287e+06	1.18346e+07	1.21472e+07	1.25861e+07	1.83504e+07	6.75225e+06	2.55071e+07	2.83407e+07	1.45672e+07	1.46327e+06	7.71094e+06	3.65184e+07	1.96581e+07	1.90925e+07	2.04774e+07	2.04964e+07	2.07524e+07	2.18603e+07	2.01525e+07
pos-3.235_231.1468	231.147	3.235	isobutyryl-l-carnitine	C11H21NO4	HMDB0000736	Lipids and lipid-like molecules	Fatty Acyls						2.4717e+07	3.94018e+07	1.8594e+07	3.32309e+07	3.2326e+07	9.45649e+06	1.61534e+07	1.61962e+07	1.69263e+07	3.07759e+07	1.95554e+07	1.86627e+07	1.8646e+07	1.4643e+07	2.01908e+07	2.5467e+07	3.4536e+07	2.413e+07	1.6843e+07	5.81924e+07	2.12507e+07	2.14355e+07	2.13864e+07	2.20935e+07	2.22844e+07	1.89569e+07	2.14108e+07
pos-0.81_650.12691	650.127	0.81		C24H32N2O15P2									3.87423e+07	5.08674e+07	2.94528e+07	5.03963e+07	5.33413e+07	5.04611e+07	5.09992e+07	4.78753e+07	3.47957e+07	5.26148e+07	4.46876e+07	5.05787e+07	4.38398e+07	3.6615e+07	6.03423e+07	4.36546e+07	3.978e+07	2.01156e+07	2.99719e+07	4.59271e+07	4.51094e+07	4.09728e+07	4.44908e+07	4.3694e+07	2.34405e+07	5.01656e+07	4.53901e+07
pos-0.833_188.07945	188.079	0.833	n-acetylglutamine	C7H12N2O4	HMDB0006029	Organic acids and derivatives	Carboxylic acids and derivatives						2.56427e+07	3.12217e+07	1.78252e+07	2.7063e+07	3.08753e+07	3.03127e+07	2.32111e+07	2.45111e+07	2.97012e+07	2.14343e+07	2.11052e+07	5.74895e+07	4.5854e+07	4.2151e+07	3.89703e+07	5.76725e+07	4.31197e+07	4.48135e+07	4.68099e+07	4.59106e+07	3.21171e+07	3.13203e+07	3.05379e+07	2.89944e+07	3.46713e+07	3.2e+07	3.45499e+07
pos-0.643_119.97346	119.973	0.643											3.97925e+07	5.58599e+07	4.00888e+07	5.49274e+07	4.57407e+07	3.96121e+07	4.24033e+07	5.84793e+07	4.11051e+07	4.35747e+07	3.20815e+07	3.88556e+07	4.82293e+07	3.69957e+07	3.64294e+07	5.00974e+07	4.7098e+07	3.67013e+07	3.36888e+07	5.01248e+07	5.24152e+07	4.76582e+07	3.62813e+07	4.94341e+07	3.90352e+07	3.90673e+07	3.90783e+07
pos-9.861_194.98575	194.986	9.861		C5HN5O2S									5.38157e+07	5.13476e+07	5.32951e+07	5.53409e+07	5.45382e+07	5.56722e+07	5.13221e+07	5.50557e+07	5.65418e+07	5.31485e+07	5.59159e+07	5.31959e+07	5.45493e+07	6.08103e+07	5.68137e+07	5.8635e+07	5.49492e+07	5.57773e+07	5.88849e+07	5.45473e+07	5.14866e+07	5.18368e+07	5.10238e+07	4.97421e+07	5.13946e+07	5.16135e+07	5.0317e+07
pos-0.738_231.88918	231.889	0.738											4.88979e+07	5.40242e+07	4.02982e+07	5.22195e+07	5.12956e+07	5.39853e+07	4.79358e+07	5.16266e+07	4.77592e+07	4.60542e+07	1.7386e+07	4.20331e+07	3.31338e+07	5.23223e+07	2.00513e+07	3.98204e+07	4.8711e+07	5.21845e+07	4.48206e+07	5.13308e+07	4.95314e+07	5.04163e+07	4.76495e+07	5.11808e+07	5.01085e+07	4.69667e+07	5.27733e+07
pos-6.422_278.15137	278.151	6.422	mono(2-ethylhexyl) phthalate (mehp)	C16H22O4									4.9294e+07	4.69244e+07	4.99296e+07	4.58797e+07	4.52742e+07	4.74604e+07	4.48357e+07	4.94666e+07	5.25293e+07	4.5777e+07	4.63783e+07	4.50178e+07	4.38449e+07	5.00861e+07	4.50623e+07	4.6809e+07	4.6315e+07	4.84288e+07	5.29878e+07	4.60236e+07	4.62625e+07	5.17981e+07	4.85723e+07	5.03002e+07	4.72733e+07	5.07241e+07	4.73217e+07
pos-4.99_375.25191	375.252	4.99		C21H33N3O3									8.32833e+06	9.46466e+06	6.41498e+06	8.34826e+06	8.67433e+06	9.23159e+06	5.46305e+06	6.48679e+06	1.03803e+07	1.25115e+07	7.93338e+06	7.69608e+06	9.83102e+06	1.14544e+07	6.21843e+06	6.72397e+06	6.65316e+06	5.49319e+06	1.06756e+07	5.43554e+06	5.11274e+07	5.1331e+07	5.14869e+07	4.95513e+07	5.08801e+07	5.11828e+07	5.08362e+07
pos-5.219_356.33994	356.34	5.219		C21H44N2O2									1.11237e+07	1.0903e+06	2.04964e+07	664961	1.09658e+06	9.19292e+06	4.03688e+06	3.11377e+06	7.09129e+06	2.01865e+07	2.54117e+06	2.22052e+06	3.25678e+07	1.95426e+06	1.83276e+06	3.8868e+06	6.51218e+06	1.12724e+07	9.14613e+06	1.47277e+06	3.56064e+07	4.30108e+07	4.61423e+07	5.04116e+07	3.169e+07	4.08627e+07	3.77368e+07
pos-10.01_152.00334	152.003	10.01		C7H5O2P									5.50441e+07	5.46438e+07	5.38582e+07	5.37479e+07	5.50557e+07	5.40234e+07	5.2243e+07	5.60356e+07	5.90447e+07	5.40294e+07	5.35898e+07	5.55343e+07	5.34663e+07	6.03064e+07	5.73258e+07	5.92688e+07	5.53981e+07	5.46576e+07	6.08353e+07	5.36877e+07	4.85833e+07	4.78684e+07	4.85809e+07	4.85521e+07	5.13768e+07	5.22355e+07	5.22881e+07
pos-7.607_437.37122	437.371	7.607		C24H47N5O2									4.2146e+07	3.93614e+07	5.12447e+07	4.45049e+07	1.85209e+07	4.2416e+07	3.68846e+07	1.92103e+07	1.55429e+07	4.08252e+07	4.24617e+07	4.10187e+07	4.67834e+07	4.47978e+07	4.37337e+07	42308592	4.93799e+07	3.19109e+07	3.9583e+07	4.59008e+07	5.04588e+07	4.54866e+07	3.98475e+07	4.98261e+07	4.3051e+07	3.34767e+07	2.06178e+07
pos-1.268_96.02107	96.0211	1.268	2-furancarboxaldehyde	C5H4O2	HMDB0032914	Organic oxygen compounds	Organooxygen compounds	C14279	Metabolism|Metabolism|Metabolism	Xenobiotics biodegradation and metabolism|Global and overview maps|Global and overview maps	Furfural degradation|Metabolic pathways|Microbial metabolism in diverse environments	map00365|map01100|map01120	1.38995e+07	1.6041e+07	2.24811e+07	1.40616e+07	1.58498e+07	4.83155e+07	1.41385e+07	2.01182e+07	6.17243e+07	3.17986e+07	7.60794e+06	1.74449e+07	1.27086e+07	1.48547e+07	1.60681e+07	1.77041e+07	1.36181e+07	1.05219e+07	1.76761e+07	1.24038e+07	1.58169e+07	1.48463e+07	1.33308e+07	1.27179e+07	1.40619e+07	1.46513e+07	1.40733e+07
pos-5.901_345.00175	345.002	5.901		C17H3N3O6									3.95185e+07	5.3896e+06	3.58984e+07	3.35194e+07	3.80721e+07	4.1413e+07	3.37597e+07	3.28909e+07	31011086	3.3917e+07	3.62084e+07	3.01044e+07	3.1209e+07	4.92273e+07	5.21373e+07	5.89412e+07	4.69027e+07	4.40233e+07	4.74846e+07	4.40561e+07	3.71414e+07	4.53419e+07	48206164	4.78062e+07	4.01527e+07	3.842e+07	3.83445e+07
pos-0.805_257.10248	257.102	0.805	glycerophosphocholine	C8H20NO6P	HMDB0000086	Lipids and lipid-like molecules	Glycerophospholipids	C00670	Metabolism|Metabolism|Human Diseases	Lipid metabolism|Lipid metabolism|Cancer: overview	Glycerophospholipid metabolism|Ether lipid metabolism|Choline metabolism in cancer	map00564|map00565|map05231	1.03031e+07	2.24898e+07	2.7288e+07	2.66844e+07	1.348e+07	1.42854e+07	1.90317e+07	2.57821e+07	3.04001e+07	5.60811e+07	1.04933e+07	1.778e+07	1.81348e+07	9.91041e+06	2.51259e+07	6.95275e+06	1.86841e+07	1.53511e+07	9.51821e+06	1.51352e+07	1.06622e+07	1.17553e+07	1.0487e+07	1.1364e+07	1.05434e+07	1.91926e+07	1.31675e+07
pos-6.045_509.34785	509.348	6.045	pe(20:0/0:0)	C25H52NO7P	HMDB0011511	Lipids and lipid-like molecules	Glycerophospholipids						2.68464e+07	4.12328e+07	3.09588e+07	2.57098e+07	2.3717e+07	4.17357e+07	2.64768e+07	2.94969e+07	3.42007e+07	2.60494e+07	2.3115e+07	4.80316e+07	3.95618e+07	2.57001e+07	2.75054e+07	2.89092e+07	5.50118e+07	3.20074e+07	1.45476e+07	3.77488e+07	1.71403e+07	2.87501e+07	1.99364e+07	2.70645e+07	2.70049e+07	2.87748e+07	2.824e+07
pos-4.295_413.29285	413.293	4.295	n-docosahexaenoyl gaba	C26H39NO3	HMDB0062332	Organic acids and derivatives	Carboxylic acids and derivatives						3.60826e+07	2.50653e+07	1.76771e+06	2.66463e+07	6.81152e+06	1.6398e+06	2.75452e+07	2.08411e+06	5.89843e+06	1.19844e+07	5.29879e+07	1.80184e+07	5.16847e+06	6.4782e+06	1.06368e+07	5.44823e+06	1.74669e+07	9.99684e+06	1.42203e+07	1.40901e+07	1.47804e+07	1.4951e+07	1.51687e+07	1.43099e+07	1.34749e+07	1.27822e+07	1.2798e+07
pos-1.379_441.04695	441.047	1.379	tizoxanide glucuronide	C16H15N3O10S	HMDB0060643	Organoheterocyclic compounds	Benzazepines						208055	206877	87613.5	232797	244350	146739	211122	210043	221945	99397.5	2.93565e+07	3.24135e+07	4.35284e+07	5.11079e+07	120557	221821	5.42386e+07	4.30796e+07	4.6953e+07	3.8883e+07	2.39437e+07	1.71167e+07	1.71896e+07	1.78927e+07	1.77904e+07	1.51835e+07	1.58066e+07
pos-5.055_517.31669	517.317	5.055	pc(18:3(9z,12z,15z)/0:0)	C26H48NO7P	HMDB0010388	Lipids and lipid-like molecules	Glycerophospholipids						1.8296e+07	4.1513e+07	3.78023e+07	2.68386e+07	2.14387e+07	1.24568e+07	2.5554e+07	4.76455e+07	3.66867e+07	5.47999e+07	2.3516e+07	1.62654e+07	1.60019e+07	7.2845e+06	2.40859e+07	8.25584e+06	1.56819e+07	8.07227e+06	9.76173e+06	9.72216e+06	1.64296e+07	1.48197e+07	1.53432e+07	1.44275e+07	1.60361e+07	1.95139e+07	1.86632e+07
pos-4.22_315.24066	315.241	4.22	decanoylcarnitine	C17H33NO4	HMDB0000651	Lipids and lipid-like molecules	Fatty Acyls						3.64172e+07	1.98651e+07	4.27531e+07	2.79451e+07	2.4182e+07	3.55713e+07	2.37269e+07	1.57009e+07	2.37011e+07	3.88654e+07	2.66e+07	2.17512e+07	1.10583e+07	2.09897e+07	9.35842e+06	3.78516e+07	2.66919e+07	3.79835e+07	5.65906e+07	5.31216e+07	2.47619e+07	2.77466e+07	2.84997e+07	2.71427e+07	2.50211e+07	2.56817e+07	2.88687e+07
pos-1.311_287.14784	287.148	1.311	n-acetyl-ala-ala-ala-methylester	C12H21N3O5				C11329					106721	100944	55330.5	105446	107904	91619.7	102195	103236	113648	68971.6	1.54142e+07	2.19966e+07	2.30958e+07	2.02766e+07	61014.4	135905	5.30893e+07	3.029e+07	3.00061e+07	4.75822e+07	8.33858e+06	7.67033e+06	7.14173e+06	9.58856e+06	7.48751e+06	8.12366e+06	6.50268e+06
pos-6.135_463.30599	463.306	6.135	lysope(p-18:1(9z)/0:0)	C23H46NO6P	HMDB0240599	Lipids and lipid-like molecules	Glycerophospholipids						2.52627e+07	4.48688e+07	2.74452e+07	4.35655e+07	5.40956e+07	1.43205e+07	2.55449e+07	3.3662e+07	4.72242e+07	3.9842e+07	1.09292e+07	22964926	1.77189e+07	1.35364e+07	1.4611e+07	1.41413e+07	2.4591e+07	1.95072e+07	9.83467e+06	2.19324e+07	2.18693e+07	2.28639e+07	2.3324e+07	2.19802e+07	2.12377e+07	2.24425e+07	2.09907e+07
pos-7.588_481.39734	481.397	7.588		C26H51N5O3									4.39399e+07	4.23264e+07	4.20136e+07	3.57478e+07	38336860	4.26491e+07	2.9914e+07	3.70597e+07	2.0286e+07	3.87632e+07	3.8246e+07	3.42796e+07	3.83572e+07	4.35242e+07	4.71621e+07	3.58563e+07	3.36984e+07	3.49402e+07	5.22407e+07	3.27611e+07	3.5097e+07	3.80238e+07	2.99173e+07	4.66272e+07	3.88025e+07	3.85838e+07	3.16107e+07
pos-0.645_240.99209	240.992	0.645		C7H13ClNPS2									4.80265e+07	4.2756e+07	4.27242e+07	4.70244e+07	5.35556e+07	4.68252e+07	4.6678e+07	4.45997e+07	4.18889e+07	5.12113e+07	4.5901e+07	4.96372e+07	3.3641e+07	4.35286e+07	5.21017e+07	4.38424e+07	3.90708e+07	4.17141e+07	3.36518e+07	4.01192e+07	3.82319e+07	3.7365e+07	4.00664e+07	3.35226e+07	4.12857e+07	4.4179e+07	4.21251e+07
pos-0.651_249.93124	249.931	0.651		C2HN6O3P3									3.91223e+07	5.14033e+07	4.03481e+07	4.5866e+07	4.66607e+07	3.95887e+07	4.27081e+07	4.87419e+07	4.0499e+07	4.13063e+07	3.37701e+07	3.81432e+07	3.69356e+07	3.41419e+07	3.3805e+07	3.74306e+07	3.7206e+07	3.2628e+07	3.17391e+07	3.9706e+07	4.53482e+07	4.29004e+07	3.90761e+07	4.2573e+07	3.85024e+07	3.7298e+07	3.74069e+07
pos-7.192_274.25031	274.25	7.192		C16H34O3									1.13986e+07	1.05604e+07	4.80989e+07	1.05324e+07	4.28637e+07	1.0928e+07	1.11739e+07	1.09412e+07	5.25987e+07	1.08346e+07	1.18519e+07	1.05534e+07	1.03224e+07	1.18105e+07	1.08838e+07	4.57589e+07	1.07011e+07	1.10945e+07	1.22316e+07	1.05269e+07	3.42742e+07	3.98312e+07	4.46533e+07	4.57531e+07	3.57713e+07	3.69417e+07	3.86797e+07
pos-1.256_78.0469	78.0469	1.256	benzene	C6H6	HMDB0001505	Benzenoids	Benzene and substituted derivatives	C01407	Metabolism|Metabolism|Metabolism|Metabolism|Metabolism|Human Diseases	Xenobiotics biodegradation and metabolism|Xenobiotics biodegradation and metabolism|Global and overview maps|Global and overview maps|Global and overview maps|Cancer: overview	Chlorocyclohexane and chlorobenzene degradation|Benzoate degradation|Metabolic pathways|Microbial metabolism in diverse environments|Degradation of aromatic compounds|Chemical carcinogenesis - reactive oxygen species	map00361|map00362|map01100|map01120|map01220|map05208	1.54425e+07	1.23911e+07	1.37456e+07	1.3694e+07	1.27673e+07	1.64589e+07	5.03669e+07	1.67827e+07	1.44985e+07	1.56563e+07	1.24758e+07	1.46283e+07	1.41937e+07	1.14001e+07	1.3953e+07	1.64682e+07	1.29379e+07	1.25923e+07	1.7373e+07	1.15215e+07	1.33949e+07	1.34569e+07	9.60834e+06	1.44159e+07	1.34209e+07	1.34358e+07	1.23966e+07
pos-0.788_234.15756	234.158	0.788		C10H22N2O4									1.72447e+07	7.80332e+06	2.29062e+07	1.28448e+07	9.61372e+06	5.83955e+06	5.01724e+07	1.07084e+07	1.60096e+07	1.87929e+07	1.11658e+07	3.48919e+06	3.24856e+06	2.57858e+06	4.55418e+06	2.06362e+06	5.32742e+06	6.34241e+06	7.14494e+06	4.08154e+06	9.32964e+06	7.21193e+06	7.55925e+06	7.00912e+06	6.71375e+06	5.62855e+06	7.81415e+06
pos-9.851_154.98592	154.986	9.851		C6H5NS2									4.27261e+07	4.47623e+07	4.44128e+07	4.25313e+07	4.70847e+07	4.60421e+07	4.30617e+07	4.72276e+07	4.70051e+07	4.37346e+07	4.59964e+07	4.64358e+07	4.53716e+07	4.98347e+07	5.00659e+07	5.39515e+07	4.65068e+07	4.59797e+07	4.9344e+07	4.52953e+07	39760674	3.98777e+07	4.02386e+07	3.89794e+07	4.17125e+07	4.39873e+07	4.51954e+07
pos-1.261_301.01198	301.012	1.261		C7H13NO8P2									3.36789e+07	2.81018e+07	4.12606e+07	4.39252e+07	3.30429e+07	3.45249e+07	2.94932e+07	2.20686e+07	2.21336e+07	6.216e+06	7.71519e+06	9.81811e+06	1.04488e+07	1.06793e+07	4.56557e+07	5.3329e+07	1.09258e+07	1.08336e+07	1.15565e+07	9.15994e+06	1.55732e+07	1.25018e+07	9.20088e+06	1.19248e+07	9.79097e+06	1.01034e+07	9.68838e+06
pos-5.542_507.33218	507.332	5.542	pe(20:1(11z)/0:0)	C25H50NO7P									9.62575e+06	1.65745e+07	1.41943e+07	1.58205e+07	1.00255e+07	1.24704e+07	1.26736e+07	1.34621e+07	1.19016e+07	1.30281e+07	1.20719e+07	4.99076e+07	1.44127e+07	9.33498e+06	9.00725e+06	9.56803e+06	1.67026e+07	1.01481e+07	4.14948e+06	1.06364e+07	1.18739e+07	1.24104e+07	1.25291e+07	1.14905e+07	1.19837e+07	1.17896e+07	1.20958e+07
pos-4.08_182.0706	182.071	4.08	diisopropylphosphate	C6H15O4P									7.29131e+06	5.97266e+06	8.87862e+06	4.22699e+06	4.29356e+06	4.76598e+06	4.57183e+06	2.89575e+06	6.8193e+06	4.82432e+06	6.61396e+06	1.33808e+07	7.95735e+06	5.19167e+06	4.57387e+06	5.95921e+06	5.44422e+06	4.20243e+06	8.18557e+06	3.46628e+06	4.13686e+07	4.27201e+07	4.45782e+07	4.28681e+07	4.26379e+07	4.40733e+07	4.28373e+07
pos-4.08_144.11476	144.115	4.08	caprylic acid	C8H16O2	HMDB0000482	Lipids and lipid-like molecules	Fatty Acyls	C06423	Metabolism|Metabolism|Metabolism|Metabolism|Metabolism|Metabolism	Lipid metabolism|Metabolism of cofactors and vitamins|Chemical structure transformation maps|Chemical structure transformation maps|Global and overview maps|Global and overview maps	Fatty acid biosynthesis|Lipoic acid metabolism|Biosynthesis of plant secondary metabolites|Biosynthesis of alkaloids derived from terpenoid and polyketide|Metabolic pathways|Biosynthesis of cofactors	map00061|map00785|map01060|map01066|map01100|map01240	7.29131e+06	5.97266e+06	8.87862e+06	4.22699e+06	4.29356e+06	4.76598e+06	4.57183e+06	2.89575e+06	6.8193e+06	4.82432e+06	6.61396e+06	1.33808e+07	7.95735e+06	5.19167e+06	4.57387e+06	5.95921e+06	5.44422e+06	4.20243e+06	8.18557e+06	3.46628e+06	4.13686e+07	4.27201e+07	4.45782e+07	4.28681e+07	4.26379e+07	4.40733e+07	4.28373e+07
pos-9.811_108.51422	108.514	9.811											4.59286e+07	4.4845e+07	4.43291e+07	4.3238e+07	4.2683e+07	4.05999e+07	4.17203e+07	4.42934e+07	4.81628e+07	4.48169e+07	4.46914e+07	4.40173e+07	4.16573e+07	4.83592e+07	4.47023e+07	4.74825e+07	4.09132e+07	4.1459e+07	4.70357e+07	4.30293e+07	4.49761e+07	4.36369e+07	4.07697e+07	4.42076e+07	3.55788e+07	4.21352e+07	4.06479e+07
pos-0.874_135.0682	135.068	0.874	n-benzylformamide	C8H9NO				C15561					2.89099e+07	4.92326e+07	1.66871e+07	2.11475e+07	2.61291e+07	2.39595e+07	3.10222e+07	2.33326e+07	2.08741e+07	3.22936e+07	2.87104e+07	3.50564e+07	3.94013e+07	2.7757e+07	2.03979e+07	2.31676e+07	4.6916e+07	3.80584e+07	1.77867e+07	4.83137e+07	2.99986e+07	2.92866e+07	2.95116e+07	3.26523e+07	3.15768e+07	2.53507e+07	3.10444e+07
pos-6.423_204.07835	204.078	6.423	odyssic acid	C12H12O3									4.5825e+07	3.98677e+07	4.285e+07	4.10232e+07	4.10327e+07	4.32412e+07	3.9003e+07	4.33722e+07	4.65474e+07	4.02402e+07	4.27368e+07	3.90474e+07	3.88241e+07	4.47596e+07	4.14525e+07	4.20536e+07	4.10346e+07	4.30167e+07	4.7422e+07	4.11985e+07	4.1537e+07	4.46252e+07	4.40229e+07	4.31706e+07	4.10762e+07	4.24914e+07	3.88112e+07
pos-9.898_345.00142	345.001	9.898		C9H17NO5P2S2									3.46229e+07	3.57154e+07	3.42116e+07	3.49224e+07	3.80737e+07	4.06994e+07	3.4152e+07	3.32963e+07	3.25435e+07	3.38382e+07	4.66169e+07	4.28635e+07	4.36737e+07	4.60599e+07	4.78578e+07	5.23015e+07	4.33805e+07	4.03405e+07	4.30314e+07	4.05419e+07	2.70527e+07	3.35208e+07	3.60594e+07	3.68546e+07	3.82038e+07	3.72436e+07	3.70501e+07
pos-0.426_99.0764	99.0764	0.426											4.18401e+07	4.25523e+07	2.2849e+07	3.21882e+07	2.69843e+07	4.03251e+07	3.5694e+07	3.8641e+07	4.77182e+07	3.85203e+07	2.77447e+07	3.8981e+07	4.72858e+07	5.07108e+07	4.09102e+07	3.29005e+07	4.50699e+07	2.13045e+07	2.31499e+07	4.72012e+07	4.3883e+07	4.30556e+07	3.63246e+07	4.02892e+07	3.03993e+07	2.49305e+07	4.07729e+07
pos-0.83_145.11008	145.11	0.83	acetylcholine	C7H15NO2									2.08196e+07	4.90158e+07	2.9017e+07	1.85424e+07	1.99868e+07	2.47838e+07	1.2679e+07	2.56136e+07	20762978	3.41222e+07	3.78191e+07	3.07778e+07	2.9804e+07	2.65018e+07	2.542e+07	1.86771e+07	3.60217e+07	3.17374e+07	2.6478e+07	2.93217e+07	2.32421e+07	2.2395e+07	2.46404e+07	2.19473e+07	2.36852e+07	2.55764e+07	2.565e+07
pos-4.433_162.03153	162.032	4.433	3 hydroxycoumarin	C9H6O3	HMDB0002149	Phenylpropanoids and polyketides	Coumarins and derivatives						4.05702e+07	5.25397e+06	1.66426e+07	3.76079e+07	4.14549e+07	3.41182e+07	4.8192e+07	4.5551e+07	4.43636e+07	16533874	8.97022e+06	3.95006e+07	1.15614e+07	3.57933e+07	3.79989e+07	2.21242e+07	3.95625e+07	1.78297e+07	4.56166e+07	4.31008e+07	1.04177e+07	6.81147e+06	7.62415e+06	7.31775e+06	7.76255e+06	6.67565e+06	8.39874e+06
pos-9.54_148.01579	148.016	9.54		C8H4O3									3.96556e+07	2.35411e+07	4.94034e+07	2.62482e+07	2.73687e+07	3.01598e+07	3.11173e+07	2.4628e+07	2.72626e+07	2.46102e+07	2.6957e+07	3.18641e+07	3.19134e+07	4.02235e+07	3.63242e+07	2.43095e+07	2.33555e+07	2.49206e+07	2.68755e+07	3.48474e+07	2.55681e+07	3.45605e+07	3.75658e+07	3.78897e+07	2.37471e+07	2.48474e+07	2.33698e+07
pos-4.747_157.14651	157.147	4.747		C9H19NO									4.30762e+07	3.70586e+07	4.3209e+07	4.0817e+07	4.03114e+07	4.0469e+07	3.85415e+07	4.05526e+07	4.24283e+07	3.85204e+07	4.33985e+07	37147669	4.00921e+07	4.43499e+07	3.99624e+07	4.02236e+07	4.00661e+07	4.1255e+07	4.48486e+07	3.87816e+07	4.16151e+07	4.3289e+07	4.3964e+07	4.34665e+07	4.13382e+07	4.16082e+07	4.11123e+07
pos-0.672_129.07886	129.079	0.672	pipecolic acid	C6H11NO2	HMDB0000070	Organic acids and derivatives	Carboxylic acids and derivatives	C00408	Metabolism|Metabolism|Metabolism|Metabolism|Metabolism|Metabolism	Amino acid metabolism|Biosynthesis of other secondary metabolites|Chemical structure transformation maps|Chemical structure transformation maps|Global and overview maps|Global and overview maps	Lysine degradation|Tropane, piperidine and pyridine alkaloid biosynthesis|Biosynthesis of plant secondary metabolites|Biosynthesis of alkaloids derived from ornithine, lysine and nicotinic acid|Metabolic pathways|Biosynthesis of secondary metabolites	map00310|map00960|map01060|map01064|map01100|map01110	2.84137e+07	3.5914e+07	2.48181e+07	2.90202e+07	2.9211e+07	3.08422e+07	3.55985e+07	2.47762e+07	2.48144e+07	3.81063e+07	4.77325e+07	2.35005e+07	3.51051e+07	3.23228e+07	4.49612e+07	23170880	4.0875e+07	2.91592e+07	2.61697e+07	3.20226e+07	2.85146e+07	2.66144e+07	2.78583e+07	2.68524e+07	2.78312e+07	3.13713e+07	2.89818e+07
pos-1.271_136.12503	136.125	1.271	2,6-dimethyl-2,4e,6e-octatriene	C10H16									2.999e+07	3.49871e+07	3.9906e+07	3.44603e+07	3.45492e+07	3.83715e+07	2.82482e+07	4.08282e+07	3.73177e+07	2.86669e+07	2.57961e+07	3.42539e+07	2.788e+07	4.08059e+07	3.54274e+07	4.71717e+07	2.77863e+07	2.74013e+07	5.57627e+07	3.09752e+07	2.99384e+07	2.73231e+07	3.38288e+07	2.53128e+07	3.18295e+07	3.94485e+07	2.79363e+07
pos-1.469_146.03659	146.037	1.469	2-hydroxycinnamic acid	C9H8O3	HMDB0002641	Phenylpropanoids and polyketides	Cinnamic acids and derivatives	C01772	Metabolism|Metabolism|Metabolism|Metabolism|Metabolism	Amino acid metabolism|Biosynthesis of other secondary metabolites|Global and overview maps|Global and overview maps|Global and overview maps	Phenylalanine metabolism|Phenylpropanoid biosynthesis|Metabolic pathways|Biosynthesis of secondary metabolites|Microbial metabolism in diverse environments	map00360|map00940|map01100|map01110|map01120	3.09962e+07	4.816e+07	2.46199e+07	2.19788e+07	2.80756e+07	2.84248e+07	3.0842e+07	2.38341e+07	2.32278e+07	4.9635e+07	3.92142e+07	3.5524e+07	3.55449e+07	2.81106e+07	3.05608e+07	2.44739e+07	4.1637e+07	3.54788e+07	1.99983e+07	4.46297e+07	3.03466e+07	2.86017e+07	2.85035e+07	2.99582e+07	3.07385e+07	3.04318e+07	3.06464e+07
pos-10.085_110.97694	110.977	10.085											4.77519e+07	4.6749e+07	4.71709e+07	4.60409e+07	4.77814e+07	4.78591e+07	4.58536e+07	4.92851e+07	5.30018e+07	4.66256e+07	45702623	4.82762e+07	4.49097e+07	5.15003e+07	4.94679e+07	5.07124e+07	4.72371e+07	4.8221e+07	5.31803e+07	4.70203e+07	4.15468e+07	4.14016e+07	4.05259e+07	4.14557e+07	4.39805e+07	4.57256e+07	4.55528e+07
pos-5.336_525.28535	525.285	5.336	pe(22:6(4z,7z,10z,13z,16z,19z)/0:0)	C27H44NO7P	HMDB0011526	Lipids and lipid-like molecules	Glycerophospholipids						2.26085e+07	1.79695e+07	3.01752e+07	4.77704e+07	3.50243e+07	4.08113e+07	2.6735e+07	3.03607e+07	3.09237e+07	3.98247e+07	3.02214e+07	4.03972e+07	2.79424e+07	1.29461e+07	3.84732e+07	2.57065e+07	3.17076e+07	2.25335e+07	1.59963e+07	2.27771e+07	2.8667e+07	2.99361e+07	2.9155e+07	3.01521e+07	3.05085e+07	2.89771e+07	2.90719e+07
pos-1.381_425.07449	425.074	1.381		C15H16N5O8P									219885	218640	107604	253946	258244	163678	229962	221986	234565	105195	2.75115e+07	3.25228e+07	3.1422e+07	5.06022e+07	127412	234434	4.51615e+07	4.92429e+07	5.07668e+07	4.03543e+07	2.06816e+07	1.98298e+07	2.14655e+07	1.97018e+07	2.21318e+07	2.04454e+07	2.26117e+07
pos-0.882_149.05086	149.051	0.882	l-methionine	C5H11NO2S	HMDB0000696	Organic acids and derivatives	Carboxylic acids and derivatives	C00073	Metabolism|Metabolism|Genetic Information Processing|Metabolism|Metabolism|Metabolism|Metabolism|Metabolism|Metabolism|Metabolism|Human Diseases|Organismal Systems|Organismal Systems|Human Diseases	Amino acid metabolism|Biosynthesis of other secondary metabolites|Translation|Chemical structure transformation maps|Chemical structure transformation maps|Global and overview maps|Global and overview maps|Global and overview maps|Global and overview maps|Global and overview maps|Drug resistance: antineoplastic|Digestive system|Digestive system|Cancer: overview	Cysteine and methionine metabolism|Glucosinolate biosynthesis|Aminoacyl-tRNA biosynthesis|Biosynthesis of plant secondary metabolites|Biosynthesis of plant hormones|Metabolic pathways|Biosynthesis of secondary metabolites|2-Oxocarboxylic acid metabolism|Biosynthesis of amino acids|Biosynthesis of cofactors|Antifolate resistance|Protein digestion and absorption|Mineral absorption|Central carbon me…	map00270|map00966|map00970|map01060|map01070|map01100|map01110|map01210|map01230|map01240|map01523|map04974|map04978|map05230	2.83836e+07	4.35178e+07	6.38198e+06	1.84442e+07	2.08503e+07	2.13724e+07	3.22535e+07	1.27659e+07	1.92193e+07	1.6463e+07	2.96943e+07	2.55281e+07	3.35815e+07	2.73475e+07	2.04795e+07	1.21334e+07	4.8057e+07	1.1131e+07	9.19848e+06	3.16952e+07	2.04269e+07	2.54982e+07	2.57763e+07	2.51183e+07	2.65144e+07	2.27864e+07	2.72455e+07
pos-1.281_96.05746	96.0575	1.281	sorbaldehyde	C6H8O									4.02754e+07	3.80474e+07	3.11476e+07	4.70614e+07	3.80765e+07	3.02496e+07	2.81772e+07	3.09326e+07	3.59186e+07	4.44574e+07	2.28145e+07	3.32685e+07	4.0135e+07	3.98296e+07	4.17764e+07	4.27349e+07	3.02061e+07	1.78621e+07	2.818e+07	2.65854e+07	3.22683e+07	3.32388e+07	2.44425e+07	3.37347e+07	3.53788e+07	2.5648e+07	2.57745e+07
pos-1.287_330.04623	330.046	1.287		C8H15N2O10P									6.064e+06	1.05408e+07	5.96602e+06	6.52131e+06	1.09003e+07	1.31635e+07	5.49871e+06	6.24295e+06	3.28249e+06	8.89677e+06	2.21956e+07	4.21152e+07	2.31199e+07	2.70561e+07	3.74361e+07	4.99925e+07	2.4935e+07	1.73856e+07	2.42903e+07	2.26754e+07	1.36765e+07	1.52424e+07	1.79013e+07	1.22794e+07	1.86929e+07	1.62476e+07	1.79702e+07
pos-7.118_509.38416	509.384	7.118	lysopc(o-18:0/0:0)	C26H56NO6P	HMDB0011149	Lipids and lipid-like molecules	Glycerophospholipids	C04317	Metabolism|Metabolism	Lipid metabolism|Global and overview maps	Ether lipid metabolism|Metabolic pathways	map00565|map01100	1.42634e+07	2.82556e+07	3.16209e+07	3.66429e+07	3.46707e+07	2.07992e+07	2.2453e+07	2.70705e+07	2.37775e+07	3.4787e+07	2.17896e+07	2.54144e+07	2.5539e+07	2.60373e+07	4.90994e+07	2.68854e+07	2.80083e+07	2.87605e+07	1.74264e+07	2.18635e+07	2.49537e+07	2.46267e+07	2.66782e+07	2.68535e+07	2.28473e+07	2.12871e+07	1.89839e+07
pos-4.99_392.27846	392.278	4.99		C21H36N4O3									6.93871e+06	7.65554e+06	5.06443e+06	6.58926e+06	6.90414e+06	7.40132e+06	4.46614e+06	5.31533e+06	8.46283e+06	1.0112e+07	6.39241e+06	6.29783e+06	8.17136e+06	9.53973e+06	5.23081e+06	5.40131e+06	5.56265e+06	4.34422e+06	8.72324e+06	4.27936e+06	4.18832e+07	4.21518e+07	4.22436e+07	3.98648e+07	4.14949e+07	4.30098e+07	4.05631e+07
pos-0.872_257.10253	257.103	0.872	glycerophosphocholine	C8H20NO6P	HMDB0000086	Lipids and lipid-like molecules	Glycerophospholipids	C00670	Metabolism|Metabolism|Human Diseases	Lipid metabolism|Lipid metabolism|Cancer: overview	Glycerophospholipid metabolism|Ether lipid metabolism|Choline metabolism in cancer	map00564|map00565|map05231	2.39276e+07	3.81008e+07	2.6952e+07	3.45769e+07	2.62698e+07	1.28234e+07	2.76936e+07	4.88701e+07	1.97844e+07	3.11312e+07	9.61168e+06	1.71954e+07	1.70675e+07	1.23295e+07	1.17067e+07	5.92465e+06	2.132e+07	1.77215e+07	6.93501e+06	1.70962e+07	1.62269e+07	1.54264e+07	1.53362e+07	1.55921e+07	1.32555e+07	1.49039e+07	1.56415e+07
pos-10.876_216.09956	216.1	10.876		C10H16O5									4.42912e+07	4.23281e+07	4.70594e+07	4.39395e+07	4.39408e+07	4.27799e+07	4.2329e+07	4.41014e+07	4.78263e+07	4.25127e+07	4.21959e+07	4.15567e+07	3.79524e+07	5.23066e+07	4.3809e+07	4.39277e+07	4.61961e+07	4.60035e+07	4.87941e+07	4.25996e+07	4.06201e+07	4.01101e+07	3.96058e+07	3.77919e+07	4.1773e+07	4.13391e+07	3.92087e+07
pos-4.657_449.31396	449.314	4.657	glycodeoxycholic acid	C26H43NO5	HMDB0000631	Lipids and lipid-like molecules	Steroids and steroid derivatives	C05464					2.85078e+07	1.08513e+07	1.28342e+06	1.65502e+07	2.61644e+06	978312	1.69725e+07	421864	1.88925e+06	7.67927e+06	4.56031e+07	4.18307e+06	2.87248e+06	3.68469e+06	9.63745e+06	259951	5.22666e+06	4.84477e+06	6.44994e+06	7.07935e+06	8.46605e+06	9.299e+06	8.20808e+06	8.07867e+06	7.87679e+06	8.18529e+06	8.4637e+06
pos-9.847_223.00388	223.004	9.847		C9H6NO4P									2.53376e+07	2.71144e+07	4.19677e+07	4.00361e+07	4.09758e+07	2.52834e+07	3.77867e+07	3.88609e+07	4.04135e+07	4.12357e+07	4.55655e+07	4.11857e+07	4.28402e+07	4.70054e+07	4.48068e+07	4.78355e+07	4.31117e+07	4.24084e+07	4.8193e+07	4.25868e+07	2.59636e+07	2.88985e+07	3.95047e+07	3.91993e+07	4.08213e+07	3.98649e+07	3.94635e+07
pos-7.521_255.25578	255.256	7.521	hexadecanamide	C16H33NO	HMDB0012273	Lipids and lipid-like molecules	Fatty Acyls						1.25055e+07	4.60363e+07	1.71939e+07	2.17868e+07	1.75221e+07	3.37745e+07	4.24789e+07	3.19292e+07	1.79472e+07	1.4905e+07	9.08912e+06	2.00916e+07	2.70844e+07	1.74452e+07	1.20006e+07	2.10823e+07	9.66738e+06	2.85442e+07	2.26897e+07	1.78525e+07	3.291e+07	3.82675e+07	3.78956e+07	3.48459e+07	3.63069e+07	3.56063e+07	3.69611e+07
pos-1.469_118.04181	118.042	1.469	2,4,6-octatriyn-1-ol	C8H6O	HMDB0030968	Lipids and lipid-like molecules	Fatty Acyls						2.87376e+07	4.57056e+07	2.25429e+07	2.09739e+07	2.61033e+07	2.59927e+07	2.84251e+07	2.19624e+07	2.15193e+07	4.6576e+07	3.72581e+07	3.38366e+07	3.30478e+07	2.52749e+07	2.90617e+07	2.21824e+07	3.8957e+07	3.28241e+07	1.80513e+07	4.13516e+07	2.68849e+07	2.64229e+07	2.59152e+07	2.6944e+07	2.72012e+07	2.7667e+07	2.84751e+07
pos-5.531_357.36025	357.36	5.531		C22H47NO2									7.90002e+06	7.28508e+06	5.96623e+06	5.93631e+06	6.4548e+06	4.6644e+07	1.77997e+07	8.21655e+06	7.14702e+06	6.54771e+06	8.67433e+06	7.04203e+06	1.04027e+07	8.00432e+06	6.71564e+06	8.4181e+06	1.03724e+07	6.50913e+06	1.51531e+07	6.97966e+06	1.09744e+07	1.13156e+07	1.15085e+07	1.14303e+07	1.05191e+07	8.43053e+06	9.8874e+06
pos-1.415_228.14712	228.147	1.415	prolylleucine	C11H20N2O3									1.98575e+07	1.37037e+07	2.81956e+07	8.75122e+06	1.90632e+07	2.51752e+07	4.79526e+06	2.4661e+07	1.36599e+07	2.49212e+07	3.84893e+07	3.45542e+07	4.36236e+07	3.97551e+07	2.49491e+07	2.70737e+07	3.7405e+07	3.51072e+07	2.71557e+07	4.58459e+07	1.91224e+07	2.97178e+07	3.15393e+07	2.86576e+07	3.23088e+07	3.15107e+07	3.37688e+07
pos-1.252_94.07818	94.0782	1.252	1,3,5-heptatriene	C7H10									3.8006e+07	4.13909e+07	3.85027e+07	4.34844e+07	3.16801e+07	3.19271e+07	2.99596e+07	4.54705e+07	3.18274e+07	4.29474e+07	3.15827e+07	3.79191e+07	4.36704e+07	2.47798e+07	3.44595e+07	4.6912e+07	3.90317e+07	2.86774e+07	4.36102e+07	3.06266e+07	2.55051e+07	3.61812e+07	3.21768e+07	3.30299e+07	3.55658e+07	2.7215e+07	3.32774e+07
pos-4.423_287.28213	287.282	4.423	c17 sphinganine	C17H37NO2									3.0208e+07	1.98356e+07	6.55883e+06	1.22012e+07	1.07448e+07	3.30512e+06	7.03826e+06	1.10606e+07	3.06688e+07	2.88012e+07	1.16483e+07	1.25954e+07	9.65034e+06	1.44767e+07	6.34604e+06	1.19492e+07	1.13273e+07	7.61239e+06	2.17004e+07	9.81111e+06	3.90447e+07	4.08583e+07	4.08294e+07	3.83959e+07	3.82405e+07	3.89538e+07	2.9641e+07
pos-0.857_214.00863	214.009	0.857		C4H2N6O5									2.55729e+07	4.16192e+07	3.2237e+07	4.34383e+07	4.138e+07	2.51763e+07	4.44909e+07	3.52742e+07	2.52972e+07	3.50098e+07	2.00488e+07	2.52468e+07	2.38659e+07	2.59585e+07	1.26189e+07	1.80432e+07	2.44033e+07	2.00693e+07	2.10056e+07	3.41938e+07	2.68003e+07	2.69967e+07	2.67853e+07	2.70002e+07	2.70682e+07	2.40469e+07	2.66654e+07
pos-0.975_282.21688	282.217	0.975		C13H26N6O									3.40154e+07	2.83163e+07	2.65871e+07	4.41804e+07	2.78349e+07	2.61947e+07	2.7823e+07	4.72816e+07	2.63585e+07	2.59409e+07	2.61261e+07	2.84251e+07	2.6962e+07	2.71003e+07	2.38467e+07	22462372	3.04771e+07	2.47466e+07	2.1771e+07	2.97046e+07	2.7579e+07	3.38502e+07	2.47038e+07	3.39207e+07	3.86644e+07	2.63601e+07	3.139e+07
pos-8.269_750.53797	750.538	8.269	pg(22:0/12:0)	C40H79O10P									6.25159e+06	3.1171e+07	2.06116e+07	7.0207e+06	2.37686e+07	2.88601e+07	3.24457e+07	8.46414e+06	6.55189e+06	9.58601e+06	6.92823e+06	2.42663e+07	3.39622e+06	4.13573e+07	5.79016e+06	2.21932e+07	2.46256e+07	4.65781e+07	1.05423e+07	2.48121e+07	6.50513e+06	9.57705e+06	9.94761e+06	4.57124e+06	7.43414e+06	6.34571e+06	6.92866e+06
pos-0.804_159.08941	159.089	0.804	5-acetamidovalerate	C7H13NO3	HMDB0012175	Lipids and lipid-like molecules	Fatty Acyls	C03087	Metabolism|Metabolism	Amino acid metabolism|Global and overview maps	Lysine degradation|Metabolic pathways	map00310|map01100	2.0498e+07	845121	1.1316e+07	3.05242e+07	705626	5.231e+06	4.4357e+07	3.41542e+06	9.71114e+06	448918	694670	1.63442e+06	1.31192e+06	5.48137e+06	9.32212e+06	1.15004e+06	827610	1.88027e+06	4.97666e+06	1.86921e+06	1.02701e+07	9.4109e+06	1.07618e+07	7.37938e+06	9.41939e+06	9.64696e+06	9.23105e+06
pos-1.74_268.08045	268.08	1.74	inosine	C10H12N4O5	HMDB0000195	Nucleosides, nucleotides, and analogues	Purine nucleosides	C00294	Metabolism|Metabolism|Environmental Information Processing	Nucleotide metabolism|Global and overview maps|Membrane transport	Purine metabolism|Metabolic pathways|ABC transporters	map00230|map01100|map02010	961879	1.44577e+07	1.55684e+06	1.76459e+06	733848	1.27033e+06	1.80631e+06	2.29129e+06	4.99171e+07	440469	92572.3	239016	240744	172296	97985.6	214913	255091	163222	228761	328599	2.95377e+06	2.93658e+06	3.11487e+06	3.21202e+06	3.23834e+06	3.11271e+06	3.45837e+06
pos-1.785_290.06248	290.062	1.785		C6H19N4O3PS2									961879	1.44577e+07	104266	1.76459e+06	733848	962679	1.80631e+06	2.29129e+06	4.99171e+07	120636	130922	282139	297533	212294	123096	276540	301212	188136	176311	331643	2.95377e+06	2.93658e+06	3.11487e+06	3.21202e+06	3.23834e+06	1.86911e+06	3.45837e+06
pos-0.646_145.02241	145.022	0.646											3.57664e+07	4.15108e+07	3.30514e+07	4.28229e+07	3.68461e+07	3.52593e+07	3.49759e+07	4.65854e+07	3.26163e+07	3.49537e+07	3.09335e+07	3.60195e+07	3.94612e+07	3.44156e+07	3.84246e+07	4.67947e+07	3.94906e+07	3.20894e+07	2.95932e+07	4.156e+07	4.06728e+07	3.78373e+07	3.20011e+07	3.83611e+07	3.19453e+07	3.14215e+07	3.3132e+07
pos-0.77_169.08493	169.085	0.77	1-methylhistidine	C7H11N3O2	HMDB0000001	Organic acids and derivatives	Carboxylic acids and derivatives	C01152	Metabolism|Metabolism	Amino acid metabolism|Global and overview maps	Histidine metabolism|Metabolic pathways	map00340|map01100	7.816e+06	1.70338e+07	7.7062e+06	2.01272e+07	1.73039e+07	9.12427e+06	5.19673e+06	9.80693e+06	1.76775e+07	5.84549e+06	4.33357e+07	5.32168e+06	1.02932e+07	2.4839e+07	1.64733e+07	1.24611e+07	1.54934e+07	1.01408e+07	2.05829e+07	2.51444e+07	1.2702e+07	1.23175e+07	1.12286e+07	1.34513e+07	1.27345e+07	1.2753e+07	1.235e+07
pos-8.759_183.97795	183.978	8.759	phosphohydroxypyruvic acid	C3H5O7P	HMDB0001024	Organic oxygen compounds	Organooxygen compounds	C03232	Metabolism|Metabolism|Metabolism|Metabolism|Metabolism|Metabolism|Metabolism|Metabolism	Amino acid metabolism|Amino acid metabolism|Energy metabolism|Global and overview maps|Global and overview maps|Global and overview maps|Global and overview maps|Global and overview maps	Glycine, serine and threonine metabolism|Cysteine and methionine metabolism|Methane metabolism|Metabolic pathways|Biosynthesis of secondary metabolites|Microbial metabolism in diverse environments|Carbon metabolism|Biosynthesis of amino acids	map00260|map00270|map00680|map01100|map01110|map01120|map01200|map01230	4.03343e+07	3.52563e+07	3.74639e+07	3.55637e+07	3.65422e+07	3.64419e+07	2.79473e+07	3.73403e+07	4.00521e+07	3.46069e+07	3.94845e+07	3.70234e+07	3.72179e+07	4.47338e+07	3.67035e+07	3.8496e+07	3.49277e+07	3.80996e+07	4.09872e+07	4.15815e+07	40300869	3.77336e+07	3.01166e+07	3.31048e+07	2.56208e+07	3.86136e+07	3.50033e+07
pos-0.815_202.14275	202.143	0.815	n3,n4-dimethyl-l-arginine	C8H18N4O2									2.57664e+07	3.55757e+07	3.47075e+07	3.07044e+07	3.65133e+07	4.01285e+07	2.86944e+07	4.03383e+07	2.62132e+07	3.73969e+07	4.30497e+07	3.48032e+07	3.86897e+07	3.42809e+07	3.39386e+07	2.68339e+07	3.2492e+07	2.40241e+07	2.0946e+07	2.83209e+07	3.00955e+07	2.74739e+07	2.6899e+07	2.72843e+07	2.84651e+07	2.80999e+07	2.8092e+07
pos-10.131_275.88895	275.889	10.131		C3H2O9P2S									3.56576e+07	3.85366e+07	3.84339e+07	3.84511e+07	3.95743e+07	3.94412e+07	3.89281e+07	3.93638e+07	4.04316e+07	3.70822e+07	4.03398e+07	4.12038e+07	3.79262e+07	4.19969e+07	4.31219e+07	4.66158e+07	4.11929e+07	4.07305e+07	4.44931e+07	3.92545e+07	3.18742e+07	3.384e+07	3.36044e+07	3.4303e+07	3.72096e+07	3.76774e+07	3.75858e+07
pos-10.942_222.05606	222.056	10.942	1-(1-propenylthio)propyl propyl disulfide	C9H18S3	HMDB0033041	Organosulfur compounds	Organic disulfides						3.94517e+07	3.9074e+07	4.04627e+07	3.80841e+07	4.0458e+07	3.83156e+07	3.24637e+07	3.33894e+07	4.54585e+07	3.91699e+07	3.52633e+07	3.57008e+07	3.41377e+07	3.45242e+07	4.10117e+07	4.11031e+07	4.40429e+07	4.24161e+07	4.57619e+07	3.82033e+07	2.89451e+07	3.49093e+07	3.14623e+07	3.17427e+07	3.4785e+07	3.78181e+07	3.60498e+07
pos-7.062_279.25574	279.256	7.062	linoleamide	C18H33NO	HMDB0062656	Lipids and lipid-like molecules	Fatty Acyls						7.97784e+06	3.66558e+07	8.70495e+06	6.46447e+06	1.12326e+07	1.60613e+07	1.80037e+07	1.10702e+07	6.32599e+06	8.99593e+06	5.41889e+06	1.65538e+07	1.3664e+07	1.24122e+07	5.69131e+06	1.55767e+07	4.15136e+06	2.43125e+07	5.57898e+06	1.37952e+07	3.14774e+07	3.61331e+07	3.92413e+07	3.38456e+07	3.69509e+07	3.40392e+07	3.27031e+07
pos-0.811_190.0951	190.095	0.811	diamino-pimelic acid	C7H14N2O4									1.23394e+07	6.80093e+06	2.20255e+06	1.27848e+07	2.01712e+07	3.27742e+07	1.61209e+07	2.42184e+07	1.96301e+07	8.51194e+06	2.18098e+07	3.27293e+07	3.36652e+07	2.65513e+07	2.06794e+07	3.46369e+07	3.86721e+07	3.22578e+07	4.95702e+07	3.25345e+07	2.45416e+07	2.43056e+07	2.36231e+07	2.4055e+07	2.45029e+07	2.37292e+07	2.56962e+07
pos-0.288_114.08729	114.087	0.288											3.43453e+07	2.65834e+07	4.22436e+07	3.93307e+07	3.71068e+07	3.93964e+07	4.03927e+07	3.24733e+07	4.36636e+07	3.59947e+07	3.17901e+07	1.92022e+07	4.02163e+07	4.53602e+07	4.23868e+07	3.82921e+07	4.28876e+07	4.01883e+07	4.66719e+07	3.65565e+07	3.83661e+07	2.58915e+07	3.64151e+07	3.65087e+07	2.85782e+07	3.62582e+07	3.80678e+07
pos-0.797_278.1838	278.184	0.797		C12H26N2O5									2.07166e+07	1.41419e+07	2.6865e+07	2.13967e+07	1.48939e+07	1.17256e+07	4.16522e+07	1.3648e+07	9.75208e+06	3.27698e+07	1.36363e+07	8.25079e+06	8.23733e+06	8.05709e+06	1.23211e+07	5.62522e+06	1.70989e+07	2.13678e+07	1.3347e+07	1.22733e+07	1.47426e+07	1.45904e+07	1.48291e+07	1.0744e+07	1.23131e+07	1.29417e+07	1.22907e+07
pos-0.755_395.99232	395.992	0.755		C7H10N8O6P2S									2.07421e+06	6.51854e+06	1.08631e+07	5.60695e+06	8.59825e+06	1.23359e+07	5.82182e+06	4.17525e+06	3.29136e+06	8.26479e+06	4.12601e+07	1.99718e+07	2.14505e+07	1.09427e+07	4.09871e+07	1.66922e+07	1.09121e+07	9.11313e+06	1.0487e+07	1.32792e+07	7.34821e+06	7.71724e+06	1.0762e+07	7.43733e+06	7.68306e+06	1.22743e+07	9.11817e+06
pos-3.305_143.07336	143.073	3.305	6-methylquinoline	C10H9N	HMDB0033115	Organoheterocyclic compounds	Quinolines and derivatives						2.4025e+07	4.19716e+07	1.67246e+07	2.41245e+07	3.05224e+07	1.69813e+07	3.05032e+07	2.95372e+07	2.07278e+07	2.03989e+07	3.58122e+07	2.46291e+07	2.91211e+07	2.26531e+07	2.55302e+07	1.71246e+07	2.88442e+07	3.06327e+07	1.64507e+07	2.817e+07	2.25323e+07	2.41723e+07	2.20915e+07	2.44518e+07	2.4431e+07	2.38957e+07	2.44795e+07
pos-1.241_248.17732	248.177	1.241	16:4(4z,7z,10z,13z)	C16H24O2									9.08655e+06	7.61179e+06	7.57213e+06	1.064e+07	1.09763e+07	1.52779e+07	7.02898e+06	9.22456e+06	4.65764e+07	3.0411e+07	8.67722e+06	6.87715e+06	8.78986e+06	6.87717e+06	8.07302e+06	1.12318e+07	7.28588e+06	5.94882e+06	6.23796e+06	8.78759e+06	6.96509e+06	9.5104e+06	6.37459e+06	8.04984e+06	5.43178e+06	8.89144e+06	5.72628e+06
pos-1.459_94.0418	94.0418	1.459	phenol	C6H6O	HMDB0000228	Benzenoids	Phenols	C00146	Metabolism|Metabolism|Metabolism|Metabolism|Metabolism|Metabolism|Metabolism|Organismal Systems|Human Diseases	Amino acid metabolism|Xenobiotics biodegradation and metabolism|Xenobiotics biodegradation and metabolism|Xenobiotics biodegradation and metabolism|Global and overview maps|Global and overview maps|Global and overview maps|Digestive system|Cancer: overview	Tyrosine metabolism|Chlorocyclohexane and chlorobenzene degradation|Benzoate degradation|Aminobenzoate degradation|Metabolic pathways|Microbial metabolism in diverse environments|Degradation of aromatic compounds|Protein digestion and absorption|Chemical carcinogenesis - reactive oxygen species	map00350|map00361|map00362|map00627|map01100|map01120|map01220|map04974|map05208	6.86131e+06	6.33861e+06	4.15969e+06	4.48453e+06	4.66492e+06	3.74646e+06	3.45761e+06	9.56868e+06	6.41386e+06	6.48439e+06	5.04238e+06	5.69009e+06	5.45968e+06	5.601e+06	5.50282e+06	1.76217e+07	4.64672e+06	7.19928e+06	4.82299e+07	4.06776e+06	4.24034e+06	4.30224e+06	4.15071e+06	5.34218e+06	4.93765e+06	5.4854e+06	4.47448e+06
pos-0.755_190.03289	190.033	0.755		C6H11N2OPS									2.76177e+07	3.27651e+07	3.03294e+07	3.90688e+07	2.90483e+07	3.46043e+07	4.1136e+07	3.20497e+07	3.49128e+07	2.65795e+07	1.63201e+07	3.31189e+07	2.43405e+07	2.36839e+07	1.6516e+07	2.09958e+07	2.6874e+07	2.23016e+07	2.33436e+07	3.10175e+07	2.36041e+07	2.38274e+07	2.47974e+07	2.3632e+07	2.48362e+07	2.51042e+07	2.5539e+07
pos-10.218_274.88113	274.881	10.218											3.18304e+07	3.81244e+07	3.14239e+07	3.81698e+07	3.22752e+07	4.00569e+07	3.89281e+07	3.34815e+07	3.95057e+07	3.10274e+07	4.07933e+07	4.10132e+07	3.79262e+07	4.40116e+07	4.05358e+07	3.32791e+07	4.11929e+07	4.05323e+07	4.24405e+07	3.07944e+07	2.90822e+07	3.384e+07	3.44656e+07	2.73931e+07	3.72096e+07	3.72908e+07	3.75858e+07
pos-1.226_336.00697	336.007	1.226		C4H13N6O6PS2									3.07767e+07	1.02403e+07	2.70634e+07	3.14241e+07	3.1058e+07	3.2682e+07	2.37855e+07	3.32817e+07	3.02445e+07	2.70214e+07	2.85332e+06	4.75238e+06	3.16918e+06	6.08793e+06	3.79655e+07	4.41787e+07	6.24137e+06	6.04803e+06	6.74629e+06	6.17509e+06	7.29892e+06	6.60481e+06	5.17452e+06	6.88357e+06	5.5842e+06	5.8803e+06	5.43989e+06
pos-4.274_447.29838	447.298	4.274	n-(3beta,7beta,dihydroxycholest-5-en-24-oyl) glycine	C26H41NO5									3.01532e+07	6.39396e+06	295569	1.61578e+07	1.84981e+06	753244	1.8885e+07	351174	1.93951e+06	3.62461e+06	4.0728e+07	4.19086e+06	1.27297e+06	1.71294e+06	1.50454e+07	130492	3.48612e+06	3.51603e+06	2.75251e+06	5.01467e+06	7.16742e+06	7.54007e+06	7.18786e+06	7.11769e+06	7.78726e+06	7.73833e+06	7.81168e+06
pos-0.717_105.94325	105.943	0.717											2.69114e+07	2.49244e+07	2.47697e+07	2.30161e+07	2.28552e+07	3.11835e+07	2.28071e+07	2.56855e+07	2.69121e+07	2.30574e+07	2.58093e+07	3.42573e+07	3.48496e+07	4.5521e+07	2.91474e+07	3.93625e+07	3.76854e+07	3.92281e+07	4.75531e+07	3.33078e+07	2.9804e+07	3.05044e+07	2.99109e+07	3.04711e+07	3.08153e+07	3.18893e+07	3.09504e+07
pos-0.168_274.25041	274.25	0.168		C16H34O3									2.7684e+07	3.64697e+07	3.92635e+07	3.85655e+07	4.17005e+07	4.15318e+07	3.8001e+07	3.01968e+07	4.25107e+07	2.65352e+07	2.99049e+07	3.71739e+07	3.74169e+07	3.8687e+07	4.10103e+07	3.63161e+07	3.3334e+07	3.88098e+07	4.45479e+07	2.48151e+07	3.7863e+07	3.52745e+07	3.4665e+07	3.44147e+07	2.85892e+07	3.4417e+07	2.94456e+07
pos-6.669_1046.72657	1046.73	6.669	gm4(d18:1/20:0)	C55H102N2O16									2.03041e+07	2.78461e+07	3.66279e+07	2.82332e+07	2.03227e+07	8.5147e+06	1.93441e+07	3.80439e+07	1.05083e+07	3.14622e+07	3.55023e+07	2.27656e+07	3.51096e+07	1.71423e+07	3.27524e+07	1.93938e+07	4.16795e+07	3.15218e+07	6.82029e+06	1.28439e+07	2.03322e+07	2.47838e+07	2.73472e+07	2.67608e+07	1.68347e+07	1.99467e+07	1.87776e+07
pos-5.259_477.28538	477.285	5.259	pe(18:2(9z,12z)/0:0)	C23H44NO7P	HMDB0011507	Lipids and lipid-like molecules	Glycerophospholipids						2.57254e+07	3.43949e+07	1.281e+07	1.68425e+07	1.07551e+07	6.49355e+06	9.81522e+06	2.29114e+07	1.04263e+07	4.22864e+07	2.6815e+07	1.10303e+07	1.28225e+07	1.12725e+07	1.66476e+07	5.57759e+06	1.22781e+07	1.38031e+07	1.65999e+07	1.13221e+07	1.55177e+07	1.53407e+07	1.43755e+07	1.5408e+07	1.39786e+07	1.47797e+07	1.60844e+07
pos-1.256_114.10442	114.104	1.256	4z-hepten-2r-ol	C7H14O									1.30243e+07	1.25563e+07	9.41962e+06	1.01909e+07	1.03271e+07	1.10547e+07	1.24491e+07	4.30908e+07	1.07548e+07	1.33937e+07	8.60043e+06	1.05648e+07	1.32451e+07	1.3558e+07	8.45499e+06	1.3988e+07	1.08811e+07	1.04362e+07	1.31541e+07	1.01156e+07	1.37845e+07	1.1088e+07	9.27087e+06	1.06506e+07	1.01715e+07	1.14729e+07	9.21504e+06
pos-0.868_368.00217	368.002	0.868		C7H10N6O8P2									8.65433e+06	8.59572e+06	1.29121e+07	9.77772e+06	1.02094e+07	6.90048e+06	1.75635e+06	9.83955e+06	2.4358e+06	7.29777e+06	3.69213e+07	3.23118e+07	3.43189e+07	2.48511e+07	4.29804e+07	3.70528e+07	2.45216e+07	2.05992e+07	2.47795e+07	8.77702e+06	1.41442e+07	1.47567e+07	1.38656e+07	1.53539e+07	1.50311e+07	1.66387e+07	1.49284e+07
pos-0.897_258.08486	258.085	0.897	ribothymidine	C10H14N2O6	HMDB0000884	Nucleosides, nucleotides, and analogues	Pyrimidine nucleosides						406347	774640	599960	352530	913166	501611	329241	487909	449500	546652	5.44083e+06	1.40339e+07	2.18195e+07	3.73569e+07	612062	377433	4.12863e+07	3.37779e+07	2.73762e+07	3.36443e+07	8.1527e+06	7.48069e+06	5.16831e+06	7.30662e+06	7.55116e+06	4.76741e+06	7.37306e+06
pos-6.422_189.04229	189.042	6.422	kynurenic acid	C10H7NO3	HMDB0000715	Organoheterocyclic compounds	Quinolines and derivatives	C01717	Metabolism|Metabolism	Amino acid metabolism|Global and overview maps	Tryptophan metabolism|Metabolic pathways	map00380|map01100	3.70118e+07	3.18833e+07	3.55121e+07	3.26606e+07	3.42994e+07	3.45068e+07	3.33758e+07	3.53608e+07	3.65039e+07	3.29552e+07	3.43384e+07	3.24195e+07	3.20326e+07	3.75994e+07	3.29669e+07	3.43828e+07	3.3452e+07	3.72887e+07	3.7448e+07	3.2655e+07	3.44053e+07	3.70855e+07	3.55593e+07	3.46418e+07	3.39958e+07	3.5642e+07	3.33679e+07
pos-4.292_273.26652	273.267	4.292	c16 sphinganine	C16H35NO2									1.38365e+07	1.07356e+07	1.50984e+07	1.10487e+07	1.13803e+07	1.71449e+07	1.50775e+07	1.38017e+07	1.48164e+07	1.44405e+07	1.69292e+07	1.18117e+07	1.46502e+07	13114350	1.36683e+07	1.26797e+07	1.27914e+07	1.15602e+07	1.55662e+07	1.24449e+07	2.56148e+07	2.46685e+07	2.56405e+07	2.58153e+07	2.5262e+07	2.59306e+07	3.93713e+07
pos-3.411_246.13657	246.137	3.411	lenticin	C14H18N2O2	HMDB0061115	Organic acids and derivatives	Carboxylic acids and derivatives	C09213					1.52966e+07	5.69156e+06	1.06401e+07	1.16441e+07	4.57952e+06	1.0897e+07	1.21326e+07	3.71324e+07	3.44609e+06	4.17919e+07	1.49877e+07	2.02064e+06	2.18241e+07	1.99028e+07	7.24905e+06	3.64096e+06	1.67709e+07	6.87765e+06	4.03255e+06	1.6606e+07	1.26814e+07	1.34058e+07	1.11818e+07	1.1415e+07	1.2364e+07	1.33641e+07	1.1958e+07
pos-1.377_358.00965	358.01	1.377		C12H10N2O9S									235331	233999	115163	271785	276385	175176	246116	237580	251043	112584	2.44995e+07	2.84812e+07	3.40989e+07	40861934	136362	250903	4.08801e+07	3.51993e+07	3.76607e+07	2.97299e+07	2.05394e+07	1.61985e+07	1.60108e+07	1.57966e+07	1.67498e+07	1.43175e+07	1.58061e+07
pos-1.403_269.99357	269.994	1.403		C9H6N2O6S									327115	550563	506164	418250	381390	435680	441487	390692	365092	228656	2.8726e+07	2.74916e+07	3.13805e+07	3.36934e+07	871904	808219	4.07055e+07	3.09608e+07	3.57771e+07	2.70142e+07	2.32291e+07	1.82854e+07	1.81119e+07	1.79515e+07	1.84634e+07	1.74047e+07	1.69045e+07
pos-0.738_247.86311	247.863	0.738		C2HCl2N2O2P3									1.70939e+07	2.09211e+07	1.36398e+07	1.51924e+07	1.49319e+07	2.45546e+07	1.38752e+07	1.67044e+07	1.40064e+07	1.42886e+07	1.39246e+07	3.20993e+07	3.10054e+07	4.52813e+07	1.70343e+07	3.84978e+07	3.93108e+07	3.94981e+07	4.15347e+07	3.44364e+07	2.89724e+07	3.0268e+07	2.76579e+07	3.08023e+07	2.91976e+07	2.76871e+07	3.01524e+07
pos-8.158_150.08897	150.089	8.158		C6H14O4									3.44402e+07	2.94185e+07	1.04779e+07	3.07466e+07	2.98626e+07	2.96582e+07	2.88397e+07	3.02404e+07	3.20903e+07	2.95135e+07	3.94451e+07	9.22281e+06	3.22564e+07	3.52367e+07	2.8382e+07	3.11256e+07	2.92365e+07	3.27342e+07	3.39959e+07	2.92875e+07	9.33689e+06	1.25252e+07	1.22807e+07	1.06187e+07	7.19771e+06	8.89555e+06	7.09225e+06
pos-3.448_245.16246	245.162	3.448	2-methylbutyroylcarnitine	C12H23NO4	HMDB0000378	Lipids and lipid-like molecules	Fatty Acyls						2.00707e+07	2.87384e+07	1.19517e+07	1.58291e+07	2.70048e+07	1.21387e+07	1.77952e+07	1.08998e+07	1.45867e+07	2.50113e+07	2.40672e+07	2.13524e+07	1.3002e+07	1.07204e+07	2.09421e+07	1.50905e+07	2.51155e+07	1.88688e+07	1.51391e+07	4.03316e+07	1.78319e+07	1.72428e+07	1.68361e+07	1.64237e+07	1.80027e+07	1.93703e+07	1.74878e+07
pos-1.299_122.04792	122.048	1.299	nicotinamide	C6H6N2O	HMDB0001406	Organoheterocyclic compounds	Pyridines and derivatives	C00153	Metabolism|Metabolism|Metabolism|Organismal Systems|Organismal Systems	Metabolism of cofactors and vitamins|Global and overview maps|Global and overview maps|Aging|Digestive system	Nicotinate and nicotinamide metabolism|Metabolic pathways|Biosynthesis of cofactors|Longevity regulating pathway - worm|Vitamin digestion and absorption	map00760|map01100|map01240|map04212|map04977	2.90176e+07	2.57169e+07	2.6116e+07	3.68153e+07	2.06673e+07	4.08132e+07	3.47631e+07	3.79676e+07	2.91561e+07	3.77211e+07	1.05723e+07	2.31149e+07	1.47043e+07	1.70974e+07	2.23971e+07	2.61632e+07	2.97336e+07	2.67257e+07	1.9482e+07	3.20108e+07	2.47373e+07	2.39252e+07	2.09514e+07	2.41286e+07	2.19808e+07	2.23885e+07	2.20044e+07
pos-9.774_100.06355	100.064	9.774	n-nitroso-pyrrolidine	C4H8N2O	HMDB0031642	Organoheterocyclic compounds	Pyrrolidines	C19285					3.66676e+07	3.2924e+07	3.68126e+07	3.5247e+07	3.52381e+07	3.66349e+07	3.42191e+07	3.63406e+07	3.80005e+07	3.44322e+07	3.48098e+07	3.45325e+07	3.42415e+07	3.93287e+07	3.76875e+07	3.91461e+07	3.60794e+07	3.45314e+07	3.87441e+07	3.44049e+07	3.34121e+07	3.60857e+07	3.26202e+07	3.27958e+07	3.3054e+07	3.26987e+07	3.26095e+07
pos-10.657_145.95388	145.954	10.657											3.77858e+07	3.7203e+07	3.94706e+07	3.69823e+07	3.92995e+07	3.44733e+07	3.8732e+07	3.93673e+07	3.96826e+07	3.85902e+07	3.67498e+07	3.75253e+07	3.55696e+07	4.27629e+07	3.93772e+07	4.21827e+07	3.88618e+07	3.99564e+07	3.96398e+07	3.87326e+07	3.09955e+07	3.45076e+07	3.45181e+07	3.44937e+07	3.59799e+07	3.76802e+07	3.65001e+07
pos-10.56_145.95381	145.954	10.56											3.77858e+07	3.79637e+07	3.94706e+07	3.69823e+07	3.95298e+07	3.44733e+07	3.8732e+07	3.93673e+07	4.26093e+07	3.85902e+07	3.67498e+07	3.75424e+07	3.55696e+07	4.27629e+07	3.93772e+07	4.21827e+07	3.88618e+07	3.99564e+07	3.96398e+07	3.87326e+07	3.09955e+07	3.37665e+07	3.33326e+07	3.44937e+07	3.59799e+07	3.76802e+07	3.63948e+07
pos-1.771_306.03644	306.036	1.771	2-protocatechuoyl phloroglucinol carboxylic acid	C14H10O8									992566	1.53841e+07	215740	1.82141e+06	855757	1.73247e+06	2.19664e+06	2.45144e+06	4.39164e+07	360081	115559	308636	284609	203073	117749	264528	541529	639030	683674	577141	3.91997e+06	3.73694e+06	4.41438e+06	4.26859e+06	4.76601e+06	5.06969e+06	5.24676e+06
pos-5.942_1042.69534	1042.7	5.942		C54H99N4O13P									1.55869e+07	3.22451e+07	3.02683e+07	3.93008e+07	1.93895e+07	7.03324e+06	2.94721e+07	2.5388e+07	1.57515e+07	3.43486e+07	1.90501e+07	1.11596e+07	1.31843e+07	6.69834e+06	1.80886e+07	5.44582e+06	1.46511e+07	1.43828e+07	2.65649e+06	1.28574e+07	1.19512e+07	1.36882e+07	1.34321e+07	1.48167e+07	1.17791e+07	1.24121e+07	1.30325e+07
pos-0.77_155.06934	155.069	0.77	l-histidine	C6H9N3O2	HMDB0000177	Organic acids and derivatives	Carboxylic acids and derivatives	C00135	Metabolism|Metabolism|Metabolism|Genetic Information Processing|Metabolism|Metabolism|Metabolism|Metabolism|Metabolism|Environmental Information Processing|Organismal Systems|Human Diseases	Amino acid metabolism|Biosynthesis of other secondary metabolites|Metabolism of other amino acids|Translation|Chemical structure transformation maps|Chemical structure transformation maps|Global and overview maps|Global and overview maps|Global and overview maps|Membrane transport|Digestive system|Cancer: overview	Histidine metabolism|Staurosporine biosynthesis|beta-Alanine metabolism|Aminoacyl-tRNA biosynthesis|Biosynthesis of plant secondary metabolites|Biosynthesis of alkaloids derived from histidine and purine|Metabolic pathways|Biosynthesis of secondary metabolites|Biosynthesis of amino acids|ABC transporters|Protein digestion and absorption|Central carbon metabolism in cancer	map00340|map00404|map00410|map00970|map01060|map01065|map01100|map01110|map01230|map02010|map04974|map05230	1.88317e+07	2.4836e+07	1.66402e+07	2.43192e+07	1.82993e+07	2.05919e+07	2.44662e+07	1.90796e+07	2.02999e+07	1.49282e+07	3.60372e+07	1.82886e+07	2.20127e+07	1.86721e+07	4.11031e+07	1.77463e+07	3.12954e+07	2.13723e+07	2.48772e+07	3.45773e+07	1.68139e+07	1.69728e+07	1.69905e+07	1.74533e+07	1.77993e+07	1.76022e+07	1.85216e+07
pos-8.52_180.00683	180.007	8.52	3-(but-3-en-1-yn-1-yl)-6-methyl-1,2-dithiine	C9H8S2									3.13387e+07	2.54591e+07	4.56603e+06	2.78308e+07	3.46848e+07	2.44567e+07	2.37122e+07	2.42185e+07	3.28779e+07	2.43004e+07	2.40415e+07	36703840	2.4942e+07	2.84658e+07	3.02759e+07	2.53027e+07	3.0888e+07	3.65564e+07	3.46131e+07	2.43764e+07	2.57348e+07	3.55431e+07	2.09281e+07	2.17921e+07	30812298	3.28697e+07	2.11932e+07
pos-0.647_180.02027	180.02	0.647		C7H5ClN4									2.99161e+07	3.86784e+07	2.67177e+07	3.91868e+07	3.27154e+07	3.05379e+07	2.91667e+07	4.07466e+07	2.65755e+07	3.19879e+07	2.56018e+07	3.10661e+07	3.3006e+07	2.7926e+07	3.24781e+07	4.15211e+07	3.44657e+07	2.54389e+07	2.13129e+07	3.93592e+07	3.52621e+07	3.20635e+07	2.55288e+07	3.2564e+07	2.75482e+07	2.57615e+07	2.64568e+07
pos-0.643_217.97611	217.976	0.643		C5H12ClOPS2									2.99161e+07	3.86784e+07	2.67177e+07	3.91868e+07	3.27154e+07	3.05379e+07	2.91667e+07	4.07466e+07	2.65755e+07	3.19879e+07	2.56018e+07	3.10661e+07	3.3006e+07	2.7926e+07	3.24781e+07	4.15211e+07	3.44657e+07	2.54389e+07	2.13129e+07	3.93592e+07	3.52621e+07	3.20635e+07	2.55288e+07	3.2564e+07	2.75482e+07	2.57615e+07	2.64568e+07
pos-3.296_148.96975	148.97	3.296		C4H4ClNOS									3.69646e+07	3.66759e+07	2.39077e+07	2.34042e+07	1.95909e+07	29544750	3.25109e+07	2.73655e+07	4.19655e+07	3.79361e+07	2.58909e+07	2.98911e+07	2.55235e+07	2.72562e+07	2.7355e+07	2.86518e+07	3.78455e+07	3.78259e+07	2.51379e+07	3.84148e+07	3.43512e+07	2.36443e+07	3.48552e+07	2.32145e+07	3.69277e+07	3.54139e+07	2.42271e+07
pos-10.957_120.02102	120.021	10.957		C7H4O2									3.38356e+07	3.12692e+07	3.34948e+07	3.20777e+07	3.57379e+07	3.62227e+07	3.39925e+07	3.98714e+07	3.68331e+07	3.3737e+07	3.40908e+07	3.12708e+07	2.78123e+07	3.75286e+07	3.50175e+07	3.35023e+07	3.83325e+07	3.99957e+07	4.18894e+07	3.34535e+07	2.25305e+07	2.7205e+07	2.62952e+07	2.7095e+07	3.16606e+07	3.10821e+07	2.91091e+07
pos-7.825_716.5527	716.553	7.825	menaquinone 8	C51H72O2									1.05784e+06	2.0705e+07	5.3075e+06	317572	3.97307e+07	8.18761e+06	2.77935e+07	1.1491e+07	1.66304e+07	2.65102e+07	1.1931e+06	1.07713e+07	664448	1.96226e+07	9.66475e+06	403804	2.19542e+07	2.39516e+07	1.14347e+07	1.13715e+07	7.74524e+06	5.67402e+06	7.11834e+06	7.14161e+06	8.72577e+06	4.08537e+06	7.88478e+06
pos-1.294_123.03198	123.032	1.294	nicotinic acid	C6H5NO2	HMDB0001488	Organoheterocyclic compounds	Pyridines and derivatives	C00253	Metabolism|Metabolism|Metabolism|Metabolism|Metabolism|Metabolism|Metabolism|Metabolism|Human Diseases	Metabolism of cofactors and vitamins|Biosynthesis of other secondary metabolites|Chemical structure transformation maps|Chemical structure transformation maps|Global and overview maps|Global and overview maps|Global and overview maps|Global and overview maps|Infectious disease: bacterial	Nicotinate and nicotinamide metabolism|Tropane, piperidine and pyridine alkaloid biosynthesis|Biosynthesis of plant secondary metabolites|Biosynthesis of alkaloids derived from ornithine, lysine and nicotinic acid|Metabolic pathways|Biosynthesis of secondary metabolites|Microbial metabolism in diverse environments|Biosynthesis of cofactors|Pertussis	map00760|map00960|map01060|map01064|map01100|map01110|map01120|map01240|map05133	3.44153e+07	3.85028e+07	2.0918e+07	2.48549e+07	2.90379e+07	3.36567e+07	2.39286e+07	2.81246e+07	2.61912e+07	2.85791e+07	1.7063e+07	2.02685e+07	2.3952e+07	1.95862e+07	2.40789e+07	3.4732e+07	2.59159e+07	1.55504e+07	2.40242e+07	2.38345e+07	1.50538e+07	2.185e+07	2.38276e+07	2.23473e+07	2.85528e+07	3.37868e+07	2.15523e+07
pos-6.874_549.37908	549.379	6.874	lysopc(20:1(11z)/0:0)	C28H56NO7P	HMDB0010391	Lipids and lipid-like molecules	Glycerophospholipids	C04230	Metabolism|Human Diseases	Lipid metabolism|Cancer: overview	Glycerophospholipid metabolism|Choline metabolism in cancer	map00564|map05231	1.78163e+07	2.75392e+07	3.18719e+07	3.82421e+07	2.43375e+07	1.70249e+07	2.29385e+07	3.43496e+07	2.00682e+07	3.38651e+07	2.4605e+07	3.40694e+07	2.32144e+07	1.58754e+07	3.11256e+07	1.73555e+07	2.22959e+07	2.38789e+07	1.25375e+07	1.85162e+07	2.30372e+07	2.2694e+07	2.28796e+07	2.26247e+07	2.07481e+07	1.95793e+07	1.99755e+07
pos-4.548_192.15127	192.151	4.548	2,4,7-tridecatrienal	C13H20O									3.30641e+07	2.55211e+07	3.85558e+07	2.23569e+07	2.05946e+07	3.64299e+07	2.34731e+07	2.82023e+07	4.22317e+07	2.80312e+07	3.20412e+07	2.53539e+07	3.41874e+07	3.44494e+07	2.77492e+07	3.16332e+07	2.88051e+07	3.10341e+07	4.11287e+07	2.67553e+07	3.34773e+07	3.38248e+07	3.4197e+07	3.28568e+07	3.43682e+07	3.50348e+07	3.55557e+07
pos-0.816_370.09314	370.093	0.816		C9H21ClN8O2P2									2.80029e+07	1.7458e+07	1.65547e+07	2.35884e+07	2.72031e+07	1.9187e+07	3.75289e+07	3.21316e+07	2.82465e+07	1.63664e+07	9.05839e+06	1.10707e+07	2.73956e+07	1.84988e+07	1.29658e+07	1.87667e+07	2.41703e+07	2.69564e+07	2.508e+07	1.99199e+07	3.05171e+07	1.78823e+07	1.63131e+07	2.75423e+07	2.10276e+07	2.15727e+07	1.71511e+07
pos-3.305_117.05775	117.058	3.305	indole	C8H7N	HMDB0000738	Organoheterocyclic compounds	Indoles and derivatives	C00463	Metabolism|Metabolism|Metabolism|Metabolism|Metabolism|Organismal Systems	Amino acid metabolism|Amino acid metabolism|Biosynthesis of other secondary metabolites|Global and overview maps|Global and overview maps|Digestive system	Tryptophan metabolism|Phenylalanine, tyrosine and tryptophan biosynthesis|Benzoxazinoid biosynthesis|Metabolic pathways|Biosynthesis of secondary metabolites|Protein digestion and absorption	map00380|map00400|map00402|map01100|map01110|map04974	2.60466e+07	3.79527e+07	1.83286e+07	3.22892e+07	3.88733e+07	1.9413e+07	3.00193e+07	2.93868e+07	2.59564e+07	2.39323e+07	3.54293e+07	2.77272e+07	3.63834e+07	2.5599e+07	2.96925e+07	1.96386e+07	3.09954e+07	3.15193e+07	2.01304e+07	3.15017e+07	2.20582e+07	2.3071e+07	2.20699e+07	2.41508e+07	2.46014e+07	2.61949e+07	2.67364e+07
pos-0.727_163.9226	163.923	0.727											3.15839e+07	2.50173e+07	2.56776e+07	3.79629e+07	3.09339e+07	2.22954e+07	3.36887e+07	3.7866e+07	1.77004e+07	3.03967e+07	9.4743e+06	1.21237e+07	1.04126e+07	1.34313e+07	1.13065e+07	1.30852e+07	1.3447e+07	1.64889e+07	1.21715e+07	2.23206e+07	1.71415e+07	1.66553e+07	1.74632e+07	1.76715e+07	1.83708e+07	1.73665e+07	1.79586e+07
pos-0.968_133.99526	133.995	0.968		C4H7OPS									2.03276e+07	2.84268e+07	3.31559e+07	3.41397e+07	2.8403e+07	2.21428e+07	3.73244e+07	2.6694e+07	2.34437e+07	2.2578e+07	1.41339e+07	1.1956e+07	1.00012e+07	5.39112e+06	2.2198e+07	1.61832e+07	3.46953e+06	4.17988e+06	1.51224e+06	7.32558e+06	1.28644e+07	1.29463e+07	1.45658e+07	1.27398e+07	1.40464e+07	1.30685e+07	1.29186e+07
pos-1.253_298.05411	298.054	1.253	quinalphos	C12H15N2O3PS				C11030					2.82394e+07	3.07144e+07	2.19023e+07	3.01671e+07	26941804	3.00943e+07	2.68728e+07	3.39124e+07	2.79712e+07	2.39846e+07	1.70848e+07	2.0115e+07	2.63402e+07	2.39032e+07	2.70029e+07	4.01073e+07	3.01623e+07	2.27777e+07	3.00072e+07	2.91443e+07	2.9035e+07	2.22701e+07	2.01247e+07	2.44024e+07	2.43517e+07	2.50151e+07	2.2945e+07
pos-10.958_120.05738	120.057	10.958	lentialexin	C8H8O	HMDB0038997	Lipids and lipid-like molecules	Fatty Acyls						3.62715e+07	2.78998e+07	3.78399e+07	3.29348e+07	3.3338e+07	3.26524e+07	3.04604e+07	3.09873e+07	3.40942e+07	3.01532e+07	3.35305e+07	2.71862e+07	3.62638e+07	3.78089e+07	3.25357e+07	3.49444e+07	3.20145e+07	3.27308e+07	3.48194e+07	2.91853e+07	3.08179e+07	3.04258e+07	3.01685e+07	3.13403e+07	2.91465e+07	2.71301e+07	2.62561e+07
pos-0.872_146.06891	146.069	0.872	l-glutamine	C5H10N2O3	HMDB0000641	Organic acids and derivatives	Carboxylic acids and derivatives	C00064	Metabolism|Metabolism|Metabolism|Metabolism|Metabolism|Metabolism|Metabolism|Metabolism|Genetic Information Processing|Metabolism|Metabolism|Metabolism|Metabolism|Metabolism|Environmental Information Processing|Environmental Information Processing|Organismal Systems|Organismal Systems|Organismal Systems|Organismal Systems|Organismal Systems|Human Diseases	Amino acid metabolism|Nucleotide metabolism|Nucleotide metabolism|Amino acid metabolism|Metabolism of other amino acids|Carbohydrate metabolism|Metabolism of cofactors and vitamins|Energy metabolism|Translation|Chemical structure transformation maps|Global and overview maps|Global and overview maps|Global and overview maps|Global and overview maps|Membrane transport|Signal transduction|Nervous sy…	Arginine biosynthesis|Purine metabolism|Pyrimidine metabolism|Alanine, aspartate and glutamate metabolism|D-Glutamine and D-glutamate metabolism|Glyoxylate and dicarboxylate metabolism|Vitamin B6 metabolism|Nitrogen metabolism|Aminoacyl-tRNA biosynthesis|Biosynthesis of plant secondary metabolites|Metabolic pathways|Microbial metabolism in diverse environments|Biosynthesis of amino acids|Biosynth…	map00220|map00230|map00240|map00250|map00471|map00630|map00750|map00910|map00970|map01060|map01100|map01120|map01230|map01240|map02010|map02020|map04724|map04727|map04964|map04974|map04978|map05230	2.4175e+07	3.31786e+07	2.39758e+07	3.43564e+07	2.68011e+07	3.27368e+07	3.71276e+07	2.91393e+07	3.55543e+06	2.85302e+07	3.181e+07	3.48529e+07	3.28914e+07	2.97727e+07	3.15665e+07	1.91739e+07	3.05569e+07	1.89146e+07	2.80181e+07	3.63407e+07	3.30003e+07	2.8763e+07	2.96205e+07	2.93349e+07	3.40183e+07	3.1688e+07	3.2357e+07
pos-8.225_390.3339	390.334	8.225		C22H46O5									4.28114e+06	4.61679e+06	5.44935e+06	2.92172e+06	8.30682e+06	5.84214e+06	4.97969e+06	4.85415e+06	3.72119e+06	5.28274e+06	6.0168e+06	4.9322e+06	6.82039e+06	5.66254e+06	4.81062e+06	4.39762e+06	5.11199e+06	4.82078e+06	4.3002e+06	3.72358e+06	2.57353e+07	2.9137e+07	3.36129e+07	3.35525e+07	2.47218e+07	2.57874e+07	2.70202e+07
pos-10.209_188.9959	188.996	10.209		C3H3N5O3S									3.7639e+07	3.51017e+07	3.72625e+07	3.66672e+07	3.65852e+07	3.66547e+07	3.63091e+07	3.70131e+07	3.89508e+07	3.47897e+07	3.54163e+07	3.40449e+07	3.4805e+07	4.09314e+07	3.81249e+07	3.84046e+07	3.70378e+07	3.62207e+07	4.07386e+07	3.48007e+07	3.42527e+07	3.35033e+07	3.32699e+07	3.25437e+07	3.47624e+07	3.32839e+07	3.33922e+07
pos-7.166_467.38178	467.382	7.166		C20H49N7O5									7.48597e+06	5.66165e+06	8.40195e+06	6.33595e+06	1.32963e+07	1.10192e+07	7.99461e+06	7.57325e+06	6.46384e+06	1.13108e+07	7.14135e+06	6.60764e+06	1.26606e+07	6.7969e+06	1.32757e+07	7.59355e+06	9.04541e+06	6.84289e+06	6.53209e+06	7.57714e+06	24333508	2.7202e+07	3.1662e+07	3.31159e+07	2.89448e+07	3.00654e+07	3.39397e+07
pos-0.849_168.02809	168.028	0.849	uric acid	C5H4N4O3	HMDB0000289	Organoheterocyclic compounds	Imidazopyrimidines	C00366	Metabolism|Metabolism|Metabolism|Organismal Systems	Nucleotide metabolism|Global and overview maps|Global and overview maps|Digestive system	Purine metabolism|Metabolic pathways|Microbial metabolism in diverse environments|Bile secretion	map00230|map01100|map01120|map04976	2.92083e+07	2.58047e+07	3.24941e+07	3.23112e+07	2.77294e+07	2.96478e+07	3.61932e+07	2.62132e+07	2.24467e+07	2.96962e+07	1.15668e+07	1.27058e+07	1.1085e+07	1.11416e+07	1.05729e+07	1.57484e+07	1.37521e+07	1.44795e+07	1.27632e+07	2.08159e+07	1.54033e+07	1.76937e+07	1.77216e+07	15989176	1.57714e+07	1.68975e+07	1.91403e+07
pos-3.767_171.12577	171.126	3.767	gabapentin	C9H17NO2	HMDB0005015	Organic acids and derivatives	Carboxylic acids and derivatives	C07018					2.07495e+07	3.49563e+07	2.50562e+07	1.8883e+07	2.23087e+07	2.15227e+07	2.50409e+07	2.27072e+07	2.26291e+07	1.98514e+07	1.96185e+07	1.75926e+07	3.26086e+07	23386678	1.62115e+07	3.88306e+07	2.2062e+07	3.0337e+07	2.51593e+07	2.31048e+07	2.10918e+07	2.15363e+07	2.03152e+07	1.79268e+07	2.15426e+07	2.09846e+07	1.81042e+07
pos-0.744_218.0754	218.075	0.744		C7H15N4PS									2.72104e+07	2.67166e+07	1.04194e+07	2.19781e+07	2.63839e+07	2.25519e+07	3.59825e+07	3.46595e+07	2.31635e+07	3.06883e+07	9.99053e+06	1.44171e+07	1.30854e+07	1.13722e+07	3.81384e+06	1.22051e+07	3.38677e+07	2.2636e+07	8.98184e+06	2.00198e+07	1.95807e+07	2.08101e+07	1.93809e+07	2.05577e+07	1.82054e+07	1.77835e+07	2.03458e+07
pos-0.908_217.13107	217.131	0.908	propionylcarnitine	C10H19NO4	HMDB0000824	Lipids and lipid-like molecules	Fatty Acyls	C03017					1.31196e+07	1.5889e+07	5.63562e+06	1.33594e+07	1.07504e+07	3.9414e+06	6.73698e+06	7.89259e+06	8.32081e+06	1.70764e+07	3.56447e+07	2.09738e+07	1.82072e+07	2.93303e+07	1.63574e+07	1.13943e+07	3.13184e+07	3.57485e+07	2.83246e+07	3.41018e+07	2.11346e+07	2.04238e+07	2.17668e+07	1.9352e+07	2.23825e+07	2.38963e+07	2.13123e+07
pos-1.393_366.98384	366.984	1.393		C2H5N7O15									1.74074e+07	1.60367e+07	1.76423e+07	1.98313e+07	1.96849e+07	1.93309e+07	1.69236e+07	1.71857e+07	1.52535e+07	1.57212e+07	3.55048e+07	3.02592e+07	2.3504e+07	2.65514e+07	2.78343e+07	2.49341e+07	2.18538e+07	6.48634e+06	2.22578e+07	2.00928e+07	27118408	2.7724e+07	2.71703e+07	2.45387e+07	2.5694e+07	2.1172e+07	2.14179e+07
pos-1.232_181.97763	181.978	1.232		C7H3O4P									2.3998e+07	1.7176e+07	2.52214e+07	2.04228e+07	2.21105e+07	2.53742e+07	2.10526e+07	1.21993e+07	1.39955e+07	2.13127e+07	1.7527e+07	1.86166e+07	2.17301e+07	1.64269e+07	3.76258e+07	2.97557e+07	1.94409e+07	1.33254e+07	1.5754e+07	1.5703e+07	2.84425e+07	1.89789e+07	1.56272e+07	1.84069e+07	1.7262e+07	1.37526e+07	1.45431e+07
pos-0.875_164.04712	164.047	0.875	9-hydroxy-7e-nonene-3,5-diynoic acid	C9H8O3									1.96612e+07	3.58812e+07	1.10157e+07	1.46447e+07	1.84564e+07	1.76525e+07	2.22453e+07	1.63996e+07	1.4951e+07	1.73796e+07	2.09197e+07	2.73143e+07	2.7743e+07	1.76435e+07	1.56299e+07	1.6509e+07	3.53743e+07	2.56468e+07	4.8594e+06	3.57156e+07	2.15705e+07	2.2719e+07	2.18078e+07	2.1469e+07	2.12365e+07	1.73567e+07	2.22233e+07
pos-4.422_239.22466	239.225	4.422		C15H29NO									1.83618e+07	3.06059e+06	1.63579e+07	3.43389e+06	5.64984e+06	1.33256e+07	4.5917e+06	6.73331e+06	2.6713e+07	1.53737e+07	5.0106e+06	2.36846e+06	2.38533e+07	3.14435e+06	6.16576e+06	5.15929e+06	7.56229e+06	7.50648e+06	7.75568e+06	4.03105e+06	1.95902e+07	22499218	3.23232e+07	3.08241e+07	2.86194e+07	3.05776e+07	3.38187e+07
pos-3.513_204.08967	204.09	3.513	dl-tryptophan	C11H12N2O2	HMDB0013609	Organoheterocyclic compounds	Indoles and derivatives	C00525					2.05416e+07	3.56027e+07	1.38516e+07	2.09062e+07	2.72958e+07	1.39174e+07	2.57221e+07	2.39112e+07	1.59892e+07	1.77337e+07	3.26174e+07	2.16671e+07	2.65241e+07	1.86437e+07	2.20691e+07	1.39236e+07	2.47845e+07	2.34864e+07	1.2581e+07	2.35431e+07	2.02507e+07	2.01285e+07	1.91945e+07	1.84918e+07	1.89647e+07	1.69107e+07	1.81828e+07
pos-9.852_179.98213	179.982	9.852		C4H5O6P									3.05231e+07	3.2063e+07	3.15401e+07	3.11428e+07	3.22933e+07	3.36088e+07	3.05981e+07	3.34911e+07	3.10903e+07	3.16412e+07	3.48702e+07	3.29075e+07	3.18079e+07	3.41889e+07	3.62441e+07	3.71266e+07	3.39161e+07	3.40324e+07	3.50107e+07	3.14866e+07	2.65891e+07	2.75262e+07	2.85066e+07	2.83674e+07	3.1437e+07	3.04957e+07	3.03908e+07
pos-8.216_451.38674	451.387	8.216		C20H49N7O4									1.45605e+07	1.40388e+07	1.36469e+07	1.36788e+07	1.2197e+07	1.35221e+07	1.4052e+07	1.29416e+07	1.35321e+07	1.29409e+07	2.09647e+07	1.39927e+07	1.57635e+07	1.60648e+07	1.43331e+07	1.32789e+07	1.48996e+07	1.73117e+07	1.04695e+07	8.15151e+06	2.71479e+07	2.87985e+07	3.15056e+07	3.11481e+07	2.42427e+07	2.55112e+07	2.6462e+07
pos-4.546_132.09362	132.094	4.546	tetralin	C10H12				C14114	Metabolism|Metabolism	Xenobiotics biodegradation and metabolism|Global and overview maps	Naphthalene degradation|Microbial metabolism in diverse environments	map00626|map01120	2.51573e+07	8.78497e+06	1.47731e+07	2.00795e+07	1.62693e+07	1.24638e+07	3.4412e+07	2.17794e+07	1.25623e+07	1.04949e+07	3.41052e+07	1.0745e+07	1.11763e+07	1.8447e+07	1.28697e+07	1.98169e+07	1.40487e+07	1.47507e+07	1.29621e+07	1.10886e+07	1.1399e+07	1.11251e+07	1.0826e+07	1.13376e+07	1.59939e+07	1.04601e+07	9.81337e+06
pos-9.846_177.98304	177.983	9.846		CH3N6OPS									2.46712e+07	2.30082e+07	2.46173e+07	2.56022e+07	2.49115e+07	2.6644e+07	2.39875e+07	2.37909e+07	2.54618e+07	2.48711e+07	2.63779e+07	2.54159e+07	2.56732e+07	2.82786e+07	2.8148e+07	3.70316e+07	2.56637e+07	3.40324e+07	2.62047e+07	2.54538e+07	2.3698e+07	2.52636e+07	2.34294e+07	2.27855e+07	2.51909e+07	3.03054e+07	2.342e+07
pos-0.81_80.06253	80.0625	0.81		C6H8									3.58091e+07	2.11216e+07	2.47794e+07	2.83151e+07	2.63793e+07	2.74778e+07	2.95405e+07	3.52858e+07	3.85099e+07	2.48636e+07	1.33425e+07	1.87018e+07	2.12917e+07	3.38257e+07	1.38232e+07	2.25461e+07	2.27201e+07	2.50655e+07	2.62303e+07	2.50608e+07	2.73552e+07	2.09668e+07	2.30635e+07	2.33369e+07	2.47877e+07	1.95274e+07	2.49767e+07
pos-3.65_135.10461	135.105	3.65	(r)-amphetamine	C9H13N	HMDB0012128	Benzenoids	Benzene and substituted derivatives	C07514					3.32891e+07	3.13318e+07	3.3307e+07	3.27267e+07	3.34903e+07	3.30518e+07	3.30147e+07	3.19593e+07	3.41471e+07	3.43284e+07	3.12892e+07	3.24182e+07	3.01527e+07	3.61498e+07	3.43474e+07	3.32016e+07	3.25868e+07	3.44112e+07	3.99552e+07	3.30284e+07	2.93843e+07	3.05723e+07	2.81525e+07	2.86953e+07	3.00377e+07	3.39719e+07	2.89102e+07
pos-4.344_213.17267	213.173	4.344		C12H23NO2									2.42807e+07	1.68365e+07	2.3577e+07	1.26819e+07	9.87948e+06	3.25115e+07	1.42853e+07	1.90949e+07	2.80616e+07	1.78267e+07	2.76435e+07	2.09132e+07	2.76682e+07	2.42758e+07	2.06842e+07	2.17296e+07	1.92231e+07	2.58392e+07	3.93721e+07	2.08183e+07	2.93709e+07	2.90215e+07	2.97882e+07	3.10455e+07	2.86644e+07	3.29618e+07	2.95975e+07
pos-0.797_192.14718	192.147	0.797		C8H20N2O3									1.04894e+07	1.0712e+07	2.69047e+07	1.19112e+07	7.60118e+06	2.1083e+06	2.38361e+07	8.46923e+06	2.68708e+06	1.26143e+07	5.33265e+06	3.46312e+07	9.84459e+06	3.09738e+06	1.41917e+07	6.77973e+06	1.21431e+07	3.48387e+06	1.33895e+07	3.8504e+06	1.06513e+07	1.32405e+07	1.24936e+07	1.03971e+07	9.72713e+06	1.14206e+07	1.02758e+07
pos-7.478_397.22474	397.225	7.478	drotaverine	C24H31NO4	HMDB0015669	Organoheterocyclic compounds	Tetrahydroisoquinolines						3.0783e+06	2.24801e+06	2.7807e+06	2.39075e+06	2.88191e+06	2.56569e+06	4.53884e+06	2.59262e+06	2.72369e+06	3.54892e+07	4.1013e+06	2.64815e+06	3.41994e+06	3.00958e+06	2.76496e+06	2.40084e+06	4.04506e+06	3.14659e+06	2.67173e+06	2.46308e+06	4.86912e+06	6.07522e+06	6.43714e+06	5.85932e+06	3.9359e+06	4.4991e+06	3.94155e+06
pos-8.017_183.97795	183.978	8.017	phosphohydroxypyruvic acid	C3H5O7P	HMDB0001024	Organic oxygen compounds	Organooxygen compounds	C03232	Metabolism|Metabolism|Metabolism|Metabolism|Metabolism|Metabolism|Metabolism|Metabolism	Amino acid metabolism|Amino acid metabolism|Energy metabolism|Global and overview maps|Global and overview maps|Global and overview maps|Global and overview maps|Global and overview maps	Glycine, serine and threonine metabolism|Cysteine and methionine metabolism|Methane metabolism|Metabolic pathways|Biosynthesis of secondary metabolites|Microbial metabolism in diverse environments|Carbon metabolism|Biosynthesis of amino acids	map00260|map00270|map00680|map01100|map01110|map01120|map01200|map01230	3.30795e+07	2.49752e+07	3.04072e+07	2.84365e+07	2.70514e+07	2.37665e+07	2.78771e+07	3.21389e+07	2.94437e+07	2.91545e+07	3.35012e+07	2.51944e+07	2.50505e+07	3.28489e+07	2.5831e+07	2.41475e+07	2.87643e+07	2.96517e+07	3.0901e+07	2.30033e+07	3.00973e+07	2.8684e+07	2.92651e+07	3.09661e+07	2.06778e+07	2.16419e+07	1.71804e+07
pos-5.773_567.33081	567.331	5.773	pc(22:6(4z,7z,10z,13z,16z,19z)/0:0)	C30H50NO7P									1.16135e+07	1.4105e+07	3.49903e+07	2.85354e+07	9.3629e+06	6.36792e+06	2.43551e+07	1.27131e+07	1.24209e+07	1.77409e+07	3.81808e+06	8.18907e+06	7.03335e+06	5.02392e+06	4.10327e+06	5.72263e+06	1.02014e+07	8.17569e+06	3.93554e+06	8228128	9.29226e+06	8.59889e+06	1.14548e+07	6.30188e+06	8.69317e+06	9.41044e+06	1.05426e+07
pos-3.772_155.13088	155.131	3.772	methylisopelletierine	C9H17NO	HMDB0030326	Organoheterocyclic compounds	Piperidines	C06184	Metabolism|Metabolism|Metabolism	Biosynthesis of other secondary metabolites|Chemical structure transformation maps|Global and overview maps	Tropane, piperidine and pyridine alkaloid biosynthesis|Biosynthesis of alkaloids derived from ornithine, lysine and nicotinic acid|Biosynthesis of secondary metabolites	map00960|map01064|map01110	181385	327847	7.0767e+06	244413	122676	608227	173416	194428	254415	149374	252688	241262	703533	353071	222782	332081	366122	3.56863e+07	313371	1.01503e+06	2.33204e+06	2.67557e+06	2.81943e+06	1.8819e+06	2.85015e+06	2.84482e+06	2.08941e+06
pos-4.398_211.01235	211.012	4.398		C9H9NOS2									2.15065e+06	1.68766e+07	5.53869e+06	1.42709e+07	1.68528e+07	1.14457e+07	8.51131e+06	5.60043e+06	2.667e+06	3.53589e+07	5.90481e+06	1.84982e+07	1.69854e+07	4.47596e+06	2.09345e+07	2.35492e+06	4.77503e+06	9.24114e+06	3.90977e+06	6.90373e+06	1.00135e+07	9.30532e+06	9.69428e+06	9.41066e+06	9.314e+06	9.72951e+06	9.3686e+06
pos-10.043_298.90477	298.905	10.043											3.05329e+07	3.07552e+07	3.00629e+07	2.99346e+07	3.04352e+07	3.08199e+07	2.98616e+07	3.13825e+07	3.18298e+07	3.0618e+07	3.13235e+07	3.22072e+07	3.15706e+07	3.44109e+07	3.35568e+07	3.63687e+07	3.17016e+07	3.15416e+07	3.41214e+07	3.10132e+07	2.59845e+07	2.6482e+07	2.67427e+07	2.72001e+07	2.97875e+07	2.96372e+07	3.01427e+07
pos-0.852_228.14708	228.147	0.852	prolylleucine	C11H20N2O3									1.28123e+07	1.90564e+07	1.46249e+07	1.19291e+07	2.01116e+07	1.90007e+07	9.52493e+06	1.90818e+07	1.55125e+07	1.23968e+07	2.9779e+07	2.39737e+07	3.28024e+07	3.0825e+07	1.40986e+07	9.55442e+06	2.54241e+07	2.21202e+07	2.2121e+07	3.04531e+07	2.12866e+07	2.11126e+07	2.08478e+07	2.14973e+07	2.29339e+07	2.37126e+07	2.22041e+07
pos-5.073_493.3167	493.317	5.073	pe(19:1(9z)/0:0)	C24H48NO7P									1.64504e+07	2.35986e+07	2.84928e+07	2.80875e+07	1.84538e+07	1.12231e+07	3.35742e+07	2.22856e+07	13599515	2.13535e+07	1.65885e+07	8.0118e+06	2.17418e+07	1.33353e+07	1.64247e+07	1.61244e+07	2.19506e+07	1.30288e+07	7.93607e+06	1.86169e+07	1.47587e+07	1.39442e+07	1.36112e+07	1.24244e+07	1.50101e+07	1.68643e+07	1.6911e+07
pos-3.412_187.06311	187.063	3.412	trans-3-indoleacrylic acid	C11H9NO2	HMDB0000734	Organoheterocyclic compounds	Indoles and derivatives						2.23114e+07	2.66464e+07	1.56184e+07	1.65626e+07	1.70732e+07	1.25001e+07	2.07868e+07	3.32297e+07	1.17393e+07	3.4266e+07	2.23037e+07	1.41535e+07	2.58801e+07	2.27818e+07	1.49315e+07	9.90451e+06	2.07211e+07	1.2894e+07	8.11683e+06	1.98338e+07	1.90673e+07	1.85687e+07	1.70526e+07	1.49121e+07	1.57899e+07	1.44943e+07	1.94017e+07
pos-5.812_357.36028	357.36	5.812		C22H47NO2									5.1815e+06	4.6061e+06	2.40809e+06	3.98235e+06	3.02238e+06	3.4015e+07	1.30102e+07	6.13993e+06	5.39112e+06	4.70524e+06	5.30798e+06	4.68634e+06	7.47074e+06	3.88692e+06	2.47559e+06	5.09096e+06	6.95173e+06	4.06759e+06	1.16822e+07	4.4858e+06	7.75244e+06	8.14996e+06	8.82697e+06	8.44947e+06	7.2719e+06	6.77105e+06	7.67092e+06
pos-7.567_525.42363	525.424	7.567		C28H55N5O4									2.58733e+07	3.15088e+07	3.03981e+07	1.90827e+07	2.53523e+07	3.0516e+07	2.65463e+07	2.2075e+07	2.58427e+07	2.28693e+07	2.93845e+07	3.1875e+07	2.45261e+07	2.55103e+07	1.45428e+07	2.90139e+07	2.91466e+07	2.94489e+07	2.97979e+07	2.29631e+07	2.83947e+07	2.27347e+07	2.61598e+07	2.74425e+07	3.14997e+07	2.79335e+07	2.23966e+07
pos-4.421_343.27203	343.272	4.421	n-palmitoyl serine	C19H37NO4									1.62942e+07	9.70528e+06	3.35791e+07	2.04345e+07	1.23904e+07	1.51716e+07	1.19727e+07	8.84573e+06	1.63392e+07	2.26219e+07	1.15501e+07	1.65293e+07	1.23796e+07	1.12621e+07	7.89563e+06	2.16881e+07	1.98223e+07	2.00775e+07	3.49187e+07	3.04545e+07	1.58307e+07	1.63184e+07	1.60392e+07	1.48441e+07	1.54532e+07	1.5673e+07	2.38328e+07
pos-3.112_321.29894	321.299	3.112											2.72769e+07	2.13954e+07	2.166e+07	1.25984e+07	1.49268e+07	2.06424e+07	2.65358e+07	2.49624e+07	2.24982e+07	2.11138e+07	19009473	1.00265e+07	1.42475e+07	2.52245e+07	2.26139e+07	1.76035e+07	2.56007e+07	1.65019e+07	3.37022e+07	1.0043e+07	2.96013e+07	2.98944e+07	1.54734e+07	2.65887e+07	17190544	2.48743e+07	1.56619e+07
pos-4.663_369.28764	369.288	4.663	n-oleoyl l-serine	C21H39NO4									2.09861e+07	8.95154e+06	1.47747e+07	3.27e+07	1.23982e+07	14066809	1.00682e+07	7.01517e+06	2.09842e+07	1.91409e+07	1.61499e+07	1.6185e+07	8.36547e+06	1.34788e+07	6.22853e+06	2.2787e+07	1.53381e+07	1.83843e+07	3.04594e+07	2.13423e+07	1.75836e+07	1.52274e+07	1.54608e+07	1.51319e+07	1.36989e+07	1.60563e+07	1.65359e+07
pos-1.578_336.00699	336.007	1.578		C14H4N6O3S									2.25476e+07	1.55442e+07	1.95132e+07	2.23267e+07	2.3115e+07	2.33162e+07	2.02967e+07	2.30488e+07	2.12226e+07	1.87707e+07	6.07476e+06	5.99756e+06	2.6347e+07	2.83296e+07	3.00951e+07	3.46967e+07	2.76387e+07	2.33698e+07	3.09772e+07	2.33503e+07	2.10921e+07	1.81611e+07	2.30624e+07	2.36591e+07	2.06417e+07	2.2144e+07	2.72304e+07
pos-0.647_117.02752	117.028	0.647											3.2249e+07	3.14613e+07	2.97624e+07	3.26053e+07	3.34592e+07	3.31501e+07	3.20534e+07	3.27974e+07	3.07722e+07	3.21139e+07	2.8466e+07	3.20672e+07	2.80144e+07	3.28812e+07	3.31592e+07	3.326e+07	3.14472e+07	2.98842e+07	2.68969e+07	3.08837e+07	2.88962e+07	2.89814e+07	2.83549e+07	2.75849e+07	2.97287e+07	2.83811e+07	2.94497e+07
pos-0.646_197.9325	197.933	0.646		C2H5N2OP3S									2.93821e+07	3.25489e+07	2.76199e+07	3.028e+07	3.31498e+07	2.71621e+07	2.95121e+07	3.1279e+07	2.68473e+07	3.19738e+07	2.56027e+07	3.09417e+07	2.26338e+07	2.54823e+07	2.90958e+07	2.54204e+07	2.40935e+07	2.42143e+07	2.11097e+07	2.81606e+07	2.47678e+07	2.54527e+07	2.3853e+07	2.39064e+07	2.55904e+07	2.74731e+07	2.69642e+07
pos-3.136_71.07302	71.073	3.136											3.21762e+07	3.07251e+07	2.87666e+07	3.04086e+07	3.16877e+07	2.67846e+07	3.08784e+07	2.09939e+07	3.0442e+07	3.03382e+07	1.98727e+07	2.75058e+07	2.81207e+07	3.5123e+07	2.96948e+07	3.2774e+07	3.0787e+07	2.6772e+07	3.31426e+07	2.93215e+07	2.97271e+07	2.77528e+07	2.56084e+07	2.74364e+07	2.75152e+07	2.73449e+07	2.64418e+07
pos-0.758_380.01822	380.018	0.758	6-thioxanthine 5'-monophosphate	C10H13N4O8PS	HMDB0060418	Organoheterocyclic compounds	Diazines	C16618	Metabolism	Xenobiotics biodegradation and metabolism	Drug metabolism - other enzymes	map00983	4.30043e+06	8.88273e+06	2.44805e+07	8.58162e+06	9.54867e+06	7.29529e+06	9.92286e+06	6.31167e+06	3.595e+06	1.33129e+07	3.18237e+07	1.56529e+07	1.3378e+07	7.41308e+06	32160096	1.21361e+07	1.06526e+07	7.46128e+06	273768	1.27951e+07	7.29631e+06	7.41148e+06	1.14051e+07	8.5824e+06	7.78328e+06	1.05241e+07	9.85485e+06
pos-9.808_225.00432	225.004	9.808		C6H4N5O3P									2.87522e+07	2.71144e+07	2.83039e+07	2.85999e+07	2.85488e+07	3.9216e+06	2.70876e+07	2.81801e+07	3.0379e+07	2.84765e+07	2.75355e+07	2.75859e+07	2.61265e+07	3.12651e+07	2.70653e+07	2.98714e+07	2.76965e+07	2.71978e+07	3.12881e+07	2.68585e+07	2.76402e+07	2.92457e+07	2.6294e+07	2.72453e+07	2.54171e+07	2.63706e+07	2.58206e+07
pos-2.326_75.06839	75.0684	2.326	trimethylamine n-oxide	C3H9NO	HMDB0000925	Organic nitrogen compounds	Organonitrogen compounds	C01104	Metabolism|Metabolism|Metabolism|Environmental Information Processing	Energy metabolism|Global and overview maps|Global and overview maps|Signal transduction	Methane metabolism|Metabolic pathways|Microbial metabolism in diverse environments|Two-component system	map00680|map01100|map01120|map02020	2.87262e+07	1.96819e+07	2.10911e+07	1.97318e+07	2.06883e+07	2.14536e+07	1.99683e+07	3.34133e+07	3.19192e+07	2.25028e+07	2.12889e+07	1.88288e+07	2.03774e+07	3.34042e+07	2.16413e+07	2.21999e+07	2.49554e+07	2.95473e+07	2.44367e+07	2.37395e+07	2.95383e+07	2.43642e+07	2.42431e+07	2.20681e+07	2.51333e+07	1.87613e+07	2.47633e+07
pos-0.654_343.86795	343.868	0.654		C10H3O4P3S2									2.65101e+07	3.02815e+07	2.64337e+07	2.94172e+07	3.30472e+07	2.44999e+07	2.91989e+07	2.82057e+07	2.71236e+07	3.00383e+07	2.16679e+07	2.6575e+07	1.95542e+07	1.99563e+07	2.26062e+07	1.98318e+07	2.00237e+07	2.08807e+07	1.9093e+07	2.31599e+07	2.41833e+07	2.34133e+07	2.32584e+07	2.33751e+07	2.45733e+07	2.60405e+07	2.64149e+07
pos-3.305_131.07318	131.073	3.305	3-methylindole	C9H9N	HMDB0000466	Organoheterocyclic compounds	Indoles and derivatives	C08313	Metabolism	Amino acid metabolism	Tryptophan metabolism	map00380	1.97438e+07	3.20958e+07	1.22817e+07	1.85789e+07	2.51733e+07	1.28651e+07	2.40778e+07	2.25115e+07	1.77388e+07	1.6051e+07	2.85797e+07	2.04137e+07	2.31843e+07	1.86339e+07	2.11573e+07	1.29949e+07	2.35243e+07	2.35869e+07	1.26359e+07	2.06051e+07	1.72818e+07	1.76187e+07	1.75368e+07	1.84771e+07	1.88967e+07	1.94578e+07	1.86525e+07
pos-10.197_168.99	168.99	10.197											3.16892e+07	3.12413e+07	3.1892e+07	3.12185e+07	3.20759e+07	3.12927e+07	3.07879e+07	3.22981e+07	3.37313e+07	3.16886e+07	3.05343e+07	3.08249e+07	3.04447e+07	3.48362e+07	3.33592e+07	3.41305e+07	3.1811e+07	3.19364e+07	3.53292e+07	3.07634e+07	2.8215e+07	2.80574e+07	2.81944e+07	2.78776e+07	2.94535e+07	3.01495e+07	2.93715e+07
pos-10.137_216.99082	216.991	10.137		C3H9NO6P2									3.21089e+07	2.96212e+07	3.12408e+07	3.10138e+07	3.09705e+07	3.10698e+07	2.97924e+07	3.1051e+07	3.26349e+07	2.94764e+07	2.98938e+07	2.93461e+07	3.0017e+07	3.45064e+07	3.27071e+07	3.33173e+07	3.11256e+07	3.08599e+07	3.48486e+07	3.00982e+07	2.89483e+07	2.88069e+07	2.81068e+07	2.83203e+07	2.95615e+07	2.94341e+07	2.84042e+07
pos-9.809_80.51294	80.5129	9.809											2.91327e+07	2.87179e+07	2.72017e+07	2.5369e+07	2.96099e+07	2.6714e+07	2.64492e+07	2.93806e+07	3.36248e+07	2.81703e+07	2.83879e+07	2.74542e+07	2.66846e+07	3.19108e+07	2.85482e+07	3.08178e+07	2.4928e+07	2.70949e+07	2.94329e+07	2.98054e+07	2.76572e+07	2.35579e+07	2.4955e+07	2.82343e+07	2.35549e+07	2.60979e+07	2.67232e+07
pos-3.522_159.12572	159.126	3.522	dl-伪-aminocaprylic acid	C8H17NO2	HMDB0000991	Organic acids and derivatives	Carboxylic acids and derivatives						3.48314e+06	4.24229e+06	2.24136e+06	3.2662e+06	1.55661e+06	3.98208e+06	3.09888e+07	2.14398e+06	2.00682e+06	3.55939e+06	5.92949e+06	2.81982e+06	3.1671e+06	1.39599e+06	2.2455e+06	1.47109e+06	1.81749e+06	2.52258e+06	3.07886e+06	1.13589e+06	4.2046e+06	4.21235e+06	4.39189e+06	4.03146e+06	3.59713e+06	4.04911e+06	3.70381e+06
pos-0.698_219.92713	219.927	0.698		C2H7O4P3S									2.81395e+07	2.90515e+07	3.0489e+07	3.13868e+07	3.06167e+07	2.681e+07	2.9626e+07	3.03782e+07	3.00723e+07	2.87386e+07	1.86412e+07	2.36685e+07	1.99297e+07	2.16227e+07	2.07439e+07	2.15319e+07	2.06918e+07	2.39915e+07	2.32712e+07	2.25719e+07	2.38577e+07	2.39055e+07	2.45935e+07	2.34226e+07	2.47183e+07	2.44591e+07	2.4566e+07
pos-4.295_431.30358	431.304	4.295		C26H41NO4									2.22366e+07	1.34665e+07	910504	1.73374e+07	3.65172e+06	1.24081e+06	1.26803e+07	1.06488e+06	3.08874e+06	4.75778e+06	3.07205e+07	1.06716e+07	2.80033e+06	3.31371e+06	3.78589e+06	2.37414e+06	9.29624e+06	4.79807e+06	8.43441e+06	7.00646e+06	7.19216e+06	8.40604e+06	7.8329e+06	7.87901e+06	7.43027e+06	7.26513e+06	7.0375e+06
pos-9.823_310.93812	310.938	9.823		C2H7N3O9P2S									2.65744e+07	1.95753e+07	2.69124e+07	2.50265e+07	2.58219e+07	2.50697e+07	2.7034e+06	2.66773e+07	2.6529e+07	2.52741e+07	2.92319e+07	2.66516e+07	2.66989e+07	3.05479e+07	2.93999e+07	2.9113e+06	2.79376e+07	2.74691e+07	2.94494e+07	2.60458e+07	2.56654e+07	2.72588e+07	2.59371e+07	2.79613e+07	1.77016e+07	2.43156e+07	2.45051e+07
pos-0.876_382.08724	382.087	0.876	cibarian	C12H18N2O12				C08473					9.12251e+06	24039164	2.82714e+07	2.61706e+07	2.4722e+07	1.2206e+07	2.36042e+07	1.96018e+07	9.54791e+06	2.41937e+07	22837094	1.80464e+07	1.97408e+07	6.56224e+06	3.22284e+07	2.16342e+07	508873	467637	685559	471659	1.52543e+07	1.57988e+07	9.73033e+06	1.04506e+07	1.62574e+07	1.19097e+07	1.04365e+07
pos-4.549_210.16178	210.162	4.549	11-methyl-2z,5z-dodecadienoic acid	C13H22O2									2.49356e+07	1.90051e+07	2.97779e+07	1.70714e+07	1.46698e+07	2.85778e+07	1.75561e+07	2.20811e+07	3.23493e+07	2.07526e+07	2.58062e+07	1.83824e+07	2.63213e+07	2.57443e+07	2.06282e+07	2.45265e+07	2.21426e+07	2.44389e+07	3.15159e+07	2.12397e+07	2.5554e+07	2.60382e+07	2.75322e+07	2.64302e+07	2.68051e+07	2.62843e+07	2.79206e+07
pos-9.815_311.93506	311.935	9.815	3,3-dibromo-2-n-hexylacrylic acid	C9H14Br2O2									2.65744e+07	1.75103e+07	1.83648e+07	1.83208e+07	1.77489e+07	2.525e+07	1.78989e+07	1.93928e+07	2.07357e+07	1.91276e+07	2.92319e+07	1.83277e+07	1.75633e+07	2.04412e+07	2.95099e+07	1.8988e+07	1.81322e+07	1.95947e+07	2.95836e+07	1.69276e+07	1.92753e+07	2.72588e+07	2.61634e+07	2.08553e+07	1.6456e+07	1.76302e+07	1.62414e+07
pos-1.236_142.02651	142.027	1.236	(2e,4z)-2-hydroxy-6-oxohexa-2,4-dienoic acid	C6H6O4									1.833e+07	2.6206e+07	1.98512e+07	1.87734e+07	2.87605e+07	2.90404e+07	1.97602e+07	1.90737e+07	2.4559e+07	1.97973e+07	2.33945e+07	1.9014e+07	1.79699e+07	1.76098e+07	1.7575e+07	2.79416e+07	2.14378e+07	1.82579e+07	2.1522e+07	2.09661e+07	14900313	1.48714e+07	2.23274e+07	1.55736e+07	1.94099e+07	2.006e+07	2.86318e+07
pos-1.257_112.01596	112.016	1.257	3-furoic acid	C5H4O3	HMDB0000444	Organoheterocyclic compounds	Furans						1.27848e+07	1.76e+07	1.24742e+07	1.40064e+07	1.30505e+07	2.20139e+07	2.91975e+07	1.74485e+07	1.27235e+07	1.11956e+07	1.13339e+07	1.5748e+07	1.76709e+07	1.44882e+07	1.1591e+07	1.64687e+07	1.52805e+07	9.98921e+06	1.34133e+07	1.33662e+07	1.37577e+07	1.28537e+07	1.14783e+07	1.34384e+07	1.35793e+07	1.81417e+07	1.36399e+07
pos-4.549_174.14069	174.141	4.549	alpha-ionene	C13H18	HMDB0059826	Benzenoids	Tetralins						2.30973e+07	1.93952e+07	2.9342e+07	1.72547e+07	1.60662e+07	2.78419e+07	1.89261e+07	2.13831e+07	3.17174e+07	2.20902e+07	2.5932e+07	1.96225e+07	2.68136e+07	2.65627e+07	2.13246e+07	2.30261e+07	2.18814e+07	2.41375e+07	3.09115e+07	2.1199e+07	2.54429e+07	2.66966e+07	2.62259e+07	2.54825e+07	2.60825e+07	2.70341e+07	2.7255e+07
pos-3.65_259.17818	259.178	3.65	hexanoylcarnitine	C13H25NO4	HMDB0000756	Lipids and lipid-like molecules	Fatty Acyls						1.7579e+07	1.18527e+07	1.71752e+07	2.94213e+07	1.92471e+07	2.05773e+07	1.12354e+07	9.56018e+06	1.60221e+07	1.99421e+07	1.35351e+07	1.08586e+07	6.85413e+06	9.00131e+06	1.00998e+07	1.97978e+07	1.33562e+07	1.38297e+07	2.34918e+07	2.24531e+07	1.41169e+07	1.38074e+07	1.26689e+07	1.31197e+07	1.45668e+07	1.57681e+07	1.48404e+07
pos-5.487_398.35057	398.351	5.487		C23H46N2O3									1.72217e+07	2.76715e+06	1.57777e+07	2.76714e+06	4.50039e+06	1.01006e+07	4.11325e+06	4.86326e+06	2.03055e+07	1.61116e+07	2.78686e+06	3.14164e+06	2.12276e+07	2.62495e+06	6.95155e+06	5.47549e+06	7.94876e+06	6.77823e+06	8.55005e+06	3.59396e+06	1.89948e+07	2.34624e+07	2.51555e+07	2.63217e+07	2.17007e+07	2.34151e+07	2.70174e+07
pos-0.795_688.08271	688.083	0.795		C17H26N10O14P2S									4.64699e+06	7.31181e+06	1.40246e+07	1.32168e+07	5.93633e+06	6.50081e+06	6.78881e+06	1.11705e+07	2.98673e+06	1.35806e+07	2.88348e+07	1.26054e+07	1.23977e+07	7.60311e+06	1.78816e+07	1.25381e+07	7.90117e+06	7.00435e+06	7.32379e+06	9.26514e+06	8.4509e+06	7.41755e+06	7.19936e+06	7.35735e+06	7.44817e+06	8.89074e+06	7.65375e+06
pos-10.003_155.98307	155.983	10.003	phosphoglycolic acid	C2H5O6P	HMDB0000816	Organic acids and derivatives	Organic phosphoric acids and derivatives	C00988	Metabolism|Metabolism|Metabolism|Metabolism	Carbohydrate metabolism|Global and overview maps|Global and overview maps|Global and overview maps	Glyoxylate and dicarboxylate metabolism|Metabolic pathways|Biosynthesis of secondary metabolites|Carbon metabolism	map00630|map01100|map01110|map01200	2.41765e+07	2.13804e+07	2.78249e+07	2.64064e+07	2.63994e+07	2.26222e+07	2.42521e+07	2.65192e+07	2.40362e+07	2.26903e+07	2.15012e+07	2.27085e+07	2.11934e+07	3.30201e+07	2.4383e+07	2.55751e+07	2.36848e+07	2.56145e+07	2.55059e+07	2.30773e+07	2.11759e+07	2.0309e+07	1.62454e+07	2.55004e+07	2.69782e+07	2.18724e+07	2.0779e+07
pos-1.236_87.01582	87.0158	1.236											1.13548e+07	1.80186e+07	1.50891e+07	1.91343e+07	3.01723e+07	2.93251e+07	1.74617e+07	1.97229e+07	3.20854e+07	2.98222e+07	1.29341e+07	1.73936e+07	1.48139e+07	1.35215e+07	3.06384e+07	1.49258e+07	1.43821e+07	1.30698e+07	14964156	1.43127e+07	1.8296e+07	1.53736e+07	1.66864e+07	1.78424e+07	1.4182e+07	1.49246e+07	1.52048e+07
pos-1.176_127.012	127.012	1.176											8.08308e+06	2.68682e+07	1.08973e+07	2.93101e+07	3.12957e+06	1.23198e+07	1.67819e+07	2.35366e+07	9.18264e+06	1.04243e+07	3.84988e+06	7.56769e+06	6.84742e+06	5.8971e+06	2.07578e+07	1.04999e+07	6.57977e+06	5.55703e+06	4.12448e+06	7.25284e+06	7.96717e+06	7.72289e+06	6.57624e+06	8.70519e+06	7.98084e+06	6.92936e+06	7.24526e+06
pos-9.814_96.9839	96.9839	9.814											2.81965e+07	2.70092e+07	2.58206e+07	2.59156e+07	2.79151e+07	2.39043e+07	2.66905e+07	2.82847e+07	3.16702e+07	2.76511e+07	2.57371e+07	2.62699e+07	2.55358e+07	2.91175e+07	2.68908e+07	2.68711e+07	2.6866e+07	2.79302e+07	3.00217e+07	2.74383e+07	2.6235e+07	2.49909e+07	2.339e+07	2.61413e+07	2.41842e+07	2.45225e+07	2.5935e+07
pos-4.274_411.27716	411.277	4.274	fesoterodine	C26H37NO3	HMDB0015648	Benzenoids	Benzene and substituted derivatives						2.07791e+07	3.70733e+06	147640	1.15436e+07	1.27362e+06	452762	1.28159e+07	271171	1.23455e+06	2.25074e+06	2.85747e+07	2.85945e+06	630224	1.15644e+06	1.02502e+07	67426.4	2.43997e+06	2.2266e+06	1.72364e+06	3.1867e+06	4.96465e+06	4.5806e+06	5.31275e+06	4.47236e+06	5.21063e+06	5.06394e+06	4.93516e+06
pos-10.041_166.97443	166.974	10.041											2.84055e+07	2.71474e+07	2.82188e+07	2.77147e+07	2.82067e+07	2.83769e+07	2.75068e+07	2.89718e+07	3.07774e+07	2.77677e+07	2.79484e+07	2.76342e+07	2.77434e+07	3.07972e+07	2.9426e+07	3.09051e+07	2.88239e+07	2.79359e+07	3.12779e+07	2.74758e+07	2.59136e+07	2.54853e+07	2.49877e+07	2.58347e+07	2.7128e+07	2.67609e+07	2.65992e+07
pos-1.019_382.95748	382.957	1.019		C6H12NO12P3									9.52832e+06	1.14636e+07	1.08013e+07	9.94325e+06	9.83718e+06	1.3002e+07	9.96547e+06	8.57486e+06	9.02573e+06	8.15593e+06	2.85151e+07	2.4207e+07	2.28922e+06	2.43556e+07	2.8422e+07	2.82478e+07	2.22088e+07	2.2034e+07	2.35327e+07	1.9559e+07	2.2447e+07	1.82915e+07	1.77917e+07	1.18582e+07	1.6096e+07	1.62834e+07	1.16856e+07
pos-0.841_204.11095	204.111	0.841	n-(3-carboxypropanoyl)-n-hydroxyputrescine	C8H16N2O4									4.04176e+06	1.27579e+07	4.51139e+06	3.1347e+06	8.06588e+06	5.43493e+06	2.6006e+06	6.72692e+06	3.02153e+06	5.47346e+06	1.03682e+07	2.90186e+07	2.12407e+07	1.44781e+07	2.32503e+07	3.02634e+07	1.23953e+07	8.07897e+06	1.06302e+07	1.12599e+07	1.1093e+07	1.03326e+07	1.11922e+07	9.77957e+06	1.33376e+07	1.08605e+07	1.17803e+07
pos-5.274_501.2854	501.285	5.274	pe(20:4(5z,8z,11z,14z)/0:0)	C25H44NO7P	HMDB0011517	Lipids and lipid-like molecules	Glycerophospholipids						1.82357e+07	1.88664e+07	1.90851e+07	2.53573e+07	2.06481e+07	9.34694e+06	1.66986e+07	2.1918e+07	2.40739e+07	2.97498e+07	1.26635e+07	1.60209e+07	1.3489e+07	1.24776e+07	1.73e+07	1.6685e+07	1.795e+07	1.57088e+07	1.62832e+07	1.77992e+07	1.63414e+07	1.72873e+07	1.65995e+07	1.79131e+07	1.5731e+07	1.60552e+07	1.79002e+07
pos-2.044_131.05805	131.058	2.044	5-aminolevulinic acid	C5H9NO3	HMDB0001149	Organic acids and derivatives	Carboxylic acids and derivatives	C00430	Metabolism|Metabolism|Metabolism|Metabolism|Metabolism|Metabolism|Metabolism|Environmental Information Processing	Amino acid metabolism|Metabolism of cofactors and vitamins|Chemical structure transformation maps|Global and overview maps|Global and overview maps|Global and overview maps|Global and overview maps|Membrane transport	Glycine, serine and threonine metabolism|Porphyrin and chlorophyll metabolism|Biosynthesis of plant secondary metabolites|Metabolic pathways|Biosynthesis of secondary metabolites|Microbial metabolism in diverse environments|Biosynthesis of cofactors|ABC transporters	map00260|map00860|map01060|map01100|map01110|map01120|map01240|map02010	1.2134e+07	1.18463e+07	1.0803e+07	1.28537e+07	1.29805e+07	1.14008e+07	1.2319e+07	1.2211e+07	1.13546e+07	1.12416e+07	1.87346e+07	2.34351e+07	2.31037e+07	2.51283e+07	1.65391e+07	1.85599e+07	2.92381e+07	2.75338e+07	1.93229e+07	2.81749e+07	1.80083e+07	1.60344e+07	1.87422e+07	1.69819e+07	1.99241e+07	1.5617e+07	1.95697e+07
pos-3.823_193.10768	193.108	3.823		C7H11N7									1.89626e+07	3.29537e+06	2.42879e+07	1.59212e+07	1.5817e+07	2.3209e+07	1.89949e+07	2.21449e+07	2.02095e+07	2.03081e+07	2.06387e+07	1.57963e+07	1.74002e+06	2.64802e+07	1.59759e+07	4.3576e+06	1.93848e+07	2.96835e+07	2.39301e+07	1.85481e+07	1.98751e+07	1.878e+07	1.90406e+07	1.69557e+07	1.84703e+07	1.90562e+07	1.65862e+07
pos-1.431_112.02718	112.027	1.431	uracil	C4H4N2O2	HMDB0000300	Organoheterocyclic compounds	Diazines	C00106	Metabolism|Metabolism|Metabolism|Metabolism	Nucleotide metabolism|Metabolism of other amino acids|Metabolism of cofactors and vitamins|Global and overview maps	Pyrimidine metabolism|beta-Alanine metabolism|Pantothenate and CoA biosynthesis|Metabolic pathways	map00240|map00410|map00770|map01100	2.20417e+07	2.10092e+07	1.77287e+07	2.39916e+07	1.88343e+07	1.67754e+07	2.64329e+07	1.98889e+07	1.88568e+07	2.22234e+07	1.34937e+07	1.90035e+07	1.62425e+07	1.41071e+07	2.05239e+07	1.9248e+07	1.2779e+07	2.94535e+07	2.0348e+07	1.38603e+07	1.39113e+07	1.21302e+07	1.97375e+07	1.353e+07	1.91133e+07	2.04347e+07	1.25519e+07
pos-4.298_239.22467	239.225	4.298		C15H29NO									1.19589e+07	930989	9.79315e+06	1.89045e+06	3.6435e+06	6.73096e+06	3.54653e+06	3.42652e+06	9.20503e+06	13373004	2.93694e+06	1.15088e+06	2.17748e+07	1.20123e+06	3.66175e+06	2.69032e+06	6.11428e+06	3.22004e+06	2.32361e+06	1.7617e+06	2.23672e+07	2.56355e+07	2.46045e+07	2.5115e+07	1.98776e+07	2.31855e+07	2.42247e+07
pos-3.431_432.30211	432.302	3.431	beta-citraurin	C30H40O2	HMDB0035091	Lipids and lipid-like molecules	Prenol lipids	C20894	Metabolism|Metabolism|Metabolism	Biosynthesis of other secondary metabolites|Global and overview maps|Global and overview maps	Biosynthesis of various secondary metabolites - part 1|Metabolic pathways|Biosynthesis of secondary metabolites	map00999|map01100|map01110	2.02841e+07	4.53778e+06	2.6548e+07	2.82703e+07	6.02277e+06	1.83882e+06	2.17814e+06	1.92159e+06	2.82986e+06	1.06532e+07	1.56434e+06	954873	2.3791e+06	3.19986e+06	1.2965e+06	1.08553e+07	1.52747e+07	4.56725e+06	983803	2.12056e+06	6.86815e+06	6.53869e+06	6.12155e+06	5.86804e+06	6.77839e+06	6.25278e+06	6.13606e+06
pos-0.645_279.98558	279.986	0.645		C6HN8O4P									2.49493e+07	1.44826e+07	2.48198e+07	1.63274e+07	2.52248e+07	2.52128e+07	2.47195e+07	1.37722e+07	2.3775e+07	2.48302e+07	2.76441e+07	2.31964e+07	1.19669e+07	2.42878e+07	2.54748e+07	1.30168e+07	1.37505e+07	2.20569e+07	2.23618e+07	1.29997e+07	1.31936e+07	1.58325e+07	2.22617e+07	1.25175e+07	2.13278e+07	2.26793e+07	2.14539e+07
pos-10.948_72.05747	72.0575	10.948	butan-2-one	C4H8O	HMDB0000474	Organic oxygen compounds	Organooxygen compounds	C02845					2.60597e+07	1.3402e+07	1.9552e+07	2.81183e+07	1.717e+07	1.43212e+07	1.40859e+07	1.66884e+07	1.60386e+07	1.52571e+07	1.55109e+07	1.40037e+07	1.95323e+07	2.1737e+07	2.12767e+07	1.50821e+07	1.36833e+07	1.57124e+07	1.69527e+07	1.44388e+07	1.37803e+07	1.40048e+07	1.49863e+07	1.41766e+07	1.25226e+07	1.38699e+07	1.45503e+07
pos-0.901_459.07991	459.08	0.901		C15H28NO7P3S									986981	908109	1.45725e+06	856263	801786	1.21837e+06	799696	873380	1.09179e+06	1.32777e+06	1.58312e+07	2.14198e+07	2.01773e+07	2.76494e+07	1.48664e+06	1.35427e+06	2.83359e+07	2.69021e+07	2.82111e+07	2.81974e+07	1.33195e+07	1.35805e+07	1.29192e+07	1.40269e+07	14009149	1.3596e+07	1.45543e+07
pos-0.817_137.04753	137.048	0.817	trigonelline	C7H7NO2	HMDB0000875	Alkaloids and derivatives		C01004	Metabolism	Metabolism of cofactors and vitamins	Nicotinate and nicotinamide metabolism	map00760	3.32461e+06	5.97151e+06	24600921	5.30078e+06	1.51271e+06	2.86382e+07	8.78614e+06	4.75462e+06	2.58115e+06	3.05755e+06	2.4525e+06	4.21776e+06	1.19861e+07	787062	3.1235e+06	1.40134e+06	2.5492e+06	3.57753e+06	2.65609e+06	2.23545e+06	5.21023e+06	6.07248e+06	6.8889e+06	5.40922e+06	6.88771e+06	5.3422e+06	6.56811e+06
pos-0.646_80.007	80.007	0.646											2.35417e+07	2.60859e+07	2.37531e+07	2.80469e+07	2.68607e+07	2.25406e+07	2.53848e+07	2.71082e+07	2.47773e+07	2.6063e+07	1.99074e+07	2.36651e+07	1.22054e+07	2.01508e+07	2.20416e+07	2.3852e+07	2.23636e+07	2.06232e+07	1.97451e+07	2.50403e+07	2.37868e+07	2.49507e+07	2.17769e+07	2.33855e+07	2.11029e+07	2.29412e+07	2.28792e+07
pos-4.98_541.31684	541.317	4.98	pc(20:5(5z,8z,11z,14z,17z)/0:0)	C28H48NO7P									3.85467e+06	2.87217e+06	9.40503e+06	5.95583e+06	6.39786e+06	1.15101e+07	8.67303e+06	5.15179e+06	4.80023e+06	3.21587e+06	121024	2.79654e+07	5.43838e+06	2.67064e+06	3.22366e+06	2.51282e+06	2.73194e+07	4.08141e+06	1.79209e+06	3.76109e+06	5.46778e+06	5.11711e+06	5.0907e+06	4.82084e+06	6.12712e+06	6.91914e+06	6.93857e+06
pos-0.782_83.03703	83.037	0.782		C4H5NO									1.14738e+07	1.07076e+07	2.42526e+07	1.62175e+07	2.78229e+07	9.71135e+06	1.05608e+07	1.49405e+07	1.47679e+07	2.85102e+07	6.02081e+06	9.81068e+06	1.0604e+07	9.16164e+06	7.36095e+06	6.62294e+06	9.23139e+06	1.00728e+07	1.04829e+07	1.07067e+07	8.89026e+06	8.19901e+06	8.93357e+06	9.37262e+06	9.68904e+06	9.12572e+06	9.98891e+06
pos-0.819_660.09319	660.093	0.819		C25H28N2O15S2									1.38599e+06	3.62077e+06	976930	1.24256e+06	1.04037e+06	5.15543e+06	1.52073e+06	1.7576e+06	1.21043e+06	1.41595e+06	1.60357e+07	2.44737e+07	2.67433e+07	2.19608e+07	1.85872e+07	2.85468e+07	1.9196e+07	1.59971e+07	2.23013e+07	1.11519e+07	8.35805e+06	7.65355e+06	7.79029e+06	8.8533e+06	7.706e+06	7.62418e+06	1.00306e+07
pos-6.71_227.22453	227.225	6.71	myristamide	C14H29NO									1.7289e+06	1.63479e+06	1.38273e+06	1.42461e+06	908276	3.25415e+06	1.53986e+06	1.27417e+06	5.09596e+06	2.97376e+06	1.2445e+06	1.51881e+06	702166	4.74405e+06	420509	7.62137e+06	6.23615e+06	1.23038e+06	2.10255e+06	708946	1.84018e+07	2.12848e+07	2.21491e+07	2.4869e+07	1.88332e+07	2.08026e+07	2.26782e+07
pos-0.651_272.9473	272.947	0.651		C4H2N7O2P3									2.46837e+07	2.35915e+07	2.68779e+07	2.17509e+07	2.84743e+07	2.53326e+07	2.68021e+07	2.16088e+07	2.57029e+07	2.65257e+07	2.29785e+07	2.34487e+07	1.57878e+07	2.1448e+07	2.15608e+07	1.58459e+07	1.74736e+07	2.04576e+07	1.94077e+07	1.69695e+07	2.00016e+07	2.12552e+07	2.4235e+07	1.87949e+07	2.39168e+07	2.35154e+07	2.36043e+07
pos-0.648_101.01459	101.015	0.648		C2H4N3P									2.62769e+07	2.37894e+07	2.52555e+07	2.66868e+07	2.63541e+07	2.57135e+07	2.55802e+07	2.42123e+07	2.48875e+07	2.83526e+07	2.30942e+07	2.68389e+07	2.08501e+07	2.49235e+07	2.66202e+07	2.4714e+07	2.28504e+07	2.39078e+07	2.21473e+07	2.4621e+07	2.21764e+07	2.22795e+07	2.22762e+07	2.03605e+07	2.29397e+07	2.49574e+07	2.46635e+07
pos-0.646_152.02534	152.025	0.646		C5H5N4P									2.51699e+07	1.97655e+07	2.40575e+07	2.27577e+07	2.77453e+07	2.54455e+07	2.61633e+07	2.0405e+07	2.37631e+07	2.83306e+07	2.61947e+07	2.64046e+07	1.76153e+07	2.48237e+07	2.78828e+07	2.1542e+07	1.96264e+07	2.42275e+07	2.29184e+07	1.99745e+07	1.90236e+07	1.99314e+07	2.25195e+07	1.7338e+07	2.27117e+07	2.57748e+07	2.35875e+07
pos-1.252_133.99539	133.995	1.252		C4H7OPS									1.10742e+07	2.75317e+07	1.56693e+07	2.29573e+07	1.96267e+07	2.19271e+07	1.2876e+07	2.71881e+07	1.11207e+07	1.85774e+07	9.99929e+06	1.32197e+07	1.55535e+07	8.18595e+06	2.79781e+07	2.24253e+07	8.00987e+06	6.01736e+06	4.26829e+06	1.25018e+07	1.51066e+07	1.40012e+07	1.01915e+07	1.44334e+07	1.0624e+07	1.0608e+07	1.02626e+07
pos-7.195_150.08896	150.089	7.195		C6H14O4									2.99803e+06	1.6501e+06	2.83337e+06	5.10763e+06	4.54547e+06	5.85511e+06	6.43029e+06	7.0567e+06	4.12695e+06	3.51553e+06	4.25175e+06	3.55375e+06	2.58578e+06	4.49327e+06	6.50492e+06	4.12794e+06	6.60534e+06	5.21631e+06	2.39595e+06	2.5757e+06	1.8597e+07	2.22279e+07	2.3912e+07	2.45945e+07	1.95918e+07	2.07452e+07	2.31669e+07
pos-4.549_94.0782	94.0782	4.549	1,3,5-heptatriene	C7H10									1.20367e+07	8922021	1.16376e+07	2.74464e+07	1.04881e+07	1.10165e+07	8.4774e+06	1.06259e+07	1.09649e+07	9.65503e+06	1.09606e+07	9.54796e+06	9.50801e+06	1.226e+07	1.14673e+07	1.01093e+07	1.10184e+07	1.00304e+07	1.08101e+07	2.33428e+07	1.018e+07	1.03465e+07	1.01364e+07	1.02772e+07	1.02407e+07	9.68386e+06	8.6191e+06
pos-0.897_297.28015	297.28	0.897											2.15858e+07	1.80648e+07	2.76332e+07	2.19344e+07	2.14568e+07	2.60547e+07	1.96256e+07	1.59817e+07	2.46202e+07	2.81215e+07	2.15556e+07	1.77722e+07	9.82308e+06	2.05515e+07	2.70917e+07	1.71186e+07	1.20718e+07	1.92212e+07	2.39094e+07	1.53489e+07	1.73504e+07	1.86109e+07	1.8303e+07	1.55861e+07	1.91104e+07	2.24375e+07	1.68115e+07
pos-1.357_347.9809	347.981	1.357		C7H7ClN8O3P2									243891	231577	459768	243125	274890	216262	247487	232204	250978	1.12323e+06	1.84539e+07	2.72471e+07	2.26591e+07	2.54261e+07	171740	267713	2.54729e+07	2.47585e+07	2.46269e+07	2.23024e+07	2.13901e+07	1.86857e+07	1.93828e+07	1.74845e+07	2.01281e+07	1.89826e+07	1.82042e+07
pos-0.716_173.93063	173.931	0.716		C3HN2OP3									1.78351e+07	1.59321e+07	1.58844e+07	1.42432e+07	1.42497e+07	2.03007e+07	1.31265e+07	1.65353e+07	1.74641e+07	14309361	1.59183e+07	2.04343e+07	2.1864e+07	2.8585e+07	1.8223e+07	2.46205e+07	2.30097e+07	2.55937e+07	3.13348e+07	2.03102e+07	1.86414e+07	1.84468e+07	1.86793e+07	1.90106e+07	1.96667e+07	1.97161e+07	1.89492e+07
pos-4.347_222.08902	222.089	4.347	2e,4e,8e,10e-dodecatetraenedioic acid	C12H14O4									1.96846e+06	3.10951e+06	2.78528e+06	4.07386e+06	1.54961e+07	2.6168e+07	8.99581e+06	2.0678e+06	8.52831e+06	6.01806e+06	2.23775e+07	2.72089e+07	4.69256e+06	2.75201e+06	5.33914e+06	5.69098e+06	2.20319e+07	5.27223e+06	1.84455e+06	4.11907e+06	1.01905e+07	7.02695e+06	9.32441e+06	9.01181e+06	7.24841e+06	8.17956e+06	9.46669e+06
pos-0.646_110.99886	110.999	0.646		C3H2N3P									2.21899e+07	2.61212e+07	2.11206e+07	2.7204e+07	2.49443e+07	2.08416e+07	2.20181e+07	2.78953e+07	2.18357e+07	2.58366e+07	1.97886e+07	2.33528e+07	2.10673e+07	2.03674e+07	2.48599e+07	2.70273e+07	2.31837e+07	2.05208e+07	1.95356e+07	2.64382e+07	2.25999e+07	2.30059e+07	1.88271e+07	2.25058e+07	2.05348e+07	2.25579e+07	2.22671e+07
pos-10.953_354.0623	354.062	10.953		C6H14N10O4S2									1.84837e+07	1.87432e+07	1.91599e+07	1.98937e+07	2.17249e+07	1.9669e+07	2.59003e+07	2.09918e+07	2.09343e+07	1.90877e+07	1.79957e+07	1.76423e+07	1.78593e+07	2.1561e+07	2.03459e+07	2.11043e+07	27414147	2.20704e+07	2.19811e+07	1.53857e+07	1.45119e+07	1.58004e+07	1.7021e+07	1.50729e+07	1.71951e+07	1.81841e+07	1.70414e+07
pos-9.854_327.90729	327.907	9.854		C10HO9PS									1.81158e+07	2.405e+07	2.50368e+07	2.32897e+07	2.48691e+07	1.33076e+07	1.32626e+07	2.40735e+07	2.38954e+07	2.3902e+07	1.52676e+07	2.62093e+07	2.59412e+07	2.78205e+07	2.82951e+07	2.87904e+07	2.64061e+07	2.4883e+07	1.49931e+07	2.43163e+07	2.09465e+07	1.36324e+07	1.42413e+07	2.30068e+07	2.35724e+07	2.37535e+07	2.36412e+07
pos-4.608_377.23279	377.233	4.608		C18H36NO5P									8.51753e+06	1.1063e+07	8.61752e+06	1.13087e+07	8.03557e+06	7.95525e+06	1.46086e+07	1.16523e+07	9.89098e+06	1.06149e+07	11817278	1.90037e+07	2.57609e+07	1.15594e+07	1.48156e+07	1.16279e+07	1.32046e+07	1.37765e+07	9.48917e+06	1.25484e+07	1.166e+07	1.14009e+07	1.11617e+07	1.10766e+07	1.09082e+07	1.16272e+07	1.07468e+07
pos-0.938_272.04071	272.041	0.938		C6H13N2O8P									8.50593e+06	1.15966e+07	1.05344e+07	8.16983e+06	9.59637e+06	1.29575e+07	7.86366e+06	8.7338e+06	7.25356e+06	8.88936e+06	2.62405e+07	1.63512e+07	7.99472e+06	3.94803e+06	1.83013e+07	2.2479e+07	4.06525e+06	1.84992e+07	1.92336e+07	2.09413e+07	1.47971e+07	1.67629e+07	1.10626e+07	1.57493e+07	1.62151e+07	1.0399e+07	1.65437e+07
pos-4.418_355.27198	355.272	4.418	lmfa08020333	C20H37NO4									7.4857e+06	4.56971e+06	1.31565e+07	6.3005e+06	5.78826e+06	1.41617e+07	4.54581e+06	2.19205e+06	6.15585e+06	9.75836e+06	1.17851e+07	2.66893e+07	1.40092e+07	8.32806e+06	1.14376e+06	9.59372e+06	6.39263e+06	1.2418e+07	6.41334e+06	9.94071e+06	7.9941e+06	9.01743e+06	8.85983e+06	8.65379e+06	8.87638e+06	9.05418e+06	8.6885e+06
pos-3.307_129.0579	129.058	3.307	3-methylene-indolenine	C9H7N	HMDB0011664	Organoheterocyclic compounds	Indoles and derivatives						1.50348e+07	2.66354e+07	1.18065e+07	1.30562e+07	1.63303e+07	8.5115e+06	1.59494e+07	1.8258e+07	1.38467e+07	1.20401e+07	1.87731e+07	1.48626e+07	1.44173e+07	1.37139e+07	1.68455e+07	1.37129e+07	1.44745e+07	1.84727e+07	1.26592e+07	1.75726e+07	1.2147e+07	1.26854e+07	1.31078e+07	1.39343e+07	1.36252e+07	7.25723e+06	1.55899e+07
pos-9.698_819.61176	819.612	9.698	pc(o-18:0/22:6(4z,7z,10z,13z,16z,19z))	C48H86NO7P	HMDB0013422	Lipids and lipid-like molecules	Glycerophospholipids						3.78672e+06	1.54012e+07	9.53874e+06	1.22367e+07	1.627e+07	1.59457e+07	1.56043e+07	1.94535e+07	2.02866e+07	2.17792e+07	2.05497e+06	2.01645e+07	7.85396e+06	1.80977e+07	1.49529e+07	1.42705e+07	1.4486e+07	1.58236e+07	2.78342e+07	2.68132e+07	8.19612e+06	5.30114e+06	7.23082e+06	6.4169e+06	1.26553e+07	9.28216e+06	1.00953e+07
pos-1.235_142.09927	142.099	1.235	2-methyl-2e-heptenoic acid	C8H14O2									2.23014e+07	1.6935e+07	2.33856e+07	2.03134e+07	1.96009e+07	2.12258e+07	1.98797e+07	2.31512e+07	2.16689e+07	1.76948e+07	1.76771e+07	1.63683e+07	1.83391e+07	2.43312e+07	1.80081e+07	2.28869e+07	2.26804e+07	1.886e+07	2.54601e+07	1.85031e+07	2.43248e+07	2.05811e+07	1.82461e+07	1.98896e+07	1.78867e+07	1.62176e+07	1.70932e+07
pos-1.264_172.07074	172.071	1.264		C4H8N6O2									1.05025e+07	1.57824e+07	13276249	1.42809e+07	1.4828e+07	1.02094e+07	8.47219e+06	1.16036e+07	6.87856e+06	1.43454e+07	1.34331e+07	1.35627e+07	1.55171e+07	4.73742e+06	2.77643e+07	2.58319e+07	211132	514945	336817	287141	1.11392e+07	1.04759e+07	8.04804e+06	1.0246e+07	8.36889e+06	8.17383e+06	7.71118e+06
pos-4.562_463.27548	463.275	4.562	[similar to: taurochenodeoxycholic acid; 未mass: -36.0213 da]	C28H38N3OP									1.25061e+07	1.15227e+07	164646	6.00714e+06	818704	1.92228e+06	9.2857e+06	400098	2.94807e+06	1.25937e+07	2.60099e+07	4.19681e+06	3.05116e+06	6.84129e+06	8.94165e+06	159283	4.63988e+06	3.27701e+06	5.02539e+06	1.27029e+07	6.62376e+06	6.92555e+06	6.69738e+06	6.46915e+06	6.36282e+06	6.48132e+06	4.78513e+06
pos-0.705_303.88836	303.888	0.705											1.63554e+07	1.81142e+07	1.72619e+07	1.55675e+07	1.61357e+07	2.01319e+07	1.5386e+07	1.65055e+07	1.46627e+07	1.47426e+07	2.11973e+07	2.53545e+07	2.54614e+07	2.54241e+07	2.26107e+07	2.79047e+07	2.32591e+07	2.51311e+07	2.75926e+07	2.23488e+07	2.07751e+07	2.12422e+07	2.22565e+07	2.11123e+07	2.20128e+07	2.1243e+07	2.13449e+07
pos-9.816_270.90858	270.909	9.816		C8H3NO2P2S2									2.48934e+07	1.00262e+07	2.46833e+07	1.07068e+07	2.42767e+07	2.5183e+07	2.23847e+07	2.50433e+07	1.24146e+07	1.12568e+07	1.13801e+07	2.5664e+07	2.53779e+07	1.14668e+07	1.00691e+07	1.10227e+07	9.34082e+06	1.1111e+07	1.14639e+07	1.02923e+07	1.10558e+07	1.18064e+07	1.15933e+07	1.19096e+07	9.00759e+06	1.00549e+07	8.78304e+06
pos-10.281_161.9906	161.991	10.281		C5H7O2PS									2.36656e+07	2.59259e+07	2.62913e+07	2.57571e+07	2.61169e+07	2.53878e+07	24936075	2.64582e+07	2.89284e+07	2.65281e+07	2.46355e+07	2.52091e+07	2.43996e+07	2.69728e+07	2.61179e+07	2.74171e+07	2.55322e+07	2.42869e+07	2.91145e+07	2.35108e+07	2.30744e+07	2.33023e+07	2.30481e+07	2.31732e+07	2.17179e+07	2.42078e+07	2.53934e+07
pos-9.809_139.98807	139.988	9.809	acetylphosphate	C2H5O5P	HMDB0001494	Organic acids and derivatives	Organic phosphoric acids and derivatives	C00227	Metabolism|Metabolism|Metabolism|Metabolism|Metabolism|Metabolism|Metabolism	Metabolism of other amino acids|Carbohydrate metabolism|Energy metabolism|Energy metabolism|Global and overview maps|Global and overview maps|Global and overview maps	Taurine and hypotaurine metabolism|Pyruvate metabolism|Methane metabolism|Carbon fixation pathways in prokaryotes|Metabolic pathways|Microbial metabolism in diverse environments|Carbon metabolism	map00430|map00620|map00680|map00720|map01100|map01120|map01200	2.43844e+07	2.36341e+07	2.39255e+07	2.34459e+07	2.30256e+07	2.19925e+07	2.31873e+07	2.52432e+07	2.72274e+07	2.42773e+07	2.33123e+07	2.32829e+07	2.24533e+07	2.61496e+07	2.31593e+07	2.53514e+07	2.17486e+07	2.40775e+07	2.58383e+07	2.34425e+07	2.36199e+07	2.38238e+07	2.17971e+07	2.34195e+07	2.17116e+07	2.22827e+07	2.28064e+07
pos-1.259_223.05514	223.055	1.259		C5H13N5OS2									1.46443e+07	1.60731e+07	1.13115e+07	1.41979e+07	1.26873e+07	1.22942e+07	2.5908e+07	1.73822e+07	1.39675e+07	1.21903e+07	5.84854e+06	1.15965e+07	1.30758e+07	1.26688e+07	1.1958e+07	1.62246e+07	1.44721e+07	1.16651e+07	1.56029e+07	1.47472e+07	1.44597e+07	1.3303e+07	8.44751e+06	1.20933e+07	1.17019e+07	1.29617e+07	1.19048e+07
pos-0.738_263.83709	263.837	0.738		C3H4ClP3S3									3.62707e+06	4.59291e+06	2.7029e+06	2.61224e+06	2.62485e+06	7.05498e+06	2.38938e+06	3.0172e+06	2.38818e+06	2.27722e+06	8.82884e+06	1.78209e+07	2.24757e+07	2.79487e+07	1.08186e+07	2.7762e+07	2.27814e+07	2.00258e+07	2.74858e+07	1.55612e+07	1.10688e+07	1.11599e+07	1.03489e+07	1.16947e+07	1.05135e+07	1.02144e+07	1.1285e+07
pos-0.652_361.87857	361.879	0.652		C2HN6O8P3S									2.0371e+07	2.60297e+07	21555008	2.28082e+07	2.55974e+07	2.09759e+07	2.30277e+07	2.41951e+07	2.11778e+07	2.30415e+07	1.65224e+07	2.10405e+07	1.63379e+07	1.6515e+07	1.73596e+07	1.59389e+07	1.64797e+07	1.60876e+07	1.41946e+07	1.89153e+07	2.03421e+07	1.9989e+07	1.99781e+07	2.01664e+07	20116055	2.03122e+07	2.0422e+07
pos-4.222_243.18325	243.183	4.222	n-undecanoylglycine	C13H25NO3	HMDB0013286	Organic acids and derivatives	Carboxylic acids and derivatives						1.1995e+07	1.5479e+07	2.46463e+07	9.78829e+06	9.60827e+06	1.84998e+07	1.20723e+07	1.00477e+07	2.29469e+07	1.51719e+07	1.12835e+07	1.30919e+07	1.63766e+07	1.32367e+07	1.14685e+07	1.49165e+07	1.15165e+07	1.72557e+07	2.09e+07	1.39232e+07	2.03578e+07	2.20409e+07	2.15351e+07	1.9919e+07	2.18049e+07	25434141	2.42045e+07
pos-1.286_246.0849	246.085	1.286	aspartylhydroxyproline	C9H14N2O6	HMDB0011160	Organic acids and derivatives	Carboxylic acids and derivatives						6.98672e+06	8.50634e+06	5.67376e+06	7.02273e+06	7.80118e+06	8.78317e+06	5.94123e+06	7.35164e+06	5.4736e+06	9.49973e+06	1.30049e+07	2.1968e+07	1.79253e+07	1.84764e+07	1.61077e+07	2.03571e+07	2.61571e+07	2.16065e+07	2.82276e+07	2.20094e+07	1.10942e+07	1.18528e+07	1.29922e+07	1.27413e+07	1.19521e+07	1.53989e+07	1.38411e+07
pos-0.075_170.14166	170.142	0.075		C9H18N2O									2.56225e+07	2.31712e+07	2.60247e+07	2.32022e+07	2.36513e+07	2.44634e+07	2.40706e+07	2.51939e+07	2.58799e+07	2.37734e+07	1.95779e+07	2.27712e+07	2.23859e+07	2.72604e+07	2.50584e+07	2.53106e+07	2.45043e+07	2.38852e+07	2.77286e+07	2.41891e+07	2.36484e+07	1.94536e+07	2.12591e+07	2.0961e+07	2.30222e+07	2.12879e+07	2.36482e+07
pos-9.946_129.00066	129.001	9.946											2.00883e+07	2.32847e+07	2.52882e+07	1.97381e+07	1.79824e+07	2.55971e+07	2.39532e+07	2.53985e+07	2.77264e+07	1.84929e+07	1.45838e+07	1.69399e+07	1.54975e+07	2.87705e+07	2.53498e+07	2.24758e+07	1.84535e+07	2.62645e+07	2.48699e+07	2.52526e+07	2.3622e+07	1.61944e+07	1.56623e+07	1.78956e+07	2.22871e+07	1.83828e+07	2.35175e+07
pos-1.327_158.10537	158.105	1.327		C7H14N2O2									410623	115143	99728.6	109198	337290	88792.6	234224	480185	117692	110535	334065	1.14893e+07	1.09721e+07	9.39821e+06	139422	129633	2.59961e+07	736533	1.38824e+07	2.19987e+07	5.1717e+06	4.85053e+06	4.19425e+06	5.49685e+06	4.28327e+06	4.63834e+06	4.09556e+06
pos-0.648_217.94066	217.941	0.648		C2H7N2O2PS3									2.21325e+07	2.56517e+07	2.00102e+07	2.45864e+07	2.44732e+07	2.07051e+07	2.25179e+07	2.3928e+07	2.02663e+07	2.38892e+07	1.84468e+07	2.24484e+07	1.90481e+07	1.88227e+07	2.10687e+07	2.10221e+07	1.95151e+07	1.78921e+07	1.54527e+07	2.20757e+07	2.10045e+07	1.99027e+07	1.77717e+07	2.00013e+07	1.93826e+07	1.94706e+07	2.07831e+07
pos-0.845_144.08975	144.09	0.845	adipamide	C6H12N2O2									7.12089e+06	4.87125e+06	6.94001e+06	4.81928e+06	7.83e+06	1.35147e+07	3.57589e+06	7.48451e+06	6.31399e+06	4.67315e+06	1.64221e+07	2.35012e+07	1.11202e+07	8.05442e+06	1.91861e+07	2.72091e+07	6.77456e+06	6.30517e+06	6.5246e+06	7.22235e+06	1.2557e+07	1.18514e+07	1.25416e+07	1.25466e+07	9.87065e+06	1.42221e+07	1.32178e+07
pos-5.886_281.27146	281.271	5.886	oleamide	C18H35NO	HMDB0002117	Lipids and lipid-like molecules	Fatty Acyls	C19670					1.63335e+07	1.40443e+07	1.51668e+07	1.34073e+07	1.37924e+07	1.55537e+07	1.51649e+07	1.47313e+07	1.60392e+07	1.41683e+07	1.84568e+07	1.44135e+07	1.41277e+07	1.71186e+07	1.45719e+07	1.58862e+07	1.40603e+07	1.52554e+07	1.67571e+07	1.41548e+07	1.6305e+07	2.05262e+07	2.26783e+07	2.27905e+07	1.48599e+07	1.81989e+07	1.60772e+07
pos-9.283_374.33899	374.339	9.283	1-o-(2r-hydroxy-nonadecyl)-sn-glycerol	C22H46O4									892339	323977	797313	826563	1.97488e+06	831433	585555	1.00696e+06	390637	897802	788193	236479	923749	930238	160269	1.13844e+06	668513	499372	762488	281629	1.64128e+07	2.02425e+07	1.98277e+07	2.27269e+07	1.54677e+07	1.60582e+07	1.66911e+07
pos-9.809_180.98059	180.981	9.809		C2H5N3O3P2									2.20152e+07	2.07567e+07	2.08623e+07	2.00525e+07	2.17732e+07	1.94189e+07	2.0166e+07	2.26606e+07	2.3427e+07	2.09731e+07	2.13188e+07	1.95479e+07	2.00667e+07	2.37561e+07	2.17133e+07	2.25146e+07	2.08962e+07	2.08318e+07	2.33931e+07	2.06291e+07	2.19956e+07	2.3005e+07	2.07984e+07	2.1038e+07	1.8287e+07	1.92885e+07	2.02333e+07
pos-4.863_370.31924	370.319	4.863		C21H42N2O3									1.392e+07	2.27178e+06	1.42112e+07	2.46883e+06	3.7772e+06	9.00063e+06	3.69983e+06	5.39694e+06	2.15746e+07	1.6446e+07	2.02991e+06	2.51738e+06	1.74809e+07	2.38484e+06	5.73647e+06	4.31602e+06	7.57419e+06	6.26976e+06	7.61986e+06	3.14945e+06	1.73686e+07	1.77836e+07	19024763	1.90499e+07	1.96566e+07	2.19848e+07	24443118
pos-5.554_990.66423	990.664	5.554	gm4(d18:1/16:0)	C51H94N2O16									8.39745e+06	1.27809e+07	1.19727e+07	1.55208e+07	1.26407e+07	5.5762e+06	1.53e+07	1.47571e+07	5.91852e+06	1.66552e+07	1.12343e+07	1.56839e+07	2.43907e+07	1.25751e+07	2.33055e+07	9.54052e+06	1.32915e+07	1.14774e+07	3.89767e+06	9.45038e+06	1.02694e+07	9.76266e+06	1.08413e+07	1.11747e+07	8.96575e+06	1.09769e+07	1.04889e+07
pos-9.285_391.36553	391.366	9.285		C18H45N7O2									997540	363441	910317	765202	2.05012e+06	925013	628580	1.13405e+06	486286	875633	1.16415e+06	395075	1.18811e+06	1.07079e+06	298348	974198	689516	508024	898139	366743	1.66131e+07	2.01256e+07	2.00768e+07	2.26222e+07	1.24329e+07	1.64839e+07	1.72461e+07
pos-9.807_313.93555	313.936	9.807		C5H11ClO7S3									1.93155e+07	1.7364e+07	1.83648e+07	1.83208e+07	1.8032e+07	1.81072e+07	1.7812e+07	1.96623e+07	2.0888e+07	1.91276e+07	1.97683e+07	1.83277e+07	1.76083e+07	2.04412e+07	1.74702e+07	1.90666e+07	1.81322e+07	1.95947e+07	2.15092e+07	1.75775e+07	1.92753e+07	2.28907e+07	2.12675e+07	2.08553e+07	1.6456e+07	1.81576e+07	1.62414e+07
pos-0.797_672.10886	672.109	0.797		C21H30N4O17P2									6.16835e+06	9.9623e+06	2.37998e+07	1.14635e+07	9.77641e+06	7.74202e+06	1.12197e+07	1.77125e+07	5.58151e+06	2.58767e+07	1.72743e+07	8.58428e+06	7.43603e+06	5.5725e+06	1.83646e+07	9.93761e+06	4.7151e+06	5.90991e+06	9.01008e+06	7.59616e+06	7.50508e+06	6.67488e+06	7.92702e+06	7.27369e+06	6.99332e+06	8.18508e+06	7.39671e+06
pos-4.889_397.31902	397.319	4.889	trans-hexadec-2-enoyl carnitine	C23H43NO4	HMDB0006317	Lipids and lipid-like molecules	Fatty Acyls						8.76992e+06	4.93195e+06	5.5231e+06	2.52422e+07	1.0794e+07	7.85993e+06	7.9777e+06	6.0831e+06	1.3447e+07	1.01409e+07	1.04972e+07	1.07456e+07	8.94461e+06	7.82261e+06	1.22726e+07	2.43928e+07	1.05617e+07	9.83464e+06	1.4066e+07	1.8717e+07	1.10762e+07	1.09083e+07	1.17153e+07	1.12879e+07	11121272	8.19628e+06	6.83091e+06
pos-1.613_148.01135	148.011	1.613		C5H9OPS									2.81723e+06	378223	5.43372e+06	2.51986e+07	8.69881e+06	1.15641e+07	301575	356435	1.20805e+07	2.52889e+06	249065	345890	366660	252447	1.11419e+06	8.6873e+06	351251	240117	6.40588e+06	9.53617e+06	3.81252e+06	4.21646e+06	4.15367e+06	3.84219e+06	4.07638e+06	4.34849e+06	4.49023e+06
pos-10.955_138.03153	138.032	10.955	4-hydroxybenzoic acid	C7H6O3	HMDB0000500	Benzenoids	Benzene and substituted derivatives	C00156	Metabolism|Metabolism|Metabolism|Metabolism|Metabolism|Metabolism|Metabolism|Metabolism|Metabolism|Metabolism|Metabolism|Metabolism|Drug Development	Metabolism of cofactors and vitamins|Xenobiotics biodegradation and metabolism|Xenobiotics biodegradation and metabolism|Xenobiotics biodegradation and metabolism|Xenobiotics biodegradation and metabolism|Metabolism of cofactors and vitamins|Chemical structure transformation maps|Global and overview maps|Global and overview maps|Global and overview maps|Global and overview maps|Global and overvie…	Ubiquinone and other terpenoid-quinone biosynthesis|Benzoate degradation|Bisphenol degradation|Toluene degradation|Aminobenzoate degradation|Folate biosynthesis|Biosynthesis of phenylpropanoids|Metabolic pathways|Biosynthesis of secondary metabolites|Microbial metabolism in diverse environments|Degradation of aromatic compounds|Biosynthesis of cofactors|Benzoic acid family	map00130|map00362|map00363|map00623|map00627|map00790|map01061|map01100|map01110|map01120|map01220|map01240|map07110	2.19604e+07	1.95854e+07	2.1335e+07	2.15968e+07	2.34896e+07	2.30482e+07	2.2931e+07	2.43058e+07	2.42278e+07	2.0977e+07	2.247e+07	1.89396e+07	1.93633e+07	2.33564e+07	2.18394e+07	2.30714e+07	2.45735e+07	2.59717e+07	2.68882e+07	2.07639e+07	1.63551e+07	1.71158e+07	1.62527e+07	1.72364e+07	2.12342e+07	1.83512e+07	1.76934e+07
pos-3.253_184.12098	184.121	3.253	n-(3-acetamidopropyl)pyrrolidin-2-one	C9H16N2O2	HMDB0061384	Organoheterocyclic compounds	Pyrrolidines						1.5387e+07	8.9856e+06	1.92083e+07	1.48977e+07	1.31729e+07	1.14548e+07	2.47551e+07	1.92434e+07	1.42384e+07	1.18154e+07	22181605	9.16255e+06	1.38333e+07	2.09599e+07	1.3456e+07	2.34326e+07	1.62385e+07	1.57953e+07	9.10229e+06	1.15599e+07	1.49867e+07	1.41188e+07	1.36616e+07	1.3916e+07	1.43163e+07	1.36308e+07	1.44803e+07
pos-6.871_335.3183	335.318	6.871	pipericine	C22H41NO	HMDB0031678	Lipids and lipid-like molecules	Fatty Acyls						3.9496e+06	6.99773e+06	5.42037e+06	1.80184e+06	2.8375e+06	6.60759e+06	4.44386e+06	1.33079e+06	4.61885e+06	2.64004e+06	4.16239e+06	1.95019e+06	4.99049e+06	2.61234e+06	1.54671e+06	5.2333e+06	1.24165e+06	4.54142e+06	3.90684e+06	5.60537e+06	1.49514e+07	1.1086e+07	2.25025e+07	2.09907e+07	1.37724e+07	1.52576e+07	1.35169e+07
pos-1.283_103.04547	103.045	1.283	(锟斤拷)-2-methylthiazolidine	C4H9NS									1.67077e+07	2.48958e+07	8.79377e+06	1.05311e+07	1.21703e+07	1.28028e+07	1.72459e+07	1.14095e+07	1.10582e+07	2.15833e+07	1.98932e+07	1.22344e+07	1.61905e+07	1.33657e+07	1.31328e+07	6.6157e+06	2.31423e+07	9.63065e+06	8.82592e+06	1.66742e+07	1.33069e+07	1.36469e+07	1.24864e+07	1.31163e+07	1.2668e+07	1.39206e+07	1.27666e+07
pos-0.72_273.86583	273.866	0.72											2.58184e+06	2.40582e+06	2.01107e+06	1.72021e+06	1.46491e+06	4.7331e+06	1.35804e+06	1.89331e+06	1.74081e+06	1.37896e+06	1.0038e+07	1.13405e+07	1.83617e+07	2.17696e+07	1.24683e+07	2.25223e+07	1.50203e+07	1.4858e+07	2.84768e+07	9.24898e+06	6.86791e+06	6.57002e+06	6.3722e+06	6.91247e+06	6.46955e+06	6.53212e+06	6.24459e+06
pos-4.14_198.16183	198.162	4.14	5-methyl-2-undecenoic acid	C12H22O2									9.44384e+06	7.74286e+06	9.35369e+06	5.55855e+06	5.7263e+06	4.60049e+06	1.33249e+07	5.85397e+06	5.23273e+06	7.51276e+06	1.05748e+07	3.52184e+06	6.88067e+06	1.6847e+06	5.73472e+06	5.92394e+06	2.49492e+07	4.58471e+06	1.02061e+07	9.18418e+06	3.8394e+06	3.37291e+06	3.3784e+06	3.42465e+06	3.69757e+06	3.91175e+06	3.89555e+06
pos-9.813_152.99734	152.997	9.813		C6H4NO2P									2.34124e+07	2.11259e+07	2.18142e+07	2.11633e+07	2.31259e+07	2.11644e+07	2.00712e+07	22095307	2.5455e+07	2.18424e+07	2.26797e+07	2.14613e+07	2.07089e+07	2.47152e+07	2.20547e+07	2.29515e+07	2.14816e+07	2.11867e+07	2.38781e+07	21580892	2.03325e+07	2.236e+07	2.17489e+07	1.95119e+07	2.01722e+07	2.14102e+07	2.12125e+07
pos-3.506_157.18287	157.183	3.506		C10H23N									2.30223e+07	2.28912e+07	2.36602e+07	2.30536e+07	2.32284e+07	2.32508e+07	2.27503e+07	2.48387e+07	2.3869e+07	2.38755e+07	2.25383e+07	2.17593e+07	1.83616e+07	2.50278e+07	2.42703e+07	2.41114e+07	2.21246e+07	2.40529e+07	2.7285e+07	2.26872e+07	2.10859e+07	2.20298e+07	2.08935e+07	2.07498e+07	2.16631e+07	2.4118e+07	2.1097e+07
pos-7.391_511.45957	511.46	7.391	lignoceroylcarnitine	C31H61NO4	HMDB0240665								3.65767e+06	6.3763e+06	6.67263e+06	6.9386e+06	4.12442e+06	6.79989e+06	3.72321e+06	4.99769e+06	4.61869e+06	7.95585e+06	6.34344e+06	1.8128e+07	7.2762e+06	5.46514e+06	8.62411e+06	3.29475e+06	5.67465e+06	2.54469e+07	6.5145e+06	3.7705e+06	6.39673e+06	9.6884e+06	8.83556e+06	7.83364e+06	6.73278e+06	7.41338e+06	6.47437e+06
pos-3.801_191.16726	191.167	3.801		C13H21N									2.41031e+07	2.18232e+07	2.37662e+07	2.32634e+07	2.26396e+07	2.27419e+07	2.26546e+07	2.31219e+07	2.43998e+07	2.40115e+07	2.23213e+07	2.21374e+07	2.11452e+07	2.57203e+07	2.36274e+07	2.36974e+07	2.2051e+07	2.39606e+07	2.82188e+07	2.21159e+07	20933639	2.15356e+07	1.79888e+07	1.99223e+07	2.2188e+07	2.27723e+07	2.05955e+07
pos-4.343_235.15475	235.155	4.343		C10H17N7									1.43649e+07	8.08834e+06	1.41759e+07	6.28915e+06	5.5631e+06	1.86947e+07	6.25344e+06	9.23859e+06	1.59461e+07	8.71371e+06	1.67567e+07	1.02489e+07	1.4992e+07	1.47813e+07	1.04411e+07	1.14203e+07	1.0495e+07	1.26927e+07	1.95495e+07	1.09602e+07	19724630	2.01244e+07	2.11862e+07	2.17122e+07	1.50923e+07	1.57187e+07	1.51447e+07
pos-0.746_205.88648	205.886	0.746		CHCl2N2O2PS									1.80308e+07	1.74782e+07	1.342e+07	2.42464e+07	2.29919e+07	1.34871e+07	2.07784e+07	2.13302e+07	2.04502e+07	1.90164e+07	2.53545e+06	4.8385e+06	2.84281e+06	5.43797e+06	2.24455e+06	3.16945e+06	5.67208e+06	6.55505e+06	3.95017e+06	7.64148e+06	9.29073e+06	9.60745e+06	8.90963e+06	9.3009e+06	9.07973e+06	8.25509e+06	9.62285e+06
pos-9.316_138.98029	138.98	9.316											1.89953e+07	1.6469e+07	1.69878e+07	1.52558e+07	1.66825e+07	1.77317e+07	1.73666e+07	1.64331e+07	1.89454e+07	1.67768e+07	2.0575e+07	1.76865e+07	1.95705e+07	2.0069e+07	1.66849e+07	1.71319e+07	17489570	1.84338e+07	2.01444e+07	1.7508e+07	2.21539e+07	1.96892e+07	19881352	1.86896e+07	1.62792e+07	1.55238e+07	1.53952e+07
pos-5.555_123.99245	123.992	5.555	phosphonoacetaldehyde	C2H5O4P				C03167	Metabolism|Metabolism|Metabolism|Metabolism|Metabolism	Metabolism of other amino acids|Biosynthesis of other secondary metabolites|Global and overview maps|Global and overview maps|Global and overview maps	Phosphonate and phosphinate metabolism|Biosynthesis of various secondary metabolites - part 2|Metabolic pathways|Biosynthesis of secondary metabolites|Microbial metabolism in diverse environments	map00440|map00998|map01100|map01110|map01120	7.00664e+06	1.10027e+07	1.03671e+07	1.17344e+07	1.06154e+07	9.21681e+06	9.591e+06	1.29483e+07	1.05314e+07	1.03361e+07	8.11354e+06	1.07565e+07	1.15558e+07	9.85113e+06	1.40668e+07	2.55074e+07	1.11241e+07	1.14517e+07	9.03183e+06	1.00884e+07	7.06467e+06	6.45704e+06	6.42151e+06	6.39884e+06	1.03474e+07	1.03188e+07	1.00057e+07
pos-3.522_113.12036	113.12	3.522		C7H15N									2.48106e+06	2.96644e+06	1.46304e+06	2.43897e+06	1.61353e+06	3.16605e+06	2.35613e+07	1.89748e+06	1.46628e+06	2.67123e+06	4.46005e+06	1.92988e+06	2.3577e+06	1.08804e+06	1.63523e+06	1.16299e+06	1.36946e+06	1.80644e+06	2.83618e+06	818696	2.84352e+06	2.85132e+06	2.77804e+06	2.84288e+06	3.08969e+06	2.99861e+06	3.04996e+06
pos-0.802_188.06583	188.066	0.802	(z)-1-(methylthio)-5-phenyl-1-penten-3-yne	C12H12S	HMDB0032688	Benzenoids	Benzene and substituted derivatives						7.75251e+06	7.60689e+06	1.47548e+07	1.31495e+07	1.35291e+07	9.03323e+06	9.56599e+06	1.01631e+07	6.77124e+06	1.24278e+07	2.09679e+07	6.60254e+06	9.40939e+06	2.23149e+06	2.50114e+07	1.53181e+07	611813	594559	570907	480173	7.95283e+06	8.19289e+06	5.45629e+06	4.81464e+06	8.8814e+06	9.42145e+06	7.84652e+06
pos-0.73_312.20638	312.206	0.73	oseltamivir	C16H28N2O4	HMDB0014343	Organic acids and derivatives	Carboxylic acids and derivatives	C08092					6.0829e+06	6.10573e+06	7.19116e+06	5.81067e+06	6.31243e+06	7.62194e+06	5.48174e+06	6.20471e+06	5.83569e+06	6.98205e+06	1.31812e+07	2.38699e+07	1.20531e+07	1.57258e+07	1.42261e+07	1.11329e+07	1.04811e+07	1.04118e+07	1.16898e+07	9.68515e+06	9.16733e+06	7.74387e+06	7.31497e+06	7.41578e+06	8.97718e+06	8.18882e+06	8.47208e+06
pos-4.598_615.16929	615.169	4.598		C35H22N9OP									2.45805e+07	3.8796e+06	2.1312e+06	2.24692e+06	1.35461e+06	6.33235e+06	5.04719e+06	1.17109e+07	2.80597e+06	2.89776e+06	5.04709e+06	4.49511e+06	3.97032e+06	7.8377e+06	4.96594e+06	1.10651e+07	3.30652e+06	2.83557e+06	2.99882e+06	3.48953e+06	3.7524e+06	3.58112e+06	3.72419e+06	3.30906e+06	3.34396e+06	3.18615e+06	3.048e+06
pos-4.868_218.16686	218.167	4.868	nootkatone	C15H22O				C17914					1.69797e+07	1.51482e+07	1.65112e+07	1.67055e+07	1.69134e+07	1.73226e+07	1.65164e+07	1.71828e+07	1.75834e+07	1.59077e+07	1.628e+07	1.55196e+07	1.46344e+07	1.71229e+07	1.7706e+07	1.75517e+07	1.73379e+07	1.72664e+07	1.78354e+07	1.60318e+07	2.14477e+07	1.14656e+07	1.74646e+07	2.13322e+07	1.9652e+07	1.60776e+07	1.91613e+07
pos-5.749_200.11982	200.12	5.749	2-(2-methylpropoxy)naphthalene	C14H16O	HMDB0035076	Benzenoids	Naphthalenes						2.44696e+07	2.01923e+07	2.07976e+07	1.95783e+07	2.17338e+07	2.20256e+07	1.91513e+07	2.07163e+07	2.26456e+07	1.98095e+07	2.11364e+07	1.95142e+07	1.88977e+07	2.20535e+07	1.98358e+07	2.26517e+07	1.90561e+07	2.25679e+07	2.41293e+07	2.08453e+07	2.00297e+07	1.94727e+07	1.92084e+07	1.88829e+07	1.88165e+07	2.066e+07	1.93996e+07
pos-3.722_446.31786	446.318	3.722	3-hydroxysintaxanthin	C31H42O2	HMDB0035641	Lipids and lipid-like molecules	Prenol lipids						5.61499e+06	1.03465e+07	9.10095e+06	1.45564e+07	2.43447e+07	99569.4	1.73866e+07	1.25175e+07	110609	1.6246e+06	3.13256e+06	5.15895e+06	1.26565e+07	1.69912e+06	1.1115e+07	1.77246e+07	3.87374e+06	108555	4.29678e+06	1.56411e+07	7.79398e+06	7.0757e+06	7.51237e+06	6.98177e+06	7.30981e+06	7.94026e+06	7.29704e+06
pos-4.166_333.23012	333.23	4.166	pentoxyverine	C20H31NO3									4.01801e+06	610344	5.39157e+06	279826	1.71963e+06	4.38614e+06	1.31205e+06	91282.3	1.22655e+06	5.71154e+06	567067	588358	453348	421359	464086	149414	182249	212937	86355.9	453672	1.23655e+07	1.76927e+07	2.01926e+07	2.05435e+07	1.61193e+07	2.07528e+07	2.27742e+07
pos-4.16_327.24069	327.241	4.16	lmfa08020334	C18H33NO4									1.57204e+07	7.73143e+06	1.08813e+07	1.40078e+07	9.78797e+06	2.3715e+07	9.31084e+06	1.02346e+07	1.32481e+07	1.15012e+07	2.31277e+07	2.19622e+07	1.44539e+07	1.41762e+07	6.72692e+06	1.33798e+07	9.40688e+06	1.55266e+07	8.62685e+06	7.49204e+06	1.24275e+07	1.24399e+07	1.27956e+07	1.22912e+07	1.22262e+07	1.29634e+07	1.20924e+07
pos-3.079_117.05772	117.058	3.079	indole	C8H7N	HMDB0000738	Organoheterocyclic compounds	Indoles and derivatives	C00463	Metabolism|Metabolism|Metabolism|Metabolism|Metabolism|Organismal Systems	Amino acid metabolism|Amino acid metabolism|Biosynthesis of other secondary metabolites|Global and overview maps|Global and overview maps|Digestive system	Tryptophan metabolism|Phenylalanine, tyrosine and tryptophan biosynthesis|Benzoxazinoid biosynthesis|Metabolic pathways|Biosynthesis of secondary metabolites|Protein digestion and absorption	map00380|map00400|map00402|map01100|map01110|map04974	1.14384e+07	2.35137e+07	1.02631e+07	1.78296e+07	1.12882e+07	9.46877e+06	1.04384e+07	1.5362e+07	1.44391e+07	9.61171e+06	9.9199e+06	1.2631e+07	1.61642e+07	1.90417e+07	9.78985e+06	1.37962e+07	1.64055e+07	1.4216e+07	1.09142e+07	1.5059e+07	1.51187e+07	1.42607e+07	1.68955e+07	1.56803e+07	1.54728e+07	9.21186e+06	1.16031e+07
pos-0.829_103.0632	103.063	0.829	2s-amino-butanoic acid	C4H9NO2	HMDB0000452	Organic acids and derivatives	Carboxylic acids and derivatives	C02356	Metabolism|Metabolism	Amino acid metabolism|Global and overview maps	Cysteine and methionine metabolism|Metabolic pathways	map00270|map01100	1.73166e+07	1.77756e+07	9.31272e+06	2.07222e+07	1.48225e+07	1.85155e+07	2.31915e+07	1.19981e+07	1.69676e+07	1.77864e+07	1.21758e+07	2.08649e+07	2.01052e+07	1.7974e+07	1.68487e+07	1.54004e+07	2.03587e+07	1.95891e+07	2.2013e+07	2.33605e+07	1.71343e+07	1.80099e+07	1.75278e+07	1.70061e+07	1.62593e+07	1.81279e+07	1.79851e+07
pos-0.738_190.06928	190.069	0.738		C5H10N4O4									1.37161e+07	2.0593e+07	1.25059e+07	1.66997e+07	1.7059e+07	1.49603e+07	1.83437e+07	1.48147e+07	1.44533e+07	1.8926e+07	1.9186e+07	1.82655e+07	1.9012e+07	1.70017e+07	1.80217e+07	1.38466e+07	2.37307e+07	1.52201e+07	1.15842e+07	2.32129e+07	1.59828e+07	1.6786e+07	1.68851e+07	1.59928e+07	1.70694e+07	1.73445e+07	1.79926e+07
pos-0.74_168.08739	168.087	0.74											1.37161e+07	2.0593e+07	1.25059e+07	1.66997e+07	1.7059e+07	1.49603e+07	1.83437e+07	1.48147e+07	1.44533e+07	1.8926e+07	1.9186e+07	1.82655e+07	1.9012e+07	1.70017e+07	1.80217e+07	1.38466e+07	2.37307e+07	1.52201e+07	1.15842e+07	2.32129e+07	1.59828e+07	1.6786e+07	1.68851e+07	1.59928e+07	1.70694e+07	1.73445e+07	1.79926e+07
pos-0.483_112.02716	112.027	0.483	uracil	C4H4N2O2	HMDB0000300	Organoheterocyclic compounds	Diazines	C00106	Metabolism|Metabolism|Metabolism|Metabolism	Nucleotide metabolism|Metabolism of other amino acids|Metabolism of cofactors and vitamins|Global and overview maps	Pyrimidine metabolism|beta-Alanine metabolism|Pantothenate and CoA biosynthesis|Metabolic pathways	map00240|map00410|map00770|map01100	1.96032e+07	2.00582e+07	21461110	2.25848e+07	1.92417e+07	2.17328e+07	2.1574e+07	2.46263e+07	2.2754e+07	2.06892e+07	17947159	1.32391e+07	2.09638e+07	2.43944e+07	2.22526e+07	2.3538e+07	1.88115e+07	2.32545e+07	2.43953e+07	2.13837e+07	2.03793e+07	2.05373e+07	1.77756e+07	1.73695e+07	2.02931e+07	1.96233e+07	1.92225e+07
pos-9.81_89.49923	89.4992	9.81											2.2642e+07	2.11288e+07	2.02436e+07	2.04648e+07	2.33703e+07	1.50992e+07	1.75192e+07	2.22405e+07	2.39211e+07	2.033e+07	2.20248e+07	2.22451e+07	1.75927e+07	2.12872e+07	2.07931e+07	2.28061e+07	2.04546e+07	2.20839e+07	2.25551e+07	1.83088e+07	2.11117e+07	2.00762e+07	1.96749e+07	2.09054e+07	1.66365e+07	2.07228e+07	1.94613e+07
pos-9.808_206.00981	206.01	9.808		C6H3N6OP									2.08698e+07	1.95675e+07	2.04616e+07	1.94889e+07	1.92669e+07	1.89339e+07	1.89962e+07	1.99862e+07	2.2811e+07	2.1631e+07	2.02569e+07	2.02143e+07	1.82369e+07	2.24009e+07	1.83155e+07	2.13816e+07	1.91147e+07	1.97912e+07	2.17065e+07	1.92079e+07	1.97781e+07	1.95366e+07	1.95572e+07	2.08796e+07	1.70344e+07	1.87052e+07	1.74568e+07
pos-5.607_87.06833	87.0683	5.607	butyramide	C4H9NO	HMDB0033870	Lipids and lipid-like molecules	Fatty Acyls						2.28187e+07	1.96958e+07	2.08141e+07	1.92256e+07	2.10231e+07	2.09072e+07	1.78277e+07	2.06118e+07	2.26177e+07	1.89779e+07	2.28149e+07	2.05738e+07	2.23686e+07	2.4235e+07	2.1727e+07	2.10995e+07	1.94774e+07	2.02246e+07	2.39084e+07	1.96241e+07	2.02269e+07	2.01457e+07	2.06243e+07	2.00688e+07	1.86581e+07	1.93867e+07	1.94448e+07
pos-0.878_122.03667	122.037	0.878	benzoic acid	C7H6O2	HMDB0001870	Benzenoids	Benzene and substituted derivatives	C00180	Metabolism|Metabolism|Metabolism|Metabolism|Metabolism|Metabolism|Metabolism|Metabolism|Metabolism|Metabolism	Amino acid metabolism|Xenobiotics biodegradation and metabolism|Xenobiotics biodegradation and metabolism|Xenobiotics biodegradation and metabolism|Xenobiotics biodegradation and metabolism|Chemical structure transformation maps|Global and overview maps|Global and overview maps|Global and overview maps|Global and overview maps	Phenylalanine metabolism|Benzoate degradation|Dioxin degradation|Toluene degradation|Aminobenzoate degradation|Biosynthesis of alkaloids derived from shikimate pathway|Metabolic pathways|Biosynthesis of secondary metabolites|Microbial metabolism in diverse environments|Degradation of aromatic compounds	map00360|map00362|map00621|map00623|map00627|map01063|map01100|map01110|map01120|map01220	1.26119e+07	2.1994e+07	1.05478e+07	1.37537e+07	1.40169e+07	1.37481e+07	1.82303e+07	1.64004e+07	1.54632e+07	1.13082e+07	1.17117e+07	1.8702e+07	2.078e+07	1.61916e+07	1.1208e+07	1.30399e+07	2.23583e+07	1.76291e+07	6.6922e+06	2.33156e+07	1.61095e+07	1.78511e+07	1.8362e+07	1.57533e+07	1.68714e+07	1.27346e+07	1.73902e+07
pos-1.208_228.11076	228.111	1.208	prolylhydroxyproline	C10H16N2O4	HMDB0006695	Organic acids and derivatives	Carboxylic acids and derivatives						1.12588e+07	9.56645e+06	1.13133e+07	1.47571e+07	1.2318e+07	2.36059e+07	1.94564e+07	15353502	8.51217e+06	1.40803e+07	1.98899e+07	1.68729e+07	1.74474e+07	1.27658e+07	2.40841e+07	1.99566e+07	1.6969e+07	1.4333e+07	1.7756e+07	1.42632e+07	1.68287e+07	1.67655e+07	1.68047e+07	1.67966e+07	1.67429e+07	1.69446e+07	1.37674e+07
pos-9.909_171.94865	171.949	9.909		C6H2ClO2P									2.1739e+07	2.13795e+07	2.15807e+07	2.17628e+07	2.09072e+07	2.35198e+07	1.95989e+07	2.07807e+07	2.13925e+07	2.13972e+07	1.95842e+07	2.27932e+07	2.10211e+07	2.38071e+07	2.1747e+07	2.39952e+07	2.09182e+07	2.15239e+07	2.28837e+07	1.99112e+07	1.70884e+07	1.92249e+07	1.88869e+07	1.99546e+07	2.06715e+07	2.05808e+07	2.0586e+07
pos-5.644_195.00928	195.009	5.644		C8H6NO3P									1.20861e+07	1.08628e+07	1.18321e+07	1.0562e+07	1.30335e+07	1.48082e+07	1.06746e+07	9.7901e+06	9.24337e+06	8.4012e+06	2.01744e+07	1.65371e+07	1.10685e+07	1.6143e+07	2.05521e+07	2.44843e+07	1.55583e+07	1.40602e+07	1.343e+07	1.21963e+07	1.14508e+07	1.30078e+07	1.27598e+07	1.30392e+07	1.42444e+07	1.26222e+07	1.11332e+07
pos-6.331_269.23509	269.235	6.331		C16H31NO2									493670	501646	1.0223e+06	494494	487123	1.03094e+06	499474	508176	571389	1.16025e+06	478126	507219	495311	547244	512577	517316	519030	517537	570116	491775	1.22566e+07	1.60439e+07	1.89484e+07	2.0606e+07	1.20228e+07	1.36204e+07	1.53355e+07
pos-8.3_370.09342	370.093	8.3											1.77616e+06	1.54454e+06	2.10873e+06	1.65578e+06	1.42194e+06	1.98324e+06	1.45663e+06	1.48425e+06	1.63392e+06	2.54723e+06	2.55188e+06	1.43188e+06	1.72509e+06	1.63338e+06	1.86849e+06	1.93909e+06	1.48252e+06	1.49406e+06	1.77534e+06	1.58581e+06	1.42783e+07	1.74241e+07	1.93714e+07	2.05458e+07	1.2936e+07	1.34519e+07	1.43267e+07
pos-0.65_151.02857	151.029	0.65											2.06698e+07	1.7924e+07	2.01666e+07	1.87685e+07	2.26326e+07	2.0253e+07	2.13327e+07	1.76883e+07	2.00078e+07	2.22983e+07	2.17319e+07	2.15625e+07	1.4834e+07	2.05231e+07	2.39903e+07	1.74069e+07	1.61067e+07	1.99697e+07	1.90995e+07	1.64012e+07	1.55037e+07	1.67434e+07	1.86636e+07	1.43007e+07	1.93569e+07	2.03501e+07	2.04002e+07
pos-0.756_206.00674	206.007	0.756	3-oxalomalic acid	C6H6O8				C01990	Metabolism	Carbohydrate metabolism	Glyoxylate and dicarboxylate metabolism	map00630	1.22847e+07	1.62938e+07	1.30633e+07	1.62425e+07	1.17397e+07	1.82996e+07	1.67596e+07	1.36057e+07	1.30726e+07	1.10937e+07	1.43067e+07	2.10545e+07	1.7905e+07	1.7191e+07	1.32773e+07	1.43008e+07	1.94064e+07	1.66739e+07	1.96247e+07	2.29991e+07	1.43277e+07	1.53961e+07	1.50898e+07	1.54128e+07	1.57642e+07	1.47791e+07	1.56731e+07
pos-0.712_361.91877	361.919	0.712		C4H3N4O12PS									2.00824e+07	1.51615e+07	1.96515e+07	1.93505e+07	1.85981e+07	1.73569e+07	1.65798e+07	2.15613e+07	2.53304e+07	1.87847e+07	6.79262e+06	8.78619e+06	7.99131e+06	1.10309e+07	7.80554e+06	8.60406e+06	9.23811e+06	1.24587e+07	1.28161e+07	1.04338e+07	1.18441e+07	1.15357e+07	1.22686e+07	1.17591e+07	1.22752e+07	1.15982e+07	1.18072e+07
pos-0.844_260.17328	260.173	0.844	carisoprodol	C12H24N2O4	HMDB0014539	Organic acids and derivatives	Carboxylic acids and derivatives	C07927					1.61526e+06	353536	6.37915e+06	4.97694e+06	382333	352105	2.24941e+07	362927	627417	272724	1.50049e+06	420177	817335	537274	7.04722e+06	518652	441354	481748	522808	417947	2.2238e+06	2.47439e+06	2.0974e+06	1.55468e+06	2.54783e+06	3.11994e+06	3.03341e+06
pos-5.979_234.16161	234.162	5.979	9-phenyl nonanoic acid	C15H22O2									1.02623e+07	9.40449e+06	9.65897e+06	8.55962e+06	1.01683e+07	8.9217e+06	1.52763e+07	1.12015e+07	1.09109e+07	9.67459e+06	1.00229e+07	9.84342e+06	9.9478e+06	1.10577e+07	1.06044e+07	9.22521e+06	1.03271e+07	1.06837e+07	9.46896e+06	9.01597e+06	1.51093e+07	1.71505e+07	1.89047e+07	1.77945e+07	1.77972e+07	2.04052e+07	2.19854e+07
pos-5.612_140.10594	140.106	5.612	metenamine	C6H12N4	HMDB0029598	Organoheterocyclic compounds	Triazinanes						2.14894e+07	1.60344e+07	18260274	1.63066e+07	1.74362e+07	1.85459e+07	8.85638e+06	1.71921e+07	2.02503e+07	6.72487e+06	1.25763e+07	1.72873e+07	1.02768e+07	2.25865e+07	9.43505e+06	2.11511e+07	1.735e+07	1.87258e+07	2.2451e+07	1.76026e+07	1.90123e+07	2.03497e+07	2.05853e+07	8.7092e+06	1.6496e+07	1.67752e+07	1.62842e+07
pos-5.704_1040.67929	1040.68	5.704		C55H93N8O9P									1.33305e+07	1.68091e+07	2.30936e+07	2.1198e+07	1.27892e+07	3.56253e+06	1.63098e+07	2.08169e+07	7.33949e+06	1.27101e+07	6.40859e+06	4.50538e+06	6.29247e+06	4.09959e+06	3.8639e+06	2.84194e+06	8.93507e+06	6.57528e+06	1.70055e+06	6.9124e+06	7.77233e+06	7.85779e+06	8.24639e+06	8.19197e+06	6.68575e+06	7.38146e+06	7.32991e+06
pos-5.973_281.2714	281.271	5.973	oleamide	C18H35NO	HMDB0002117	Lipids and lipid-like molecules	Fatty Acyls	C19670					2.0244e+07	1.53062e+07	1.64417e+07	1.61222e+07	1.67414e+07	1.82283e+07	1.60277e+07	1.61373e+07	1.89213e+07	1.60142e+07	1.98024e+07	1.65656e+07	1.73906e+07	2.03704e+07	1.65342e+07	1.78318e+07	1.61117e+07	1.78175e+07	2.0231e+07	1.58028e+07	1.78302e+07	2.05188e+07	1.96054e+07	2.0119e+07	1.62478e+07	1.56851e+07	1.48844e+07
pos-4.961_517.3167	517.317	4.961	pc(18:3(9z,12z,15z)/0:0)	C26H48NO7P	HMDB0010388	Lipids and lipid-like molecules	Glycerophospholipids						3.45901e+06	5.49888e+06	2.04006e+06	4.04753e+06	3.43984e+06	1.54139e+06	4.4274e+06	7.61925e+06	4.47332e+06	1.07355e+07	3.48236e+06	2.6637e+06	2.59397e+06	2.5405e+07	3.63288e+06	1.60954e+06	3.06468e+06	1.40629e+07	2.02955e+06	1.86156e+06	2.4092e+06	2.40627e+06	2.46908e+06	2.16164e+06	3.02075e+06	1.69255e+06	3.06538e+06
pos-6.997_507.36846	507.368	6.997	lysopc(p-18:0/0:0)	C26H54NO6P	HMDB0013122	Lipids and lipid-like molecules	Glycerophospholipids	C04230	Metabolism|Human Diseases	Lipid metabolism|Cancer: overview	Glycerophospholipid metabolism|Choline metabolism in cancer	map00564|map05231	7.82379e+06	1.80863e+07	1.3504e+07	1.95413e+07	2.04547e+07	8.44841e+06	1.31394e+07	1.69509e+07	2.06391e+07	1.45435e+07	1.12989e+07	1.33225e+07	1.63769e+07	10484121	2.35684e+07	1.33275e+07	1.36175e+07	1.23385e+07	5.16241e+06	1.26768e+07	1.33045e+07	1.2358e+07	1.42075e+07	1.36105e+07	1.06492e+07	1.18735e+07	1.16589e+07
pos-10.947_78.01053	78.0105	10.947		C5H2O									2.13792e+07	2.07128e+07	2.1974e+07	2.04127e+07	2.21437e+07	2.28352e+07	2.01581e+07	2.23086e+07	2.33592e+07	2.19507e+07	2.07818e+07	2.04538e+07	1.94243e+07	24191490	2.29285e+07	2.17943e+07	2.02258e+07	2.05684e+07	1.96279e+07	2.06508e+07	1.81015e+07	1.81085e+07	1.80446e+07	1.89009e+07	1.94191e+07	2.05761e+07	2.02342e+07
pos-0.644_160.99993	161	0.644		C2H3N5O2S									2.0559e+07	2.15653e+07	2.14346e+07	2.09405e+07	2.26882e+07	2.18137e+07	2.20464e+07	2.1114e+07	2.08643e+07	2.15296e+07	1.80949e+07	2.00537e+07	1.78348e+07	1.93329e+07	1.8862e+07	1.87308e+07	1.79266e+07	1.81719e+07	1.77167e+07	1.84067e+07	2.03849e+07	1.93784e+07	1.93104e+07	1.95723e+07	1.98945e+07	1.98023e+07	1.94961e+07
pos-0.647_123.04413	123.044	0.647											2.0559e+07	2.15653e+07	2.14346e+07	2.09405e+07	2.26882e+07	2.18137e+07	2.20464e+07	2.1114e+07	2.08643e+07	2.15296e+07	1.80949e+07	2.00537e+07	1.78348e+07	1.93329e+07	1.8862e+07	1.87308e+07	1.79266e+07	1.81719e+07	1.77167e+07	1.84067e+07	2.03849e+07	1.93784e+07	1.93104e+07	1.95723e+07	1.98945e+07	1.98023e+07	1.94961e+07
pos-0.656_295.96324	295.963	0.656		C14H5N2PS2									2.09897e+07	1.36369e+07	2.19773e+07	1.37682e+07	2.10525e+07	2.03359e+07	2.03913e+07	1.1995e+07	2.15937e+07	1.98272e+07	2.0573e+07	1.91834e+07	1.0189e+07	1.93906e+07	1.85772e+07	6.9448e+06	1.08998e+07	1.75598e+07	1.93779e+07	1.05575e+07	1.16173e+07	1.25501e+07	2.01107e+07	1.1131e+07	1.91429e+07	1.94534e+07	1.88888e+07
pos-3.703_584.2635	584.264	3.703	bilirubin	C33H36N4O6	HMDB0000054	Organoheterocyclic compounds	Tetrapyrroles and derivatives	C00486	Metabolism|Metabolism|Metabolism|Organismal Systems	Metabolism of cofactors and vitamins|Global and overview maps|Global and overview maps|Digestive system	Porphyrin and chlorophyll metabolism|Metabolic pathways|Biosynthesis of secondary metabolites|Bile secretion	map00860|map01100|map01110|map04976	3.56671e+06	6.81352e+06	4.61791e+06	1.41355e+07	1.33054e+07	1.92664e+06	2.1959e+07	1.00008e+07	8.07644e+06	3.04513e+06	1.36512e+06	3.89221e+06	7.82966e+06	631391	2.01154e+06	826907	3.43996e+06	2.56022e+06	1.58434e+06	9.33456e+06	3.64537e+06	3.80873e+06	3.8934e+06	3.35529e+06	3.98928e+06	4.31288e+06	3.9741e+06
pos-4.553_171.16213	171.162	4.553	decanamide	C10H21NO									893724	1.1326e+06	1.63361e+07	554350	371371	1.47253e+06	629291	448893	425873	6.09487e+06	1.12178e+06	894815	1.09416e+06	609148	642550	765541	768124	275649	559957	543833	1.40856e+07	1.63709e+07	1.99043e+07	1.99083e+07	1.66079e+07	1.87713e+07	2.09228e+07
pos-0.711_429.90637	429.906	0.711		C6H5N6O9P3S									2.00085e+07	1.43425e+07	1.94388e+07	1.88846e+07	1.80007e+07	1.6922e+07	1.61809e+07	2.11802e+07	2.46496e+07	1.80918e+07	6.32636e+06	8.32283e+06	7.21571e+06	1.04264e+07	7.24304e+06	7.92823e+06	8.44627e+06	1.16525e+07	1.20252e+07	9.42958e+06	1.12752e+07	1.10139e+07	1.1486e+07	1.10784e+07	1.19117e+07	1.09597e+07	1.14338e+07
pos-0.873_79.94051	79.9405	0.873											1.31801e+07	1.54067e+07	2.23978e+07	2.11215e+07	1.97828e+07	1.28868e+07	20459493	1.06927e+07	1.8487e+07	2.23699e+07	867773	3.47428e+06	1.44255e+06	1.57459e+06	7.07571e+06	1.51345e+06	4.07206e+06	5.8698e+06	1.16369e+06	6.88034e+06	7.76141e+06	7.30384e+06	7.87061e+06	7.23527e+06	8.12728e+06	8.60908e+06	7.66382e+06
pos-0.652_91.51493	91.5149	0.652											1.91552e+07	1.35088e+07	2.08415e+07	1.71882e+07	2.15043e+07	1.81358e+07	2.17642e+07	1.33938e+07	1.90387e+07	2.16569e+07	9.47125e+06	1.95397e+07	1.0044e+07	9.75247e+06	1.70436e+07	1.15284e+07	1.19115e+07	1.64933e+07	6.35836e+06	1.19401e+07	1.1895e+07	1.34268e+07	1.74253e+07	1.06468e+07	1.76713e+07	1.99789e+07	1.82807e+07
pos-4.767_315.31344	315.313	4.767		C19H41NO2									1.30877e+07	5.96926e+06	5.12694e+06	3.8198e+06	1.56166e+06	4.74021e+06	4.08792e+06	4.70592e+06	5.2867e+06	1.05845e+07	6.68851e+06	4.61916e+06	8.01575e+06	1.2391e+07	2.17476e+06	4.02136e+06	5.22059e+06	1.13426e+06	1.09259e+07	3.52308e+06	1.44756e+07	1.51855e+07	1.99061e+07	1.92355e+07	1.76698e+07	1.66378e+07	1.86638e+07
pos-5.66_543.33244	543.332	5.66	pc(20:4(5z,8z,11z,14z)/0:0)	C28H50NO7P	HMDB0010395	Lipids and lipid-like molecules	Glycerophospholipids	C04230	Metabolism|Human Diseases	Lipid metabolism|Cancer: overview	Glycerophospholipid metabolism|Choline metabolism in cancer	map00564|map05231	1.07294e+07	1.1204e+07	1.93093e+07	2.18878e+07	1.79361e+07	6.56246e+06	1.55808e+07	1.35274e+07	1.15122e+07	1.26551e+07	8.52171e+06	1.10135e+07	8.43377e+06	3.75283e+06	7.0229e+06	6.90246e+06	1.21689e+07	5.89141e+06	3.98607e+06	9.46114e+06	8.47521e+06	1.12134e+07	7.68843e+06	7.60427e+06	7.30977e+06	7.96919e+06	7.79712e+06
pos-1.055_198.06146	198.061	1.055		C4H6N8O2									1.56966e+07	2.05636e+07	2.21174e+07	2.00659e+07	1.9601e+07	1.66013e+07	2.06086e+07	2.22723e+07	2.19318e+07	1.73672e+07	1.59823e+07	1.83129e+07	1.07366e+07	1.41307e+07	1.52861e+07	1.34113e+07	1.62887e+07	5.25898e+06	1.31774e+07	1.81706e+07	1.50754e+07	1.41438e+07	1.64856e+07	1.52668e+07	1.77422e+07	1.70551e+07	1.60729e+07
pos-9.868_139.94362	139.944	9.868	(z)-2,3-dichloroacrylic acid	C3H2Cl2O2									1.90389e+07	1.94395e+07	19052022	1.93018e+07	2.04655e+07	2.1157e+07	1.80162e+07	2.02665e+07	2.18417e+07	1.77604e+07	2.0537e+07	1.87774e+07	2.09303e+07	1.89973e+07	2.20063e+07	2.09135e+07	1.92117e+07	2.01725e+07	2.11667e+07	2.06008e+07	1.65165e+07	1.62748e+07	1.5779e+07	1.68326e+07	1.44622e+07	1.84566e+07	1.95781e+07
pos-10.163_302.87601	302.876	10.163											2.23535e+07	2.13359e+07	2.14001e+07	2.12153e+07	2.171e+07	2.14998e+07	2.11698e+07	2.26817e+07	2.40433e+07	2.16582e+07	2.10615e+07	2.14416e+07	2.08668e+07	2.36539e+07	2.20813e+07	2.29729e+07	2.1694e+07	2.17687e+07	2.47929e+07	2.15809e+07	1.99084e+07	1.93069e+07	1.89842e+07	1.86918e+07	2.01626e+07	2.05375e+07	2.07943e+07
pos-1.08_210.06139	210.061	1.08		C5H6N8O2									1.53054e+07	1.92069e+07	1.99433e+07	1.65578e+07	1.84725e+07	1.7853e+07	1.53895e+07	1.96457e+07	1.92807e+07	2.13298e+07	1.42377e+07	1.60814e+07	1.45904e+07	1.84147e+07	1.75936e+07	1.74716e+07	1.96886e+07	2.00272e+07	1.94333e+07	1.7817e+07	1.39753e+07	1.35864e+07	1.3821e+07	1.31103e+07	1.66966e+07	1.9714e+07	2.09204e+07
pos-4.3_284.28245	284.282	4.3		C17H36N2O									3.42119e+06	506364	4.52692e+06	893837	5.46272e+06	1.99464e+06	603179	6.85684e+06	3.15993e+06	6.73638e+06	1.16145e+06	1.3396e+06	6.08617e+06	492515	4.74733e+06	3.66409e+06	2.25025e+06	1.14301e+06	2.23092e+06	917764	1.98361e+07	1.29258e+07	1.35438e+07	1.53051e+07	1.24034e+07	1.44826e+07	1.47012e+07
pos-9.857_165.98308	165.983	9.857		C6H2N2O2S									2.02532e+07	1.98121e+07	2.00375e+07	1.97089e+07	2.02907e+07	1.99934e+07	1.88785e+07	2.04738e+07	2.12281e+07	1.96077e+07	2.00343e+07	2.07075e+07	2.0749e+07	2.26407e+07	2.19287e+07	2.30073e+07	2.01991e+07	2.04041e+07	2.20149e+07	1.98264e+07	1.82501e+07	1.82528e+07	1.82566e+07	1.88335e+07	1.82393e+07	1.92608e+07	1.84589e+07
pos-0.775_415.99499	415.995	0.775		C11H15ClN2O9P2									6.14446e+06	8.06818e+06	2.18942e+07	9.22913e+06	1.11918e+07	1.16226e+07	9.43345e+06	7.89719e+06	9.66712e+06	1.19056e+07	9.99347e+06	7.70984e+06	5.55095e+06	5.53394e+06	9.80118e+06	5.7808e+06	5.89012e+06	5.93983e+06	4.86973e+06	8.26601e+06	6.33838e+06	5.79826e+06	7.85567e+06	6.49749e+06	6.53183e+06	6.91749e+06	6.3192e+06
pos-9.204_627.1869	627.187	9.204		C33H38ClNO5S2									1.71621e+06	1.05504e+06	1.53143e+06	1.4003e+06	300782	1.44688e+06	682700	1.15851e+06	1.49344e+06	1.71245e+06	2.28311e+06	1.03928e+06	1.81894e+06	1.22778e+06	1.65618e+06	1.63971e+06	1.50447e+06	1.1936e+06	1.40353e+06	1.47946e+06	1.25147e+07	1.55118e+07	1.66241e+07	1.93545e+07	1.08833e+07	1.24282e+07	1.21787e+07
pos-10.955_444.11259	444.113	10.955		C11H21ClN8O9									1.67865e+07	1.59149e+07	1.67646e+07	1.79842e+07	2.0827e+07	2.19442e+07	2.12463e+07	2.10569e+07	1.87593e+07	1.64915e+07	1.66294e+07	1.63558e+07	1.56341e+07	1.93444e+07	1.84283e+07	2.08368e+07	20197292	2.16584e+07	1.90108e+07	1.598e+07	1.51728e+07	1.48435e+07	1.41992e+07	1.45416e+07	2.02443e+07	1.64456e+07	1.45832e+07
pos-5.978_203.13072	203.131	5.978	crotamiton	C13H17NO	HMDB0014410	Benzenoids	Benzene and substituted derivatives						1.32049e+07	1.18409e+07	1.2792e+07	1.2153e+07	1.16556e+07	1.31152e+07	1.35037e+07	1.28955e+07	1.45481e+07	1.35109e+07	1.33234e+07	1.18356e+07	1.06633e+07	1.3681e+07	1.2674e+07	1.15702e+07	1.26354e+07	1.37891e+07	1.473e+07	1.20226e+07	1.5369e+07	1.71069e+07	1.81507e+07	1.88377e+07	1.59459e+07	1.93673e+07	2.07389e+07
pos-10.022_160.04249	160.042	10.022		C4H8N4OS									2.07417e+07	1.98345e+07	2.05563e+07	2.04654e+07	2.07193e+07	2.0245e+07	2.01164e+07	2.08741e+07	2.17855e+07	1.98952e+07	1.99763e+07	1.92342e+07	1.97629e+07	2.27277e+07	20697171	2.15631e+07	2.02953e+07	2.06299e+07	2.26713e+07	2.00323e+07	1.96713e+07	1.90502e+07	1.92299e+07	1.83732e+07	1.91102e+07	1.93185e+07	1.87553e+07
pos-1.285_157.03735	157.037	1.285	2-amino-muconic acid	C6H7NO4									204061	121819	190832	154506	189460	87224.7	215961	83889	95673.7	126158	5.44343e+06	1.21475e+07	9.54367e+06	1.04434e+07	122306	170420	1.94214e+07	1.67549e+07	1.70272e+07	2.15668e+07	5.43348e+06	5.63852e+06	4.93283e+06	5.13409e+06	4.70423e+06	5.4472e+06	5.08629e+06
pos-8.2_495.4129	495.413	8.2		C27H53N5O3									8.741e+06	9.34425e+06	1.92202e+07	4.03235e+06	1.11819e+07	1.13431e+07	6.99617e+06	1.24487e+07	9.99518e+06	9.8066e+06	1.16957e+07	7.5561e+06	1.21605e+07	1.21742e+07	1.17905e+07	1.18009e+07	1.11737e+07	1.18089e+07	1.44075e+07	9.0622e+06	1.6818e+07	1.82082e+07	1.8455e+07	1.91136e+07	1.65413e+07	1.6451e+07	1.71988e+07
pos-7.194_363.33414	363.334	7.194											794192	612618	1.34203e+06	1.03708e+06	2.49877e+06	1.06989e+06	996291	751990	620203	1.41802e+06	1.33185e+06	398993	1.31951e+06	697093	678389	972880	948946	585850	818161	860763	1.40457e+07	1.69548e+07	1.86515e+07	1.90838e+07	1.58281e+07	1.61656e+07	1.78152e+07
pos-0.891_302.04864	302.049	0.891		C13H12N4OP2									410641	285387	606300	356255	333590	441884	300323	363377	454250	552428	1.09879e+07	9.84736e+06	9.11639e+06	1.25294e+07	618530	401145	1.60864e+07	1.55189e+07	9.39389e+06	2.14521e+07	1.08661e+07	1.0943e+07	1.18395e+07	1.12451e+07	1.15823e+07	1.23779e+07	1.14186e+07
pos-0.893_324.03046	324.03	0.893	chlorobenzilate	C16H14Cl2O3				C14574					367463	255379	542549	318796	298514	395421	268744	325169	406487	494342	1.09879e+07	9.84736e+06	9.11639e+06	1.25294e+07	553493	341316	1.60864e+07	1.55189e+07	9.39389e+06	2.14521e+07	1.08661e+07	1.0943e+07	1.18395e+07	1.12451e+07	1.15823e+07	1.23779e+07	1.14186e+07
pos-0.897_425.07445	425.074	0.897		C14H20NO12P									396278	275404	895806	343794	321921	489181	321082	350667	438361	533106	1.73975e+06	5.21358e+06	9.58294e+06	1.65978e+07	596895	368080	2.14511e+07	1.76147e+07	1.20655e+07	2.097e+07	2.95503e+06	2.3705e+06	2.56013e+06	3.2153e+06	2.98243e+06	1.74898e+06	2.46014e+06
pos-0.647_128.97172	128.972	0.647											1.85081e+07	1.72427e+07	1.85834e+07	1.83823e+07	2.17012e+07	1.82695e+07	2.03376e+07	1.67651e+07	1.94633e+07	2.03313e+07	1.69011e+07	1.82467e+07	1.27562e+07	1.757e+07	1.80138e+07	1.39216e+07	1.45335e+07	1.63636e+07	1.65445e+07	1.50792e+07	1.49809e+07	1.61661e+07	1.69486e+07	1.4466e+07	1.8094e+07	19995892	1.80884e+07
pos-6.374_481.3165	481.317	6.374	pe(18:0/0:0)	C23H48NO7P									9.01853e+06	1.07027e+07	1.30211e+07	1.34165e+07	6.8815e+06	6.07125e+06	1.0772e+07	1.68627e+07	9.71806e+06	2.15895e+07	8.85959e+06	8.05732e+06	8.28144e+06	6.72631e+06	7.89874e+06	4.26403e+06	1.02008e+07	9.12412e+06	5.32251e+06	7.76113e+06	8.42077e+06	9.04157e+06	8.62749e+06	8.46321e+06	7.64895e+06	8.72402e+06	6.68851e+06
pos-3.044_101.12036	101.12	3.044	hexylamine	C6H15N	HMDB0032323	Organic nitrogen compounds	Organonitrogen compounds	C08306					1.34868e+07	2.09952e+07	1.3253e+07	1.44903e+07	1.28006e+07	1.02511e+07	1.24031e+07	1.46596e+07	1.20816e+07	1.2766e+07	1.42282e+07	1.26629e+07	1.30219e+07	1.44187e+07	1.28155e+07	1.59939e+07	1.36918e+07	1.08888e+07	1.40191e+07	1.42928e+07	1.19798e+07	1.40696e+07	1.1588e+07	1.15189e+07	1.19094e+07	1.03135e+07	1.01179e+07
pos-10.945_86.03671	86.0367	10.945	vinyl acetic acid	C4H6O2	HMDB0031209	Organic acids and derivatives	Carboxylic acids and derivatives	C19309					2.12502e+07	1.6748e+07	2.06711e+07	1.94178e+07	1.99247e+07	1.89798e+07	1.78809e+07	1.69818e+07	1.95886e+07	1.75394e+07	1.91735e+07	1.65478e+07	1.91943e+07	2.18783e+07	1.99031e+07	2.01736e+07	1.85709e+07	1.90006e+07	1.92836e+07	1.85248e+07	1.78233e+07	1.89672e+07	1.83963e+07	1.76751e+07	1.70789e+07	1.75009e+07	1.66253e+07
pos-7.143_511.40795	511.408	7.143		C27H53N5O4									6.36579e+06	5.56832e+06	6.53036e+06	4.07311e+06	7.95411e+06	8.71532e+06	5.69754e+06	6.41268e+06	6.4518e+06	8.52441e+06	5.66917e+06	4.83601e+06	9.57284e+06	6.57668e+06	9.42929e+06	4.75494e+06	5.19124e+06	4.52969e+06	5.82526e+06	6.08002e+06	1.41136e+07	1.49972e+07	1.73805e+07	1.86923e+07	1.60763e+07	1.72883e+07	1.96594e+07
pos-3.767_154.09921	154.099	3.767	dendryphiellic acid a	C9H14O2									1.34802e+07	1.92982e+07	1.60248e+07	1.22443e+07	1.46112e+07	1.45771e+07	1.55808e+07	1.47056e+07	1.09124e+07	1.36199e+07	1.39874e+07	1.24882e+07	1.81897e+07	1.63461e+07	1.19227e+07	2.21227e+07	1.45437e+07	1.77887e+07	1.54599e+07	1.49074e+07	1.31544e+07	1.01536e+07	12366274	1.21154e+07	1.31216e+07	1.35716e+07	1.23826e+07
pos-0.938_155.03457	155.035	0.938	n-methylethanolaminium phosphate	C3H10NO4P	HMDB0060173	Organic acids and derivatives	Organic phosphoric acids and derivatives	C01210	Metabolism	Lipid metabolism	Glycerophospholipid metabolism	map00564	1.57391e+06	2.69126e+06	3.02977e+06	3.17845e+06	4.00426e+06	1.41872e+06	1.00885e+07	2.33154e+06	1.17037e+06	4.23655e+06	1.61411e+07	1.01113e+07	1.84265e+07	5.86465e+06	3.26638e+06	1.41093e+06	2.08212e+07	1.79046e+07	6.22512e+06	1.64247e+07	4.76194e+06	4.94558e+06	8.52522e+06	5.61227e+06	4.75052e+06	4.24267e+06	5.57525e+06
pos-0.813_222.0561	222.056	0.813	1-(1-propenylthio)propyl propyl disulfide	C9H18S3	HMDB0033041	Organosulfur compounds	Organic disulfides						1.46398e+07	1.20851e+07	1.08703e+07	1.40933e+07	1.31646e+07	1.6377e+07	1.25082e+07	1.81339e+07	2.28784e+07	1.30147e+07	5.03927e+06	9.5029e+06	1.21831e+07	1.32295e+07	5.1219e+06	1.18777e+07	1.33212e+07	1.31684e+07	1.26552e+07	1.17285e+07	1.28171e+07	1.76392e+07	1.05297e+07	1.02866e+07	7.9278e+06	1.09166e+07	1.24705e+07
pos-5.038_118.07819	118.078	5.038	indane	C9H10	HMDB0059837	Benzenoids	Indanes						1.09716e+07	9.30549e+06	1.58784e+07	9.79756e+06	1.27747e+07	1.43166e+07	1.22492e+07	8.70162e+06	1.04955e+07	7.73703e+06	2.01942e+07	8.40451e+06	1.49323e+07	2.18825e+07	1.2527e+07	1.12364e+07	1.59243e+07	1.09508e+07	1.47925e+07	8.5648e+06	1.21344e+07	1.29129e+07	1.39717e+07	1.36139e+07	1.11122e+07	1.1065e+07	1.10234e+07
pos-0.829_188.11583	188.116	0.829	n6-acetyl-l-lysine	C8H16N2O3	HMDB0000206	Organic acids and derivatives	Carboxylic acids and derivatives	C02727	Metabolism|Metabolism	Amino acid metabolism|Global and overview maps	Lysine degradation|Metabolic pathways	map00310|map01100	1.11303e+07	9.39618e+06	5.12051e+06	9.77496e+06	1.60039e+07	1.95333e+07	9.90064e+06	1.63873e+07	1.21337e+07	8.20194e+06	2.00326e+07	1.23351e+07	1.63587e+07	1.45528e+07	1.50465e+07	1.81579e+07	1.10151e+07	9.93255e+06	1.04718e+07	1.16836e+07	1.10313e+07	1.23398e+07	1.23634e+07	1.05547e+07	1.27634e+07	1.18761e+07	1.14373e+07
pos-3.659_303.20428	303.204	3.659	3-hydroxyoctanoyl carnitine	C15H29NO5	HMDB0061634	Lipids and lipid-like molecules	Fatty Acyls						1.01154e+07	6.0529e+06	1.54976e+07	1.00409e+07	9.45937e+06	1.23693e+07	5.27748e+06	5.18726e+06	1.2461e+07	1.22329e+07	1.06207e+07	1.35864e+07	8.03506e+06	1.34686e+07	4.3731e+06	2.09893e+07	8.56134e+06	1.59443e+07	2.3406e+07	1.7777e+07	1.1224e+07	1.11741e+07	9.87203e+06	1.0182e+07	1.13052e+07	1.22171e+07	1.1937e+07
pos-0.89_132.02409	132.024	0.89	3-methyl sulfolene	C5H8O2S	HMDB0059667	Organoheterocyclic compounds	Dihydrothiophenes						7.81875e+06	1.82598e+07	6.4438e+06	8.4759e+06	4.37583e+06	5.94394e+06	7.17488e+06	5.65118e+06	4.37898e+06	1.25103e+07	1.2942e+07	1.04871e+07	1.49143e+07	625215	8.32715e+06	3.05938e+06	2.05191e+07	8.86197e+06	7.52105e+06	1.35636e+07	1.04861e+07	8.01437e+06	1.06098e+07	7.08058e+06	1.17423e+07	1.03304e+07	1.10338e+07
pos-3.306_169.05257	169.053	3.306		C11H7NO									1.15402e+07	2.03141e+07	7.5298e+06	1.12326e+07	1.48903e+07	7.64141e+06	1.3637e+07	1.35847e+07	1.04997e+07	9.49506e+06	1.84294e+07	1.19873e+07	1.42382e+07	1.13385e+07	1.28947e+07	7.68486e+06	1.328e+07	1.42495e+07	7.38928e+06	1.38355e+07	1.12115e+07	1.09915e+07	1.05817e+07	1.11889e+07	1.11958e+07	1.10509e+07	1.13254e+07
pos-0.89_340.00451	340.005	0.89		C12H5N8OPS									411084	285694	606953	339970	333949	442360	300646	363768	454739	553023	1.09517e+07	1.09762e+07	1.15045e+07	1.45677e+07	619196	401577	1.68107e+07	1.64474e+07	1.09472e+07	2.04228e+07	9.0953e+06	9.05546e+06	9.70876e+06	8.86378e+06	9.63543e+06	9.19886e+06	8.72029e+06
pos-3.613_134.07308	134.073	3.613	(4-methylphenyl)acetaldehyde	C9H10O	HMDB0029639	Benzenoids	Benzene and substituted derivatives						1.80784e+07	3.26049e+06	1.39598e+07	1.71378e+07	1.90255e+07	1.48972e+07	1.6003e+07	1.71484e+07	1.35773e+07	1.61351e+07	4.56106e+06	2.02413e+07	4.73536e+06	1.67251e+07	1.71272e+07	1.80595e+07	1.82536e+07	1.37725e+07	1.74175e+07	1.37084e+07	1.26107e+07	1.1585e+07	8.33322e+06	1.20935e+07	1.63344e+07	1.26748e+07	1.47598e+07
pos-4.66_290.20897	290.209	4.66	glycerol 1-(5-hydroxydodecanoate)	C15H30O5	HMDB0040168	Lipids and lipid-like molecules	Fatty Acyls						6.6727e+06	6.22464e+06	6.49317e+06	6.56051e+06	6.37665e+06	6.44156e+06	6.58097e+06	6.77381e+06	7.54321e+06	6.83795e+06	6.13046e+06	6.1782e+06	6.27699e+06	6.88964e+06	6.39541e+06	21409194	7.0597e+06	6.57137e+06	7.67758e+06	6.27645e+06	4.11564e+06	6.10801e+06	4.3177e+06	3.88043e+06	4.89078e+06	4.54135e+06	5.51958e+06
pos-0.774_264.08168	264.082	0.774		C6H12N6O6									9.56852e+06	1.02152e+07	1.05959e+07	1.04686e+07	1.25858e+07	9.31296e+06	7.03859e+06	9.91063e+06	7.46102e+06	6.72829e+06	8.06713e+06	1.32829e+07	7.9073e+06	4.89013e+06	1.64344e+07	2.12525e+07	296919	265054	304133	267339	8.97465e+06	7.47669e+06	7.27631e+06	7.87815e+06	9.02873e+06	7.2596e+06	7.22322e+06
pos-0.746_221.86035	221.86	0.746											1.68316e+07	1.89478e+07	1.31935e+07	1.99673e+07	1.98094e+07	1.66231e+07	1.88835e+07	1.83871e+07	1.66458e+07	1.68196e+07	5.82251e+06	1.10817e+07	7.62812e+06	1.27496e+07	5.49038e+06	8.92316e+06	1.24271e+07	1.36604e+07	9.93721e+06	1.47767e+07	1.54375e+07	1.53867e+07	1.46229e+07	1.49871e+07	1.52257e+07	1.37529e+07	1.58323e+07
pos-4.102_129.05801	129.058	4.102	3-methylene-indolenine	C9H7N	HMDB0011664	Organoheterocyclic compounds	Indoles and derivatives						1.11011e+07	8.28784e+06	7.07272e+06	5.54289e+06	7.08698e+06	5.58559e+06	9.38776e+06	9.45962e+06	5.86223e+06	7.37439e+06	7.14311e+06	4.71657e+06	7.46458e+06	7.11899e+06	2.08084e+07	7.24348e+06	7.71468e+06	5.57088e+06	6.16995e+06	8.96798e+06	4.84717e+06	6.10838e+06	5.96529e+06	5.50605e+06	6.5454e+06	8.26721e+06	6.98758e+06
pos-4.142_129.05801	129.058	4.142	3-methylene-indolenine	C9H7N	HMDB0011664	Organoheterocyclic compounds	Indoles and derivatives						9.97815e+06	5.96196e+06	7.07272e+06	6.17198e+06	6.51986e+06	5.03596e+06	5.35268e+06	9.7878e+06	6.38607e+06	7.37439e+06	5.81392e+06	9.28625e+06	8.39464e+06	6.58504e+06	2.08084e+07	5.55688e+06	7.71468e+06	5.57088e+06	6.16995e+06	8.96798e+06	4.84717e+06	6.21895e+06	6.06074e+06	6.12998e+06	4.77712e+06	8.26721e+06	6.98758e+06
pos-9.694_837.62106	837.621	9.694	pe(21:0/22:4(7z,10z,13z,16z))	C48H88NO8P									8.0903e+06	1.67077e+07	8.06935e+06	9.07189e+06	1.23025e+07	1.4913e+07	1.67089e+07	1.96386e+07	2.03332e+07	2.0291e+07	6.95855e+06	1.40923e+07	1.43711e+06	9.777e+06	1.12758e+07	1.27731e+07	1.73647e+07	1.86033e+07	2.06151e+07	1.48074e+07	7.34049e+06	1.30338e+07	7.19477e+06	7.82589e+06	1.36772e+07	1.28818e+07	1.14208e+07
pos-1.25_199.96497	199.965	1.25		C4H2N4O2P2									7.83489e+06	1.20128e+07	4.96778e+06	1.03759e+07	7.95563e+06	1.11538e+07	6.72122e+06	7.43961e+06	5.57373e+06	8.38658e+06	5.56813e+06	6.54842e+06	9.12225e+06	5.36505e+06	1.80515e+07	2.09608e+07	7.82362e+06	5.00834e+06	5.32663e+06	6.14563e+06	7.64364e+06	7.05842e+06	5.30559e+06	7.215e+06	5.77715e+06	4.41307e+06	4.47412e+06
pos-10.191_171.98879	171.989	10.191											1.93474e+07	19270331	1.94145e+07	1.90688e+07	1.96691e+07	1.9485e+07	1.92297e+07	1.92126e+07	2.12734e+07	1.91666e+07	1.88497e+07	1.91028e+07	1.88374e+07	2.10925e+07	2.02158e+07	2.08999e+07	1.95953e+07	1.95717e+07	2.16945e+07	1.90634e+07	1.74328e+07	1.73665e+07	1.74364e+07	1.72246e+07	1.78515e+07	1.88543e+07	1.82438e+07
pos-0.847_306.1059	306.106	0.847		C8H18N8OS2									3.40589e+06	6.02476e+06	2.96045e+06	4.46793e+06	4.17497e+06	6.55367e+06	4.55482e+06	4.74597e+06	3.96252e+06	3.39697e+06	8.20386e+06	1.46269e+07	1.3975e+07	1.07433e+07	1.25807e+07	2.08707e+07	1.08461e+07	1.00319e+07	1.27238e+07	8.68733e+06	6.87728e+06	7.94918e+06	8.11907e+06	7.49247e+06	7.2816e+06	6.37767e+06	8.31336e+06
pos-1.39_170.06891	170.069	1.39	nitrosoguvacoline	C7H10N2O3									310001	304624	287495	246210	256846	878911	222957	230914	239678	414771	1.31572e+07	1.29737e+07	1.37376e+07	2.20752e+07	1.38706e+06	1.08376e+06	1.83583e+07	1.88282e+07	2.06178e+07	1.70238e+07	9.00395e+06	8.07903e+06	8.83359e+06	8.45091e+06	9.19091e+06	8.66016e+06	8747786
pos-0.848_175.12054	175.121	0.848		C8H17NO3									1.65097e+06	2.82123e+06	2.9155e+06	3.92421e+06	4.79423e+06	4.74731e+06	1.83085e+06	2.31763e+06	3.12984e+06	5.8987e+06	5.05164e+06	1.95866e+07	2.65008e+06	4.16081e+06	3.00695e+06	3.11577e+06	3.11146e+06	2.41116e+06	2.17212e+06	4.01491e+06	3.2357e+06	3.59835e+06	3.46755e+06	3.43301e+06	4.15448e+06	3.60927e+06	2.93591e+06
pos-0.814_128.05844	128.058	0.814	4-amino-4-cyano-butanoic acid	C5H8N2O2									4.92269e+06	1.58377e+07	10960247	9.78965e+06	7.89837e+06	1.22317e+07	8.83474e+06	2.04852e+07	1.04697e+07	8.2531e+06	1.20061e+07	6.52332e+06	1.01859e+07	8.17696e+06	1.01077e+07	8508023	1.02625e+07	7.02896e+06	9.77819e+06	8.86474e+06	7.9091e+06	7.78702e+06	7.60399e+06	6.97205e+06	6.73473e+06	7.74573e+06	7.78603e+06
pos-9.865_199.98799	199.988	9.865	octafluorocyclobutane	C4F8	HMDB0031292	Organohalogen compounds	Organofluorides						1.69066e+07	1.65616e+07	1.81155e+07	1.79582e+07	1.88603e+07	7.06872e+06	1.75064e+07	1.7597e+07	5.62452e+06	1.6864e+07	1.85123e+07	1.82505e+07	1.88019e+07	2.09611e+07	2.02013e+07	2.00126e+07	1.84888e+07	1.86341e+07	1.90388e+07	1.67338e+07	1.63584e+07	1.62827e+07	1.65844e+07	1.66556e+07	1.71522e+07	1.75015e+07	1.68335e+07
pos-9.811_114.95653	114.957	9.811											1.8327e+07	1.70536e+07	1.7117e+07	1.86074e+07	1.55733e+07	1.51352e+07	1.68574e+07	1.57342e+07	2.09764e+07	1.77152e+07	1.75626e+07	1.79919e+07	1.6612e+07	1.69816e+07	1.85559e+07	1.77775e+07	1.69853e+07	1.70642e+07	1.82148e+07	1.85859e+07	1.78752e+07	1.75406e+07	1.49599e+07	1.73926e+07	1.61993e+07	1.75848e+07	1.57712e+07
pos-4.272_446.12117	446.121	4.272	pueraria glycoside 3	C22H22O10									1.23951e+07	1.94537e+07	1.57773e+07	1.47902e+07	1.91271e+07	1.63427e+07	1.61613e+07	1.78206e+07	1.70269e+07	1.70288e+07	1.15137e+07	1.51455e+07	1.22384e+07	1.64116e+07	1.74338e+07	1.6898e+07	1.70947e+07	1.88802e+07	1.83529e+07	1.51429e+07	1.06847e+07	1.09402e+07	1.10681e+07	1.1014e+07	1.34594e+07	1.3584e+07	1.33454e+07
pos-4.276_468.10307	468.103	4.276		C21H27O6P3									1.23951e+07	1.94537e+07	1.57773e+07	1.47902e+07	1.91271e+07	544230	1.61613e+07	1.78206e+07	1.70269e+07	1.70288e+07	1.15137e+07	403565	1.22384e+07	1.64116e+07	1.74338e+07	1.6898e+07	1.70947e+07	1.88802e+07	1.83529e+07	1.51429e+07	1.06847e+07	1.09402e+07	1.10681e+07	1.1014e+07	1.34594e+07	1.3584e+07	1.33454e+07
pos-5.745_427.36565	427.366	5.745	stearoylcarnitine	C25H49NO4	HMDB0000848	Lipids and lipid-like molecules	Fatty Acyls						1.001e+07	7.87893e+06	1.08035e+07	1.13746e+07	1.29763e+07	5.13801e+06	7.08499e+06	9.21345e+06	8.72802e+06	1.11923e+07	9.94616e+06	1.10672e+07	1.47856e+07	1.26407e+07	1.68189e+07	1.66724e+07	1.18972e+07	1.24918e+07	1.22197e+07	1.19318e+07	9.96207e+06	1.0346e+07	1.75274e+07	1.49631e+07	1.49114e+07	9.77948e+06	9.59599e+06
pos-4.079_154.03934	154.039	4.079	diethylphosphate	C4H11O4P	HMDB0012209	Organic acids and derivatives	Organic phosphoric acids and derivatives	C06608	Metabolism	Xenobiotics biodegradation and metabolism	Aminobenzoate degradation	map00627	3.16459e+06	2.60069e+06	3.63985e+06	2.06354e+06	1.84847e+06	2.43439e+06	2.39188e+06	1.47421e+06	3.03457e+06	2.36481e+06	2.81502e+06	5.93951e+06	3.81978e+06	2.72577e+06	2.20229e+06	2.95591e+06	2.6201e+06	2.18982e+06	3.88776e+06	2.01416e+06	1.63114e+07	1.70189e+07	1.7518e+07	1.70863e+07	1.68571e+07	1.75623e+07	1.68803e+07
pos-4.754_371.30325	371.303	4.754	n-stearoyl serine	C21H41NO4									6.47133e+06	4.53961e+06	9.83053e+06	1.41679e+07	8.11257e+06	1.16559e+07	5.03379e+06	5.35546e+06	7.6125e+06	1.06418e+07	4.53493e+06	1.6584e+07	5.29676e+06	5.43818e+06	6.39597e+06	1.43016e+07	1.04281e+07	9.61932e+06	1.24297e+07	1.95406e+07	9.25825e+06	9.63903e+06	9.77278e+06	9.12155e+06	9.26405e+06	9.20399e+06	9.55763e+06
pos-4.372_273.2665	273.267	4.372	c16 sphinganine	C16H35NO2									8.46272e+06	7.3255e+06	1.05439e+07	7.48497e+06	7.73795e+06	1.11162e+07	9.95569e+06	9.49159e+06	9.39741e+06	5.97897e+06	1.0178e+07	8.468e+06	8.94114e+06	9.26275e+06	7.95286e+06	8.04393e+06	8.81603e+06	7.79671e+06	9.54689e+06	8.09716e+06	1.52305e+07	1.75247e+07	1.64158e+07	1.56276e+07	1.42101e+07	1.68464e+07	1.40899e+07
pos-5.584_279.25576	279.256	5.584	linoleamide	C18H33NO	HMDB0062656	Lipids and lipid-like molecules	Fatty Acyls						4.66282e+06	1.39589e+07	4.32352e+06	2.30365e+06	4.10136e+06	6.25865e+06	4.89025e+06	4.16423e+06	4.9066e+06	3.53417e+06	6.11241e+06	2.74783e+06	7.27139e+06	3.66178e+06	1.95843e+06	5.32485e+06	1.93495e+06	6.39701e+06	3.4547e+06	5.34333e+06	1.54108e+07	1.7027e+07	1.67886e+07	1.72501e+07	1.50096e+07	1.17952e+07	1.35831e+07
pos-3.981_311.20929	311.209	3.981	(2e,4z)-decadienoylcarnitine	C17H29NO4									1.11381e+07	9.75094e+06	7.51965e+06	6.60246e+06	7.43348e+06	6.76681e+06	5.21742e+06	9.76258e+06	4.95288e+06	8.67124e+06	1.39583e+07	8.60696e+06	7.77013e+06	2.843e+06	5.14649e+06	6.84067e+06	1.93794e+07	6.0685e+06	8.88381e+06	4.52471e+06	8.40873e+06	7.28354e+06	7.61379e+06	6.67414e+06	7.34817e+06	8.63694e+06	7.06513e+06
pos-0.769_146.10538	146.105	0.769	l-lysine	C6H14N2O2	HMDB0000182	Organic acids and derivatives	Carboxylic acids and derivatives	C00047	Metabolism|Metabolism|Metabolism|Metabolism|Genetic Information Processing|Metabolism|Metabolism|Metabolism|Metabolism|Metabolism|Metabolism|Metabolism|Metabolism|Environmental Information Processing|Organismal Systems	Amino acid metabolism|Amino acid metabolism|Metabolism of cofactors and vitamins|Biosynthesis of other secondary metabolites|Translation|Biosynthesis of other secondary metabolites|Chemical structure transformation maps|Chemical structure transformation maps|Global and overview maps|Global and overview maps|Global and overview maps|Global and overview maps|Global and overview maps|Membrane transp…	Lysine biosynthesis|Lysine degradation|Biotin metabolism|Tropane, piperidine and pyridine alkaloid biosynthesis|Aminoacyl-tRNA biosynthesis|Biosynthesis of various secondary metabolites - part 3|Biosynthesis of plant secondary metabolites|Biosynthesis of alkaloids derived from ornithine, lysine and nicotinic acid|Metabolic pathways|Biosynthesis of secondary metabolites|Microbial metabolism in div…	map00300|map00310|map00780|map00960|map00970|map00997|map01060|map01064|map01100|map01110|map01120|map01210|map01230|map02010|map04974	9.39691e+06	1.04007e+07	8.28666e+06	8.05239e+06	1.14611e+07	1.18868e+07	8.13971e+06	9.34516e+06	8.87197e+06	1.04698e+07	1.2556e+07	9.22198e+06	1.15558e+07	1.6502e+07	1.88146e+07	2.03149e+07	1.55969e+07	9.55486e+06	1.14857e+07	1.4657e+07	1.0518e+07	1.12194e+07	9.81086e+06	1.04639e+07	1.09694e+07	1.27775e+07	1.1058e+07
pos-1.307_112.02716	112.027	1.307	uracil	C4H4N2O2	HMDB0000300	Organoheterocyclic compounds	Diazines	C00106	Metabolism|Metabolism|Metabolism|Metabolism	Nucleotide metabolism|Metabolism of other amino acids|Metabolism of cofactors and vitamins|Global and overview maps	Pyrimidine metabolism|beta-Alanine metabolism|Pantothenate and CoA biosynthesis|Metabolic pathways	map00240|map00410|map00770|map01100	1.24002e+07	9.05584e+06	1.6439e+07	1.13877e+07	1.32691e+07	1.25458e+07	1.88174e+07	1.09972e+07	1.32493e+07	1.07521e+07	1.34608e+07	1.03207e+07	1.54486e+07	1.18065e+07	1.37874e+07	1.11878e+07	1.30687e+07	1.06271e+07	1.46355e+07	9.99395e+06	1.26315e+07	1.35436e+07	1.16096e+07	9.52181e+06	1.13008e+07	1.0836e+07	1.24785e+07
pos-3.601_163.13595	163.136	3.601	mephentermine	C11H17N	HMDB0015452	Benzenoids	Benzene and substituted derivatives	C07889					1.49331e+07	1.5602e+07	1.75671e+07	1.7144e+07	1.7792e+07	1.86067e+07	1.77353e+07	1.7302e+07	1.86099e+07	1.81506e+07	1.75849e+07	1.63168e+07	1.64051e+07	1.95225e+07	1.88865e+07	1.87545e+07	1.77725e+07	1.74212e+07	2.19455e+07	1.74597e+07	1.57942e+07	1.6234e+07	1.58982e+07	1.48215e+07	1.62034e+07	1.80415e+07	1.61891e+07
pos-3.519_279.14686	279.147	3.519	(锟斤拷)-metalaxyl	C15H21NO4									3.01918e+06	4.16056e+06	2.49046e+06	1.90257e+07	1.39382e+07	424426	3.32771e+06	2.2331e+06	937966	2.36326e+06	4.9408e+06	2.79146e+06	5.78833e+06	1.88459e+06	6.68152e+06	9.68468e+06	4.37717e+06	1.08329e+06	4.11362e+06	9.53115e+06	5.35574e+06	4.76996e+06	5.38044e+06	5.54192e+06	5.75514e+06	5.69622e+06	5.31665e+06
pos-0.652_473.82607	473.826	0.652											1.51653e+07	1.89705e+07	1.59968e+07	1.6271e+07	1.93912e+07	1.48953e+07	1.79045e+07	1.72578e+07	1.58511e+07	1.7409e+07	1.25987e+07	1.5527e+07	1.18452e+07	1.14459e+07	249644	1.03903e+07	1.11622e+07	1.22741e+07	9.72733e+06	1.30508e+07	1.51648e+07	1.30411e+07	1.40995e+07	1.39495e+07	1.4667e+07	1.57336e+07	1.58966e+07
pos-5.667_569.34791	569.348	5.667	pc(22:5(4z,7z,10z,13z,16z)/0:0)	C30H52NO7P	HMDB0010402	Lipids and lipid-like molecules	Glycerophospholipids	C04230	Metabolism|Human Diseases	Lipid metabolism|Cancer: overview	Glycerophospholipid metabolism|Choline metabolism in cancer	map00564|map05231	8.3472e+06	8.10511e+06	1.9202e+07	1.82143e+07	7.32625e+06	4.62209e+06	1.47739e+07	7.957e+06	8.10514e+06	1.0725e+07	2.56684e+06	6.3038e+06	5.07471e+06	4.4001e+06	3.78127e+06	4.99672e+06	5.95037e+06	6.96089e+06	2.8944e+06	6.27071e+06	6.44315e+06	5.44933e+06	5.92861e+06	5.11384e+06	6.02884e+06	6.51016e+06	6.36585e+06
pos-5.053_381.26412	381.264	5.053	sphinganine-phosphate	C18H40NO5P									4.34878e+06	8.59359e+06	7.45131e+06	1.06739e+07	5.40448e+06	3.97168e+06	1.1297e+07	9.92866e+06	5.31779e+06	1.92814e+07	1.16885e+07	1.30523e+07	1.77095e+07	1.69299e+07	8.37183e+06	1.02636e+07	1.88787e+07	1.61827e+07	8.36162e+06	1.14034e+07	1.02279e+07	1.01473e+07	1.07803e+07	1.01374e+07	9.39115e+06	1.01405e+07	9.89299e+06
pos-0.745_234.04928	234.049	0.745	mfcd00010043	C16H10S									1.46119e+07	1.3393e+07	4.73168e+06	1.01573e+07	1.29103e+07	1.2117e+07	1.63746e+07	1.64679e+07	1.14044e+07	1.2911e+07	8.80528e+06	8.37362e+06	8.29089e+06	5.87657e+06	3.37206e+06	7.90442e+06	1.89436e+07	1.27845e+07	5.05406e+06	1.14618e+07	1.13383e+07	1.13486e+07	1.05703e+07	1.13471e+07	1.00183e+07	9.89065e+06	1.14403e+07
pos-0.647_140.0435	140.043	0.647		C2H8N2O5									1.67983e+07	1.06596e+07	1.66737e+07	1.22599e+07	1.78863e+07	1.77723e+07	1.7703e+07	1.08883e+07	1.63312e+07	1.73704e+07	1.84158e+07	1.67206e+07	9.01445e+06	1.71105e+07	1.83741e+07	1.16679e+07	1.03612e+07	1.504e+07	1.57283e+07	9.73342e+06	9.74931e+06	1.09248e+07	1.5233e+07	9.11606e+06	1.51029e+07	1.60434e+07	1.47017e+07
pos-5.85_140.10595	140.106	5.85	metenamine	C6H12N4	HMDB0029598	Organoheterocyclic compounds	Triazinanes						1.66191e+07	1.30133e+07	1.38429e+07	1.26123e+07	1.29307e+07	1.47744e+07	1.29608e+07	1.20579e+07	1.48975e+07	1.25143e+07	1.72153e+07	1.2605e+07	1.39076e+07	1.64688e+07	1.32898e+07	1.41384e+07	1.2209e+07	1.44619e+07	1.71232e+07	1.40221e+07	1.3879e+07	1.64317e+07	1.68963e+07	1.66038e+07	1.29873e+07	1.29501e+07	1.18579e+07
pos-10.935_198.16178	198.162	10.935	5-methyl-2-undecenoic acid	C12H22O2									1.86982e+07	1.65758e+07	1.89547e+07	1.81919e+07	1.86273e+07	1.78276e+07	1.7572e+07	1.83785e+07	1.83413e+07	1.70089e+07	1.75581e+07	1.58642e+07	1.72335e+07	2.05012e+07	1.87641e+07	1.88761e+07	1.77656e+07	1.86065e+07	1.9706e+07	1.62029e+07	1.62711e+07	1.60307e+07	1.58828e+07	1.5507e+07	1.63872e+07	1.6299e+07	1.56792e+07
pos-6.707_589.41822	589.418	6.707		C31H59NO9									1.76287e+06	2.98731e+06	1.32018e+06	3.18572e+06	2.4786e+06	3.90681e+06	1.83634e+07	3.80976e+06	1.5437e+06	3.15988e+06	3.81017e+06	3.20519e+06	2.42378e+06	3.01226e+06	2.96297e+06	3.95287e+06	1.11311e+06	1.40871e+06	1.3857e+06	1.63234e+06	4.07954e+06	3.88033e+06	4.40711e+06	2.96821e+06	3.98882e+06	4.50417e+06	4.78142e+06
pos-4.331_301.20726	301.207	4.331		C16H31NO2S									1.08175e+07	7.62192e+06	1.55272e+07	1.86279e+07	7.61725e+06	6.41955e+06	7.01836e+06	7.76512e+06	1.28912e+07	1.18602e+07	1.24594e+07	1.19577e+07	6.93308e+06	1.03393e+07	5.58596e+06	1.29943e+07	5.98049e+06	6.20153e+06	9.58334e+06	1.39226e+07	1.015e+07	6.65699e+06	9.73928e+06	1.01664e+07	1.07882e+07	1.21444e+07	7.80732e+06
pos-10.896_172.07338	172.073	10.896	4,7-dioxo-octanoic acid	C8H12O4									1.7725e+07	1.67382e+07	1.83568e+07	1.71773e+07	1.70655e+07	1.65333e+07	1.68583e+07	1.759e+07	1.84109e+07	1.65971e+07	1.71198e+07	1.69732e+07	1.59082e+07	2.01952e+07	1.79007e+07	1.47861e+07	1.76827e+07	1.88467e+07	1.92409e+07	1.69742e+07	1.58849e+07	1.6107e+07	1.48101e+07	1.51163e+07	1.61121e+07	1.45143e+07	1.53576e+07
pos-0.862_622.12807	622.128	0.862		C12H31N8O17PS									1.13232e+07	1.24474e+07	1.23229e+06	6.21091e+06	1.04165e+07	1.05761e+07	8.95274e+06	1.04093e+07	5.96774e+06	8.57009e+06	1.26122e+07	1.05747e+07	1.75102e+07	1.85674e+07	1.14368e+07	1.02937e+07	1.70446e+07	1.73874e+07	2.02903e+07	1.55758e+07	1.40163e+07	1.57536e+07	1.43683e+07	1.61862e+07	7.83485e+06	1.5265e+07	1.47982e+07
pos-10.146_259.91666	259.917	10.146		C3H7N2O2P3S2									1.73961e+07	1.71141e+07	1.73692e+07	1.7556e+07	1.76145e+07	1.78406e+07	1.70791e+07	1.85559e+07	1.94271e+07	1.75237e+07	1.68339e+07	1.74075e+07	1.69175e+07	1.97106e+07	1.79088e+07	1.93268e+07	1.77091e+07	1.82855e+07	1.98261e+07	1.71989e+07	1.61723e+07	1.56365e+07	1.55737e+07	1.55116e+07	1.64789e+07	1.6779e+07	1.6703e+07
pos-9.8_150.02768	150.028	9.8		C3H6N2O5									1.68995e+07	1.47814e+07	1.55041e+07	1.51044e+07	1.59955e+07	1.45629e+07	1.53906e+07	1.63641e+07	1.70903e+07	1.55605e+07	1.62874e+07	1.47683e+07	1.49793e+07	1.77274e+07	1.58542e+07	1.6731e+07	1.39981e+07	1.62127e+07	1.68673e+07	1.47151e+07	1.53069e+07	1.64129e+07	1.55679e+07	1.62093e+07	1.37662e+07	1.50861e+07	1.40082e+07
pos-0.758_188.15236	188.152	0.758	7,8-diaminononanoic acid	C9H20N2O2									7.36468e+06	1.04439e+07	6.88278e+06	8.94983e+06	1.63568e+07	7.27155e+06	7.58271e+06	8.46452e+06	2.00936e+07	7.64331e+06	6.82202e+06	7.30722e+06	6.11205e+06	8.21671e+06	8.86944e+06	4.10194e+06	5.99859e+06	7.09149e+06	5.6225e+06	9.63734e+06	7.47759e+06	6.68126e+06	7.02996e+06	7.61607e+06	7.51604e+06	7.24374e+06	8.86974e+06
pos-5.038_431.23064	431.231	5.038		C24H33NO6									9.53343e+06	7.16289e+06	1.44395e+07	9.63095e+06	1.11174e+07	1.16176e+07	1.20337e+07	6.17563e+06	9.12044e+06	5.41489e+06	1.69501e+07	6.74229e+06	1.32265e+07	2.03586e+07	1.04919e+07	8.81914e+06	1.47684e+07	8.51626e+06	1.18599e+07	6.50616e+06	1.11704e+07	1.0916e+07	1.26408e+07	1.23582e+07	9.88824e+06	9.62808e+06	9.23422e+06
pos-0.686_155.06937	155.069	0.686	l-histidine	C6H9N3O2	HMDB0000177	Organic acids and derivatives	Carboxylic acids and derivatives	C00135	Metabolism|Metabolism|Metabolism|Genetic Information Processing|Metabolism|Metabolism|Metabolism|Metabolism|Metabolism|Environmental Information Processing|Organismal Systems|Human Diseases	Amino acid metabolism|Biosynthesis of other secondary metabolites|Metabolism of other amino acids|Translation|Chemical structure transformation maps|Chemical structure transformation maps|Global and overview maps|Global and overview maps|Global and overview maps|Membrane transport|Digestive system|Cancer: overview	Histidine metabolism|Staurosporine biosynthesis|beta-Alanine metabolism|Aminoacyl-tRNA biosynthesis|Biosynthesis of plant secondary metabolites|Biosynthesis of alkaloids derived from histidine and purine|Metabolic pathways|Biosynthesis of secondary metabolites|Biosynthesis of amino acids|ABC transporters|Protein digestion and absorption|Central carbon metabolism in cancer	map00340|map00404|map00410|map00970|map01060|map01065|map01100|map01110|map01230|map02010|map04974|map05230	1.04846e+07	1.25377e+07	1.65397e+07	1.21442e+07	1.14001e+07	1.3578e+07	1.3748e+07	1.04574e+07	9.57502e+06	1.35245e+07	1.69931e+07	8.71421e+06	1.01022e+07	1.08569e+07	1.89193e+07	8.98832e+06	1.08344e+07	9.18617e+06	1.40126e+07	1.07807e+07	9.5755e+06	9.17429e+06	1.00631e+07	9.2079e+06	1.00031e+07	1.26026e+07	9.72575e+06
pos-10.95_372.08987	372.09	10.95		C9H22N6O4P2S									1.05892e+07	1.08166e+07	1.09981e+07	1.09196e+07	1.19373e+07	1.16433e+07	1.51396e+07	9.43423e+06	1.12323e+07	1.0627e+07	1.05084e+07	1.03818e+07	9.72215e+06	1.25734e+07	1.16222e+07	1.2231e+07	1.81e+07	1.28822e+07	1.30861e+07	1.11282e+07	8.84035e+06	9.46659e+06	9.24638e+06	8.72011e+06	1.08714e+07	9.59023e+06	9.88936e+06
pos-0.672_115.06323	115.063	0.672	l-proline	C5H9NO2	HMDB0000162	Organic acids and derivatives	Carboxylic acids and derivatives	C00148	Metabolism|Metabolism|Metabolism|Metabolism|Metabolism|Genetic Information Processing|Metabolism|Metabolism|Metabolism|Environmental Information Processing|Organismal Systems|Organismal Systems|Human Diseases	Amino acid metabolism|Biosynthesis of other secondary metabolites|Biosynthesis of other secondary metabolites|Biosynthesis of other secondary metabolites|Biosynthesis of other secondary metabolites|Translation|Global and overview maps|Global and overview maps|Global and overview maps|Membrane transport|Digestive system|Digestive system|Cancer: overview	Arginine and proline metabolism|Carbapenem biosynthesis|Prodigiosin biosynthesis|Novobiocin biosynthesis|Staurosporine biosynthesis|Aminoacyl-tRNA biosynthesis|Metabolic pathways|Biosynthesis of secondary metabolites|Biosynthesis of amino acids|ABC transporters|Protein digestion and absorption|Mineral absorption|Central carbon metabolism in cancer	map00330|map00332|map00333|map00401|map00404|map00970|map01100|map01110|map01230|map02010|map04974|map04978|map05230	7.14712e+06	8.25333e+06	1.01346e+07	6.52079e+06	5.0398e+06	6.42033e+06	8.74981e+06	8.74943e+06	5.18162e+06	8.46146e+06	1.74871e+07	1.10065e+07	1.38334e+07	1.46744e+07	1.84385e+07	7.96076e+06	1.26952e+07	9.58025e+06	9.7553e+06	7.46285e+06	9.11892e+06	8.55916e+06	8.3164e+06	9.00001e+06	8.551e+06	8.77622e+06	8.87518e+06
pos-4.868_208.1461	208.146	4.868	eremopetasinorol	C13H20O2	HMDB0029668	Organic oxygen compounds	Organooxygen compounds						1.52966e+07	1.48885e+07	1.61017e+07	1.60905e+07	1.48966e+07	1.51476e+07	1.51474e+07	1.52716e+07	1.5639e+07	1.4697e+07	1.63674e+07	1.61521e+07	1.29446e+07	1.75432e+07	1.45596e+07	1.63118e+07	1.51963e+07	1.73558e+07	1.62642e+07	1.51213e+07	1.50458e+07	1.52423e+07	1.59686e+07	1.51486e+07	1.38486e+07	1.38275e+07	1.39822e+07
pos-10.954_296.07479	296.075	10.954		C5H13N8O5P									1.38912e+07	1.44448e+07	1.55756e+07	1.48677e+07	1.58693e+07	1.52408e+07	1.68539e+07	1.30408e+07	1.65598e+07	1.46454e+07	1.41679e+07	1.3757e+07	1.20303e+07	1.65256e+07	1.56525e+07	1.54775e+07	1.78445e+07	1.62128e+07	1.55588e+07	1.46635e+07	1.24965e+07	1.31896e+07	1.2178e+07	1.22065e+07	1.4519e+07	1.3881e+07	1.3444e+07
pos-1.411_259.96483	259.965	1.411		C9H6ClO5P									328024	640951	560227	566863	382449	541361	630558	518039	533261	379644	1.42765e+07	5.98784e+06	9.95969e+06	1.98832e+07	885633	497136	1.64589e+07	1.37684e+07	1.75023e+07	1.35888e+07	1.12853e+07	9.05293e+06	1.0192e+07	9.08386e+06	9.75606e+06	8.68762e+06	9.62953e+06
pos-4.76_218.17971	218.18	4.76		C12H27OP									133759	71525.4	631264	72410.4	232150	1.84627e+06	72833.5	76243.7	116935	1.5125e+06	77577.3	382193	121997	85015.2	385621	88921.3	74954.2	71365.6	83548.9	74495.2	1.16155e+07	1.38066e+07	1.59419e+07	1.56681e+07	1.35935e+07	1.4663e+07	1.67093e+07
pos-10.95_87.01578	87.0158	10.95											1.67083e+07	1.66874e+07	1.67691e+07	1.70309e+07	1.619e+07	1.70729e+07	1.65848e+07	1.68613e+07	1.84565e+07	1.68936e+07	1.64368e+07	1.42818e+07	1.57196e+07	1.9133e+07	1.71189e+07	1.86595e+07	1.61352e+07	1.75313e+07	1.9031e+07	1.68832e+07	1.55757e+07	1.45811e+07	1.46675e+07	1.46211e+07	1.46698e+07	1.58824e+07	1.5371e+07
pos-1.265_270.25554	270.256	1.265	margaric acid	C17H34O2	HMDB0002259	Lipids and lipid-like molecules	Fatty Acyls						9.62851e+06	1.29575e+07	9.89807e+06	1.51057e+07	1.13376e+07	1.64158e+07	1.0035e+07	1.83119e+07	1.45714e+07	1.45006e+07	8.27748e+06	1.05605e+07	9.57713e+06	1.11426e+07	1.04876e+07	1.63657e+07	1.35274e+07	1.1842e+07	8.78611e+06	1.03097e+07	9.85915e+06	1.21981e+07	8.33739e+06	1.19781e+07	1.07822e+07	9.90275e+06	1.15396e+07
pos-9.916_281.90247	281.902	9.916											1.61322e+07	1.5843e+07	1.53443e+07	1.61381e+07	1.60329e+07	1.64832e+07	1.56668e+07	1.49274e+07	1.72402e+07	1.58047e+07	1.70613e+07	1.70785e+07	1.61863e+07	1.77127e+07	1.7636e+07	1.77207e+07	1.65693e+07	1.64914e+07	1.79882e+07	1.6258e+07	1.51749e+07	1.53233e+07	1.49918e+07	1.55159e+07	1.488e+07	1.52695e+07	1.56995e+07
pos-6.679_633.44364	633.444	6.679		C31H64N5O4PS									1.80069e+06	2.4362e+06	1.42959e+06	3.03203e+06	2.14347e+06	3.27912e+06	1.7125e+07	3.06695e+06	1.89052e+06	2.82877e+06	3.35858e+06	2.13906e+06	2.23978e+06	2.45903e+06	2.62215e+06	3.13442e+06	1.02804e+06	745541	1.68582e+06	574542	3.8045e+06	5.41407e+06	4.00925e+06	3.56686e+06	3.75018e+06	3.47008e+06	3.76856e+06
pos-1.377_474.04459	474.045	1.377	m-trigallic acid	C21H14O13	HMDB0030559	Phenylpropanoids and polyketides	Depsides and depsidones						294480	299523	229063	340095	345852	219205	310808	318966	331073	172909	1.11264e+07	1.25121e+07	1.40759e+07	1.78033e+07	360785	313965	1.54974e+07	1.7812e+07	1.79273e+07	1.04789e+07	1.08178e+07	1.03009e+07	9.02459e+06	8.21721e+06	8.68924e+06	9.81562e+06	8.25087e+06
pos-10.951_112.02716	112.027	10.951	uracil	C4H4N2O2	HMDB0000300	Organoheterocyclic compounds	Diazines	C00106	Metabolism|Metabolism|Metabolism|Metabolism	Nucleotide metabolism|Metabolism of other amino acids|Metabolism of cofactors and vitamins|Global and overview maps	Pyrimidine metabolism|beta-Alanine metabolism|Pantothenate and CoA biosynthesis|Metabolic pathways	map00240|map00410|map00770|map01100	1.63327e+07	1.56308e+07	1.65912e+07	1.6597e+07	1.64193e+07	1.68201e+07	1.61215e+07	1.71875e+07	1.68597e+07	1.25411e+07	1.58973e+07	1.51922e+07	1.5462e+07	1.72024e+07	1.72366e+07	1.73079e+07	1.69758e+07	1.78114e+07	1.8691e+07	1.56543e+07	1.4117e+07	1.46444e+07	1.44186e+07	1.37585e+07	1.56091e+07	1.57182e+07	1.49003e+07
pos-3.768_136.08851	136.089	3.768	2e,4e,6e-nonatrienal	C9H12O									1.15823e+07	5.78105e+06	6.77711e+06	5.9705e+06	6.69792e+06	7.42724e+06	6.64389e+06	6.97798e+06	6.14226e+06	7.36993e+06	6.31088e+06	7.35715e+06	6.38092e+06	6.76477e+06	7.77899e+06	4.3106e+06	1.72627e+07	6.61821e+06	8.7413e+06	5.06421e+06	7.40234e+06	7.52883e+06	6.38672e+06	6.95142e+06	9.71359e+06	5.77582e+06	4.66163e+06
pos-3.611_187.12064	187.121	3.611	7-oxo-8-amino-nonanoic acid	C9H17NO3									6.68775e+06	1.70954e+07	8.54386e+06	5.55917e+06	7.01114e+06	1.03428e+07	7.4273e+06	6.93133e+06	8.30765e+06	5.17501e+06	6.11947e+06	6.84455e+06	1.3776e+07	9.15913e+06	4.01966e+06	1.77803e+07	7.31629e+06	1.25509e+07	6.89104e+06	1.02314e+07	7.48751e+06	8.6582e+06	8.3273e+06	8.66807e+06	8.07413e+06	7.41981e+06	7.47209e+06
pos-4.264_126.03178	126.032	4.264	4-hydroxy-6-methyl-2-pyrone	C6H6O3				C02752					3.38406e+06	6.04832e+06	2.39657e+06	2.70468e+06	7.22553e+06	2.575e+06	5.39494e+06	8.82149e+06	2.80024e+06	7.18686e+06	2.48353e+06	8.44948e+06	6.34211e+06	3.11786e+06	2.73943e+06	1.70252e+07	3.89686e+06	5.46561e+06	5.74362e+06	1.7148e+07	5.15521e+06	2.98716e+06	5.07625e+06	4.99179e+06	6.95134e+06	5.85952e+06	5.47032e+06
pos-5.338_565.3139	565.314	5.338		C26H44N7O5P									1.11783e+07	8.7158e+06	1.65769e+07	1.60343e+07	1.29059e+07	5.66757e+06	1.21725e+07	8.66889e+06	1.1457e+07	8.80243e+06	1.46619e+06	1.08219e+07	1.00481e+07	8.14193e+06	7.40551e+06	8.78357e+06	9.10988e+06	6.92994e+06	4.73289e+06	9.45733e+06	1.06578e+07	1.35554e+07	1.33396e+07	1.52373e+07	8.51371e+06	8.143e+06	8.8631e+06
pos-4.315_289.26143	289.261	4.315		C16H35NO3									1.14991e+07	1.04998e+07	1.70889e+07	7.37166e+06	8.58235e+06	5.05613e+06	8.65621e+06	6.93562e+06	7.3325e+06	8.06533e+06	1.2192e+07	2.91221e+06	1.58868e+07	5.96769e+06	1.22184e+07	8.50975e+06	5.21021e+06	2.55044e+06	5.32433e+06	9.53726e+06	1.2837e+07	1.24832e+07	1.26614e+07	1.36489e+07	1.16835e+07	1.28429e+07	1.24502e+07
pos-3.916_331.23552	331.236	3.916	3-hydroxydecanoyl carnitine	C17H33NO5	HMDB0061636	Lipids and lipid-like molecules	Fatty Acyls						7.74332e+06	4.29941e+06	1.22829e+07	6.64977e+06	6.28013e+06	7.27277e+06	3.60434e+06	3.1916e+06	8.66785e+06	9.10609e+06	7.42894e+06	9.43886e+06	4.50985e+06	9.11602e+06	2.56626e+06	1.48967e+07	6.91131e+06	1.2137e+07	1.93481e+07	1.01394e+07	7.43833e+06	6.94526e+06	7.00034e+06	7.25131e+06	7.77276e+06	8.04412e+06	8.31353e+06
pos-0.741_316.10745	316.107	0.741		C16H16N2O5									4.96103e+06	5.47935e+06	5.85139e+06	4.48599e+06	4.52274e+06	8.11725e+06	4.32385e+06	4.94813e+06	4.73522e+06	4.33678e+06	8.80682e+06	1.14449e+07	9.07466e+06	9.5131e+06	1.05897e+07	9.75915e+06	1.69425e+07	8.20164e+06	9.47849e+06	7.73095e+06	6.27701e+06	6.05039e+06	5.8418e+06	5.94801e+06	7.53942e+06	7.09658e+06	7.48986e+06
pos-9.803_122.03285	122.033	9.803		C2H6N2O4									1.57351e+07	1.3876e+07	1.48711e+07	1.51375e+07	1.50671e+07	1.37462e+07	1.42654e+07	1.52501e+07	1.67186e+07	1.57171e+07	1.48956e+07	1.54071e+07	1.39227e+07	1.61324e+07	1.53323e+07	1.58007e+07	1.46433e+07	1.50533e+07	1.66247e+07	1.40733e+07	1.46157e+07	1.47859e+07	1.45159e+07	1.50281e+07	1.31318e+07	1.40776e+07	1.36439e+07
pos-9.275_435.39182	435.392	9.275		C20H49N7O3									780730	262542	1.05311e+06	577154	2.04955e+06	918321	738212	794978	378619	997946	876238	336191	1.70214e+06	902434	373846	805287	562371	513087	713496	257789	1.12331e+07	1.3202e+07	1.28443e+07	1.49938e+07	1.14507e+07	1.19053e+07	1.40072e+07
pos-7.511_613.47611	613.476	7.511		C26H64N9O5P									1.31436e+07	1.45016e+07	1.46311e+07	1.19821e+07	1.0797e+07	6.97744e+06	1.09324e+07	1.54179e+07	1.41782e+07	8.52622e+06	1.04209e+07	1.48026e+07	7.9351e+06	6.33834e+06	3.57347e+06	1.12771e+07	1.32206e+07	1.27844e+07	1.58817e+07	1.32033e+07	1.46197e+07	1.12832e+07	1.30458e+07	1.26898e+07	1.57602e+07	9.76834e+06	1.03825e+07
pos-0.714_377.89275	377.893	0.714		C6H3O15PS									1.17289e+07	9.4548e+06	1.14349e+07	9.56935e+06	9.41024e+06	1.337e+07	7.81255e+06	1.15144e+07	1.25659e+07	9.25389e+06	8.5696e+06	1.08608e+07	1.15603e+07	1.55729e+07	9.91191e+06	1.30879e+07	1.20547e+07	1.49163e+07	1.90321e+07	1.08944e+07	1.15037e+07	1.09151e+07	1.16125e+07	1.11298e+07	1.11877e+07	1.09539e+07	1.10156e+07
pos-0.861_101.12033	101.12	0.861	hexylamine	C6H15N	HMDB0032323	Organic nitrogen compounds	Organonitrogen compounds	C08306					7.63671e+06	1.13852e+07	4.81353e+06	9.08217e+06	1.69622e+07	8.85359e+06	7.51193e+06	1.21497e+07	9.5063e+06	8.98413e+06	5.28879e+06	8.10649e+06	1.0311e+07	9.95392e+06	4.37477e+06	1.02322e+07	9.89284e+06	5.85631e+06	7.76586e+06	1.24643e+07	7.8321e+06	7.77267e+06	6.60414e+06	7.85684e+06	5.33249e+06	5.77171e+06	6.20913e+06
pos-5.057_285.13606	285.136	5.057	morphine	C17H19NO3	HMDB0014440	Alkaloids and derivatives	Morphinans	C01516	Metabolism|Metabolism|Metabolism|Metabolism|Metabolism|Environmental Information Processing	Biosynthesis of other secondary metabolites|Xenobiotics biodegradation and metabolism|Chemical structure transformation maps|Global and overview maps|Global and overview maps|Signaling molecules and interaction	Isoquinoline alkaloid biosynthesis|Drug metabolism - cytochrome P450|Biosynthesis of alkaloids derived from shikimate pathway|Metabolic pathways|Biosynthesis of secondary metabolites|Neuroactive ligand-receptor interaction	map00950|map00982|map01063|map01100|map01110|map04080	1.38731e+06	1.48748e+06	113033	83624.3	84008.6	90351.3	87487.8	89664.2	1.82983e+07	91113.1	89947.7	91794.3	605337	2.02105e+06	92495.4	274701	1.39733e+06	87284.2	688353	86558.6	1.05374e+06	1.88973e+06	1.29915e+06	1.29214e+06	1.65798e+06	1.56962e+06	1.69647e+06
pos-3.842_134.10917	134.109	3.842	p-cymene	C10H14	HMDB0005805	Lipids and lipid-like molecules	Prenol lipids	C06575	Metabolism|Metabolism|Metabolism|Metabolism	Xenobiotics biodegradation and metabolism|Global and overview maps|Global and overview maps|Global and overview maps	Xylene degradation|Metabolic pathways|Microbial metabolism in diverse environments|Degradation of aromatic compounds	map00622|map01100|map01120|map01220	8.69221e+06	1.53288e+07	9.4158e+06	8.54515e+06	8.6288e+06	8.87628e+06	8.69882e+06	1.26728e+07	1.22612e+07	8.61791e+06	8.75899e+06	8.91701e+06	8.40338e+06	9.78165e+06	8.72359e+06	9.2577e+06	7.8826e+06	8.87451e+06	9.66565e+06	8.08398e+06	1.15562e+07	1.08718e+07	1.48345e+07	6.69487e+06	1.23476e+07	1.1775e+07	1.51001e+07
pos-3.959_300.11071	300.111	3.959	nppb	C16H16N2O4				C13705					7.68313e+06	3.05237e+06	3.21091e+06	4.32528e+06	3.5069e+06	4.78946e+06	1.2345e+07	5.12463e+06	5.41726e+06	1.90224e+06	2.76625e+06	4.39726e+06	15790042	3.41853e+06	5.3747e+06	6.02756e+06	3.68344e+06	2.95505e+06	3.16317e+06	4.95311e+06	4.05974e+06	3.99544e+06	3.96153e+06	3.64577e+06	4.42945e+06	5.42207e+06	4.8185e+06
pos-6.012_547.36357	547.364	6.012	pc(o-18:2(9z,12z)/2:0)	C28H54NO7P									7.26631e+06	1.03363e+07	1.00532e+07	1.20162e+07	8.60285e+06	4.40408e+06	8.278e+06	1.71077e+07	7.03716e+06	1.2762e+07	6.05915e+06	5.12225e+06	5.66743e+06	4.92944e+06	6.02428e+06	3.66981e+06	6.44558e+06	5.78148e+06	3.98607e+06	5.26627e+06	6.24038e+06	6.16012e+06	5.86532e+06	5.41774e+06	6.2072e+06	6.31762e+06	5.89075e+06
pos-6.026_545.34871	545.349	6.026	pc(20:3(8z,11z,14z)/0:0)	C28H52NO7P									7.26631e+06	1.03363e+07	1.00532e+07	1.20162e+07	8.60285e+06	4.40408e+06	8.42706e+06	1.71077e+07	7.03716e+06	8.54438e+06	6.05915e+06	5.12225e+06	5.66743e+06	4.92944e+06	6.02428e+06	1.17239e+06	6.44558e+06	5.78148e+06	3.98607e+06	5.26627e+06	6.24038e+06	6.16012e+06	5.86532e+06	5.41774e+06	6.13125e+06	6.31762e+06	5.56362e+06
pos-3.794_184.03701	184.037	3.794	4-o-methylgallic acid	C8H8O5	HMDB0013198	Benzenoids	Benzene and substituted derivatives						2.51611e+06	3.05172e+06	229481	1.44816e+06	3.84577e+06	2.846e+06	1.82118e+06	4.1112e+06	244982	3.22772e+06	1.39942e+06	2.67065e+06	4.18737e+06	695927	620730	1.73004e+07	1.09993e+06	2.59088e+06	379409	7.89424e+06	2.43167e+06	2.48259e+06	2.7232e+06	2.5602e+06	2.9063e+06	3.24823e+06	2.6637e+06
pos-9.804_109.51279	109.513	9.804											1.60484e+07	1.56458e+07	1.45392e+07	1.33767e+07	1.65069e+07	1.31589e+07	1.49567e+07	16968965	1.60759e+07	5.75285e+06	15173839	1.47893e+07	1.46657e+07	1.58409e+07	1.51365e+07	1.67473e+07	1.3423e+07	1.38403e+07	1.71212e+07	1.53871e+07	1.48998e+07	1.34827e+07	1.36625e+07	1.39638e+07	1.18072e+07	1.38447e+07	1.42644e+07
pos-0.845_133.01954	133.02	0.845	thioproline	C4H7NO2S	HMDB0062164	Organic acids and derivatives	Carboxylic acids and derivatives						8.5427e+06	1.28408e+07	5.64637e+06	1.04118e+07	1.53532e+07	8.25926e+06	7.84711e+06	5.61563e+06	10037903	8.1926e+06	1.25325e+07	1.60413e+07	9.11818e+06	7.24813e+06	7.1167e+06	5.06091e+06	1.3425e+07	7.58111e+06	9.65026e+06	1.63599e+07	8.90574e+06	1.06968e+07	8.09008e+06	6.87134e+06	1.12188e+07	1.20193e+07	9.89323e+06
pos-0.72_189.90454	189.905	0.72											3.77421e+06	3.7259e+06	3.34619e+06	2.68527e+06	2.61469e+06	5.69947e+06	2.46244e+06	3.24228e+06	3.17488e+06	2.5727e+06	8.08679e+06	9.83639e+06	1.31979e+07	1.5757e+07	9.20649e+06	1.56537e+07	1.19138e+07	1.17873e+07	1.86242e+07	8.40132e+06	6.79456e+06	6.70681e+06	6.62506e+06	6.94475e+06	6.76158e+06	6.81563e+06	6.66221e+06
pos-4.142_189.0788	189.079	4.142	methyl indole-3-acetate	C11H11NO2	HMDB0029738	Organoheterocyclic compounds	Indoles and derivatives						8.03569e+06	500207	5.83979e+06	3.50287e+06	2.83048e+06	66490.8	1.2317e+06	6.36473e+06	1.93322e+06	4.18556e+06	1.82986e+06	740060	5.96239e+06	3.48594e+06	1.69464e+07	1.41289e+06	3.85989e+06	423292	1.46217e+06	6.24013e+06	3.28265e+06	3.54312e+06	3.3482e+06	3.1058e+06	3.0221e+06	3.48827e+06	3.61223e+06
pos-0.781_262.01925	262.019	0.781		C5H11ClN2O8									1.66343e+07	1.42467e+07	1.60478e+07	1.4728e+07	1.58699e+07	1.18564e+07	1.27032e+07	1.45821e+07	1.5927e+07	1.26384e+07	6.30634e+06	5.22765e+06	6.75701e+06	5.04621e+06	9.13467e+06	8.9029e+06	309342	213996	245547	297156	8.80054e+06	8.83447e+06	8.5457e+06	8.60423e+06	8.25292e+06	7.74289e+06	1.03453e+07
pos-4.306_511.32736	511.327	4.306	ps(o-18:0/0:0)	C24H50NO8P									3.89165e+06	9.03891e+06	8.54909e+06	1.25028e+07	1.34289e+07	5.91051e+06	1.40362e+07	8.4906e+06	4.71075e+06	1.36071e+07	9.27312e+06	9.95201e+06	1.34155e+07	6.98312e+06	1.68585e+07	4.84919e+06	1.14544e+07	1.08119e+07	3.63882e+06	1.11586e+07	8.08091e+06	9.3169e+06	7.19381e+06	7.76133e+06	8.4031e+06	9.47099e+06	9.20752e+06
pos-0.649_457.84858	457.849	0.649		C11H7O8PS5									1.40844e+07	1.56227e+07	1.39078e+07	1.44206e+07	1.65441e+07	1.36308e+07	1.49549e+07	1.49034e+07	1.31346e+07	1.58269e+07	1.1746e+07	1.39817e+07	1.03397e+07	1.16704e+07	1.25468e+07	1.15335e+07	1.072e+07	1.17598e+07	9.09122e+06	1.32178e+07	1.2648e+07	1.19082e+07	1.23461e+07	1.14301e+07	1.27492e+07	1.31709e+07	1.38688e+07
pos-4.93_326.00056	326.001	4.93		C9H18Cl3O4P									1.51517e+07	1.34012e+07	1.35958e+07	1.54617e+07	1.60823e+07	1.44468e+07	1.32479e+07	1.39756e+07	1.66966e+07	1.64398e+07	1.39603e+07	1.33327e+07	1.20508e+07	1.48697e+07	1.50589e+07	1.42788e+07	1.33928e+07	1.33275e+07	1.5491e+07	1.48589e+07	1.25976e+07	1.17451e+07	1.24674e+07	1.0817e+07	1.35536e+07	1.26444e+07	1.42062e+07
pos-5.625_137.98789	137.988	5.625											9.37464e+06	8.16002e+06	8.45366e+06	7.53359e+06	9.46496e+06	1.08379e+07	8.68358e+06	7.4435e+06	6.77748e+06	6.39594e+06	1.54942e+07	1.23921e+07	1.35121e+07	1.17551e+07	1.45822e+07	1.70527e+07	1.17258e+07	1.074e+07	10873862	9.49458e+06	8.28156e+06	9.0303e+06	9.44193e+06	9.58918e+06	1.01457e+07	9.91011e+06	8.26692e+06
pos-0.647_128.01516	128.015	0.647		C3H4N4S									1.25313e+07	1.43874e+07	1.25957e+07	1.55416e+07	1.35991e+07	1.2112e+07	1.20936e+07	1.67277e+07	1.13753e+07	1.33136e+07	1.08067e+07	1.24781e+07	1.25922e+07	1.28069e+07	1.3168e+07	1.58586e+07	1.38216e+07	1.10655e+07	1.02158e+07	1.53052e+07	1.30267e+07	1.30072e+07	1.12299e+07	1.35384e+07	1.17322e+07	1.16248e+07	1.19467e+07
pos-4.89_467.30109	467.301	4.89	pe(17:0/0:0)	C22H46NO7P	HMDB0061691	Lipids and lipid-like molecules	Glycerophospholipids						6.4641e+06	1.5947e+07	1.30759e+07	7.61324e+06	8.62541e+06	8.10804e+06	9.94746e+06	1.00409e+07	6.91691e+06	1.29381e+07	5.91336e+06	1.14355e+07	1.20291e+07	7.9863e+06	6.99769e+06	6.06584e+06	1.43526e+07	9.27341e+06	3.15673e+06	8.93483e+06	7.14993e+06	6.56104e+06	7.0853e+06	6.69098e+06	8.20218e+06	8.35861e+06	8.4464e+06
pos-4.89_445.31919	445.319	4.89	n-oleoyl tyrosine	C27H43NO4	HMDB0062337	Organic acids and derivatives	Carboxylic acids and derivatives						6.4641e+06	1.5947e+07	1.30759e+07	7.61324e+06	8.62541e+06	8.10804e+06	9.94746e+06	1.00409e+07	6.91691e+06	1.29381e+07	5.91336e+06	1.14355e+07	1.20291e+07	7.9863e+06	6.99769e+06	6.06584e+06	1.43526e+07	9.27341e+06	3.15673e+06	8.93483e+06	7.14993e+06	6.56104e+06	7.0853e+06	6.69098e+06	8.20218e+06	8.35861e+06	8.4464e+06
pos-0.843_229.08822	229.088	0.843	ergothioneine	C9H15N3O2S	HMDB0003045	Organic acids and derivatives	Carboxylic acids and derivatives	C05570	Metabolism|Metabolism	Amino acid metabolism|Global and overview maps	Histidine metabolism|Metabolic pathways	map00340|map01100	2.27339e+06	2.66195e+06	1.58395e+06	2.84764e+06	1.28636e+06	1.67578e+06	3.0345e+06	1.66872e+07	6.71602e+06	1.16409e+06	4.69877e+06	3.65099e+06	2.87389e+06	4.14349e+06	4.36796e+06	1.0778e+07	6.94059e+06	1.86385e+06	6.21064e+06	4.10014e+06	4.30335e+06	3.46286e+06	3.85908e+06	3.23052e+06	4.4737e+06	4.94113e+06	4.24416e+06
pos-8.3_553.16816	553.168	8.3		C26H36ClN3O2S3									1.16574e+06	814141	1.42456e+06	1.03278e+06	897624	1.14097e+06	778770	965329	994547	1.64878e+06	1.90245e+06	1.00981e+06	1.08082e+06	1.10556e+06	1.15897e+06	1.03495e+06	1.16201e+06	762179	1.21328e+06	1.23026e+06	1.04169e+07	1.24074e+07	1.43053e+07	1.35013e+07	8.84438e+06	9.70525e+06	9.39802e+06
pos-9.929_170.02678	170.027	9.929	bis(2-chloro-1-methylethyl) ether	C6H12Cl2O									1.58181e+07	1.43258e+07	1.54026e+07	1.54627e+07	1.51032e+07	1.49631e+07	1.40944e+07	1.5381e+07	1.55089e+07	1.5093e+07	1.49353e+07	1.52981e+07	1.41252e+07	1.67074e+07	1.48803e+07	1.60207e+07	1.47685e+07	1.5144e+07	1.67143e+07	1.5121e+07	1.34372e+07	1.40765e+07	1.42258e+07	1.4139e+07	1.26081e+07	1.45055e+07	1.42272e+07
pos-4.753_413.29275	413.293	4.753	n-docosahexaenoyl gaba	C26H39NO3	HMDB0062332	Organic acids and derivatives	Carboxylic acids and derivatives						2.17762e+06	8.14072e+06	1.82647e+06	6.08591e+06	2.61117e+06	391772	1.55708e+07	771802	889134	2.63589e+06	1.47304e+07	284960	2.45074e+06	1.3452e+06	9.81417e+06	209806	6.8511e+06	3.07396e+06	4.46235e+06	1.19736e+07	5.92144e+06	5.59117e+06	5.814e+06	5.45306e+06	5.33969e+06	5.17732e+06	5.731e+06
pos-10.068_209.99619	209.996	10.068		C12H2O4									1.52468e+07	1.47845e+07	1.45412e+07	1.41233e+07	1.44854e+07	1.37808e+07	1.31602e+07	1.36722e+07	1.56074e+07	1.489e+07	1.54462e+07	1.48345e+07	1.48547e+07	1.60356e+07	1.5434e+07	1.56897e+07	1.43618e+07	1.35719e+07	1.7532e+07	1.4879e+07	1.36967e+07	1.37084e+07	1.32195e+07	1.38328e+07	1.42694e+07	1.32886e+07	1.38733e+07
pos-0.766_195.85781	195.858	0.766		CHCl3OP2									1.08877e+07	8.20094e+06	8.83854e+06	1.24943e+07	1.2578e+07	7.0396e+06	1.04166e+07	1.23245e+07	1.74466e+07	1.10261e+07	901996	1.29451e+06	433259	1.64231e+06	830370	738375	1.7671e+06	2.51168e+06	1.87351e+06	2.75254e+06	3.54022e+06	3.6827e+06	3.72443e+06	3.68023e+06	3.74742e+06	3.24751e+06	3.7933e+06
pos-9.863_286.88081	286.881	9.863											1.21528e+07	1.37056e+07	1.26783e+07	1.29018e+07	1.39309e+07	1.3753e+07	1.24744e+07	13646139	1.27404e+07	1.29054e+07	1.45585e+07	1.44156e+07	1.38529e+07	1.42369e+07	1.4002e+07	1.66139e+07	1.48067e+07	1.41791e+07	14623342	1.32706e+07	1.08962e+07	1.10834e+07	1.16995e+07	1.17168e+07	1.30734e+07	1.3346e+07	1.33486e+07
pos-4.922_263.26105	263.261	4.922		C18H33N									5.44956e+06	8.15811e+06	6.79867e+06	9.16677e+06	5.39268e+06	5.31185e+06	1.10292e+07	9.25501e+06	5.81648e+06	1.26549e+07	8.55855e+06	1.17379e+07	1.50169e+07	9.74335e+06	9.43941e+06	9.03221e+06	1.20554e+07	1.09555e+07	7.92355e+06	8.672e+06	7.29248e+06	7.93569e+06	8.79975e+06	8.30416e+06	8.37126e+06	8.35963e+06	8.04265e+06
pos-1.276_141.07885	141.079	1.276	ethosuximide	C7H11NO2	HMDB0014731	Organoheterocyclic compounds	Pyrrolidines	C07505					5.03255e+06	4.10185e+06	4.41823e+06	2.68678e+06	4.15583e+06	2.52801e+06	2.17803e+06	1.35062e+07	3.6652e+06	3.47059e+06	4.18995e+06	3.37979e+06	1.50043e+07	2.19043e+06	1.38413e+07	3.90093e+06	3.41968e+06	8.29084e+06	5.24626e+06	2.71641e+06	4.36939e+06	3.99958e+06	3.97406e+06	4.93538e+06	4.21241e+06	4.46825e+06	4.19553e+06
pos-4.079_97.97686	97.9769	4.079	phosphate	H3O4P	HMDB0001429	Homogeneous non-metal compounds	Non-metal oxoanionic compounds	C00009	Metabolism|Metabolism|Environmental Information Processing|Environmental Information Processing|Cellular Processes|Cellular Processes|Organismal Systems|Organismal Systems|Human Diseases|Human Diseases	Energy metabolism|Energy metabolism|Membrane transport|Signal transduction|Cellular community - prokaryotes|Cell growth and death|Endocrine system|Digestive system|Neurodegenerative disease|Neurodegenerative disease	Oxidative phosphorylation|Photosynthesis|ABC transporters|Two-component system|Quorum sensing|Cell cycle - yeast|Parathyroid hormone synthesis, secretion and action|Mineral absorption|Parkinson disease|Pathways of neurodegeneration - multiple diseases	map00190|map00195|map02010|map02020|map02024|map04111|map04928|map04978|map05012|map05022	4.78795e+06	4.69809e+06	6.3996e+06	7.72908e+06	6.93552e+06	7.32072e+06	4.25986e+06	4.49101e+06	5.96283e+06	3.45637e+06	4.38282e+06	8.18456e+06	5.96389e+06	4.78147e+06	8.52985e+06	7.20516e+06	7.54592e+06	4.77199e+06	5.42006e+06	4.4207e+06	1.28879e+07	1.3023e+07	1.38664e+07	1.2858e+07	1.46825e+07	1.51389e+07	1.47556e+07
pos-1.367_188.98014	188.98	1.367											244658	232305	118512	273753	287339	179236	248265	246996	260992	119071	1.51279e+07	1.54883e+07	1.3414e+07	1.66836e+07	208086	255743	1.29346e+07	1.49395e+07	1.51751e+07	1.14534e+07	6.08141e+06	6.55391e+06	7.71871e+06	5.57598e+06	8.08744e+06	7.92677e+06	8.14854e+06
pos-1.67_175.05831	175.058	1.67		C7H14NPS									9.58536e+06	1.43723e+07	7.74825e+06	9.89639e+06	1.26496e+07	1.08997e+07	1.08277e+07	7.67067e+06	1.19326e+07	1.58744e+07	1.11358e+07	8.14276e+06	3.15388e+06	6.01218e+06	8.88938e+06	3.76862e+06	8.41383e+06	6.55223e+06	6.90254e+06	1.50089e+07	4.39646e+06	8.05393e+06	8.26603e+06	7.25731e+06	8.21434e+06	9.4008e+06	5.44259e+06
pos-1.61_153.07638	153.076	1.61		C4H7N7									9.58536e+06	1.43723e+07	7.74825e+06	9.89639e+06	1.26496e+07	1.08997e+07	1.08277e+07	7.67067e+06	1.19326e+07	1.58744e+07	1.11358e+07	8.14276e+06	3.15388e+06	6.01218e+06	8.88938e+06	3.76862e+06	7.06235e+06	6.55223e+06	6.90254e+06	1.50089e+07	4.39646e+06	8.05393e+06	8.26603e+06	7.25731e+06	8.21434e+06	9.4008e+06	5.44259e+06
pos-0.782_147.05296	147.053	0.782	l-glutamic acid	C5H9NO4	HMDB0000148	Organic acids and derivatives	Carboxylic acids and derivatives	C00025	Metabolism|Metabolism|Metabolism|Metabolism|Metabolism|Metabolism|Metabolism|Metabolism|Metabolism|Metabolism|Metabolism|Metabolism|Metabolism|Metabolism|Genetic Information Processing|Metabolism|Metabolism|Metabolism|Metabolism|Metabolism|Metabolism|Metabolism|Metabolism|Metabolism|Metabolism|Environmental Information Processing|Environmental Information Processing|Environmental Information Proc…	Amino acid metabolism|Amino acid metabolism|Amino acid metabolism|Biosynthesis of other secondary metabolites|Amino acid metabolism|Metabolism of other amino acids|Metabolism of other amino acids|Metabolism of other amino acids|Biosynthesis of other secondary metabolites|Carbohydrate metabolism|Carbohydrate metabolism|Carbohydrate metabolism|Metabolism of cofactors and vitamins|Energy metabolism|…	Arginine biosynthesis|Alanine, aspartate and glutamate metabolism|Arginine and proline metabolism|Carbapenem biosynthesis|Histidine metabolism|Taurine and hypotaurine metabolism|D-Glutamine and D-glutamate metabolism|Glutathione metabolism|Neomycin, kanamycin and gentamicin biosynthesis|Glyoxylate and dicarboxylate metabolism|Butanoate metabolism|C5-Branched dibasic acid metabolism|Porphyrin and …	map00220|map00250|map00330|map00332|map00340|map00430|map00471|map00480|map00524|map00630|map00650|map00660|map00860|map00910|map00970|map00997|map01060|map01064|map01100|map01110|map01120|map01200|map01210|map01230|map01240|map02010|map02020|map04068|map04072|map04080|map04216|map04540|map04713|map04720|map04721|map04723|map04724|map04727|map04730|map04742|map04964|map04974|map05014|map05016|map…	6.99965e+06	7.16952e+06	7.98036e+06	5.99824e+06	1.26762e+07	7.16624e+06	1.10335e+07	1.09962e+07	1.23437e+07	7.70928e+06	9.13737e+06	1.11342e+07	7.52684e+06	1.00274e+07	6.35065e+06	4.01181e+06	1.55344e+07	1.03531e+07	9.3137e+06	1.52272e+07	7.36529e+06	9.57189e+06	6.49102e+06	1.00454e+07	1.0913e+07	1.04366e+07	1.07999e+07
pos-4.51_343.27196	343.272	4.51	n-palmitoyl serine	C19H37NO4									9.19215e+06	5.29868e+06	1.24499e+07	1.02509e+07	6.90125e+06	7.66902e+06	4.31317e+06	3.35929e+06	9.76622e+06	1.04491e+07	5.94719e+06	9.02561e+06	3.67092e+06	6.06608e+06	1.47469e+06	1.16577e+07	8.06795e+06	1.03752e+07	1.76939e+07	1.47677e+07	9.36036e+06	8.40701e+06	8.57036e+06	7.87276e+06	8.92823e+06	8.18696e+06	8.11886e+06
pos-0.798_528.16646	528.166	0.798	17beta-estradiol 3-sulfate-17-(beta-d-glucuronide)	C24H32O11S	HMDB0010358	Lipids and lipid-like molecules	Steroids and steroid derivatives	C11289					6.91829e+06	9.39897e+06	8.4932e+06	8.55942e+06	9.56885e+06	9.67558e+06	9.72165e+06	5.96058e+06	6.12293e+06	8.77471e+06	1.00744e+07	7.55956e+06	7.49053e+06	2.96366e+06	15894417	1.2444e+07	631676	514608	589442	495762	4.39551e+06	5.01018e+06	4.14807e+06	4.24521e+06	4.94188e+06	5.4581e+06	5.45447e+06
pos-1.241_139.06072	139.061	1.241		C3H5N7									6.23195e+06	4.1298e+06	9.95552e+06	5.20996e+06	5.94059e+06	4.52928e+06	8.05494e+06	5.92034e+06	4.88888e+06	9.72732e+06	1.48865e+07	5.89276e+06	7.10894e+06	6.69983e+06	9.54218e+06	2.83615e+06	3.25651e+06	1.17949e+07	9.85445e+06	5.78086e+06	6.84091e+06	5.23411e+06	5.7401e+06	4.1429e+06	5.51334e+06	5.82236e+06	5.97756e+06
pos-1.023_404.93938	404.939	1.023		C4H6N7O10P3									5.98358e+06	6.79475e+06	7.91436e+06	7.08577e+06	7.58352e+06	6.81852e+06	6.70205e+06	6.04248e+06	6.10558e+06	6.06596e+06	1.48145e+07	1.21542e+07	1.0456e+07	9.81721e+06	1.33886e+07	1.07281e+07	1.06239e+07	9.15872e+06	7.81739e+06	1.02367e+07	6.98694e+06	7.98184e+06	1.0227e+07	7.95734e+06	7.15868e+06	9.82298e+06	7.01522e+06
pos-5.503_453.28535	453.285	5.503	pe(16:0/0:0)	C21H44NO7P	HMDB0011503	Lipids and lipid-like molecules	Glycerophospholipids						6.4008e+06	7.28561e+06	7.76823e+06	1.1905e+07	6.03706e+06	6.34296e+06	8.71147e+06	1.03179e+07	6.14134e+06	1.5383e+07	7.34807e+06	7.25427e+06	7.36466e+06	5.18397e+06	8.0349e+06	3.79838e+06	7.04871e+06	6.11265e+06	3.79466e+06	5.55513e+06	6.36389e+06	7.07028e+06	6.30107e+06	6.6565e+06	6.93394e+06	6.22768e+06	6.32647e+06
pos-9.811_184.01567	184.016	9.811		C5H5N4O2P									1.15553e+07	1.27036e+07	1.43385e+07	1.28899e+07	1.42647e+07	1.35614e+07	1.43468e+07	1.33274e+07	1.47874e+07	1.40411e+07	1.29487e+07	1.32409e+07	1.28406e+07	1.49623e+07	1.34012e+07	1.36962e+07	1.43496e+07	1.47011e+07	1.59551e+07	1.34515e+07	1.23722e+07	1.35977e+07	1.32973e+07	1.23505e+07	1.25218e+07	1.18333e+07	1.25331e+07
pos-4.752_431.3034	431.303	4.752		C26H41NO4									1.07068e+06	5.30842e+06	1.55988e+06	4.28824e+06	2.35813e+06	117508	1.15715e+07	473532	879534	1.42172e+06	1.46808e+07	1.37862e+06	2.21127e+06	1.79967e+06	7.97637e+06	97197.4	6.29291e+06	3.46963e+06	4.16308e+06	1.18946e+07	5.02807e+06	4.70311e+06	3.89857e+06	4.75397e+06	3.50339e+06	4.95361e+06	4.67453e+06
pos-5.462_569.34811	569.348	5.462	pc(22:5(4z,7z,10z,13z,16z)/0:0)	C30H52NO7P	HMDB0010402	Lipids and lipid-like molecules	Glycerophospholipids	C04230	Metabolism|Human Diseases	Lipid metabolism|Cancer: overview	Glycerophospholipid metabolism|Choline metabolism in cancer	map00564|map05231	2.6365e+06	2.66574e+06	1.20464e+07	9.72767e+06	8.10484e+06	7.59817e+06	1.47437e+07	1.21661e+07	4.56992e+06	7.10455e+06	4.07924e+06	5.03168e+06	5.11337e+06	5.73249e+06	5.46003e+06	4.50069e+06	1.11465e+07	6.25629e+06	2.25735e+06	5.68863e+06	5.92713e+06	6.31232e+06	6.10566e+06	6.07885e+06	6.31322e+06	6.23667e+06	6.7815e+06
pos-4.77_208.10973	208.11	4.77	12-oxo-5e,8e,10z-dodecatrienoic acid	C12H16O3									4.66266e+06	3.70415e+06	3.15276e+06	2.73194e+06	4.67632e+06	8.21036e+06	1.9341e+06	3.53028e+06	5.64804e+06	2.61607e+06	5.47699e+06	1.49214e+07	5.99886e+06	2.70336e+06	3.6851e+06	6.75752e+06	4.99354e+06	2.96115e+06	4.54243e+06	6.29949e+06	4.92055e+06	4.93506e+06	4.72855e+06	4.63556e+06	4.26484e+06	5.04915e+06	4.45723e+06
pos-7.254_537.37901	537.379	7.254	pe(22:0/0:0)	C27H56NO7P									6.25134e+06	8.19606e+06	1.05759e+07	7.93504e+06	6.32798e+06	4.96201e+06	4.94406e+06	1.04609e+07	4.65576e+06	7.63552e+06	9.69308e+06	1.49019e+07	9.93088e+06	5.45736e+06	1.04981e+07	6.62033e+06	7.96495e+06	8341037	3.20349e+06	5.18467e+06	7.4486e+06	8.32947e+06	9.18296e+06	9.07248e+06	6.62009e+06	6.23035e+06	6.04722e+06
pos-2.696_223.06843	223.068	2.696		C7H13NO7									1.06559e+07	9.42234e+06	9.1585e+06	1.05842e+07	1.0363e+07	1.04602e+07	1.16992e+07	1.03186e+07	1.02368e+07	1.03819e+07	7.36736e+06	6.71964e+06	8.13521e+06	1.67561e+07	8.34764e+06	8.13375e+06	8.81078e+06	8.66192e+06	1.13082e+07	7.95531e+06	1.31244e+07	1.23749e+07	9.14716e+06	8.3087e+06	8.68203e+06	9.73331e+06	7.98323e+06
pos-0.703_174.11152	174.112	0.703	dl-arginine	C6H14N4O2									5.3574e+06	4.66998e+06	1.05307e+07	4.4874e+06	4.84663e+06	6.83107e+06	9.73185e+06	6.85342e+06	4.14322e+06	1.52672e+07	1.10065e+07	1.88988e+06	1.95543e+06	2.01801e+06	3.20133e+06	1.88168e+06	5.28668e+06	4.2914e+06	3.01826e+06	1.8015e+06	3.98476e+06	3.79838e+06	3.82252e+06	2.59018e+06	3.8465e+06	4.76902e+06	4.12708e+06
pos-0.702_423.88915	423.889	0.702		C9H3N2O12P3									1.32469e+07	1.27261e+07	1.41092e+07	1.48781e+07	1.39194e+07	1.24754e+07	1.28982e+07	1.45201e+07	1.43129e+07	1.34724e+07	7.07891e+06	9.14531e+06	7.70389e+06	8.26734e+06	7.84392e+06	8469473	7.80846e+06	9.41578e+06	8.78483e+06	9.3719e+06	9.82641e+06	1.02531e+07	1.01041e+07	9.93278e+06	1.07752e+07	1.01604e+07	1.00362e+07
pos-0.777_431.96902	431.969	0.777		C10H9ClN2O15									6.69979e+06	4.99769e+06	8.38643e+06	5.45703e+06	5.89065e+06	5.54846e+06	5.50476e+06	4.907e+06	2.13345e+06	6.77478e+06	1.45809e+07	9.90534e+06	8.92755e+06	7.6316e+06	1.3265e+07	8.91332e+06	7.62953e+06	7.15525e+06	6.69974e+06	8.61781e+06	7.44779e+06	7.15427e+06	6.40769e+06	7.24872e+06	7.31414e+06	6.74156e+06	5.63687e+06
pos-5.799_425.35058	425.351	5.799	oleoylcarnitine	C25H47NO4	HMDB0005065	Lipids and lipid-like molecules	Fatty Acyls						4.88587e+06	3.02493e+06	6.7144e+06	9.98734e+06	4.99829e+06	3.76028e+06	3.80738e+06	2.71225e+06	4.16672e+06	3.94755e+06	8.40284e+06	7.90592e+06	7.57564e+06	6.15764e+06	1.25967e+07	1.57754e+07	6.94978e+06	6.9922e+06	5.43417e+06	6.17684e+06	6.83127e+06	7.85508e+06	7.64649e+06	8.49616e+06	4.72832e+06	6.80622e+06	6.99669e+06
pos-0.713_445.88033	445.88	0.713		C5H9N2O12P3S2									1.10537e+07	8.75967e+06	10445874	8.13843e+06	8.41282e+06	1.20753e+07	7.07019e+06	1.03976e+07	1.17566e+07	8.3405e+06	7.56167e+06	9.30943e+06	1.01841e+07	1.39123e+07	8.47155e+06	1.11481e+07	1.05753e+07	1.35201e+07	1.69419e+07	9.67483e+06	1.0261e+07	9.65893e+06	1.08255e+07	1.02658e+07	1.01335e+07	9.80494e+06	9.76387e+06
pos-0.761_255.81318	255.813	0.761											9.36537e+06	5.82555e+06	6.60476e+06	1.00949e+07	1.17404e+07	5.29792e+06	8.76401e+06	1.04855e+07	1.62622e+07	8.70141e+06	236969	535099	170288	1.05937e+06	217082	255567	1.26167e+06	2.16081e+06	1.39268e+06	2.10107e+06	2.31002e+06	2.37833e+06	2.16686e+06	2.24182e+06	2.55667e+06	2.19046e+06	2.35263e+06
pos-0.703_135.06592	135.066	0.703											1.14644e+07	1.11651e+07	1.08098e+07	1.40964e+07	1.21519e+07	9.82842e+06	1.29034e+07	1.3589e+07	1.3579e+07	1.1579e+07	8.02912e+06	1.16714e+07	1.4095e+07	1.2693e+07	1.07796e+07	1.26888e+07	1.17311e+07	1.09488e+07	1.1188e+07	1.17191e+07	1.1707e+07	1.10309e+07	9.67555e+06	1.01423e+07	11979776	1.12228e+07	1.19084e+07
pos-0.772_280.0557	280.056	0.772		C11H13N4OPS									3.55855e+06	4.51227e+06	4.27779e+06	3.91578e+06	4.39223e+06	4.2761e+06	2.91279e+06	2.80112e+06	1.78682e+06	2.87853e+06	8.94537e+06	9.02228e+06	8.05137e+06	3.89387e+06	1.39058e+07	1.55692e+07	325428	290503	333334	293008	4.71991e+06	4.52114e+06	4.56325e+06	4.93823e+06	5.07688e+06	4.46231e+06	4.86677e+06
pos-0.688_281.89754	281.898	0.688		C6H4O5P2S2									1.09711e+07	1.26233e+07	1.22259e+07	1.29164e+07	1.32807e+07	1.1151e+07	1.44387e+07	1.26036e+07	1.2191e+07	1.20788e+07	1.14265e+07	1.13712e+07	9.85265e+06	9.54875e+06	1.10636e+07	9.68658e+06	9.3447e+06	1.00771e+07	9.61429e+06	1.03387e+07	1.06125e+07	1.04024e+07	1.07615e+07	1.18323e+07	1.08045e+07	1.14589e+07	1.24373e+07
pos-9.848_108.50792	108.508	9.848											1.23619e+07	1.31777e+07	1.27832e+07	1.28805e+07	1.33635e+07	1.26387e+07	1.27956e+07	1.27631e+07	1.38121e+07	1.28317e+07	1.27342e+07	1.37609e+07	1.29588e+07	1.42536e+07	1.46958e+07	1.54891e+07	1.45351e+07	1.28676e+07	1.37987e+07	1.30963e+07	1.10005e+07	1.11884e+07	1.13506e+07	1.16675e+07	1.153e+07	1.28886e+07	1.2206e+07
pos-1.277_256.23993	256.24	1.277	palmitic acid	C16H32O2	HMDB0000220	Lipids and lipid-like molecules	Fatty Acyls	C00249	Metabolism|Metabolism|Metabolism|Metabolism|Metabolism|Metabolism|Metabolism|Metabolism	Lipid metabolism|Lipid metabolism|Lipid metabolism|Lipid metabolism|Lipid metabolism|Chemical structure transformation maps|Global and overview maps|Global and overview maps	Fatty acid biosynthesis|Fatty acid elongation|Fatty acid degradation|Cutin, suberine and wax biosynthesis|Biosynthesis of unsaturated fatty acids|Biosynthesis of plant secondary metabolites|Metabolic pathways|Fatty acid metabolism	map00061|map00062|map00071|map00073|map01040|map01060|map01100|map01212	3.57599e+06	4.00795e+06	4.3139e+06	3.83279e+06	3.30111e+06	4.87376e+06	3.24516e+06	7.46683e+06	3.57889e+06	3.25344e+06	1.68686e+06	3.58294e+06	3.76741e+06	2.36578e+06	4.70483e+06	5.09232e+06	1.46919e+07	3.60351e+06	2.53827e+06	3.11031e+06	4.14016e+06	2.85779e+06	4.45406e+06	2.50036e+06	2.21128e+06	3.46956e+06	3.10616e+06
pos-0.835_174.1002	174.1	0.835	n2-acetylornithine	C7H14N2O3	HMDB0003357	Organic acids and derivatives	Carboxylic acids and derivatives	C00437	Metabolism|Metabolism|Metabolism|Metabolism|Metabolism	Amino acid metabolism|Global and overview maps|Global and overview maps|Global and overview maps|Global and overview maps	Arginine biosynthesis|Metabolic pathways|Biosynthesis of secondary metabolites|2-Oxocarboxylic acid metabolism|Biosynthesis of amino acids	map00220|map01100|map01110|map01210|map01230	3.37371e+06	9.00925e+06	8.11214e+06	5.69289e+06	4.75477e+06	6.99571e+06	3.85995e+06	6.00774e+06	3.25092e+06	3.61713e+06	7.8988e+06	1.07989e+07	8.93786e+06	6.17471e+06	9.53618e+06	1.54612e+07	7.92755e+06	7.76652e+06	6.21874e+06	7.66931e+06	5.66948e+06	5.89154e+06	5.92772e+06	5.54743e+06	6.59961e+06	7.54862e+06	8.07434e+06
pos-0.644_264.00809	264.008	0.644	chloralodol	C8H15Cl3O3									1.31955e+07	7.71347e+06	1.207e+07	9.14739e+06	1.30184e+07	1.29537e+07	1.24138e+07	7.89824e+06	1.12316e+07	1.34261e+07	1.38941e+07	1.33336e+07	6.56292e+06	1.25026e+07	1.51352e+07	8.19573e+06	7.68672e+06	1.16844e+07	1.06553e+07	7.49652e+06	7.44005e+06	7.77027e+06	1.09635e+07	6.19586e+06	1.10216e+07	1.16523e+07	1.05698e+07
pos-9.837_109.51111	109.511	9.837											1.23619e+07	1.31777e+07	1.27832e+07	1.29075e+07	1.35181e+07	1.26387e+07	1.27956e+07	1.27631e+07	1.38121e+07	1.28317e+07	1.27712e+07	1.37609e+07	1.29588e+07	1.42536e+07	1.46958e+07	1.53031e+07	1.45835e+07	1.28676e+07	1.38483e+07	1.31439e+07	1.10768e+07	1.091e+07	1.13506e+07	1.16675e+07	1.153e+07	1.28886e+07	1.2206e+07
pos-9.81_197.00949	197.009	9.81		C4H8NO6P									1.36996e+07	1.30366e+07	1.34238e+07	1.33742e+07	1.36822e+07	1.14261e+07	1.13322e+07	13798025	1.52217e+07	1.39756e+07	1.23455e+07	1.31456e+07	1.25141e+07	1.29742e+07	1.3072e+07	1.4104e+07	1.29513e+07	1.33372e+07	1.45696e+07	1.33444e+07	1.29642e+07	1.30408e+07	1.05969e+07	12707449	1.22245e+07	1.28627e+07	1.27681e+07
pos-6.757_501.36634	501.366	6.757		C23H47N7O5									976211	2.27375e+06	814129	2.68701e+06	1.77497e+06	3.77372e+06	1.41203e+07	3.22422e+06	1.98083e+06	2.66474e+06	5.0614e+06	3.08396e+06	2.57541e+06	4.00824e+06	3.66357e+06	5.07099e+06	2.13615e+06	1.58743e+06	1.82995e+06	1.77304e+06	3.1844e+06	3.26804e+06	3.14345e+06	3.29356e+06	3.93188e+06	4.06063e+06	4.14329e+06
pos-1.271_173.98403	173.984	1.271		C3H2N4O3S									1.1574e+07	1.07605e+07	1.02258e+07	8.45468e+06	8.38531e+06	8.02939e+06	5.83386e+06	1.50055e+07	1.14468e+07	9.41848e+06	2.57433e+06	5.89237e+06	8.13186e+06	4.95062e+06	1.13091e+07	1.49665e+07	6.73471e+06	4.53273e+06	4.16e+06	7.40557e+06	8.58196e+06	6.85635e+06	5.65647e+06	7.58398e+06	5.45732e+06	4.78732e+06	5.41928e+06
pos-0.756_417.97405	417.974	0.756		C7H16O14P2S									445424	1.17201e+06	2.80621e+06	914914	1.24406e+06	1.42812e+06	803801	527927	414292	1.47742e+06	1.39514e+07	6.60202e+06	6.53738e+06	2.6757e+06	1.38639e+07	6.35248e+06	3.55702e+06	2.35226e+06	2.34009e+06	3.59879e+06	1.87249e+06	2.0321e+06	2.19188e+06	1.98341e+06	2.31237e+06	2.89951e+06	2.09419e+06
pos-0.875_95.91443	95.9144	0.875											8.2685e+06	1.02749e+07	1.43179e+07	1.26737e+07	1.10258e+07	1.03631e+07	1.22371e+07	1.0271e+07	9.12274e+06	1.26394e+07	1.00623e+07	3.41187e+06	6.72236e+06	4.88803e+06	1.19942e+07	4.85629e+06	3.4486e+06	4.69432e+06	5.1379e+06	6.48997e+06	7.48476e+06	6.79397e+06	7.07751e+06	6.3157e+06	8.0761e+06	8.10779e+06	7.46173e+06
pos-5.589_373.35523	373.355	5.589		C22H47NO3									1.6268e+06	1.40859e+07	1.33609e+06	547664	732600	4.65026e+06	2.44508e+06	586949	878926	762172	1.59575e+06	968723	1.98055e+06	1.22597e+06	915666	6.98477e+06	1.15264e+06	968816	1.94016e+06	2.44266e+06	3.13231e+06	2.69902e+06	2.69844e+06	2.96644e+06	3.27819e+06	2.75383e+06	1.96591e+06
pos-1.257_100.08874	100.089	1.257	3z-hexenol	C6H12O									1.04323e+07	1.14519e+07	9.41657e+06	1.32424e+07	1.15494e+07	1.15056e+07	9.24123e+06	1.47584e+07	8.917e+06	1.29209e+07	8.24792e+06	6.63476e+06	9.81223e+06	9.12246e+06	1.31846e+07	1.32445e+07	1.01582e+07	1.16888e+07	1.43196e+07	1.09949e+07	1.08728e+07	8.01965e+06	9.49396e+06	8.65378e+06	5.88928e+06	8.99738e+06	8.66331e+06
pos-1.293_128.01094	128.011	1.293	glutinic acid	C5H4O4									8.84659e+06	1.40414e+07	9.96322e+06	1.18823e+07	1.10389e+07	9.97738e+06	1.07356e+07	1.20069e+07	8.82871e+06	1.12011e+07	5.1192e+06	7.48277e+06	7.78561e+06	1.03565e+06	7.41568e+06	1.11922e+07	5.42121e+06	4.66555e+06	7.08083e+06	6.48606e+06	7.40917e+06	7.40184e+06	6.36166e+06	6.34056e+06	7.44098e+06	7.70257e+06	7.53309e+06
pos-5.299_1038.6645	1038.66	5.299		C46H101N6O13P3									9.75481e+06	1.25078e+07	7.99897e+06	9.66763e+06	5.07594e+06	1.53668e+06	7.04551e+06	1.26727e+07	4.29379e+06	1.43991e+07	3.70108e+06	2.83603e+06	3.19196e+06	1.57811e+06	3.11983e+06	771203	2.39224e+06	2.06618e+06	1.91561e+06	2.13334e+06	3.56481e+06	3.38781e+06	3.37874e+06	3.54988e+06	3.37723e+06	3.77168e+06	3.76971e+06
pos-0.673_132.08971	132.09	0.673	2,5-diaminopentanoic acid	C5H12N2O2	HMDB0000214	Organic acids and derivatives	Carboxylic acids and derivatives	C01602					4.94906e+06	5.89805e+06	7.67029e+06	4.5059e+06	3.25596e+06	4.59475e+06	6.39325e+06	6.6158e+06	3.66264e+06	6.47915e+06	1.37173e+07	8.0455e+06	1.09597e+07	1.14223e+07	1.44696e+07	5.82646e+06	9.21516e+06	7.0569e+06	6.94921e+06	5.56325e+06	6.61072e+06	6.35964e+06	6.39044e+06	6.54306e+06	6.62241e+06	7.00932e+06	6.55966e+06
pos-1.272_155.06939	155.069	1.272	l-histidine	C6H9N3O2	HMDB0000177	Organic acids and derivatives	Carboxylic acids and derivatives	C00135	Metabolism|Metabolism|Metabolism|Genetic Information Processing|Metabolism|Metabolism|Metabolism|Metabolism|Metabolism|Environmental Information Processing|Organismal Systems|Human Diseases	Amino acid metabolism|Biosynthesis of other secondary metabolites|Metabolism of other amino acids|Translation|Chemical structure transformation maps|Chemical structure transformation maps|Global and overview maps|Global and overview maps|Global and overview maps|Membrane transport|Digestive system|Cancer: overview	Histidine metabolism|Staurosporine biosynthesis|beta-Alanine metabolism|Aminoacyl-tRNA biosynthesis|Biosynthesis of plant secondary metabolites|Biosynthesis of alkaloids derived from histidine and purine|Metabolic pathways|Biosynthesis of secondary metabolites|Biosynthesis of amino acids|ABC transporters|Protein digestion and absorption|Central carbon metabolism in cancer	map00340|map00404|map00410|map00970|map01060|map01065|map01100|map01110|map01230|map02010|map04974|map05230	6.66498e+06	8.48993e+06	5.83459e+06	1.09697e+07	6.8521e+06	6.34294e+06	1.14629e+07	8.20789e+06	4.66717e+06	5.93287e+06	7.49034e+06	6.75264e+06	7.15134e+06	448582	6.84219e+06	8.15254e+06	8.21505e+06	1.44313e+07	1.46755e+07	6.23587e+06	3.80158e+06	5.62768e+06	6.9528e+06	7.13553e+06	7.13273e+06	7.15239e+06	7.09893e+06
pos-3.611_169.11009	169.11	3.611	homoarecoline	C9H15NO2	HMDB0038321	Alkaloids and derivatives							5.39565e+06	1.39447e+07	7.63514e+06	5.08561e+06	6.74183e+06	8.70979e+06	5.98904e+06	5.84323e+06	7.98512e+06	4.75693e+06	5.42349e+06	6.50647e+06	1.10979e+07	7.42795e+06	4.3202e+06	1.31585e+07	6.43378e+06	1.08404e+07	6.89142e+06	8.39599e+06	6.95289e+06	7.37995e+06	7.44776e+06	7.10071e+06	6.91663e+06	6.9003e+06	6.43131e+06
pos-0.648_345.90103	345.901	0.648		C9H2N2O7S3									1.214e+07	1.39395e+07	1.19836e+07	1.29068e+07	1.34895e+07	1.21584e+07	1.19983e+07	1.35093e+07	1.18067e+07	1.26555e+07	1.09584e+07	1.25111e+07	1.02822e+07	1.05165e+07	1.25292e+07	1.13317e+07	1.04925e+07	1.04066e+07	9.00788e+06	1.1734e+07	1.18446e+07	1.09744e+07	1.06178e+07	1.08013e+07	1.0963e+07	1.166e+07	1.1369e+07
pos-0.741_199.03325	199.033	0.741		C7H10N3PS									8635515	1.2198e+07	9.04018e+06	1.18087e+07	9.56136e+06	9.1372e+06	1.22754e+07	1.04964e+07	9.4306e+06	8.28625e+06	6.47367e+06	1.24321e+07	1.07808e+07	9.07061e+06	7.6165e+06	1.08136e+07	1.21928e+07	8.15102e+06	7.38918e+06	1.40465e+07	8.82364e+06	9.27088e+06	9.21041e+06	8.92826e+06	9.468e+06	9.86336e+06	9.76135e+06
pos-9.921_182.99521	182.995	9.921		C4H2N5O2P									1.26574e+07	1.26086e+07	1.32658e+07	1.31614e+07	1.19027e+07	1.27501e+07	1.2511e+07	1.37294e+07	1.46658e+07	1.26925e+07	1.22352e+07	1.25159e+07	1.20531e+07	1.40984e+07	1.29052e+07	1.32272e+07	1.28712e+07	1.30789e+07	1.42839e+07	1.30284e+07	1.11144e+07	11984264	1.2523e+07	1.19683e+07	1.17065e+07	1.24711e+07	1.18634e+07
pos-4.551_136.08853	136.089	4.551	2e,4e,6e-nonatrienal	C9H12O									7.28209e+06	7.02657e+06	6.68387e+06	1.38689e+07	1.28793e+07	6.65791e+06	4.38319e+06	9.83407e+06	6.2339e+06	6.13041e+06	1.11012e+07	4.73587e+06	6.11368e+06	1.01377e+07	1.09466e+07	4.8261e+06	8.66019e+06	6.84127e+06	7.10801e+06	6.1359e+06	6.79935e+06	8.83271e+06	8.4027e+06	8.06784e+06	6.20811e+06	5.57803e+06	4.92125e+06
pos-0.848_331.13745	331.137	0.848	3149	C19H19F2NO2									336156	328055	201194	325926	382468	352229	328193	361605	399297	241749	2.11901e+06	6.59312e+06	4.10345e+06	5.31515e+06	302278	518835	1.39759e+07	9.73478e+06	1.29629e+07	1.10325e+07	2.24925e+06	2.4815e+06	2.27753e+06	2.23144e+06	1.97987e+06	2.02655e+06	1.77738e+06
pos-4.117_362.20907	362.209	4.117	cortisol	C21H30O5	HMDB0000063	Lipids and lipid-like molecules	Steroids and steroid derivatives	C00735	Metabolism|Metabolism|Environmental Information Processing|Organismal Systems|Human Diseases|Organismal Systems|Organismal Systems|Human Diseases|Human Diseases|Drug Development	Lipid metabolism|Global and overview maps|Signaling molecules and interaction|Endocrine system|Endocrine and metabolic disease|Excretory system|Digestive system|Cancer: overview|Cancer: specific types|Target-based classification: Nuclear receptors	Steroid hormone biosynthesis|Metabolic pathways|Neuroactive ligand-receptor interaction|Cortisol synthesis and secretion|Cushing syndrome|Aldosterone-regulated sodium reabsorption|Bile secretion|Pathways in cancer|Prostate cancer|Glucocorticoid and mineralocorticoid receptor agonists/antagonists	map00140|map01100|map04080|map04927|map04934|map04960|map04976|map05200|map05215|map07225	3.58009e+06	2.31921e+06	6.55752e+06	8.7424e+06	1.41427e+07	5.58291e+06	5.08843e+06	4.87426e+06	1.04666e+07	2.17863e+06	3.57478e+06	8.42542e+06	2.88484e+06	3.38368e+06	4.83797e+06	3.89533e+06	2.70813e+06	3.18746e+06	1.44076e+06	4.08599e+06	3.90014e+06	4.46543e+06	4.22417e+06	4.20146e+06	5.0892e+06	5.05243e+06	4.91949e+06
pos-7.24_278.22412	278.224	7.24	16-methyl-6z,9z,12z-heptadecatrienoic acid	C18H30O2									6.05406e+06	5.82555e+06	9.95197e+06	8.74244e+06	6.66655e+06	4.3235e+06	6.79276e+06	1.44028e+07	5.57082e+06	8.68111e+06	8.34673e+06	8.77667e+06	1.11044e+07	5.13204e+06	8.60856e+06	5.21982e+06	4.35105e+06	8.26585e+06	7.59949e+06	5.25606e+06	5.11431e+06	6.06717e+06	7.12828e+06	7.21526e+06	4.80487e+06	7.59435e+06	7.34726e+06
pos-9.768_320.30738	320.307	9.768		C22H40O									1.67534e+06	6.10137e+06	6.2548e+06	3.24633e+06	2.77195e+06	7.07871e+06	3.07862e+06	4.59046e+06	1.25658e+07	2.46976e+06	5.45546e+06	1.04039e+06	5.87396e+06	9.72361e+06	3.39335e+06	1.29881e+06	2.41221e+06	6.23222e+06	1.1528e+07	681327	1.25447e+07	1.01637e+07	1.23817e+07	1.09245e+07	1.22701e+07	9.58682e+06	8.40073e+06
pos-5.33_134.10922	134.109	5.33	p-cymene	C10H14	HMDB0005805	Lipids and lipid-like molecules	Prenol lipids	C06575	Metabolism|Metabolism|Metabolism|Metabolism	Xenobiotics biodegradation and metabolism|Global and overview maps|Global and overview maps|Global and overview maps	Xylene degradation|Metabolic pathways|Microbial metabolism in diverse environments|Degradation of aromatic compounds	map00622|map01100|map01120|map01220	1.27627e+07	1.03521e+07	1.10011e+07	5.6762e+06	1.09484e+07	1.08295e+07	8.22087e+06	8.55813e+06	1.15006e+07	1.13747e+07	1.04091e+07	1.08793e+07	1.10424e+07	1.39244e+07	1.19108e+07	1.45602e+07	1.19178e+07	1.39039e+07	1.21889e+07	1.04592e+07	6.6632e+06	7.32426e+06	9.40689e+06	1.10764e+07	1.27033e+07	1.10615e+07	7.58879e+06
pos-5.558_199.19333	199.193	5.558	dodecanamide	C12H25NO				C13831					9.24588e+06	7.6457e+06	8.49958e+06	9.34356e+06	8.60191e+06	7.91502e+06	8.62095e+06	8.2136e+06	7.53296e+06	8.16562e+06	8.4634e+06	6.59783e+06	6.57438e+06	9.64229e+06	8.90145e+06	7.78526e+06	8.78023e+06	7.40806e+06	9.02195e+06	8.11634e+06	1.15024e+07	1.09997e+07	1.19132e+07	1.21621e+07	1.22135e+07	1.25511e+07	1.21893e+07
pos-9.812_254.93635	254.936	9.812		C3H2N3O7PS									1.0176e+07	9.09864e+06	1.00352e+07	1.01691e+07	9.95274e+06	9.49197e+06	10132796	1.04542e+07	1.159e+07	1.03211e+07	1.09977e+07	1.01154e+07	9.61745e+06	1.20401e+07	9.52474e+06	1.02266e+07	9.80201e+06	1.01516e+07	1.14401e+07	9.53224e+06	1.07753e+07	1.22916e+07	1.14076e+07	1.17739e+07	8.8315e+06	9.4039e+06	9.41732e+06
pos-1.292_185.10492	185.105	1.292	n-pentanoyl-homoserine lactone	C9H15NO3									2.94927e+06	1.44216e+06	1.62926e+06	1.00922e+06	757363	1.0429e+06	841621	1.27998e+06	1.52236e+06	1.73833e+06	1.24262e+06	1.05557e+06	1.30376e+07	978337	1.48757e+06	1.7824e+06	2.59957e+06	915094	795480	1.24396e+06	1.41541e+06	1.56232e+06	1.48477e+06	1.319e+06	1.46464e+06	2.07368e+06	1.40041e+06
pos-4.211_339.24068	339.241	4.211		C19H33NO4									1.39185e+07	4.76605e+06	7.96512e+06	771524	4.26891e+06	4.20005e+06	3.79213e+06	3.44097e+06	3.38792e+06	6.74988e+06	8.54795e+06	4.58153e+06	6.94477e+06	2.12213e+06	2.45931e+06	6.86987e+06	4.47544e+06	7.56359e+06	9.15559e+06	4.43864e+06	6.06503e+06	5.24016e+06	6.3475e+06	4.97742e+06	5.67639e+06	5.08761e+06	5.74749e+06
pos-9.806_272.90904	272.909	9.806		C4H4ClN3O3S3									1.09293e+07	9.7641e+06	1.06827e+07	1.06055e+07	1.01858e+07	9.86154e+06	9.92651e+06	1.08271e+07	1.21705e+07	1.12568e+07	1.13801e+07	1.02387e+07	1.00551e+07	1.10949e+07	9.89799e+06	1.0887e+07	9.34082e+06	1.1111e+07	1.14639e+07	1.02923e+07	1.06852e+07	1.22433e+07	1.13095e+07	1.1801e+07	9.07715e+06	9.96194e+06	8.78304e+06
pos-3.766_118.07816	118.078	3.766	indane	C9H10	HMDB0059837	Benzenoids	Indanes						9.51739e+06	3.13378e+06	9.37762e+06	1.03746e+07	1.38856e+07	8.72972e+06	7.0903e+06	9.92049e+06	2.93245e+06	9.03966e+06	1.09286e+07	2.61437e+06	8.85736e+06	6.42235e+06	9.59495e+06	9.40776e+06	8.36559e+06	9.74088e+06	1.23771e+07	7.79655e+06	9.82924e+06	7.38822e+06	7.14723e+06	5.85556e+06	9.09581e+06	9.25824e+06	8.09235e+06
pos-0.782_175.0954	175.095	0.782	l-(+)-citrulline	C6H13N3O3									1.32085e+07	8.39466e+06	7.8757e+06	5.35106e+06	4.37093e+06	4.83342e+06	8.77103e+06	5.83561e+06	4.3213e+06	9.25251e+06	9.8076e+06	1.11265e+07	8.40491e+06	1.27888e+07	1.18094e+07	7.83193e+06	1.09975e+07	1.38806e+07	1.03603e+07	7.28932e+06	8.16894e+06	7.66891e+06	7.58458e+06	8.95595e+06	7.24225e+06	8.12459e+06	8.88616e+06
pos-9.808_181.01463	181.015	9.808		C5H4N5OP									9.81488e+06	9.50013e+06	9.81703e+06	9.50239e+06	9.98294e+06	9.068e+06	9.37524e+06	1.0183e+07	9.71954e+06	1.00713e+07	9.55769e+06	9.70035e+06	1.28406e+07	1.09062e+07	9.28729e+06	1.03004e+07	9.44532e+06	9.73665e+06	1.06487e+07	9.20455e+06	9.48428e+06	9.91509e+06	9.1978e+06	9.33381e+06	8.34056e+06	8.86374e+06	9.12111e+06
pos-0.787_540.11549	540.115	0.787		C21H26N4O9P2									7.37774e+06	7.14705e+06	1.35104e+07	7.72064e+06	7.51469e+06	6.76042e+06	7.35921e+06	6.66832e+06	4.79923e+06	8.02953e+06	8.42325e+06	6.6688e+06	3.88031e+06	4.14714e+06	1.05382e+07	7.19106e+06	651116	364911	729662	467249	5.68005e+06	5.56775e+06	5.11226e+06	5.76176e+06	7.72157e+06	6.17136e+06	4.86116e+06
pos-0.837_247.14181	247.142	0.837	3-hydroxybutyrylcarnitine	C11H21NO5	HMDB0013127	Lipids and lipid-like molecules	Fatty Acyls						4.61973e+06	4.78791e+06	1.12213e+07	6.45191e+06	4.57847e+06	4.20027e+06	1.31553e+07	877966	4.11196e+06	1.00529e+07	2.79945e+06	1.71908e+06	3.24865e+06	1.17851e+06	6.06799e+06	664767	2.00677e+06	2.61083e+06	2.04848e+06	2.14121e+06	2.59452e+06	1.79685e+06	1.93852e+06	1.98735e+06	2.12485e+06	2.71849e+06	1.99694e+06
pos-5.518_166.00525	166.005	5.518		C5H3N4OP									1.30886e+07	5.098e+06	1.13541e+07	1.05788e+07	5.87772e+06	1.17428e+07	9.00249e+06	1.15694e+07	1.31161e+07	1.11838e+07	1.15038e+07	9.61203e+06	1.07271e+07	1.25533e+07	5.87559e+06	1.07399e+07	9.88199e+06	1.15246e+07	1.13205e+07	1.20401e+07	1.14089e+07	1.20635e+07	1.19463e+07	6.92571e+06	9.27953e+06	1.09248e+07	1.0578e+07
pos-5.736_479.30145	479.301	5.736	pe(18:1(9z)/0:0)	C23H46NO7P									6.86978e+06	1.32237e+07	5.28419e+06	7.77777e+06	3.29648e+06	2.72988e+06	1.58702e+06	5.0698e+06	5.11555e+06	1.2879e+07	1.19014e+07	4.92511e+06	2.8741e+06	5.17001e+06	3.84433e+06	1.47452e+06	4.86715e+06	5.71761e+06	5.87513e+06	5.52009e+06	4.77654e+06	6.6993e+06	5.53813e+06	5.55999e+06	5.24549e+06	5.1236e+06	5.17604e+06
pos-3.585_166.02641	166.026	3.585	phthalic acid	C8H6O4	HMDB0002107	Benzenoids	Benzene and substituted derivatives	C01606	Metabolism|Metabolism|Metabolism|Metabolism|Environmental Information Processing	Xenobiotics biodegradation and metabolism|Global and overview maps|Global and overview maps|Global and overview maps|Membrane transport	Polycyclic aromatic hydrocarbon degradation|Metabolic pathways|Microbial metabolism in diverse environments|Degradation of aromatic compounds|ABC transporters	map00624|map01100|map01120|map01220|map02010	3.14464e+06	3.54185e+06	666577	1.44531e+06	4.28196e+06	2.50224e+06	5.56954e+06	1.61233e+06	285541	2.77491e+06	2.08434e+06	3.56756e+06	3.23531e+06	1.55387e+06	985894	1.40505e+07	1.96392e+06	1.64543e+06	1.2108e+06	6.23805e+06	2.58829e+06	2.66401e+06	3.00509e+06	2.56608e+06	2.96016e+06	2.8464e+06	3.01746e+06
pos-0.878_688.08254	688.083	0.878		C15H29N8O17PS2									3.07428e+06	7.23298e+06	4.11962e+06	1.32168e+07	6.61959e+06	7.4619e+06	6.78881e+06	1.70781e+06	2.98673e+06	4.86969e+06	1.14091e+07	9.02706e+06	8.45555e+06	5.23979e+06	1.07091e+07	9.0383e+06	7.23374e+06	8.41466e+06	5.04705e+06	3.73273e+06	7.78154e+06	7.93017e+06	4.71129e+06	8.14869e+06	7.2544e+06	7.92483e+06	8.76979e+06
pos-0.701_271.9369	271.937	0.701		CH3N6O5P3									1.23042e+07	1.10953e+07	1.22686e+07	1.32099e+07	1.24372e+07	1.17814e+07	1.21633e+07	1.29791e+07	1.23076e+07	1.1993e+07	8.39862e+06	9.30213e+06	7.86402e+06	8.82522e+06	9.29612e+06	9.49609e+06	8.17365e+06	9.89734e+06	8.35016e+06	9.20731e+06	9.22532e+06	8.96416e+06	9.10837e+06	8.69407e+06	9.59513e+06	9.46934e+06	9.33383e+06
pos-7.126_307.17783	307.178	7.126	ibopamine	C17H25NO4	HMDB0041906	Benzenoids	Phenol esters						97498	95537.9	275435	99233.1	102332	104544	100964	104883	111021	106821	86374.2	96559.6	94477.4	114267	109306	104824	99475.6	102318	113182	95363.1	8.21921e+06	9.43483e+06	1.14237e+07	1.17823e+07	1.00368e+07	1.11378e+07	1.19088e+07
pos-1.459_203.05566	203.056	1.459		C7H5N7O									6.70083e+06	1.03191e+07	5.01494e+06	5.65899e+06	6.70373e+06	5.93578e+06	7.14169e+06	5.39063e+06	5.18615e+06	1.34353e+07	4.07423e+06	5.29781e+06	4.57481e+06	3.97065e+06	4.08309e+06	2.82184e+06	7.413e+06	6.85938e+06	3.24907e+06	9.12993e+06	4.82468e+06	5.23075e+06	5.31319e+06	5.65587e+06	5.35765e+06	5.47764e+06	5.6773e+06
pos-1.428_155.05799	155.058	1.428	(2s,3s)-2,3-dihydro-3-hydroxyanthranilic acid zwitterion	C7H9NO3									2.83435e+06	3.1725e+06	640913	3.75786e+06	4.63208e+06	533431	2.51412e+06	2.61898e+06	368979	249350	1.28451e+07	6.42071e+06	7.38571e+06	1.09716e+07	3.41016e+06	409372	4.52993e+06	6.51071e+06	7.15952e+06	2.56852e+06	3.65049e+06	2.69883e+06	5.11006e+06	4.42997e+06	6.64508e+06	4.93253e+06	4.57613e+06
pos-1.285_185.0322	185.032	1.285	2-amino-3-carboxymuconic acid semialdehyde	C7H7NO5	HMDB0001330	Organic acids and derivatives	Carboxylic acids and derivatives	C04409	Metabolism|Metabolism|Metabolism	Amino acid metabolism|Global and overview maps|Global and overview maps	Tryptophan metabolism|Metabolic pathways|Biosynthesis of cofactors	map00380|map01100|map01240	72986.5	64772.3	87304.9	95432.7	74952.1	87836.5	71349.7	53476.5	84076.8	83050.5	3.74369e+06	7.0318e+06	5.20257e+06	6.20463e+06	70350.3	87674.1	1.1618e+07	1.01229e+07	9.93337e+06	1.31801e+07	2.98903e+06	3.07995e+06	2.92379e+06	3.07787e+06	2.6909e+06	3.17206e+06	2.9042e+06
pos-3.598_115.13592	115.136	3.598	isobutylpropylamine	C7H17N	HMDB0031244	Organic nitrogen compounds	Organonitrogen compounds						5.12008e+06	1.0733e+07	1.15305e+07	1.05274e+07	1.18445e+07	1.11141e+07	1.0488e+07	1.20569e+06	1.04047e+07	1.14002e+07	517220	1.11889e+07	3.66428e+06	6.34915e+06	4.90684e+06	1.38056e+07	408999	3.38086e+06	1.47398e+07	1.26791e+07	1.19757e+07	1.05294e+07	1.05362e+07	1.06881e+07	1.1009e+07	1.10253e+07	1.07576e+07
pos-4.548_228.17234	228.172	4.548	11-hydroxy-9-tridecenoic acid	C13H24O3	HMDB0035881	Lipids and lipid-like molecules	Fatty Acyls						1.038e+07	7.79116e+06	1.17648e+07	6.41845e+06	5.99502e+06	1.19873e+07	6.7589e+06	8.18002e+06	1.28651e+07	8.62439e+06	1.06038e+07	8.0323e+06	1.04747e+07	1.06384e+07	7.97625e+06	9.67732e+06	8.77411e+06	9.52347e+06	1.32205e+07	7.94366e+06	1.07638e+07	1.1214e+07	1.1744e+07	1.13733e+07	1.07613e+07	1.14527e+07	1.09983e+07
pos-3.215_346.01046	346.01	3.215		C11H10N2O9S									2.00638e+06	2.01402e+06	1.89211e+06	2.06593e+06	2.12481e+06	1.69358e+06	1.35381e+06	2.36824e+06	2.41232e+06	1.75826e+06	3.74006e+06	8.10377e+06	1.20448e+07	2.25943e+06	1.04877e+07	1.37801e+07	4.89788e+06	3.12925e+06	2.96257e+06	6.90871e+06	2.35701e+06	2.75821e+06	2.33277e+06	2.47131e+06	3.03097e+06	2.6388e+06	2.91345e+06
pos-0.646_199.96551	199.966	0.646		C5H2ClN4OP									9.75424e+06	1.15173e+07	8.96564e+06	1.19739e+07	9.60628e+06	8.35071e+06	7.61798e+06	1.20362e+07	1.24064e+07	1.02879e+07	9.85522e+06	8.93935e+06	9.64763e+06	5.94018e+06	1.3527e+07	1.00705e+07	1.02742e+07	7.75439e+06	7.52278e+06	1.12877e+07	1.01046e+07	9.06808e+06	1.08246e+07	9.54074e+06	8.28329e+06	9.0028e+06	7.76553e+06
pos-0.644_222.9815	222.982	0.644		C7H3ClN5P									9.69575e+06	8.38805e+06	8.59593e+06	8.87644e+06	1.0226e+07	9.01754e+06	1.26765e+07	8.76755e+06	8.63005e+06	1.03895e+07	9.21739e+06	8.99738e+06	6.30723e+06	8.3971e+06	1.06441e+07	7.33011e+06	6.59731e+06	8.04626e+06	7.46052e+06	7.77053e+06	6.76456e+06	7.32568e+06	7.87539e+06	6.57739e+06	7.91964e+06	9.4442e+06	8.77451e+06
pos-0.851_157.11002	157.11	0.851	n,n-diethyl-3-hydroxybut-2-enamide	C8H15NO2									3.51997e+06	3.15493e+06	7.80542e+06	2.01261e+06	1.25201e+06	4.13553e+06	3.27382e+06	955061	434510	1.07098e+07	2.34811e+06	1.28276e+07	6.81592e+06	3.17511e+06	1.0259e+06	1.56041e+06	4.04862e+06	3.22032e+06	3.69258e+06	4.77543e+06	3.49787e+06	2.70125e+06	3.53499e+06	3.6243e+06	3.93687e+06	3.41256e+06	2.93186e+06
pos-5.194_443.36086	443.361	5.194	12-hydroxy-12-octadecanoylcarnitine	C25H49NO5	HMDB0013154	Lipids and lipid-like molecules	Fatty Acyls						5.70154e+06	1.24245e+07	8.56021e+06	5.23227e+06	5.88636e+06	1.05489e+07	6.7256e+06	6.27536e+06	5.92774e+06	7.46874e+06	4.48265e+06	1.25417e+07	9.23181e+06	6.91157e+06	5.18309e+06	6.55847e+06	1.29307e+07	8.71513e+06	3.69724e+06	8.59183e+06	6.28099e+06	6.34462e+06	5.59789e+06	5.59353e+06	7.04142e+06	6.95662e+06	6.84738e+06
pos-5.192_481.31685	481.317	5.192	pe(18:0/0:0)	C23H48NO7P									5.70154e+06	728244	8.56021e+06	5.23227e+06	5.88636e+06	1.05489e+07	6.7256e+06	6.27536e+06	5.92774e+06	7.46874e+06	4.48265e+06	1.25417e+07	9.23181e+06	6.91157e+06	5.18309e+06	6.55847e+06	1.29307e+07	8.71513e+06	3.69724e+06	8.59183e+06	6.28099e+06	6.34462e+06	5.59789e+06	5.59353e+06	7.04142e+06	6.95662e+06	6.84738e+06
pos-1.384_318.064	318.064	1.384	melanin	C18H10N2O4	HMDB0004068	Benzenoids	Anthracenes	C05606	Organismal Systems	Endocrine system	Melanogenesis	map04916	231356	235318	113217	267193	271716	172216	241959	250594	260105	110682	6.1964e+06	8.70618e+06	8.53701e+06	1.39696e+07	139929	246664	1.19984e+07	1.32301e+07	1.41479e+07	1.00495e+07	6.19578e+06	5.59421e+06	6.03078e+06	5.68552e+06	6.61166e+06	5.95893e+06	6.14512e+06
pos-5.044_345.32404	345.324	5.044		C20H43NO3									810049	1.27406e+07	1.66102e+06	630027	1.05724e+06	3.99858e+06	2.64207e+06	582174	711598	892892	1.62647e+06	879626	3.12408e+06	949648	1.35021e+06	8.41109e+06	976317	729199	814147	1.72449e+06	3.11755e+06	2.99729e+06	3.618e+06	3.63685e+06	3.23815e+06	3.15119e+06	1.58288e+06
pos-9.812_295.96296	295.963	9.812		C12H8O3S3									9.5394e+06	8.82433e+06	9.48826e+06	9.773e+06	9.48327e+06	9.16338e+06	9.6697e+06	9.66334e+06	1.08818e+07	9.71816e+06	1.07875e+07	9.81531e+06	9.38981e+06	1.10125e+07	9.48236e+06	9.84438e+06	9.51366e+06	9.76069e+06	1.11702e+07	9.22887e+06	1.04602e+07	1.15278e+07	1.11659e+07	1.09478e+07	8.6329e+06	9.33322e+06	8.89532e+06
pos-10.949_298.05412	298.054	10.949	quinalphos	C12H15N2O3PS				C11030					1.15862e+07	1.05094e+07	1.1674e+07	1.12534e+07	1.21084e+07	1.13608e+07	1.22512e+07	1.14839e+07	1.23433e+07	11543013	1.0827e+07	1.04231e+07	8.51157e+06	1.29258e+07	1.16879e+07	12513626	1.28246e+07	1.25332e+07	1.28961e+07	9.4174e+06	9.3604e+06	9.7553e+06	9.7773e+06	9.70839e+06	1.02363e+07	1.06382e+07	1.03349e+07
pos-0.734_265.83454	265.835	0.734											1.81831e+06	2.37611e+06	1.28503e+06	1.28214e+06	1.26003e+06	3.38155e+06	1.09217e+06	1.41826e+06	1.1991e+06	1.1266e+06	4.26166e+06	8.7903e+06	1.08338e+07	1.37464e+07	5.40708e+06	1.34888e+07	1.11745e+07	1.02202e+07	1.32968e+07	7.83801e+06	5.3806e+06	5.44824e+06	4.84242e+06	5.54891e+06	5.30185e+06	5.01527e+06	5.4224e+06
pos-9.945_199.96469	199.965	9.945		C4H2N4O2P2									8.97332e+06	8.7781e+06	1.1097e+07	9.49918e+06	1.08472e+07	1.06798e+07	9.44623e+06	8.3376e+06	9.64644e+06	1.12188e+07	9.04361e+06	8.75436e+06	9.08565e+06	1.23196e+07	9.24967e+06	1.15067e+07	1.01758e+07	1.30771e+07	1.11026e+07	1.01253e+07	7.28782e+06	8.92001e+06	8.17376e+06	7.60852e+06	1.12139e+07	8.93189e+06	8.62628e+06
pos-0.748_402.00029	402	0.748		C6H17N2O12P3									823191	531188	3.22357e+06	1.8273e+06	1.57465e+06	1.34617e+06	1.9343e+06	1.1821e+06	296777	2.47113e+06	1.23768e+07	6.97591e+06	6.14909e+06	2.28965e+06	1.2178e+07	5.65384e+06	3.39535e+06	1.86756e+06	1.71296e+06	3.87993e+06	2.03921e+06	1.74729e+06	2.27147e+06	1.88234e+06	2.41766e+06	3.09193e+06	2.56355e+06
pos-5.038_459.26187	459.262	5.038	militarinone a	C26H37NO6				C12333					6.48311e+06	5.06204e+06	7.89331e+06	4.97289e+06	5.81008e+06	6.57038e+06	6.31141e+06	3.74296e+06	6.5163e+06	3.71599e+06	1.23041e+07	4.16337e+06	7.4898e+06	1.18309e+07	6.07323e+06	5.39294e+06	8.27424e+06	5.32064e+06	7.83627e+06	4.60846e+06	6.87538e+06	7.84365e+06	1.02873e+07	9.71642e+06	5.54689e+06	6.09587e+06	6.00054e+06
pos-0.692_349.88494	349.885	0.692		C4H4N2O9P2S2									1.04469e+07	1.1265e+07	1.10522e+07	1.25102e+07	1.24914e+07	1.01681e+07	1.12361e+07	1.12138e+07	1.13369e+07	1.05626e+07	7.58888e+06	9.39527e+06	7.77148e+06	7.8516e+06	7.96431e+06	8.43591e+06	7.54455e+06	9.13303e+06	8.16241e+06	8.57305e+06	9.11448e+06	9.39741e+06	9.46036e+06	9.19329e+06	9.89383e+06	9.70912e+06	1.02955e+07
pos-0.648_235.95124	235.951	0.648		C4H6N4P2S2									9.65855e+06	1.24954e+07	9.18558e+06	1.18685e+07	1.15613e+07	1.05787e+07	1.017e+07	1.27031e+07	9.73846e+06	1.05452e+07	8.4999e+06	1.05025e+07	9.36411e+06	9.04743e+06	9.58236e+06	1.05255e+07	9.29919e+06	8.97521e+06	7.07254e+06	1.01643e+07	1.03393e+07	1.01318e+07	8.86455e+06	9.97999e+06	9.582e+06	9.27846e+06	9.08476e+06
pos-6.654_677.47136	677.471	6.654		C33H68N5O5PS									1.34024e+06	1.77667e+06	1.30309e+06	2.23715e+06	1.59652e+06	2.21966e+06	1.23147e+07	1.98045e+06	1.23542e+06	1.91933e+06	2.34578e+06	1.26034e+06	1.66736e+06	1.38316e+06	1.76407e+06	2.28717e+06	378892	614543	1.3417e+06	1.08138e+06	3.06594e+06	3.07841e+06	3.22935e+06	2.98865e+06	2.88955e+06	2.94794e+06	3.00531e+06
pos-9.906_212.97514	212.975	9.906	chloroxine	C9H5Cl2NO	HMDB0015373	Organoheterocyclic compounds	Quinolines and derivatives						1.14169e+07	1.04988e+07	1.12325e+07	1.06632e+07	1.15824e+07	1.07416e+07	1.03861e+07	1.15061e+07	1.10733e+07	1.13528e+07	1.16221e+07	1.14038e+07	1.17731e+07	1.27586e+07	1.23061e+07	1.32539e+07	1.08698e+07	1.02076e+07	1.18998e+07	1.17542e+07	9.97466e+06	1.07154e+07	1.02799e+07	1.03772e+07	1.02176e+07	9.95656e+06	9.86514e+06
pos-5.598_345.00176	345.002	5.598		C13H9N5OP2S									8.3842e+06	7.17442e+06	7.15958e+06	6.53339e+06	7.83517e+06	8.88641e+06	6.9637e+06	6.75237e+06	6.60904e+06	6.60239e+06	1.16082e+07	1.07285e+07	1.07674e+07	1.05547e+07	1.11534e+07	1.31955e+07	9.92444e+06	8.96579e+06	1.08336e+07	9.42791e+06	7.98319e+06	9.0923e+06	9.16098e+06	9.49058e+06	8.26442e+06	8.16437e+06	8.52984e+06
pos-4.657_898.62799	898.628	4.657		C52H86N2O10									5.79961e+06	857081	47369.3	2.30298e+06	54170.8	50677.8	2.39191e+06	51815.5	53851.6	441652	1.21656e+07	111504	49125.9	55738.1	603858	53426	153965	176385	286343	463112	580959	724648	530003	585185	589022	487553	549802
pos-0.876_672.10933	672.109	0.876		C27H29O18P									4.93022e+06	1.04626e+07	4.6005e+06	1.14635e+07	1.10017e+07	1.00946e+07	1.12197e+07	8.49692e+06	5.58151e+06	1.27013e+07	2.27414e+06	7.5412e+06	4.63934e+06	2.91775e+06	7.58521e+06	2.32801e+06	6.63184e+06	5.77569e+06	2.89583e+06	7.57854e+06	6.24957e+06	5.57573e+06	7.95492e+06	6.62194e+06	7.57896e+06	8.36367e+06	5.53065e+06
pos-3.857_250.17781	250.178	3.857		C12H26O5									8.21263e+06	8.66807e+06	4.78162e+06	8.56043e+06	8.06221e+06	9.59861e+06	8.93437e+06	7.99998e+06	9.07674e+06	9.22993e+06	8.85e+06	7.18278e+06	4.60585e+06	4.5996e+06	9.10539e+06	8.7423e+06	8.93905e+06	8.15932e+06	1.05592e+07	7.45961e+06	1.05341e+07	1.09294e+07	1.11654e+07	1.07625e+07	1.14841e+07	1.14333e+07	1.18336e+07
pos-9.826_226.99965	227	9.826	3-amino-4,7-dihydroxy-8-chlorocoumarin	C9H6ClNO4				C12469	Metabolism|Metabolism	Biosynthesis of other secondary metabolites|Global and overview maps	Novobiocin biosynthesis|Biosynthesis of secondary metabolites	map00401|map01110	1.03828e+07	1.05085e+07	1.0051e+07	1.06562e+07	1.09645e+07	9.69491e+06	9.96823e+06	1.05461e+07	1.16854e+07	1.11908e+07	1.11423e+07	1.06576e+07	9.97101e+06	3.96144e+06	1.08063e+07	1.15285e+07	1.1121e+07	1.0696e+07	1.19672e+07	1.03942e+07	1.04317e+07	1.11672e+07	1.05585e+07	1.06265e+07	9.39067e+06	1.00933e+07	9.91593e+06
pos-3.792_217.20397	217.204	3.792		C12H27NO2									7.24774e+06	3.06979e+06	6.68809e+06	7.05733e+06	6.06758e+06	6.27842e+06	6.3605e+06	4.64398e+06	5.93323e+06	3.90103e+06	8.43638e+06	3.37485e+06	6.37895e+06	4.31743e+06	8.4011e+06	6.67683e+06	5.78451e+06	3.38973e+06	7.37048e+06	4.98846e+06	1.05805e+07	1.04001e+07	1.03193e+07	1.03387e+07	1.16462e+07	1.19625e+07	1.09347e+07
pos-5.063_255.21955	255.22	5.063		C15H29NO2									9.56622e+06	6.41495e+06	1.12603e+07	5.64313e+06	5.29073e+06	9.69866e+06	6.45332e+06	6.98013e+06	10281794	6.94394e+06	1.10319e+07	5.64946e+06	9.5824e+06	8.45046e+06	7.3698e+06	9.52781e+06	6.72475e+06	7.88202e+06	1.03659e+07	7.10563e+06	9.54234e+06	1.07571e+07	1.10799e+07	1.07363e+07	8.82359e+06	9.3533e+06	9.10294e+06
pos-1.269_70.04186	70.0419	1.269	3-buten-2-one	C4H6O	HMDB0061873	Organic oxygen compounds	Organooxygen compounds						4.95817e+06	7.52435e+06	5.77563e+06	6.23812e+06	5.51156e+06	7.12419e+06	1.11957e+07	6.47163e+06	5.97975e+06	4.80927e+06	5.29494e+06	1.22701e+07	6.32582e+06	6.61807e+06	7.26244e+06	7.11006e+06	5.28559e+06	4.33373e+06	8.39892e+06	6.14564e+06	4.68784e+06	4.63284e+06	4.93764e+06	5.22086e+06	5.87532e+06	5.13751e+06	6.0071e+06
pos-0.746_237.83426	237.834	0.746		CH4BrOPS3									6.70398e+06	8.76363e+06	5.51743e+06	7.09913e+06	7.07016e+06	9.17582e+06	6.89588e+06	6.74207e+06	5.39256e+06	5.99575e+06	6.00959e+06	1.04355e+07	9.37735e+06	1.32995e+07	6.09697e+06	1.02189e+07	1.2363e+07	1.24723e+07	1.07432e+07	1.20703e+07	1.07637e+07	1.08778e+07	1.00599e+07	1.01531e+07	1.02846e+07	9.96583e+06	1.10424e+07
pos-7.117_555.43416	555.434	7.117		C24H57N7O7									5.51142e+06	3.28289e+06	3.74879e+06	3.51348e+06	4.61643e+06	6.95942e+06	4.16298e+06	4.78232e+06	4.7415e+06	5.30287e+06	3.27316e+06	4.61834e+06	6.361e+06	4.92904e+06	7.5338e+06	3.02247e+06	4.85076e+06	4.09033e+06	4.69553e+06	3.28735e+06	8.95265e+06	9.33056e+06	1.03949e+07	1.03486e+07	8.34722e+06	9.2901e+06	1.17836e+07
pos-4.606_328.30857	328.309	4.606		C19H40N2O2									519315	300915	487071	104235	1.17956e+06	213175	239688	211805	347314	601284	105213	102448	1.17578e+07	300452	171582	202472	207956	147981	142619	160399	1.50302e+06	900935	1.91728e+06	2.03743e+06	1.63502e+06	1.26134e+06	1.53235e+06
pos-3.476_300.13327	300.133	3.476		C14H16N6O2									1.16573e+07	9.96102e+06	9.32429e+06	1.05507e+07	7.85653e+06	1.19333e+07	1.10908e+07	1.21519e+07	1.31442e+07	1.05497e+07	1.05263e+07	1.0562e+07	9.16474e+06	1.25311e+07	1.09478e+07	7.15339e+06	1.16924e+07	1.21542e+07	1.18662e+07	6.55861e+06	9.00271e+06	8.82795e+06	1.04976e+07	9.15076e+06	1.15029e+07	9836055	9.2875e+06
pos-1.265_280.04347	280.043	1.265		C5H9ClN8O4									7.50803e+06	9.63063e+06	9.25737e+06	7.49517e+06	7.78732e+06	1.24023e+07	7.36024e+06	1.05827e+07	9.98531e+06	6.25096e+06	5.64373e+06	6.46929e+06	9.25254e+06	7.89074e+06	6.18413e+06	1.04315e+07	8.91233e+06	8.75731e+06	8.53922e+06	9.78289e+06	8.28549e+06	7.67125e+06	9.95062e+06	6.90319e+06	8.45155e+06	8.50839e+06	6.58613e+06
pos-0.715_393.86674	393.867	0.715		C3H8O12P2S3									3.12613e+06	2.88775e+06	3.1326e+06	2.25019e+06	2.13968e+06	4.7005e+06	1.79619e+06	2.75361e+06	2.76193e+06	2.15778e+06	5.24621e+06	6.30321e+06	8.18635e+06	1.06682e+07	5.88457e+06	9.48628e+06	7.62826e+06	8.796e+06	1.39505e+07	5.67854e+06	5.28338e+06	5.03206e+06	5.08252e+06	5.31076e+06	4.88255e+06	4.82205e+06	9.18653e+06
pos-5.556_522.29158	522.292	5.556											6.55144e+06	961986	1.0271e+06	1.10547e+06	1.09443e+06	633586	1.11116e+06	7.27108e+06	300553	925053	1.77477e+06	2.13364e+06	3.06697e+06	1.05097e+07	3.15825e+06	1.79981e+06	1.21656e+07	1.21927e+06	5.5846e+06	789136	869515	1.14341e+06	1.22492e+06	1.37874e+06	854337	1.05955e+06	852657
pos-4.481_632.24822	632.248	4.481		C27H37N8O8P									4.43675e+06	1.25883e+06	1.62867e+06	1.48432e+06	1.34586e+06	3.24999e+06	4.55198e+06	3.41967e+06	2.4038e+06	667305	2.69801e+06	2.39144e+06	1.15631e+07	2.40885e+06	3.66348e+06	5.99449e+06	1.90649e+06	1.2076e+06	1.20337e+06	2.65445e+06	2.44089e+06	2.50251e+06	2.56071e+06	2.55395e+06	2.45846e+06	2.52737e+06	3.12136e+06
pos-1.652_153.04244	153.042	1.652	3-hydroxyanthranilic acid	C7H7NO3	HMDB0001476	Benzenoids	Benzene and substituted derivatives	C00632	Metabolism|Metabolism|Metabolism|Metabolism|Metabolism	Amino acid metabolism|Xenobiotics biodegradation and metabolism|Global and overview maps|Global and overview maps|Global and overview maps	Tryptophan metabolism|Aminobenzoate degradation|Metabolic pathways|Microbial metabolism in diverse environments|Biosynthesis of cofactors	map00380|map00627|map01100|map01120|map01240	4.71244e+06	309839	5.38739e+06	430639	8.59794e+06	7.41308e+06	2.97026e+06	3.18178e+06	8.66737e+06	1.22677e+07	5.20321e+06	5.49545e+06	7.16399e+06	3.81258e+06	6.16927e+06	4.65943e+06	294164	4.96587e+06	4.76839e+06	3.58122e+06	5.43255e+06	3.30318e+06	5.18151e+06	5.01392e+06	5.45438e+06	5.63478e+06	7.08776e+06
pos-0.766_177.05132	177.051	0.766		C4H3N9									8.04696e+06	1.07576e+07	6.942e+06	1.11957e+07	8.74294e+06	8.14137e+06	1.17864e+07	8.0969e+06	8.73321e+06	6.91527e+06	8.38475e+06	8.68171e+06	8.15092e+06	6.6437e+06	1.10896e+07	6.75413e+06	7.80455e+06	4.47407e+06	4.88548e+06	8.03858e+06	6.54653e+06	5.98993e+06	6.1512e+06	7.18305e+06	6.79341e+06	6.41947e+06	6.4169e+06
pos-4.224_208.14608	208.146	4.224	eremopetasinorol	C13H20O2	HMDB0029668	Organic oxygen compounds	Organooxygen compounds						6.22775e+06	1.73223e+06	1.99188e+06	994575	2.62509e+06	2.47783e+06	1.82005e+06	2.61351e+06	2.78898e+06	1.87884e+06	9.93996e+06	2.41484e+06	2.67371e+06	1.17458e+07	2.89189e+06	1.26761e+07	3.07391e+06	2.63049e+06	1.29592e+07	2.17228e+06	2.69029e+06	2.33497e+06	2.63075e+06	2.41412e+06	2.50503e+06	2.23972e+06	2.13347e+06
pos-3.859_330.19743	330.197	3.859	2e,4e,6e,8e,10e,12e,14e,16e,18e,20e,22e-tetracosaundecaenal	C24H26O									7.36798e+06	9.25273e+06	7.78584e+06	5.05666e+06	7.79667e+06	8.50819e+06	6.98016e+06	4.00155e+06	1.03754e+07	8.94928e+06	9.39927e+06	8.829e+06	6.98965e+06	5.94608e+06	5.83775e+06	4.71495e+06	8.91265e+06	6.9061e+06	1.0166e+07	1.19782e+07	9.10246e+06	8.25484e+06	8.95862e+06	7.95151e+06	9.87889e+06	9.37318e+06	9.04238e+06
pos-5.858_213.20891	213.209	5.858	tridecanamide	C13H27NO									99740.9	89833.8	587878	87738.9	426083	286803	200313	133849	175588	425707	172147	116724	238940	95244.2	124561	130505	206625	87114.1	125517	85642.7	7.29848e+06	8.95808e+06	1.06589e+07	1.05517e+07	8.10951e+06	8.70367e+06	1.04623e+07
pos-4.38_284.28247	284.282	4.38		C17H36N2O									2.45304e+06	506364	1.8298e+06	893837	2.00102e+06	793068	365848	4.54129e+06	1.58792e+06	1.73219e+06	388848	297280	1.62566e+06	241512	1.51495e+06	1.34903e+06	599364	573390	684792	434791	6.78437e+06	7.66884e+06	1.06331e+07	8.98803e+06	8.82873e+06	9.45806e+06	9.09927e+06
pos-10.035_303.88385	303.884	10.035											1.06463e+07	1.06734e+07	1.01783e+07	1.03816e+07	1.11251e+07	1.04688e+07	1.00515e+07	1.11193e+07	1.10375e+07	1.03731e+07	1.11901e+07	1.13908e+07	1.09628e+07	1.22966e+07	1.14962e+07	1.25185e+07	1.06491e+07	1.05812e+07	1.20798e+07	1.07486e+07	8.61115e+06	9.34473e+06	9.50555e+06	9.68489e+06	1.01361e+07	7.66499e+06	10175275
pos-0.809_710.06463	710.065	0.809		C26H30O17S3									2.87171e+06	3.84952e+06	7.90057e+06	3.77447e+06	2.93516e+06	3.2393e+06	2.25068e+06	3.33455e+06	2.19397e+06	7.51171e+06	8.53872e+06	5.39255e+06	6.12005e+06	4.28855e+06	1.22873e+07	5.30517e+06	3.46253e+06	3.38473e+06	2.60499e+06	4.72753e+06	5.30789e+06	4.95043e+06	3.96956e+06	3.64061e+06	6.31509e+06	4.80639e+06	3.69321e+06
pos-3.72_231.97797	231.978	3.72		C6H4N2O6S									5.23098e+06	7.15152e+06	6.22404e+06	9.45363e+06	1.20309e+07	152432	9.64594e+06	7.95589e+06	159352	2.38233e+06	2.10189e+06	2.9515e+06	5.46629e+06	1.5726e+06	5.3359e+06	6.89974e+06	2.78725e+06	148553	3.37627e+06	8.83906e+06	5.48759e+06	5.38506e+06	5.00011e+06	3.76023e+06	4.90059e+06	4.49473e+06	4.73468e+06
pos-3.721_209.99605	209.996	3.721		C6H13P3S									5.23098e+06	7.15152e+06	6.22404e+06	9.45363e+06	1.20309e+07	152432	9.64594e+06	7.95589e+06	161150	2.38233e+06	2.10189e+06	2.9515e+06	5.46629e+06	1.5726e+06	5.3359e+06	6.89974e+06	2.78725e+06	150228	3.37627e+06	8.83906e+06	5.48759e+06	5.38506e+06	5.00011e+06	3.76023e+06	4.90059e+06	4.49473e+06	4.73468e+06
pos-0.796_364.09758	364.098	0.796		C18H20O6S									4.40549e+06	9.16705e+06	6.33619e+06	7.25962e+06	6.85873e+06	5.30388e+06	6.10619e+06	7.44189e+06	5.13548e+06	1.07849e+07	7.11765e+06	2.83334e+06	3.47469e+06	1.39481e+06	1.22265e+07	6.26753e+06	425029	437916	501598	1.09026e+06	4.33757e+06	3.41981e+06	2.72998e+06	2.8686e+06	4.25729e+06	4.53736e+06	3.04884e+06
[truncated: 4,599 more rows]
