# Supplementary material for: Comprehensive multi‐omics mapping of immune perturbations in autism spectrum disorder
Source: Clin Transl Med. 2025 Dec 12;15(12):e70552. doi: 10.1002/ctm2.70552 (PMC12699144; doi:10.1002/ctm2.70552)
Supplement: Supplementary file 11 — Supporting Information [file CTM2-15-e70552-s003.xlsx]

## Sheet: 1. CD4+ T cells
p_val	avg_log2FC	pct.1	pct.2	p_val_adj	cluster	gene
0	0.876886	0.403	0.14	0	T_CD4_c01_LEF1	LRRN3
0	0.611091	0.563	0.361	0	T_CD4_c01_LEF1	SATB1
6.75004e-271	0.6063	0.347	0.161	1.51275e-266	T_CD4_c01_LEF1	AIF1
0	0.580205	0.885	0.67	0	T_CD4_c01_LEF1	CCR7
0	0.575427	0.899	0.749	0	T_CD4_c01_LEF1	LEF1
1.90968e-262	0.56407	0.489	0.303	4.27979e-258	T_CD4_c01_LEF1	TRABD2A
4.17017e-198	0.543822	0.355	0.202	9.34576e-194	T_CD4_c01_LEF1	STMN1
6.855e-250	0.531988	0.325	0.148	1.53627e-245	T_CD4_c01_LEF1	BACH2
3.68025e-252	0.529212	0.357	0.17	8.24781e-248	T_CD4_c01_LEF1	NOG
5.8495e-239	0.522661	0.507	0.334	1.31093e-234	T_CD4_c01_LEF1	ACTN1
1.23231e-208	0.486443	0.534	0.379	2.76173e-204	T_CD4_c01_LEF1	NUCB2
1.51848e-300	0.479557	0.788	0.661	3.40307e-296	T_CD4_c01_LEF1	RGS10
6.24231e-243	0.477788	0.711	0.584	1.39896e-238	T_CD4_c01_LEF1	CAMK4
1.3161e-180	0.471122	0.551	0.414	2.94951e-176	T_CD4_c01_LEF1	TGFBR2
0	0.466343	0.888	0.772	0	T_CD4_c01_LEF1	CD7
0	0.446502	1	0.999	0	T_CD4_c01_LEF1	RPS3A
0	0.433508	0.944	0.894	0	T_CD4_c01_LEF1	SNHG29
0	0.421303	1	0.999	0	T_CD4_c01_LEF1	RPS13
7.8106e-155	0.4199	0.522	0.392	1.75043e-150	T_CD4_c01_LEF1	OXNAD1
2.3591e-165	0.419779	0.626	0.514	5.28698e-161	T_CD4_c01_LEF1	ABLIM1
3.97174e-125	0.417482	0.455	0.343	8.90107e-121	T_CD4_c01_LEF1	PDE7A
9.11185e-251	0.417179	0.872	0.767	2.04206e-246	T_CD4_c01_LEF1	NOSIP
6.02321e-123	0.411405	0.393	0.278	1.34986e-118	T_CD4_c01_LEF1	ITGA6
2.28085e-191	0.397261	0.824	0.736	5.11162e-187	T_CD4_c01_LEF1	LINC00861
0	0.392787	1	0.999	0	T_CD4_c01_LEF1	RPS23
0	0.385257	0.997	0.99	0	T_CD4_c01_LEF1	EEF1B2
0	0.374403	0.999	0.997	0	T_CD4_c01_LEF1	RPL21
2.18435e-102	0.369981	0.312	0.208	4.89534e-98	T_CD4_c01_LEF1	EPHX2
5.33701e-213	0.363337	0.908	0.814	1.19608e-208	T_CD4_c01_LEF1	TCF7
4.83255e-113	0.351888	0.304	0.193	1.08302e-108	T_CD4_c01_LEF1	TMIGD2
3.62962e-58	0.350898	0.262	0.188	8.13433e-54	T_CD4_c01_LEF1	ID2
0	0.344787	0.999	0.997	0	T_CD4_c01_LEF1	RPS5
0	0.340323	1	0.999	0	T_CD4_c01_LEF1	RPS27A
1.18953e-84	0.339359	0.345	0.252	2.66585e-80	T_CD4_c01_LEF1	LINC01550
4.89923e-105	0.335415	0.532	0.435	1.09797e-100	T_CD4_c01_LEF1	GZMM
2.42873e-190	0.331545	0.895	0.844	5.44303e-186	T_CD4_c01_LEF1	GAS5
0	0.328528	1	0.999	0	T_CD4_c01_LEF1	RPS24
3.47017e-96	0.321168	0.623	0.524	7.77699e-92	T_CD4_c01_LEF1	MAL
0	0.320555	1	0.999	0	T_CD4_c01_LEF1	RPL32
0	0.319655	0.999	0.997	0	T_CD4_c01_LEF1	RPL22
4.34132e-84	0.317627	0.285	0.194	9.72932e-80	T_CD4_c01_LEF1	APBB1
0	0.314511	0.995	0.984	0	T_CD4_c01_LEF1	EEF1G
1.52381e-108	0.313946	0.699	0.627	3.41502e-104	T_CD4_c01_LEF1	PRMT2
0	0.313458	1	0.999	0	T_CD4_c01_LEF1	RPS14
0	0.309846	1	0.999	0	T_CD4_c01_LEF1	RPL35A
0	0.30884	0.999	0.997	0	T_CD4_c01_LEF1	RPL9
0	0.306846	0.999	0.996	0	T_CD4_c01_LEF1	RPS9
1.91935e-244	0.29557	0.991	0.973	4.30145e-240	T_CD4_c01_LEF1	BTG1
1.59959e-77	0.293837	0.475	0.394	3.58485e-73	T_CD4_c01_LEF1	LDLRAP1
0	0.293425	1	1	0	T_CD4_c01_LEF1	RPL34
0	0.291376	0.999	0.997	0	T_CD4_c01_LEF1	NACA
1.30668e-145	0.291177	0.918	0.875	2.92839e-141	T_CD4_c01_LEF1	C12orf57
0	0.288495	1	1	0	T_CD4_c01_LEF1	RPS12
1.8975e-150	0.287788	0.912	0.886	4.2525e-146	T_CD4_c01_LEF1	UQCRB
0	0.286045	1	0.999	0	T_CD4_c01_LEF1	RPS25
1.83696e-152	0.284089	0.925	0.826	4.1168e-148	T_CD4_c01_LEF1	SELL
7.25756e-56	0.284052	0.493	0.429	1.62649e-51	T_CD4_c01_LEF1	MARCKSL1
0	0.283241	1	0.998	0	T_CD4_c01_LEF1	RPL3
5.72829e-47	0.277527	0.549	0.5	1.28377e-42	T_CD4_c01_LEF1	RPS10-NUDT3
8.05249e-233	0.27403	0.988	0.98	1.80464e-228	T_CD4_c01_LEF1	COX4I1
3.71778e-78	0.271516	0.563	0.481	8.33191e-74	T_CD4_c01_LEF1	IL6ST
0	0.270773	1	1	0	T_CD4_c01_LEF1	RPL30
2.60186e-48	0.26977	0.369	0.307	5.83102e-44	T_CD4_c01_LEF1	CHMP7
1.21982e-234	0.269704	0.991	0.981	2.73374e-230	T_CD4_c01_LEF1	RPL31
0	0.269694	1	0.999	0	T_CD4_c01_LEF1	RPS4X
1.30821e-83	0.266033	0.716	0.656	2.93183e-79	T_CD4_c01_LEF1	FOXP1
0	0.265933	1	0.999	0	T_CD4_c01_LEF1	RPL19
0	0.264245	1	1	0	T_CD4_c01_LEF1	RPS19
0	0.259363	0.999	0.998	0	T_CD4_c01_LEF1	RPS16
7.9521e-47	0.258833	0.351	0.287	1.78215e-42	T_CD4_c01_LEF1	MAML2
8.67336e-73	0.256315	0.632	0.572	1.94379e-68	T_CD4_c01_LEF1	PIK3IP1
7.65909e-234	0.255292	0.993	0.986	1.71648e-229	T_CD4_c01_LEF1	RPL7
3.31757e-82	0.253895	0.734	0.671	7.435e-78	T_CD4_c01_LEF1	LBH
0	0.253282	1	1	0	T_CD4_c01_LEF1	RPS27
0	0.253073	0.999	0.998	0	T_CD4_c01_LEF1	RPL24
6.11937e-46	0.252244	0.38	0.321	1.37141e-41	T_CD4_c01_LEF1	RBMS1
2.48888e-49	0.250489	0.269	0.203	5.57783e-45	T_CD4_c01_LEF1	RETREG1
0	1.01539	0.869	0.668	0	T_CD4_c02_FOS	JUNB
0	0.952836	0.608	0.339	0	T_CD4_c02_FOS	JUN
0	0.712506	0.427	0.173	0	T_CD4_c02_FOS	LIMS1
0	0.699802	0.48	0.224	0	T_CD4_c02_FOS	DUSP1
0	0.668621	0.648	0.363	0	T_CD4_c02_FOS	KLF6
1.01843e-170	0.651835	0.285	0.133	2.2824e-166	T_CD4_c02_FOS	FOS
2.40099e-200	0.58551	0.639	0.439	5.38085e-196	T_CD4_c02_FOS	ITGA4
0	0.580616	0.506	0.196	0	T_CD4_c02_FOS	AHNAK
1.20573e-211	0.571512	0.368	0.179	2.70216e-207	T_CD4_c02_FOS	PASK
2.41364e-213	0.519347	0.399	0.195	5.40922e-209	T_CD4_c02_FOS	ITGB1
7.51206e-152	0.516902	0.569	0.384	1.68353e-147	T_CD4_c02_FOS	CD69
1.1408e-166	0.515448	0.465	0.276	2.55664e-162	T_CD4_c02_FOS	SLC2A3
2.19266e-246	0.486911	0.841	0.655	4.91397e-242	T_CD4_c02_FOS	CRIP1
7.31869e-189	0.485262	0.459	0.257	1.64019e-184	T_CD4_c02_FOS	GPR183
2.61749e-109	0.442871	0.698	0.6	5.86606e-105	T_CD4_c02_FOS	JUND
6.97914e-138	0.440158	0.497	0.32	1.5641e-133	T_CD4_c02_FOS	PPP2R5C
1.16513e-188	0.429274	0.757	0.557	2.61118e-184	T_CD4_c02_FOS	CD99
2.31715e-94	0.421726	0.653	0.506	5.19298e-90	T_CD4_c02_FOS	IER2
8.45063e-131	0.409456	0.606	0.426	1.89387e-126	T_CD4_c02_FOS	AQP3
1.44279e-149	0.395925	0.454	0.268	3.23343e-145	T_CD4_c02_FOS	IL10RA
7.68677e-205	0.389935	0.955	0.87	1.72268e-200	T_CD4_c02_FOS	GAPDH
8.25671e-150	0.386736	0.856	0.713	1.85041e-145	T_CD4_c02_FOS	TAGLN2
3.10585e-140	0.383434	0.436	0.258	6.96051e-136	T_CD4_c02_FOS	OPTN
1.10983e-134	0.377852	0.68	0.5	2.48724e-130	T_CD4_c02_FOS	COTL1
1.95661e-152	0.372801	0.666	0.46	4.38495e-148	T_CD4_c02_FOS	S100A11
5.10171e-110	0.371934	0.361	0.215	1.14334e-105	T_CD4_c02_FOS	BIRC3
1.49942e-94	0.369409	0.616	0.47	3.36035e-90	T_CD4_c02_FOS	TPR
2.46937e-140	0.364546	0.577	0.375	5.53411e-136	T_CD4_c02_FOS	CLIC1
4.98918e-118	0.355316	0.379	0.225	1.11813e-113	T_CD4_c02_FOS	TRADD
1.8135e-305	0.354095	0.688	0.402	4.06423e-301	T_CD4_c02_FOS	S100A4
1.49082e-78	0.343448	0.532	0.399	3.34107e-74	T_CD4_c02_FOS	ANXA1
2.85478e-114	0.338482	0.829	0.71	6.39786e-110	T_CD4_c02_FOS	GSTK1
4.51649e-96	0.333242	0.46	0.307	1.01219e-91	T_CD4_c02_FOS	NEAT1
2.41245e-104	0.33191	0.382	0.233	5.40653e-100	T_CD4_c02_FOS	SYNE2
6.20931e-103	0.32872	0.354	0.212	1.39157e-98	T_CD4_c02_FOS	CORO7
2.04105e-190	0.326982	0.956	0.888	4.57419e-186	T_CD4_c02_FOS	SH3BGRL3
2.19243e-168	0.326198	0.965	0.903	4.91346e-164	T_CD4_c02_FOS	FXYD5
1.37194e-66	0.321566	0.355	0.24	3.07466e-62	T_CD4_c02_FOS	TNFAIP3
1.63134e-98	0.319603	0.558	0.394	3.656e-94	T_CD4_c02_FOS	SRGN
1.32719e-112	0.311013	0.838	0.713	2.97436e-108	T_CD4_c02_FOS	ARPC1B
9.48869e-79	0.305148	0.761	0.633	2.12651e-74	T_CD4_c02_FOS	TSC22D3
3.91589e-92	0.30352	0.362	0.224	8.7759e-88	T_CD4_c02_FOS	ARID5B
3.62137e-71	0.302017	0.601	0.463	8.11586e-67	T_CD4_c02_FOS	DNAJB1
7.32341e-64	0.292029	0.52	0.392	1.64125e-59	T_CD4_c02_FOS	CORO1B
2.52923e-72	0.283094	0.511	0.374	5.66825e-68	T_CD4_c02_FOS	EVI2B
5.73057e-88	0.281218	0.318	0.19	1.28428e-83	T_CD4_c02_FOS	CLDND1
3.32593e-81	0.277731	0.279	0.165	7.45374e-77	T_CD4_c02_FOS	SESN3
1.1462e-47	0.267076	0.526	0.414	2.56874e-43	T_CD4_c02_FOS	BTG2
2.44412e-73	0.265145	0.35	0.225	5.47751e-69	T_CD4_c02_FOS	SSBP4
5.22486e-125	0.264165	1	0.998	1.17094e-120	T_CD4_c02_FOS	ACTB
5.10818e-80	0.261953	0.432	0.29	1.14479e-75	T_CD4_c02_FOS	FLNA
6.54096e-70	0.258537	0.381	0.254	1.46589e-65	T_CD4_c02_FOS	PLP2
4.27333e-63	0.254539	0.256	0.158	9.57696e-59	T_CD4_c02_FOS	SHMT2
6.45371e-71	0.254289	0.41	0.278	1.44634e-66	T_CD4_c02_FOS	CFLAR
8.5171e-57	0.251862	0.706	0.582	1.90877e-52	T_CD4_c02_FOS	ZFP36
2.17063e-69	0.250764	0.465	0.326	4.8646e-65	T_CD4_c02_FOS	MBP
2.74082e-53	0.250624	0.575	0.45	6.14245e-49	T_CD4_c02_FOS	CDKN1B
0	2.85709	0.965	0.4	0	T_CD4_c03_ANXA2_FOXP3	S100A4
0	2.15324	0.851	0.189	0	T_CD4_c03_ANXA2_FOXP3	AHNAK
0	1.98741	0.979	0.659	0	T_CD4_c03_ANXA2_FOXP3	CRIP1
0	1.95882	0.675	0.23	0	T_CD4_c03_ANXA2_FOXP3	DUSP1
0	1.93061	0.792	0.17	0	T_CD4_c03_ANXA2_FOXP3	ITGB1
0	1.88417	0.437	0.132	0	T_CD4_c03_ANXA2_FOXP3	FOS
0	1.78801	0.415	0.063	0	T_CD4_c03_ANXA2_FOXP3	KLRB1
0	1.77164	0.677	0.073	0	T_CD4_c03_ANXA2_FOXP3	ANXA2
0	1.7703	0.973	0.652	0	T_CD4_c03_ANXA2_FOXP3	S100A10
0	1.7042	0.411	0.055	0	T_CD4_c03_ANXA2_FOXP3	LGALS1
0	1.6832	0.927	0.451	0	T_CD4_c03_ANXA2_FOXP3	S100A11
0	1.48998	0.737	0.389	0	T_CD4_c03_ANXA2_FOXP3	ANXA1
0	1.4503	0.985	0.893	0	T_CD4_c03_ANXA2_FOXP3	IL32
0	1.38084	0.833	0.373	0	T_CD4_c03_ANXA2_FOXP3	KLF6
0	1.3787	0.861	0.363	0	T_CD4_c03_ANXA2_FOXP3	CLIC1
0	1.27549	0.602	0.092	0	T_CD4_c03_ANXA2_FOXP3	ANXA5
0	1.27521	0.997	0.891	0	T_CD4_c03_ANXA2_FOXP3	SH3BGRL3
3.64467e-307	1.17226	0.885	0.691	8.16807e-303	T_CD4_c03_ANXA2_FOXP3	CD74
0	1.13885	0.653	0.235	0	T_CD4_c03_ANXA2_FOXP3	PLP2
0	1.11946	0.913	0.561	0	T_CD4_c03_ANXA2_FOXP3	CD99
7.35957e-172	1.11763	0.59	0.372	1.64935e-167	T_CD4_c03_ANXA2_FOXP3	JUN
0	1.11643	0.261	0.039	0	T_CD4_c03_ANXA2_FOXP3	HLA-DRB1
0	1.11367	0.953	0.767	0	T_CD4_c03_ANXA2_FOXP3	S100A6
0	1.09215	0.681	0.276	0	T_CD4_c03_ANXA2_FOXP3	FLNA
0	1.08896	0.382	0.03	0	T_CD4_c03_ANXA2_FOXP3	TNFRSF4
0	1.06594	0.954	0.718	0	T_CD4_c03_ANXA2_FOXP3	TAGLN2
0	1.03224	0.972	0.779	0	T_CD4_c03_ANXA2_FOXP3	EMP3
0	1.0277	0.494	0.155	0	T_CD4_c03_ANXA2_FOXP3	TIMP1
0	1.01737	0.655	0.264	0	T_CD4_c03_ANXA2_FOXP3	IL10RA
1.68273e-272	0.97577	0.702	0.434	3.77118e-268	T_CD4_c03_ANXA2_FOXP3	AQP3
0	0.975618	0.983	0.899	0	T_CD4_c03_ANXA2_FOXP3	VIM
0	0.966662	0.361	0.026	0	T_CD4_c03_ANXA2_FOXP3	NPDC1
0	0.963131	0.982	0.877	0	T_CD4_c03_ANXA2_FOXP3	GAPDH
0	0.960404	0.377	0.082	0	T_CD4_c03_ANXA2_FOXP3	CRIP2
0	0.928874	0.505	0.193	0	T_CD4_c03_ANXA2_FOXP3	LIMS1
0	0.927933	0.744	0.39	0	T_CD4_c03_ANXA2_FOXP3	SRGN
4.07568e-294	0.909261	0.548	0.249	9.134e-290	T_CD4_c03_ANXA2_FOXP3	GATA3
0	0.903374	0.948	0.713	0	T_CD4_c03_ANXA2_FOXP3	ARPC1B
0	0.898842	0.484	0.116	0	T_CD4_c03_ANXA2_FOXP3	CAPN2
0	0.898052	0.8	0.506	0	T_CD4_c03_ANXA2_FOXP3	COTL1
0	0.88999	0.689	0.339	0	T_CD4_c03_ANXA2_FOXP3	EZR
0	0.880881	0.327	0.02	0	T_CD4_c03_ANXA2_FOXP3	NIBAN1
0	0.880085	0.293	0.019	0	T_CD4_c03_ANXA2_FOXP3	CYTOR
0	0.876524	0.58	0.217	0	T_CD4_c03_ANXA2_FOXP3	TRADD
0	0.870351	0.409	0.097	0	T_CD4_c03_ANXA2_FOXP3	TNFRSF1B
0	0.866823	0.56	0.228	0	T_CD4_c03_ANXA2_FOXP3	SYNE2
0	0.849597	0.922	0.712	0	T_CD4_c03_ANXA2_FOXP3	GSTK1
0	0.848546	0.337	0.036	0	T_CD4_c03_ANXA2_FOXP3	MAF
0	0.833642	0.483	0.185	0	T_CD4_c03_ANXA2_FOXP3	CLDND1
0	0.820581	0.502	0.163	0	T_CD4_c03_ANXA2_FOXP3	CD82
0	0.815086	0.602	0.258	0	T_CD4_c03_ANXA2_FOXP3	OPTN
0	0.812951	0.998	0.973	0	T_CD4_c03_ANXA2_FOXP3	CD52
0	0.810453	0.564	0.234	0	T_CD4_c03_ANXA2_FOXP3	TXN
0	0.80528	0.395	0.114	0	T_CD4_c03_ANXA2_FOXP3	PPP1R15A
0	0.804175	0.328	0.028	0	T_CD4_c03_ANXA2_FOXP3	MYO1F
3.07013e-223	0.791297	0.338	0.123	6.88046e-219	T_CD4_c03_ANXA2_FOXP3	GBP5
0	0.790822	0.634	0.292	0	T_CD4_c03_ANXA2_FOXP3	CAST
7.14622e-188	0.784105	0.507	0.272	1.60154e-183	T_CD4_c03_ANXA2_FOXP3	ALOX5AP
1.05099e-280	0.78297	0.329	0.103	2.35536e-276	T_CD4_c03_ANXA2_FOXP3	HLA-DPB1
1.49463e-274	0.778332	0.568	0.267	3.34961e-270	T_CD4_c03_ANXA2_FOXP3	GPR183
0	0.764207	0.485	0.177	0	T_CD4_c03_ANXA2_FOXP3	MYO1G
0	0.762219	0.269	0.018	0	T_CD4_c03_ANXA2_FOXP3	CCR4
0	0.753322	0.938	0.748	0	T_CD4_c03_ANXA2_FOXP3	CYBA
5.56597e-231	0.751815	0.597	0.308	1.24739e-226	T_CD4_c03_ANXA2_FOXP3	NEAT1
6.48058e-186	0.750661	0.475	0.239	1.45236e-181	T_CD4_c03_ANXA2_FOXP3	TNFAIP3
0	0.747665	0.389	0.093	0	T_CD4_c03_ANXA2_FOXP3	YWHAH
0	0.746804	1	0.998	0	T_CD4_c03_ANXA2_FOXP3	HLA-A
4.46136e-173	0.741216	0.577	0.329	9.99836e-169	T_CD4_c03_ANXA2_FOXP3	SAT1
7.65419e-155	0.727017	0.873	0.691	1.71538e-150	T_CD4_c03_ANXA2_FOXP3	JUNB
7.63008e-295	0.723558	0.508	0.21	1.70998e-290	T_CD4_c03_ANXA2_FOXP3	CORO7
1.36427e-219	0.718124	0.733	0.472	3.05747e-215	T_CD4_c03_ANXA2_FOXP3	TGFB1
8.31982e-282	0.705271	0.822	0.548	1.86455e-277	T_CD4_c03_ANXA2_FOXP3	PPP1CA
3.15743e-241	0.699332	0.695	0.408	7.07612e-237	T_CD4_c03_ANXA2_FOXP3	PBXIP1
2.1661e-225	0.693553	0.612	0.326	4.85444e-221	T_CD4_c03_ANXA2_FOXP3	PPP2R5C
3.19474e-256	0.691264	0.399	0.15	7.15974e-252	T_CD4_c03_ANXA2_FOXP3	GLIPR1
0	0.686405	0.315	0.067	0	T_CD4_c03_ANXA2_FOXP3	ACTN4
1.2505e-286	0.684444	0.52	0.219	2.80249e-282	T_CD4_c03_ANXA2_FOXP3	SSBP4
9.83965e-204	0.678788	0.665	0.395	2.20516e-199	T_CD4_c03_ANXA2_FOXP3	DYNLL1
1.34217e-299	0.676038	0.402	0.136	3.00793e-295	T_CD4_c03_ANXA2_FOXP3	TPM4
1.15298e-210	0.675732	0.292	0.1	2.58394e-206	T_CD4_c03_ANXA2_FOXP3	HLA-DPA1
5.82344e-247	0.668035	0.678	0.379	1.30509e-242	T_CD4_c03_ANXA2_FOXP3	PRDX1
0	0.66598	0.98	0.908	0	T_CD4_c03_ANXA2_FOXP3	FXYD5
7.61907e-235	0.665561	0.787	0.513	1.70751e-230	T_CD4_c03_ANXA2_FOXP3	LRRFIP1
3.84797e-234	0.664942	0.762	0.482	8.62369e-230	T_CD4_c03_ANXA2_FOXP3	SLC9A3R1
2.91085e-232	0.66128	0.74	0.464	6.5235e-228	T_CD4_c03_ANXA2_FOXP3	SEC61B
0	0.660078	0.345	0.102	0	T_CD4_c03_ANXA2_FOXP3	C12orf75
0	0.658186	0.999	0.994	0	T_CD4_c03_ANXA2_FOXP3	PFN1
0	0.657079	0.338	0.088	0	T_CD4_c03_ANXA2_FOXP3	RNF214
8.80263e-232	0.655725	0.737	0.461	1.97276e-227	T_CD4_c03_ANXA2_FOXP3	LDHA
0	0.653287	0.336	0.081	0	T_CD4_c03_ANXA2_FOXP3	PREX1
2.26564e-122	0.653123	0.724	0.608	5.07753e-118	T_CD4_c03_ANXA2_FOXP3	JUND
3.73861e-225	0.652375	0.725	0.446	8.3786e-221	T_CD4_c03_ANXA2_FOXP3	TPI1
2.01738e-303	0.650875	0.342	0.102	4.52115e-299	T_CD4_c03_ANXA2_FOXP3	ERN1
5.2822e-230	0.650699	0.61	0.321	1.18379e-225	T_CD4_c03_ANXA2_FOXP3	YWHAQ
6.27135e-170	0.641084	0.752	0.51	1.40547e-165	T_CD4_c03_ANXA2_FOXP3	IER2
8.64699e-263	0.636914	0.461	0.185	1.93788e-258	T_CD4_c03_ANXA2_FOXP3	DHRS7
0	0.635394	1	1	0	T_CD4_c03_ANXA2_FOXP3	B2M
0	0.631519	0.987	0.914	0	T_CD4_c03_ANXA2_FOXP3	UBC
1.05218e-198	0.629769	0.816	0.572	2.35803e-194	T_CD4_c03_ANXA2_FOXP3	LY6E
0	0.61913	0.279	0.068	0	T_CD4_c03_ANXA2_FOXP3	CAPG
6.20417e-276	0.616178	0.953	0.825	1.39042e-271	T_CD4_c03_ANXA2_FOXP3	IL2RG
0	0.6116	0.338	0.094	0	T_CD4_c03_ANXA2_FOXP3	ATP2B4
6.12144e-229	0.609682	0.482	0.213	1.37188e-224	T_CD4_c03_ANXA2_FOXP3	JPT1
4.51549e-216	0.608569	0.581	0.299	1.01197e-211	T_CD4_c03_ANXA2_FOXP3	TBCB
1.78198e-197	0.608156	0.435	0.194	3.99359e-193	T_CD4_c03_ANXA2_FOXP3	RORA
2.98483e-171	0.607351	0.584	0.338	6.68931e-167	T_CD4_c03_ANXA2_FOXP3	SPTAN1
1.17287e-190	0.605572	0.515	0.258	2.62851e-186	T_CD4_c03_ANXA2_FOXP3	CTSC
0	0.598828	0.984	0.922	0	T_CD4_c03_ANXA2_FOXP3	MYL6
2.37263e-192	0.597233	0.728	0.46	5.31731e-188	T_CD4_c03_ANXA2_FOXP3	CSTB
1.17874e-212	0.595963	0.888	0.714	2.64168e-208	T_CD4_c03_ANXA2_FOXP3	PPIB
3.15894e-216	0.595333	0.49	0.226	7.0795e-212	T_CD4_c03_ANXA2_FOXP3	ELOVL5
1.80229e-139	0.595104	0.82	0.64	4.03912e-135	T_CD4_c03_ANXA2_FOXP3	TSC22D3
0	0.588418	0.999	0.989	0	T_CD4_c03_ANXA2_FOXP3	FTH1
2.02305e-160	0.587321	0.504	0.264	4.53386e-156	T_CD4_c03_ANXA2_FOXP3	DOK2
9.36572e-206	0.585315	0.375	0.15	2.09895e-201	T_CD4_c03_ANXA2_FOXP3	ATP2B1
4.41603e-166	0.580864	0.802	0.59	9.89676e-162	T_CD4_c03_ANXA2_FOXP3	LCP1
6.27575e-216	0.574201	0.472	0.21	1.40646e-211	T_CD4_c03_ANXA2_FOXP3	PDIA6
1.05479e-246	0.574158	0.411	0.156	2.36389e-242	T_CD4_c03_ANXA2_FOXP3	REEP5
0	0.572873	1	0.998	0	T_CD4_c03_ANXA2_FOXP3	HLA-C
6.11698e-230	0.572167	0.47	0.2	1.37088e-225	T_CD4_c03_ANXA2_FOXP3	SEC11C
0	0.572079	1	0.999	0	T_CD4_c03_ANXA2_FOXP3	HLA-B
9.63247e-171	0.564679	0.572	0.32	2.15873e-166	T_CD4_c03_ANXA2_FOXP3	P4HB
4.19808e-136	0.561998	0.397	0.196	9.40831e-132	T_CD4_c03_ANXA2_FOXP3	HSPA1A
2.18653e-161	0.561722	0.478	0.245	4.90024e-157	T_CD4_c03_ANXA2_FOXP3	CDK2AP2
1.86703e-160	0.559719	0.815	0.595	4.18419e-156	T_CD4_c03_ANXA2_FOXP3	PSMB9
8.04239e-186	0.559609	0.394	0.17	1.80238e-181	T_CD4_c03_ANXA2_FOXP3	IQGAP2
8.33129e-156	0.558884	0.6	0.353	1.86713e-151	T_CD4_c03_ANXA2_FOXP3	EIF3A
1.23446e-143	0.55739	0.522	0.291	2.76654e-139	T_CD4_c03_ANXA2_FOXP3	SLC2A3
0	0.556539	0.991	0.951	0	T_CD4_c03_ANXA2_FOXP3	CALM1
0	0.554724	0.265	0.056	0	T_CD4_c03_ANXA2_FOXP3	ADAM8
0	0.553937	0.257	0.054	0	T_CD4_c03_ANXA2_FOXP3	FAS
4.91023e-179	0.551675	0.535	0.277	1.10043e-174	T_CD4_c03_ANXA2_FOXP3	CFLAR
1.83255e-227	0.549249	0.949	0.812	4.10693e-223	T_CD4_c03_ANXA2_FOXP3	ARPC2
2.81048e-166	0.545128	0.682	0.432	6.29856e-162	T_CD4_c03_ANXA2_FOXP3	GNB2
1.96608e-168	0.544745	0.539	0.286	4.40618e-164	T_CD4_c03_ANXA2_FOXP3	IQGAP1
1.03219e-132	0.541832	0.99	0.962	2.31325e-128	T_CD4_c03_ANXA2_FOXP3	ACTG1
2.17154e-178	0.541407	0.407	0.183	4.86664e-174	T_CD4_c03_ANXA2_FOXP3	SH3BP5
3.30067e-211	0.54047	1	0.998	7.39714e-207	T_CD4_c03_ANXA2_FOXP3	ACTB
3.68406e-230	0.539463	0.303	0.098	8.25635e-226	T_CD4_c03_ANXA2_FOXP3	PRNP
5.27627e-263	0.537725	0.302	0.089	1.18247e-258	T_CD4_c03_ANXA2_FOXP3	OGDH
8.8193e-242	0.537508	0.318	0.103	1.97649e-237	T_CD4_c03_ANXA2_FOXP3	CDC42EP3
1.24274e-143	0.53713	0.518	0.285	2.78511e-139	T_CD4_c03_ANXA2_FOXP3	CARD16
6.50727e-162	0.535915	0.485	0.246	1.45834e-157	T_CD4_c03_ANXA2_FOXP3	CKLF
3.63286e-193	0.53447	0.898	0.725	8.14161e-189	T_CD4_c03_ANXA2_FOXP3	TPM3
4.85303e-227	0.531028	0.345	0.123	1.08761e-222	T_CD4_c03_ANXA2_FOXP3	TMX4
1.6405e-227	0.529635	0.324	0.109	3.67652e-223	T_CD4_c03_ANXA2_FOXP3	GLIPR2
1.05406e-158	0.525607	0.633	0.38	2.36225e-154	T_CD4_c03_ANXA2_FOXP3	PGAM1
3.22369e-129	0.520979	0.585	0.355	7.22461e-125	T_CD4_c03_ANXA2_FOXP3	TAP1
3.68723e-149	0.519505	0.573	0.33	8.26346e-145	T_CD4_c03_ANXA2_FOXP3	ITGB7
1.79147e-203	0.518838	0.94	0.805	4.01486e-199	T_CD4_c03_ANXA2_FOXP3	PSME1
3.76204e-94	0.518211	0.707	0.518	8.4311e-90	T_CD4_c03_ANXA2_FOXP3	ISG20
5.01259e-236	0.517439	0.298	0.094	1.12337e-231	T_CD4_c03_ANXA2_FOXP3	CD63
2.05481e-206	0.51444	0.947	0.81	4.60503e-202	T_CD4_c03_ANXA2_FOXP3	ARPC3
3.26664e-218	0.513	0.291	0.094	7.32087e-214	T_CD4_c03_ANXA2_FOXP3	SLAMF1
1.89567e-109	0.512496	0.608	0.39	4.24839e-105	T_CD4_c03_ANXA2_FOXP3	IRF1
1.18186e-115	0.512401	0.588	0.386	2.64867e-111	T_CD4_c03_ANXA2_FOXP3	TSPO
3.48908e-51	0.511448	0.573	0.471	7.81938e-47	T_CD4_c03_ANXA2_FOXP3	ITGA4
8.55637e-70	0.510881	0.56	0.407	1.91757e-65	T_CD4_c03_ANXA2_FOXP3	CD69
3.82542e-152	0.508761	0.43	0.212	8.57315e-148	T_CD4_c03_ANXA2_FOXP3	IDS
7.97962e-258	0.505537	0.284	0.08	1.78831e-253	T_CD4_c03_ANXA2_FOXP3	SH2D2A
2.91151e-155	0.504159	0.572	0.317	6.52499e-151	T_CD4_c03_ANXA2_FOXP3	OSTF1
1.61361e-146	0.503668	0.646	0.407	3.61627e-142	T_CD4_c03_ANXA2_FOXP3	ARHGDIA
4.62447e-183	0.502279	0.402	0.173	1.03639e-178	T_CD4_c03_ANXA2_FOXP3	TUBB4B
2.62487e-119	0.501242	0.793	0.61	5.88259e-115	T_CD4_c03_ANXA2_FOXP3	SAMHD1
1.07385e-200	0.500879	0.278	0.092	2.40661e-196	T_CD4_c03_ANXA2_FOXP3	PYHIN1
1.27624e-114	0.500708	0.812	0.652	2.86018e-110	T_CD4_c03_ANXA2_FOXP3	MYH9
2.23584e-97	0.498666	0.717	0.557	5.01075e-93	T_CD4_c03_ANXA2_FOXP3	CD2
4.80152e-127	0.498182	0.65	0.423	1.07607e-122	T_CD4_c03_ANXA2_FOXP3	COX5A
2.03575e-263	0.49608	0.994	0.961	4.56232e-259	T_CD4_c03_ANXA2_FOXP3	CFL1
1.18568e-139	0.493912	0.792	0.573	2.65723e-135	T_CD4_c03_ANXA2_FOXP3	PSME2
8.6148e-131	0.492975	0.462	0.25	1.93066e-126	T_CD4_c03_ANXA2_FOXP3	CAPNS1
7.57166e-184	0.492513	0.302	0.111	1.69688e-179	T_CD4_c03_ANXA2_FOXP3	SAMSN1
8.07919e-190	0.492093	0.327	0.124	1.81063e-185	T_CD4_c03_ANXA2_FOXP3	RILPL2
8.37406e-134	0.491753	0.684	0.456	1.87671e-129	T_CD4_c03_ANXA2_FOXP3	ARPC4
5.6201e-143	0.489644	0.666	0.423	1.25952e-138	T_CD4_c03_ANXA2_FOXP3	TMEM50A
4.91763e-114	0.489146	0.458	0.259	1.10209e-109	T_CD4_c03_ANXA2_FOXP3	TNFSF10
3.96889e-118	0.485862	0.454	0.254	8.89468e-114	T_CD4_c03_ANXA2_FOXP3	TTC39C
7.62413e-173	0.484635	0.371	0.158	1.70864e-168	T_CD4_c03_ANXA2_FOXP3	C4orf48
6.12361e-176	0.482297	0.296	0.11	1.37236e-171	T_CD4_c03_ANXA2_FOXP3	PHACTR2
7.38529e-125	0.481104	0.436	0.231	1.65512e-120	T_CD4_c03_ANXA2_FOXP3	ARID5B
1.20821e-96	0.479737	0.572	0.378	2.70772e-92	T_CD4_c03_ANXA2_FOXP3	ZYX
9.50304e-111	0.479402	0.418	0.225	2.12973e-106	T_CD4_c03_ANXA2_FOXP3	BIRC3
5.7159e-179	0.477728	0.949	0.83	1.28099e-174	T_CD4_c03_ANXA2_FOXP3	YWHAB
8.96819e-108	0.47717	0.854	0.714	2.00986e-103	T_CD4_c03_ANXA2_FOXP3	LIME1
2.70952e-131	0.475982	0.479	0.261	6.0723e-127	T_CD4_c03_ANXA2_FOXP3	SPN
3.25751e-115	0.475755	0.519	0.308	7.3004e-111	T_CD4_c03_ANXA2_FOXP3	CDC25B
1.36481e-114	0.47368	0.799	0.616	3.05867e-110	T_CD4_c03_ANXA2_FOXP3	SELPLG
2.17228e-124	0.470957	0.901	0.787	4.86831e-120	T_CD4_c03_ANXA2_FOXP3	LSP1
4.18529e-101	0.466195	0.975	0.984	9.37966e-97	T_CD4_c03_ANXA2_FOXP3	LTB
3.87987e-129	0.464954	0.747	0.531	8.69518e-125	T_CD4_c03_ANXA2_FOXP3	ARF1
5.6049e-116	0.464858	0.642	0.427	1.25611e-111	T_CD4_c03_ANXA2_FOXP3	SEC61G
3.58725e-121	0.464043	0.76	0.555	8.03939e-117	T_CD4_c03_ANXA2_FOXP3	ANXA6
2.52042e-123	0.463636	0.557	0.331	5.6485e-119	T_CD4_c03_ANXA2_FOXP3	MBP
4.30332e-117	0.46268	0.655	0.427	9.64417e-113	T_CD4_c03_ANXA2_FOXP3	RHOG
2.22855e-109	0.460869	0.596	0.379	4.99441e-105	T_CD4_c03_ANXA2_FOXP3	EVI2B
4.25863e-124	0.460181	0.937	0.891	9.54402e-120	T_CD4_c03_ANXA2_FOXP3	IFITM2
3.98659e-120	0.459557	0.715	0.499	8.93434e-116	T_CD4_c03_ANXA2_FOXP3	VAMP8
7.61725e-108	0.458093	0.742	0.558	1.7071e-103	T_CD4_c03_ANXA2_FOXP3	GNAI2
1.22588e-142	0.45526	0.42	0.206	2.74732e-138	T_CD4_c03_ANXA2_FOXP3	CCDC107
2.16449e-157	0.453574	0.896	0.742	4.85085e-153	T_CD4_c03_ANXA2_FOXP3	RHOA
1.29393e-184	0.453172	0.314	0.117	2.89982e-180	T_CD4_c03_ANXA2_FOXP3	MAP4
4.40275e-99	0.451048	0.622	0.413	9.867e-95	T_CD4_c03_ANXA2_FOXP3	PPP1R18
2.50159e-108	0.450945	0.594	0.384	5.60632e-104	T_CD4_c03_ANXA2_FOXP3	PLSCR3
1.72958e-114	0.450837	0.671	0.455	3.87617e-110	T_CD4_c03_ANXA2_FOXP3	GUK1
9.75101e-163	0.450677	0.281	0.106	2.1853e-158	T_CD4_c03_ANXA2_FOXP3	EFHD2
2.67383e-174	0.450662	0.935	0.81	5.99232e-170	T_CD4_c03_ANXA2_FOXP3	MYL12B
1.03386e-133	0.449702	0.435	0.222	2.31698e-129	T_CD4_c03_ANXA2_FOXP3	SSR3
4.54026e-140	0.448736	0.877	0.711	1.01752e-135	T_CD4_c03_ANXA2_FOXP3	ARL6IP5
3.58309e-109	0.44801	0.627	0.405	8.03007e-105	T_CD4_c03_ANXA2_FOXP3	SNX6
5.83078e-111	0.446422	0.69	0.48	1.30674e-106	T_CD4_c03_ANXA2_FOXP3	CSK
1.36803e-117	0.445038	0.463	0.255	3.0659e-113	T_CD4_c03_ANXA2_FOXP3	DSTN
9.37466e-117	0.440722	0.77	0.578	2.10095e-112	T_CD4_c03_ANXA2_FOXP3	ICAM3
5.59513e-121	0.44013	0.409	0.212	1.25392e-116	T_CD4_c03_ANXA2_FOXP3	CTSB
3.1526e-105	0.43959	0.459	0.265	7.0653e-101	T_CD4_c03_ANXA2_FOXP3	EMB
2.30553e-81	0.437086	0.665	0.487	5.16691e-77	T_CD4_c03_ANXA2_FOXP3	S1PR4
2.89812e-100	0.437076	0.51	0.311	6.49497e-96	T_CD4_c03_ANXA2_FOXP3	CANX
1.35892e-106	0.43223	0.51	0.303	3.04548e-102	T_CD4_c03_ANXA2_FOXP3	FMNL1
6.05783e-147	0.429007	0.312	0.13	1.35762e-142	T_CD4_c03_ANXA2_FOXP3	CCDC167
7.89794e-117	0.427561	0.471	0.262	1.77001e-112	T_CD4_c03_ANXA2_FOXP3	FERMT3
2.71884e-93	0.427165	0.624	0.417	6.09318e-89	T_CD4_c03_ANXA2_FOXP3	ARL6IP1
2.85459e-98	0.42484	0.385	0.208	6.39741e-94	T_CD4_c03_ANXA2_FOXP3	CMTM6
3.50763e-90	0.424758	0.561	0.368	7.86094e-86	T_CD4_c03_ANXA2_FOXP3	HSPA5
1.01572e-126	0.424164	0.373	0.181	2.27634e-122	T_CD4_c03_ANXA2_FOXP3	MGST3
2.31896e-111	0.423333	0.506	0.296	5.19703e-107	T_CD4_c03_ANXA2_FOXP3	TLN1
1.13805e-62	0.423273	0.558	0.402	2.55048e-58	T_CD4_c03_ANXA2_FOXP3	CORO1B
1.0038e-116	0.422982	0.406	0.213	2.24961e-112	T_CD4_c03_ANXA2_FOXP3	TNIP1
7.10928e-102	0.421757	0.71	0.516	1.59326e-97	T_CD4_c03_ANXA2_FOXP3	PDIA3
7.8741e-88	0.418106	0.3	0.156	1.76467e-83	T_CD4_c03_ANXA2_FOXP3	IKZF3
2.59841e-104	0.417604	0.823	0.647	5.82329e-100	T_CD4_c03_ANXA2_FOXP3	ALDOA
3.45231e-96	0.414654	0.588	0.381	7.73697e-92	T_CD4_c03_ANXA2_FOXP3	SYTL1
5.65132e-71	0.413586	0.64	0.486	1.26652e-66	T_CD4_c03_ANXA2_FOXP3	FAM107B
3.95921e-99	0.412958	0.468	0.273	8.87298e-95	T_CD4_c03_ANXA2_FOXP3	STK10
6.22829e-102	0.412869	0.509	0.306	1.39582e-97	T_CD4_c03_ANXA2_FOXP3	SIT1
1.28985e-92	0.412188	0.599	0.393	2.89068e-88	T_CD4_c03_ANXA2_FOXP3	DBI
1.15606e-91	0.411999	0.476	0.29	2.59085e-87	T_CD4_c03_ANXA2_FOXP3	TMEM173
5.90934e-134	0.410485	0.298	0.127	1.32434e-129	T_CD4_c03_ANXA2_FOXP3	FKBP11
5.72949e-122	0.410372	0.969	0.907	1.28404e-117	T_CD4_c03_ANXA2_FOXP3	PTPRCAP
1.94126e-97	0.410088	0.851	0.719	4.35055e-93	T_CD4_c03_ANXA2_FOXP3	NME2
9.01594e-145	0.408877	0.369	0.166	2.02056e-140	T_CD4_c03_ANXA2_FOXP3	ILK
3.5883e-100	0.406298	0.518	0.314	8.04175e-96	T_CD4_c03_ANXA2_FOXP3	PARP1
6.85852e-119	0.406247	0.376	0.186	1.53706e-114	T_CD4_c03_ANXA2_FOXP3	TMBIM1
8.67542e-109	0.406221	0.432	0.236	1.94425e-104	T_CD4_c03_ANXA2_FOXP3	DIAPH1
1.76962e-100	0.403952	0.453	0.259	3.9659e-96	T_CD4_c03_ANXA2_FOXP3	HM13
1.89543e-76	0.403509	0.682	0.508	4.24785e-72	T_CD4_c03_ANXA2_FOXP3	ARHGAP15
2.22288e-71	0.403026	0.453	0.28	4.9817e-67	T_CD4_c03_ANXA2_FOXP3	ISG15
3.08713e-93	0.402125	0.619	0.412	6.91856e-89	T_CD4_c03_ANXA2_FOXP3	ARF6
4.81546e-106	0.401951	0.404	0.216	1.07919e-101	T_CD4_c03_ANXA2_FOXP3	CASP4
1.20457e-128	0.401708	0.929	0.809	2.69957e-124	T_CD4_c03_ANXA2_FOXP3	YWHAZ
2.71484e-130	0.397975	0.31	0.135	6.08423e-126	T_CD4_c03_ANXA2_FOXP3	HERPUD1
8.39486e-104	0.396586	0.505	0.295	1.88137e-99	T_CD4_c03_ANXA2_FOXP3	SYNGR2
4.87458e-80	0.395815	0.48	0.297	1.09244e-75	T_CD4_c03_ANXA2_FOXP3	BST2
2.56359e-61	0.394063	0.441	0.29	5.74526e-57	T_CD4_c03_ANXA2_FOXP3	GBP2
9.51952e-83	0.393717	0.644	0.451	2.13342e-78	T_CD4_c03_ANXA2_FOXP3	ICAM2
4.18876e-102	0.393152	0.865	0.717	9.38743e-98	T_CD4_c03_ANXA2_FOXP3	RNASEK
2.75219e-83	0.392655	0.634	0.436	6.16793e-79	T_CD4_c03_ANXA2_FOXP3	TUBA1A
1.22712e-162	0.392549	0.255	0.089	2.7501e-158	T_CD4_c03_ANXA2_FOXP3	RALGDS
1.00142e-104	0.391294	0.264	0.117	2.24428e-100	T_CD4_c03_ANXA2_FOXP3	LGALS9
8.28712e-94	0.391209	0.632	0.425	1.85723e-89	T_CD4_c03_ANXA2_FOXP3	ARF5
6.37999e-76	0.390567	0.795	0.651	1.42982e-71	T_CD4_c03_ANXA2_FOXP3	PLAAT4
3.10795e-88	0.390357	0.532	0.338	6.96522e-84	T_CD4_c03_ANXA2_FOXP3	BSG
1.06425e-80	0.388673	0.687	0.496	2.38509e-76	T_CD4_c03_ANXA2_FOXP3	RCSD1
9.51279e-85	0.388441	0.524	0.33	2.13191e-80	T_CD4_c03_ANXA2_FOXP3	DYNLRB1
4.81425e-98	0.388082	0.78	0.588	1.07892e-93	T_CD4_c03_ANXA2_FOXP3	KRTCAP2
3.51067e-55	0.38662	0.725	0.594	7.86777e-51	T_CD4_c03_ANXA2_FOXP3	ZFP36
8.70635e-107	0.386524	0.26	0.115	1.95118e-102	T_CD4_c03_ANXA2_FOXP3	CTSA
4.63624e-98	0.385531	0.275	0.131	1.03903e-93	T_CD4_c03_ANXA2_FOXP3	ZBTB38
8.16497e-94	0.384579	0.556	0.35	1.82985e-89	T_CD4_c03_ANXA2_FOXP3	CAPZA1
1.22245e-99	0.38391	0.27	0.125	2.73963e-95	T_CD4_c03_ANXA2_FOXP3	PTGER4
9.79984e-102	0.383014	0.415	0.227	2.19624e-97	T_CD4_c03_ANXA2_FOXP3	CCND2
3.46677e-122	0.382956	0.962	0.893	7.76937e-118	T_CD4_c03_ANXA2_FOXP3	OAZ1
1.28823e-101	0.381898	0.461	0.261	2.88705e-97	T_CD4_c03_ANXA2_FOXP3	RGS19
3.06144e-128	0.381843	0.275	0.115	6.86098e-124	T_CD4_c03_ANXA2_FOXP3	SP140
2.46581e-69	0.381687	0.7	0.53	5.52613e-65	T_CD4_c03_ANXA2_FOXP3	SPOCK2
3.61653e-130	0.380737	0.293	0.124	8.10501e-126	T_CD4_c03_ANXA2_FOXP3	SQOR
4.48946e-80	0.379281	0.52	0.34	1.00613e-75	T_CD4_c03_ANXA2_FOXP3	M6PR
2.64717e-78	0.379064	0.554	0.37	5.93257e-74	T_CD4_c03_ANXA2_FOXP3	VCP
8.71199e-105	0.378233	0.868	0.727	1.95244e-100	T_CD4_c03_ANXA2_FOXP3	CAPZB
1.28592e-85	0.377975	0.391	0.223	2.88188e-81	T_CD4_c03_ANXA2_FOXP3	RNPEPL1
3.25521e-90	0.376322	0.366	0.199	7.29525e-86	T_CD4_c03_ANXA2_FOXP3	PFKL
1.69021e-87	0.375707	0.813	0.649	3.78794e-83	T_CD4_c03_ANXA2_FOXP3	HCLS1
2.55573e-29	0.37472	0.606	0.503	5.72764e-25	T_CD4_c03_ANXA2_FOXP3	NFKBIA
3.77278e-77	0.37445	0.749	0.578	8.45517e-73	T_CD4_c03_ANXA2_FOXP3	CAP1
3.06304e-82	0.373821	0.325	0.172	6.86458e-78	T_CD4_c03_ANXA2_FOXP3	EPSTI1
1.72279e-85	0.373595	0.454	0.27	3.86096e-81	T_CD4_c03_ANXA2_FOXP3	MACF1
2.95765e-75	0.373438	0.683	0.503	6.62839e-71	T_CD4_c03_ANXA2_FOXP3	MSN
1.56126e-72	0.371316	0.731	0.561	3.49894e-68	T_CD4_c03_ANXA2_FOXP3	CD53
3.77622e-85	0.370324	0.629	0.43	8.46289e-81	T_CD4_c03_ANXA2_FOXP3	COPE
2.02246e-72	0.36735	0.59	0.41	4.53254e-68	T_CD4_c03_ANXA2_FOXP3	PAK2
8.09375e-74	0.366761	0.551	0.369	1.81389e-69	T_CD4_c03_ANXA2_FOXP3	SQSTM1
6.06807e-53	0.366544	0.434	0.292	1.35991e-48	T_CD4_c03_ANXA2_FOXP3	MYADM
1.00654e-73	0.366376	0.79	0.647	2.25577e-69	T_CD4_c03_ANXA2_FOXP3	ITGB2
2.76968e-94	0.36511	0.383	0.209	6.20714e-90	T_CD4_c03_ANXA2_FOXP3	FBXW5
1.37245e-72	0.364417	0.69	0.512	3.07579e-68	T_CD4_c03_ANXA2_FOXP3	PSMB10
8.58691e-94	0.364203	0.336	0.173	1.92441e-89	T_CD4_c03_ANXA2_FOXP3	CBLL1
1.61386e-78	0.364093	0.484	0.303	3.61683e-74	T_CD4_c03_ANXA2_FOXP3	PPP1R12A
8.88978e-83	0.362638	0.786	0.61	1.99229e-78	T_CD4_c03_ANXA2_FOXP3	PSMA7
2.05306e-82	0.361934	0.534	0.341	4.60111e-78	T_CD4_c03_ANXA2_FOXP3	SEC11A
2.41957e-85	0.361236	0.454	0.271	5.42251e-81	T_CD4_c03_ANXA2_FOXP3	SRI
1.66277e-45	0.360644	0.409	0.276	3.72643e-41	T_CD4_c03_ANXA2_FOXP3	HIST1H1E
1.71161e-93	0.359965	0.404	0.224	3.83588e-89	T_CD4_c03_ANXA2_FOXP3	SDF4
1.0638e-81	0.359807	0.328	0.176	2.38408e-77	T_CD4_c03_ANXA2_FOXP3	TOB1
6.22224e-80	0.359318	0.517	0.332	1.39447e-75	T_CD4_c03_ANXA2_FOXP3	PPM1G
4.17444e-73	0.357795	0.301	0.164	9.35533e-69	T_CD4_c03_ANXA2_FOXP3	SHMT2
1.9298e-83	0.357138	0.388	0.219	4.32487e-79	T_CD4_c03_ANXA2_FOXP3	SHKBP1
2.94364e-82	0.356804	0.479	0.295	6.59699e-78	T_CD4_c03_ANXA2_FOXP3	RPN1
3.61318e-46	0.356759	0.483	0.342	8.0975e-42	T_CD4_c03_ANXA2_FOXP3	CITED2
6.26422e-71	0.356084	0.771	0.596	1.40388e-66	T_CD4_c03_ANXA2_FOXP3	TAGAP
5.97727e-50	0.353622	0.441	0.3	1.33957e-45	T_CD4_c03_ANXA2_FOXP3	MT2A
3.14575e-78	0.353427	0.849	0.717	7.04994e-74	T_CD4_c03_ANXA2_FOXP3	SUB1
3.05287e-75	0.352679	0.478	0.301	6.84179e-71	T_CD4_c03_ANXA2_FOXP3	FDFT1
8.91004e-73	0.351628	0.698	0.521	1.99683e-68	T_CD4_c03_ANXA2_FOXP3	EIF5A
1.70243e-73	0.351174	0.688	0.506	3.81531e-69	T_CD4_c03_ANXA2_FOXP3	CIB1
9.18634e-81	0.350638	0.332	0.182	2.05875e-76	T_CD4_c03_ANXA2_FOXP3	RABGAP1L
3.53227e-89	0.350539	0.863	0.724	7.91617e-85	T_CD4_c03_ANXA2_FOXP3	COX6A1
1.20301e-72	0.350264	0.684	0.494	2.69606e-68	T_CD4_c03_ANXA2_FOXP3	TRAPPC1
1.90208e-80	0.349769	0.387	0.222	4.26274e-76	T_CD4_c03_ANXA2_FOXP3	SH3BP1
1.03862e-95	0.34934	0.913	0.809	2.32766e-91	T_CD4_c03_ANXA2_FOXP3	YBX1
8.80622e-99	0.349172	0.32	0.157	1.97356e-94	T_CD4_c03_ANXA2_FOXP3	VOPP1
3.86353e-84	0.348806	0.382	0.214	8.65856e-80	T_CD4_c03_ANXA2_FOXP3	CNPPD1
2.74157e-74	0.348303	0.563	0.379	6.14413e-70	T_CD4_c03_ANXA2_FOXP3	DEK
1.76955e-75	0.345747	0.516	0.332	3.96574e-71	T_CD4_c03_ANXA2_FOXP3	MAP1LC3B
8.35012e-64	0.344671	0.471	0.307	1.87134e-59	T_CD4_c03_ANXA2_FOXP3	XBP1
3.54749e-79	0.343895	0.457	0.278	7.95029e-75	T_CD4_c03_ANXA2_FOXP3	TMED9
4.42169e-98	0.343478	0.284	0.134	9.90945e-94	T_CD4_c03_ANXA2_FOXP3	CASP1
8.59821e-77	0.34295	0.542	0.351	1.92695e-72	T_CD4_c03_ANXA2_FOXP3	PSMD8
5.61051e-108	0.342617	0.311	0.145	1.25737e-103	T_CD4_c03_ANXA2_FOXP3	CAPN1
1.51488e-72	0.342478	0.478	0.303	3.395e-68	T_CD4_c03_ANXA2_FOXP3	RNF149
8.91291e-80	0.342099	0.8	0.645	1.99747e-75	T_CD4_c03_ANXA2_FOXP3	ATP5F1B
4.85343e-104	0.340183	0.297	0.139	1.0877e-99	T_CD4_c03_ANXA2_FOXP3	TCIRG1
1.08313e-65	0.339905	0.593	0.414	2.4274e-61	T_CD4_c03_ANXA2_FOXP3	TRAM1
5.84793e-42	0.339628	0.615	0.481	1.31058e-37	T_CD4_c03_ANXA2_FOXP3	SLFN5
4.68434e-165	0.339078	0.998	0.989	1.04981e-160	T_CD4_c03_ANXA2_FOXP3	EIF1
3.172e-65	0.338826	0.749	0.598	7.10877e-61	T_CD4_c03_ANXA2_FOXP3	ACTR3
2.67369e-124	0.337258	0.967	0.926	5.992e-120	T_CD4_c03_ANXA2_FOXP3	HINT1
6.32792e-92	0.336347	0.382	0.206	1.41815e-87	T_CD4_c03_ANXA2_FOXP3	SMAP1
1.16168e-44	0.336194	0.343	0.224	2.60345e-40	T_CD4_c03_ANXA2_FOXP3	USP10
6.43096e-86	0.335422	0.452	0.263	1.44124e-81	T_CD4_c03_ANXA2_FOXP3	ATP6V0B
2.25356e-82	0.334297	0.37	0.205	5.05045e-78	T_CD4_c03_ANXA2_FOXP3	CMTM3
6.98525e-68	0.333883	0.535	0.357	1.56547e-63	T_CD4_c03_ANXA2_FOXP3	MTPN
1.39137e-73	0.333478	0.437	0.265	3.11819e-69	T_CD4_c03_ANXA2_FOXP3	LRP10
5.21847e-56	0.332761	0.625	0.464	1.16951e-51	T_CD4_c03_ANXA2_FOXP3	WDR1
6.84838e-94	0.332008	0.935	0.853	1.53479e-89	T_CD4_c03_ANXA2_FOXP3	MIF
1.41154e-55	0.330704	0.566	0.402	3.1634e-51	T_CD4_c03_ANXA2_FOXP3	AKAP13
5.12027e-98	0.330544	0.295	0.141	1.1475e-93	T_CD4_c03_ANXA2_FOXP3	MAP4K1
7.67705e-82	0.330529	0.363	0.2	1.7205e-77	T_CD4_c03_ANXA2_FOXP3	GDI1
4.15345e-89	0.330273	0.317	0.162	9.30829e-85	T_CD4_c03_ANXA2_FOXP3	TNFSF12
4.17525e-70	0.330264	0.608	0.425	9.35716e-66	T_CD4_c03_ANXA2_FOXP3	PSMB3
3.16263e-85	0.330194	0.305	0.156	7.08778e-81	T_CD4_c03_ANXA2_FOXP3	RPS6KA1
1.27856e-69	0.329861	0.846	0.71	2.86538e-65	T_CD4_c03_ANXA2_FOXP3	SSR4
3.62587e-64	0.329739	0.4	0.248	8.12593e-60	T_CD4_c03_ANXA2_FOXP3	MKNK2
1.29348e-55	0.326553	0.698	0.548	2.89881e-51	T_CD4_c03_ANXA2_FOXP3	BIN2
1.1106e-70	0.326496	0.434	0.265	2.48897e-66	T_CD4_c03_ANXA2_FOXP3	ADGRE5
5.86978e-127	0.325856	0.985	0.956	1.31548e-122	T_CD4_c03_ANXA2_FOXP3	MYL12A
1.94374e-62	0.325659	0.541	0.373	4.35612e-58	T_CD4_c03_ANXA2_FOXP3	VSIR
2.98781e-76	0.324051	0.254	0.127	6.69597e-72	T_CD4_c03_ANXA2_FOXP3	PPP1R14B
1.47136e-61	0.322742	0.576	0.406	3.29746e-57	T_CD4_c03_ANXA2_FOXP3	RABAC1
2.13651e-62	0.32262	0.768	0.62	4.78814e-58	T_CD4_c03_ANXA2_FOXP3	PKM
3.03701e-77	0.32229	0.365	0.206	6.80625e-73	T_CD4_c03_ANXA2_FOXP3	VASP
1.24997e-72	0.322032	0.376	0.218	2.8013e-68	T_CD4_c03_ANXA2_FOXP3	NAA10
8.09634e-101	0.322	0.982	0.983	1.81447e-96	T_CD4_c03_ANXA2_FOXP3	IFITM1
2.60305e-47	0.321949	0.621	0.477	5.8337e-43	T_CD4_c03_ANXA2_FOXP3	RNF213
6.8946e-68	0.321768	0.454	0.288	1.54515e-63	T_CD4_c03_ANXA2_FOXP3	GOLGA7
1.79641e-61	0.320592	0.767	0.611	4.02593e-57	T_CD4_c03_ANXA2_FOXP3	RNASET2
9.08009e-72	0.318701	0.336	0.19	2.03494e-67	T_CD4_c03_ANXA2_FOXP3	ODF2L
1.84344e-82	0.318599	0.308	0.159	4.13133e-78	T_CD4_c03_ANXA2_FOXP3	MFSD10
3.71123e-71	0.318455	0.403	0.24	8.31724e-67	T_CD4_c03_ANXA2_FOXP3	TNFRSF25
2.58881e-74	0.318419	0.862	0.721	5.80177e-70	T_CD4_c03_ANXA2_FOXP3	CALM2
1.51633e-95	0.317853	0.254	0.115	3.39826e-91	T_CD4_c03_ANXA2_FOXP3	CRTAP
1.49696e-61	0.317825	0.665	0.496	3.35483e-57	T_CD4_c03_ANXA2_FOXP3	NEDD8
2.78877e-72	0.317147	0.445	0.273	6.2499e-68	T_CD4_c03_ANXA2_FOXP3	SELENOT
1.10927e-78	0.316886	0.362	0.202	2.48599e-74	T_CD4_c03_ANXA2_FOXP3	CDKN2D
4.88152e-73	0.315897	0.463	0.285	1.094e-68	T_CD4_c03_ANXA2_FOXP3	PDCD5
3.80628e-64	0.315406	0.741	0.586	8.53025e-60	T_CD4_c03_ANXA2_FOXP3	PGK1
1.85638e-44	0.314838	0.752	0.621	4.16033e-40	T_CD4_c03_ANXA2_FOXP3	ARL4C
3.30777e-57	0.313462	0.42	0.27	7.41304e-53	T_CD4_c03_ANXA2_FOXP3	CCNDBP1
6.47941e-84	0.312727	0.896	0.781	1.4521e-79	T_CD4_c03_ANXA2_FOXP3	CHCHD2
3.06902e-65	0.311592	0.364	0.215	6.87799e-61	T_CD4_c03_ANXA2_FOXP3	MDFIC
4.5208e-69	0.311195	0.386	0.229	1.01316e-64	T_CD4_c03_ANXA2_FOXP3	SPCS3
8.22152e-50	0.309846	0.612	0.451	1.84252e-45	T_CD4_c03_ANXA2_FOXP3	SHISA5
7.59986e-97	0.309569	0.265	0.121	1.70321e-92	T_CD4_c03_ANXA2_FOXP3	ELOVL1
2.03727e-41	0.309545	0.665	0.525	4.56574e-37	T_CD4_c03_ANXA2_FOXP3	SKAP1
5.96599e-76	0.309465	0.394	0.228	1.33704e-71	T_CD4_c03_ANXA2_FOXP3	PSMB2
9.88657e-49	0.309351	0.553	0.404	2.21568e-44	T_CD4_c03_ANXA2_FOXP3	EML4
1.34567e-54	0.30875	0.79	0.652	3.01578e-50	T_CD4_c03_ANXA2_FOXP3	TMBIM6
1.57383e-60	0.308636	0.743	0.582	3.52712e-56	T_CD4_c03_ANXA2_FOXP3	ENO1
8.96136e-50	0.308562	0.528	0.376	2.00833e-45	T_CD4_c03_ANXA2_FOXP3	PAXX
2.9537e-41	0.308132	0.465	0.329	6.61954e-37	T_CD4_c03_ANXA2_FOXP3	TRAC
4.69773e-76	0.307895	0.269	0.137	1.05281e-71	T_CD4_c03_ANXA2_FOXP3	PIM3
4.19248e-53	0.307005	0.582	0.419	9.39576e-49	T_CD4_c03_ANXA2_FOXP3	FNBP1
2.08692e-47	0.306205	0.269	0.159	4.67699e-43	T_CD4_c03_ANXA2_FOXP3	DDIT4
8.24713e-73	0.30594	0.286	0.151	1.84826e-68	T_CD4_c03_ANXA2_FOXP3	SNX5
2.91729e-59	0.305804	0.495	0.33	6.53793e-55	T_CD4_c03_ANXA2_FOXP3	HNRNPUL1
2.13337e-66	0.305632	0.362	0.213	4.78111e-62	T_CD4_c03_ANXA2_FOXP3	PYCARD
1.93209e-68	0.305607	0.342	0.195	4.33002e-64	T_CD4_c03_ANXA2_FOXP3	ANP32E
4.77792e-74	0.305242	0.386	0.222	1.07078e-69	T_CD4_c03_ANXA2_FOXP3	VDAC1
1.12812e-66	0.304794	0.439	0.271	2.52823e-62	T_CD4_c03_ANXA2_FOXP3	NDUFA6
6.68066e-58	0.304101	0.436	0.279	1.4972e-53	T_CD4_c03_ANXA2_FOXP3	IFI16
1.29526e-56	0.303357	0.654	0.487	2.9028e-52	T_CD4_c03_ANXA2_FOXP3	CD47
7.84544e-59	0.303135	0.499	0.336	1.75824e-54	T_CD4_c03_ANXA2_FOXP3	FLI1
6.12809e-48	0.303011	0.528	0.375	1.37337e-43	T_CD4_c03_ANXA2_FOXP3	UBE2L6
6.04655e-62	0.302128	0.372	0.226	1.35509e-57	T_CD4_c03_ANXA2_FOXP3	MAP3K1
4.51275e-54	0.301908	0.711	0.547	1.01135e-49	T_CD4_c03_ANXA2_FOXP3	PRR13
2.76762e-71	0.301563	0.897	0.786	6.20252e-67	T_CD4_c03_ANXA2_FOXP3	SUMO2
1.8791e-46	0.301547	0.684	0.536	4.21126e-42	T_CD4_c03_ANXA2_FOXP3	CALR
5.45619e-84	0.301232	0.251	0.119	1.22279e-79	T_CD4_c03_ANXA2_FOXP3	MIS18BP1
2.3849e-44	0.301039	0.455	0.321	5.3448e-40	T_CD4_c03_ANXA2_FOXP3	CD81
1.81674e-60	0.301013	0.344	0.204	4.0715e-56	T_CD4_c03_ANXA2_FOXP3	CASP8
2.59354e-65	0.300964	0.86	0.742	5.81238e-61	T_CD4_c03_ANXA2_FOXP3	CDC42
8.91232e-94	0.300733	0.985	0.966	1.99734e-89	T_CD4_c03_ANXA2_FOXP3	HSPA8
7.84879e-90	0.30058	0.273	0.13	1.75899e-85	T_CD4_c03_ANXA2_FOXP3	PEPD
9.50633e-75	0.299849	0.343	0.19	2.13046e-70	T_CD4_c03_ANXA2_FOXP3	STXBP2
1.28017e-87	0.299813	0.943	0.87	2.86898e-83	T_CD4_c03_ANXA2_FOXP3	RPL36AL
4.82317e-40	0.298726	0.287	0.181	1.08092e-35	T_CD4_c03_ANXA2_FOXP3	GBP1
5.79599e-57	0.297852	0.531	0.365	1.29894e-52	T_CD4_c03_ANXA2_FOXP3	RPN2
6.51646e-73	0.297469	0.314	0.17	1.4604e-68	T_CD4_c03_ANXA2_FOXP3	SH3GLB1
2.3097e-60	0.297451	0.798	0.654	5.17627e-56	T_CD4_c03_ANXA2_FOXP3	UBL5
1.45815e-55	0.297061	0.686	0.525	3.26787e-51	T_CD4_c03_ANXA2_FOXP3	TMEM59
3.95062e-57	0.29559	0.533	0.364	8.85373e-53	T_CD4_c03_ANXA2_FOXP3	PRELID1
1.3196e-53	0.295417	0.43	0.282	2.95736e-49	T_CD4_c03_ANXA2_FOXP3	CD28
2.84027e-87	0.295374	0.255	0.119	6.36534e-83	T_CD4_c03_ANXA2_FOXP3	SELENOS
6.51676e-53	0.294787	0.495	0.34	1.46047e-48	T_CD4_c03_ANXA2_FOXP3	P2RY8
4.49895e-46	0.294676	0.669	0.522	1.00826e-41	T_CD4_c03_ANXA2_FOXP3	ANKRD12
4.55539e-54	0.293642	0.548	0.387	1.02091e-49	T_CD4_c03_ANXA2_FOXP3	UFC1
2.67663e-65	0.293271	0.333	0.192	5.99859e-61	T_CD4_c03_ANXA2_FOXP3	PXN
1.49224e-64	0.292871	0.286	0.156	3.34426e-60	T_CD4_c03_ANXA2_FOXP3	FKBP2
1.95808e-80	0.292752	0.981	0.94	4.38825e-76	T_CD4_c03_ANXA2_FOXP3	H3F3B
2.77317e-46	0.29246	0.716	0.574	6.21494e-42	T_CD4_c03_ANXA2_FOXP3	PSMB8
1.85014e-55	0.292218	0.452	0.298	4.14635e-51	T_CD4_c03_ANXA2_FOXP3	MRPL41
4.56698e-48	0.291886	0.552	0.402	1.02351e-43	T_CD4_c03_ANXA2_FOXP3	SH3KBP1
1.6873e-51	0.291277	0.407	0.267	3.78142e-47	T_CD4_c03_ANXA2_FOXP3	GNB1
1.58779e-64	0.290797	0.377	0.223	3.55839e-60	T_CD4_c03_ANXA2_FOXP3	MIEN1
9.81257e-36	0.289768	0.438	0.316	2.1991e-31	T_CD4_c03_ANXA2_FOXP3	GLRX
6.73063e-80	0.289746	0.27	0.134	1.5084e-75	T_CD4_c03_ANXA2_FOXP3	TRPV2
1.31971e-52	0.289597	0.522	0.358	2.95759e-48	T_CD4_c03_ANXA2_FOXP3	PSMA6
3.65515e-54	0.28919	0.528	0.365	8.19155e-50	T_CD4_c03_ANXA2_FOXP3	PSMC5
1.13051e-68	0.289081	0.334	0.187	2.53358e-64	T_CD4_c03_ANXA2_FOXP3	GTF3C6
9.09666e-46	0.287797	0.412	0.28	2.03865e-41	T_CD4_c03_ANXA2_FOXP3	C17orf49
4.01713e-62	0.287635	0.362	0.215	9.00278e-58	T_CD4_c03_ANXA2_FOXP3	MYDGF
7.72781e-55	0.287539	0.445	0.289	1.73188e-50	T_CD4_c03_ANXA2_FOXP3	MVP
6.81353e-38	0.287048	0.615	0.481	1.52698e-33	T_CD4_c03_ANXA2_FOXP3	RESF1
1.00254e-48	0.286821	0.663	0.502	2.2468e-44	T_CD4_c03_ANXA2_FOXP3	FKBP8
1.73407e-69	0.286433	0.258	0.133	3.88622e-65	T_CD4_c03_ANXA2_FOXP3	RNF19A
3.27156e-46	0.286243	0.672	0.525	7.33189e-42	T_CD4_c03_ANXA2_FOXP3	ACTR2
2.49738e-53	0.285605	0.519	0.356	5.59687e-49	T_CD4_c03_ANXA2_FOXP3	TALDO1
9.9048e-51	0.285499	0.589	0.424	2.21976e-46	T_CD4_c03_ANXA2_FOXP3	TAPBP
2.94059e-64	0.285339	0.371	0.219	6.59016e-60	T_CD4_c03_ANXA2_FOXP3	ARPC5L
4.21682e-73	0.284705	0.257	0.129	9.45032e-69	T_CD4_c03_ANXA2_FOXP3	EPS15
8.34523e-58	0.284659	0.384	0.235	1.87025e-53	T_CD4_c03_ANXA2_FOXP3	HEBP2
2.48742e-79	0.284489	0.282	0.141	5.57456e-75	T_CD4_c03_ANXA2_FOXP3	FAM50A
2.89956e-52	0.284476	0.53	0.367	6.4982e-48	T_CD4_c03_ANXA2_FOXP3	SPCS2
7.95833e-64	0.284329	0.969	0.925	1.78354e-59	T_CD4_c03_ANXA2_FOXP3	RAC2
2.24872e-56	0.284194	0.484	0.324	5.03962e-52	T_CD4_c03_ANXA2_FOXP3	TWF2
3.97827e-75	0.283768	0.98	0.953	8.9157e-71	T_CD4_c03_ANXA2_FOXP3	TLE5
7.20062e-69	0.283685	0.27	0.141	1.61373e-64	T_CD4_c03_ANXA2_FOXP3	GOLGB1
4.29549e-53	0.283624	0.799	0.651	9.62662e-49	T_CD4_c03_ANXA2_FOXP3	NDUFA13
4.88463e-54	0.283564	0.592	0.417	1.0947e-49	T_CD4_c03_ANXA2_FOXP3	NDUFC2
3.89452e-68	0.283104	0.272	0.144	8.72801e-64	T_CD4_c03_ANXA2_FOXP3	SURF4
8.72819e-42	0.281917	0.411	0.282	1.95608e-37	T_CD4_c03_ANXA2_FOXP3	WNK1
1.8688e-42	0.28148	0.846	0.747	4.18818e-38	T_CD4_c03_ANXA2_FOXP3	CNN2
7.49967e-59	0.281031	0.317	0.184	1.68075e-54	T_CD4_c03_ANXA2_FOXP3	REL
6.60641e-53	0.280962	0.432	0.283	1.48056e-48	T_CD4_c03_ANXA2_FOXP3	TMED2
4.69343e-67	0.280924	0.917	0.817	1.05184e-62	T_CD4_c03_ANXA2_FOXP3	HSP90AA1
1.78914e-53	0.280849	0.439	0.285	4.00964e-49	T_CD4_c03_ANXA2_FOXP3	POMP
5.06805e-26	0.280711	0.562	0.465	1.1358e-21	T_CD4_c03_ANXA2_FOXP3	CD5
2.20784e-51	0.280555	0.514	0.356	4.94798e-47	T_CD4_c03_ANXA2_FOXP3	RHOF
1.45998e-47	0.28045	0.617	0.462	3.27196e-43	T_CD4_c03_ANXA2_FOXP3	SP100
1.73024e-48	0.279829	0.569	0.41	3.87764e-44	T_CD4_c03_ANXA2_FOXP3	AP2M1
1.20486e-48	0.279625	0.367	0.235	2.70021e-44	T_CD4_c03_ANXA2_FOXP3	CTSS
3.37771e-53	0.279531	0.518	0.354	7.56978e-49	T_CD4_c03_ANXA2_FOXP3	PPP4C
7.64555e-52	0.279217	0.404	0.261	1.71344e-47	T_CD4_c03_ANXA2_FOXP3	CDV3
2.79896e-47	0.278609	0.621	0.463	6.27275e-43	T_CD4_c03_ANXA2_FOXP3	WAS
6.52109e-66	0.278601	0.253	0.131	1.46144e-61	T_CD4_c03_ANXA2_FOXP3	ODC1
1.05739e-65	0.276779	0.38	0.223	2.36972e-61	T_CD4_c03_ANXA2_FOXP3	CHMP2A
6.50451e-48	0.276706	0.516	0.36	1.45773e-43	T_CD4_c03_ANXA2_FOXP3	ECH1
1.19389e-48	0.275598	0.626	0.461	2.67563e-44	T_CD4_c03_ANXA2_FOXP3	BCAP31
1.58971e-65	0.275538	0.281	0.151	3.5627e-61	T_CD4_c03_ANXA2_FOXP3	GLUD1
1.23966e-43	0.274476	0.561	0.411	2.7782e-39	T_CD4_c03_ANXA2_FOXP3	RAP1A
4.33481e-56	0.27395	0.321	0.19	9.71473e-52	T_CD4_c03_ANXA2_FOXP3	EIF4EBP2
1.42942e-48	0.273636	0.612	0.443	3.20347e-44	T_CD4_c03_ANXA2_FOXP3	RALY
1.66689e-21	0.273533	0.576	0.482	3.73567e-17	T_CD4_c03_ANXA2_FOXP3	DNAJB1
6.47629e-49	0.273322	0.511	0.352	1.4514e-44	T_CD4_c03_ANXA2_FOXP3	SPSB3
1.28494e-52	0.273307	0.424	0.275	2.87968e-48	T_CD4_c03_ANXA2_FOXP3	ESYT1
1.88863e-41	0.273234	0.758	0.636	4.23261e-37	T_CD4_c03_ANXA2_FOXP3	CD44
1.015e-56	0.273163	0.405	0.254	2.27471e-52	T_CD4_c03_ANXA2_FOXP3	SELENOK
1.99463e-62	0.272728	0.294	0.163	4.47016e-58	T_CD4_c03_ANXA2_FOXP3	RPS6KA3
3.91887e-58	0.272496	0.295	0.169	8.78258e-54	T_CD4_c03_ANXA2_FOXP3	PHPT1
8.6419e-49	0.271768	0.469	0.317	1.93674e-44	T_CD4_c03_ANXA2_FOXP3	RTN4
1.57451e-62	0.271177	0.301	0.169	3.52864e-58	T_CD4_c03_ANXA2_FOXP3	AP1S2
1.12622e-60	0.270734	0.335	0.195	2.52397e-56	T_CD4_c03_ANXA2_FOXP3	DCTN2
3.71106e-48	0.270493	0.524	0.369	8.31685e-44	T_CD4_c03_ANXA2_FOXP3	DDOST
1.0896e-44	0.27047	0.422	0.284	2.44191e-40	T_CD4_c03_ANXA2_FOXP3	SASH3
4.49974e-56	0.269912	0.317	0.186	1.00844e-51	T_CD4_c03_ANXA2_FOXP3	TMEM238
9.25268e-75	0.269525	0.314	0.166	2.07362e-70	T_CD4_c03_ANXA2_FOXP3	GET3
1.87957e-62	0.269403	0.322	0.183	4.2123e-58	T_CD4_c03_ANXA2_FOXP3	DEGS1
9.80656e-56	0.269152	0.299	0.172	2.19775e-51	T_CD4_c03_ANXA2_FOXP3	RECQL
1.56919e-42	0.268714	0.602	0.452	3.5167e-38	T_CD4_c03_ANXA2_FOXP3	BIN1
4.86485e-52	0.268667	0.339	0.207	1.09026e-47	T_CD4_c03_ANXA2_FOXP3	RNF166
1.75281e-49	0.268088	0.851	0.753	3.92822e-45	T_CD4_c03_ANXA2_FOXP3	UBB
3.00687e-49	0.267606	0.754	0.6	6.7387e-45	T_CD4_c03_ANXA2_FOXP3	NDUFB9
1.36277e-47	0.266802	0.531	0.376	3.05411e-43	T_CD4_c03_ANXA2_FOXP3	ORAI1
1.99489e-55	0.266776	0.36	0.219	4.47074e-51	T_CD4_c03_ANXA2_FOXP3	NCKAP1L
8.36441e-49	0.266682	0.547	0.386	1.87455e-44	T_CD4_c03_ANXA2_FOXP3	PSMA5
2.42354e-41	0.266333	0.462	0.326	5.4314e-37	T_CD4_c03_ANXA2_FOXP3	BRD2
1.20399e-43	0.265586	0.736	0.589	2.69826e-39	T_CD4_c03_ANXA2_FOXP3	ANXA11
3.68018e-53	0.264784	0.43	0.277	8.24765e-49	T_CD4_c03_ANXA2_FOXP3	ZNHIT1
2.9476e-53	0.263726	0.293	0.17	6.60586e-49	T_CD4_c03_ANXA2_FOXP3	PNP
1.141e-49	0.263614	0.745	0.596	2.55709e-45	T_CD4_c03_ANXA2_FOXP3	HNRNPF
3.68928e-51	0.26351	0.842	0.717	8.26805e-47	T_CD4_c03_ANXA2_FOXP3	TRIR
9.3514e-74	0.263042	0.255	0.127	2.09574e-69	T_CD4_c03_ANXA2_FOXP3	UBE2A
6.62398e-33	0.261133	0.342	0.237	1.4845e-28	T_CD4_c03_ANXA2_FOXP3	CISH
9.63693e-55	0.261132	0.349	0.214	2.15973e-50	T_CD4_c03_ANXA2_FOXP3	CHMP4A
2.56186e-46	0.260922	0.569	0.405	5.74138e-42	T_CD4_c03_ANXA2_FOXP3	RBX1
8.31248e-49	0.260458	0.414	0.27	1.86291e-44	T_CD4_c03_ANXA2_FOXP3	NUCB1
1.21375e-56	0.260402	0.397	0.245	2.72014e-52	T_CD4_c03_ANXA2_FOXP3	ADRM1
1.40493e-65	0.260268	0.258	0.134	3.14859e-61	T_CD4_c03_ANXA2_FOXP3	FAM177A1
1.34468e-40	0.25968	0.618	0.468	3.01357e-36	T_CD4_c03_ANXA2_FOXP3	POLR2L
1.8807e-57	0.25945	0.369	0.224	4.21483e-53	T_CD4_c03_ANXA2_FOXP3	DYNC1H1
3.90849e-50	0.259274	0.519	0.352	8.75931e-46	T_CD4_c03_ANXA2_FOXP3	CIAO2B
5.54489e-46	0.25913	0.917	0.838	1.24266e-41	T_CD4_c03_ANXA2_FOXP3	PPDPF
1.69749e-57	0.258895	0.381	0.232	3.80424e-53	T_CD4_c03_ANXA2_FOXP3	RAB1B
3.89835e-40	0.25855	0.417	0.288	8.73659e-36	T_CD4_c03_ANXA2_FOXP3	HMGB2
2.79156e-61	0.258399	0.275	0.15	6.25616e-57	T_CD4_c03_ANXA2_FOXP3	RAP2B
2.95419e-56	0.257575	0.277	0.156	6.62064e-52	T_CD4_c03_ANXA2_FOXP3	TMED5
7.03377e-58	0.257204	0.309	0.178	1.57634e-53	T_CD4_c03_ANXA2_FOXP3	RSU1
3.28762e-33	0.256828	0.566	0.435	7.36788e-29	T_CD4_c03_ANXA2_FOXP3	PPP1CC
2.43094e-45	0.256343	0.39	0.255	5.44799e-41	T_CD4_c03_ANXA2_FOXP3	HMGN4
1.42463e-41	0.256264	0.664	0.513	3.19274e-37	T_CD4_c03_ANXA2_FOXP3	GTF3A
1.38316e-49	0.256251	0.265	0.153	3.0998e-45	T_CD4_c03_ANXA2_FOXP3	GADD45B
6.66167e-56	0.256114	0.279	0.158	1.49295e-51	T_CD4_c03_ANXA2_FOXP3	PSTPIP1
1.19631e-55	0.256094	0.315	0.183	2.68106e-51	T_CD4_c03_ANXA2_FOXP3	LAMTOR2
8.92018e-47	0.255386	0.491	0.336	1.9991e-42	T_CD4_c03_ANXA2_FOXP3	PSMB6
2.68875e-46	0.25525	0.444	0.3	6.02576e-42	T_CD4_c03_ANXA2_FOXP3	GNG2
7.14465e-55	0.255094	0.337	0.201	1.60119e-50	T_CD4_c03_ANXA2_FOXP3	CLINT1
1.02909e-58	0.254353	0.279	0.154	2.3063e-54	T_CD4_c03_ANXA2_FOXP3	FLII
1.04567e-40	0.254012	0.569	0.419	2.34346e-36	T_CD4_c03_ANXA2_FOXP3	NDUFB10
1.90208e-46	0.253892	0.777	0.648	4.26275e-42	T_CD4_c03_ANXA2_FOXP3	ELOB
1.83668e-49	0.253659	0.452	0.298	4.11618e-45	T_CD4_c03_ANXA2_FOXP3	SSNA1
6.15616e-38	0.25365	0.414	0.284	1.37966e-33	T_CD4_c03_ANXA2_FOXP3	TAP2
4.05777e-40	0.253392	0.716	0.582	9.09388e-36	T_CD4_c03_ANXA2_FOXP3	C9orf16
4.54857e-49	0.252996	0.385	0.244	1.01938e-44	T_CD4_c03_ANXA2_FOXP3	PIN1
5.41764e-42	0.252417	0.49	0.343	1.21415e-37	T_CD4_c03_ANXA2_FOXP3	LMAN2
2.17335e-48	0.252159	0.368	0.233	4.8707e-44	T_CD4_c03_ANXA2_FOXP3	RER1
8.3102e-46	0.252139	0.481	0.329	1.8624e-41	T_CD4_c03_ANXA2_FOXP3	NDUFB7
1.74248e-54	0.251805	0.258	0.143	3.90506e-50	T_CD4_c03_ANXA2_FOXP3	TANK
1.56938e-43	0.251179	0.406	0.272	3.51715e-39	T_CD4_c03_ANXA2_FOXP3	ANXA7
1.72046e-43	0.250747	0.332	0.213	3.85571e-39	T_CD4_c03_ANXA2_FOXP3	PCSK7
0	2.93047	0.84	0.177	0	T_CD4_c04_ISG15	MX1
0	2.87778	0.818	0.263	0	T_CD4_c04_ISG15	IFI6
0	2.68778	0.831	0.276	0	T_CD4_c04_ISG15	ISG15
0	2.65318	0.73	0.298	0	T_CD4_c04_ISG15	MT2A
0	2.4603	0.6	0.049	0	T_CD4_c04_ISG15	IFIT3
0	2.43983	0.616	0.055	0	T_CD4_c04_ISG15	IFIT1
0	2.37324	0.74	0.086	0	T_CD4_c04_ISG15	IFI44L
0	2.18872	0.584	0.047	0	T_CD4_c04_ISG15	RSAD2
0	2.15749	0.903	0.366	0	T_CD4_c04_ISG15	STAT1
0	2.14891	0.68	0.087	0	T_CD4_c04_ISG15	OAS1
8.40668e-240	2.10412	0.62	0.266	1.88402e-235	T_CD4_c04_ISG15	TNFSF10
2.43186e-285	2.10243	0.487	0.137	5.45004e-281	T_CD4_c04_ISG15	IFITM3
0	2.02795	0.733	0.165	0	T_CD4_c04_ISG15	EPSTI1
0	2.02585	0.488	0.059	0	T_CD4_c04_ISG15	IFIT2
0	1.89705	0.642	0.173	0	T_CD4_c04_ISG15	GBP1
0	1.87073	0.56	0.078	0	T_CD4_c04_ISG15	HERC5
0	1.85421	0.932	0.585	0	T_CD4_c04_ISG15	LY6E
0	1.83061	0.759	0.216	0	T_CD4_c04_ISG15	MX2
0	1.77683	0.72	0.192	0	T_CD4_c04_ISG15	IRF7
0	1.76792	0.716	0.165	0	T_CD4_c04_ISG15	EIF2AK2
0	1.74816	0.537	0.082	0	T_CD4_c04_ISG15	PLSCR1
1.76544e-295	1.67029	0.745	0.346	3.95652e-291	T_CD4_c04_ISG15	TRIM22
0	1.66402	0.625	0.15	0	T_CD4_c04_ISG15	IFI35
0	1.62061	0.727	0.231	0	T_CD4_c04_ISG15	XAF1
0	1.6184	0.49	0.052	0	T_CD4_c04_ISG15	OAS3
2.23837e-219	1.61279	0.818	0.527	5.0164e-215	T_CD4_c04_ISG15	ISG20
2.54563e-250	1.61129	0.581	0.216	5.705e-246	T_CD4_c04_ISG15	GBP4
0	1.59929	0.598	0.128	0	T_CD4_c04_ISG15	SAMD9L
0	1.55848	0.502	0.049	0	T_CD4_c04_ISG15	CMPK2
1.04987e-301	1.55326	0.78	0.375	2.35286e-297	T_CD4_c04_ISG15	UBE2L6
0	1.54268	0.999	0.982	0	T_CD4_c04_ISG15	IFITM1
0	1.49875	0.63	0.193	0	T_CD4_c04_ISG15	OAS2
2.14674e-269	1.45859	0.605	0.218	4.81106e-265	T_CD4_c04_ISG15	SAMD9
0	1.40475	0.571	0.132	0	T_CD4_c04_ISG15	PARP9
0	1.40345	0.457	0.087	0	T_CD4_c04_ISG15	DDX58
0	1.39877	0.406	0.034	0	T_CD4_c04_ISG15	OASL
3.54142e-218	1.37638	0.652	0.302	7.93668e-214	T_CD4_c04_ISG15	BST2
2.5257e-242	1.29831	0.803	0.465	5.66035e-238	T_CD4_c04_ISG15	SP100
0	1.29604	0.467	0.07	0	T_CD4_c04_ISG15	IFI44
9.45541e-143	1.28488	0.678	0.403	2.11905e-138	T_CD4_c04_ISG15	IRF1
0	1.28416	0.437	0.043	0	T_CD4_c04_ISG15	USP18
5.4013e-304	1.26391	0.478	0.12	1.21049e-299	T_CD4_c04_ISG15	DDX60L
0	1.24886	0.347	0.019	0	T_CD4_c04_ISG15	LAMP3
1.87058e-220	1.23323	0.643	0.281	4.19216e-216	T_CD4_c04_ISG15	IFI16
1.02847e-192	1.21432	0.492	0.182	2.3049e-188	T_CD4_c04_ISG15	APOL6
8.96097e-269	1.1673	0.456	0.119	2.00824e-264	T_CD4_c04_ISG15	LGALS9
0	1.1437	0.436	0.089	0	T_CD4_c04_ISG15	DDX60
1.57609e-185	1.1285	0.525	0.207	3.53217e-181	T_CD4_c04_ISG15	NT5C3A
1.2118e-177	1.1265	0.72	0.412	2.71576e-173	T_CD4_c04_ISG15	SP110
3.96539e-71	1.11412	0.312	0.14	8.88684e-67	T_CD4_c04_ISG15	GBP5
0	1.1026	0.383	0.073	0	T_CD4_c04_ISG15	PALM2-AKAP2
2.5211e-100	1.06307	0.582	0.347	5.65004e-96	T_CD4_c04_ISG15	SAT1
7.06532e-300	1.04867	0.382	0.076	1.58341e-295	T_CD4_c04_ISG15	IFIT5
1.05157e-170	1.04863	0.488	0.19	2.35668e-166	T_CD4_c04_ISG15	LGALS3BP
5.58932e-159	1.04735	0.828	0.611	1.25262e-154	T_CD4_c04_ISG15	PSMB9
3.56225e-116	1.03784	0.555	0.296	7.98336e-112	T_CD4_c04_ISG15	GBP2
0	1.03781	0.358	0.064	0	T_CD4_c04_ISG15	IFIH1
3.25224e-199	1.03629	0.422	0.129	7.28859e-195	T_CD4_c04_ISG15	LAP3
4.05668e-132	1.03063	0.726	0.483	9.09144e-128	T_CD4_c04_ISG15	RNF213
1.14481e-206	1.02633	0.409	0.117	2.56564e-202	T_CD4_c04_ISG15	STAT2
5.586e-225	1.02579	0.421	0.117	1.25188e-220	T_CD4_c04_ISG15	PARP14
2.28301e-161	0.998749	0.474	0.186	5.11645e-157	T_CD4_c04_ISG15	NMI
7.31063e-148	0.998567	0.779	0.535	1.63839e-143	T_CD4_c04_ISG15	DRAP1
1.70402e-138	0.99772	0.487	0.215	3.81888e-134	T_CD4_c04_ISG15	DYNLT1
3.20713e-115	0.995494	0.552	0.3	7.18751e-111	T_CD4_c04_ISG15	CARD16
2.31256e-128	0.955327	0.774	0.533	5.18268e-124	T_CD4_c04_ISG15	SMCHD1
3.41803e-133	0.948613	0.55	0.27	7.66015e-129	T_CD4_c04_ISG15	PHF11
2.07735e-252	0.926801	0.341	0.069	4.65556e-248	T_CD4_c04_ISG15	RTP4
7.05496e-82	0.921502	0.472	0.263	1.58109e-77	T_CD4_c04_ISG15	XRN1
7.33058e-123	0.915626	0.523	0.255	1.64286e-118	T_CD4_c04_ISG15	NUB1
4.20078e-284	0.908995	0.319	0.055	9.41437e-280	T_CD4_c04_ISG15	HERC6
1.25927e-169	0.905062	0.399	0.127	2.82215e-165	T_CD4_c04_ISG15	DTX3L
1.95797e-123	0.900169	0.475	0.214	4.388e-119	T_CD4_c04_ISG15	PPM1K
1.41847e-115	0.896614	0.625	0.37	3.17894e-111	T_CD4_c04_ISG15	TAP1
3.90191e-111	0.885444	0.668	0.43	8.74456e-107	T_CD4_c04_ISG15	CD164
2.33216e-114	0.865893	0.667	0.405	5.2266e-110	T_CD4_c04_ISG15	ADAR
3.32503e-215	0.86185	0.341	0.08	7.45173e-211	T_CD4_c04_ISG15	HSH2D
1.11539e-108	0.861089	0.765	0.582	2.49971e-104	T_CD4_c04_ISG15	PSMB8
3.31408e-101	0.846222	0.387	0.166	7.42719e-97	T_CD4_c04_ISG15	TRANK1
9.38319e-101	0.84575	0.507	0.257	2.10287e-96	T_CD4_c04_ISG15	ERAP2
2.07614e-103	0.836521	0.779	0.59	4.65285e-99	T_CD4_c04_ISG15	PSME2
1.78744e-98	0.826537	0.558	0.318	4.00583e-94	T_CD4_c04_ISG15	SHFL
5.21789e-135	0.825629	0.333	0.108	1.16938e-130	T_CD4_c04_ISG15	PNPT1
3.92602e-85	0.81889	0.595	0.374	8.79861e-81	T_CD4_c04_ISG15	DNAJA1
2.08472e-73	0.800213	0.671	0.488	4.67208e-69	T_CD4_c04_ISG15	SLFN5
3.39287e-100	0.794377	0.28	0.096	7.60375e-96	T_CD4_c04_ISG15	SOCS1
2.39577e-79	0.791921	0.505	0.297	5.36917e-75	T_CD4_c04_ISG15	RBCK1
1.93831e-105	0.77032	0.426	0.19	4.34395e-101	T_CD4_c04_ISG15	CHMP5
2.50237e-93	0.737836	0.945	0.894	5.60807e-89	T_CD4_c04_ISG15	IFITM2
3.16354e-109	0.73434	0.614	0.339	7.08981e-105	T_CD4_c04_ISG15	IRF9
1.61271e-75	0.724021	0.877	0.791	3.61424e-71	T_CD4_c04_ISG15	GIMAP4
6.0325e-164	0.700086	0.258	0.058	1.35194e-159	T_CD4_c04_ISG15	TMEM140
3.38306e-66	0.695927	0.562	0.37	7.58179e-62	T_CD4_c04_ISG15	GPBP1
8.42501e-66	0.691366	0.389	0.203	1.88813e-61	T_CD4_c04_ISG15	ZNFX1
1.18814e-102	0.688755	0.31	0.111	2.66273e-98	T_CD4_c04_ISG15	TRIM21
1.08192e-77	0.688185	0.416	0.21	2.42468e-73	T_CD4_c04_ISG15	PARP10
4.67064e-59	0.687371	0.889	0.803	1.04674e-54	T_CD4_c04_ISG15	CCR7
9.8224e-88	0.682388	0.341	0.142	2.2013e-83	T_CD4_c04_ISG15	CASP1
7.7441e-85	0.657892	0.288	0.11	1.73553e-80	T_CD4_c04_ISG15	TRAFD1
1.87623e-50	0.651707	0.619	0.452	4.20481e-46	T_CD4_c04_ISG15	PLAC8
1.47985e-55	0.628072	0.466	0.291	3.31649e-51	T_CD4_c04_ISG15	TAP2
1.26029e-27	0.620914	0.367	0.244	2.82444e-23	T_CD4_c04_ISG15	CISH
1.99355e-54	0.620276	0.274	0.127	4.46776e-50	T_CD4_c04_ISG15	SP140
3.70043e-70	0.605078	0.386	0.191	8.29304e-66	T_CD4_c04_ISG15	LYSMD2
4.62243e-79	0.586205	0.287	0.112	1.03593e-74	T_CD4_c04_ISG15	PARP12
4.06799e-52	0.585076	0.401	0.233	9.11677e-48	T_CD4_c04_ISG15	C5orf56
1.85697e-49	0.579529	0.757	0.625	4.16166e-45	T_CD4_c04_ISG15	SAMHD1
2.62295e-77	0.574668	0.901	0.816	5.87829e-73	T_CD4_c04_ISG15	PSME1
3.37903e-50	0.571953	0.662	0.526	7.57275e-46	T_CD4_c04_ISG15	PSMB10
8.15558e-80	0.565214	0.981	0.954	1.82775e-75	T_CD4_c04_ISG15	GIMAP7
2.47992e-74	0.534177	0.976	0.968	5.55774e-70	T_CD4_c04_ISG15	HSPA8
3.35861e-79	0.533694	0.981	0.958	7.52698e-75	T_CD4_c04_ISG15	MYL12A
2.18892e-42	0.531325	0.475	0.32	4.90558e-38	T_CD4_c04_ISG15	KPNB1
7.95338e-25	0.525772	0.438	0.328	1.78243e-20	T_CD4_c04_ISG15	CLEC2B
3.15033e-43	0.523938	0.473	0.316	7.0602e-39	T_CD4_c04_ISG15	NAPA
3.52096e-29	0.50849	0.402	0.275	7.89083e-25	T_CD4_c04_ISG15	BAZ1A
2.48814e-44	0.507894	0.298	0.155	5.57616e-40	T_CD4_c04_ISG15	AC008875.3
2.12656e-45	0.506155	0.301	0.156	4.76584e-41	T_CD4_c04_ISG15	TRIM38
2.78851e-35	0.506026	0.566	0.437	6.24932e-31	T_CD4_c04_ISG15	TAPBP
6.38712e-29	0.502454	0.468	0.344	1.43142e-24	T_CD4_c04_ISG15	ANXA2R
4.43552e-53	0.501796	0.876	0.808	9.94044e-49	T_CD4_c04_ISG15	CD48
1.67781e-31	0.500826	0.55	0.424	3.76014e-27	T_CD4_c04_ISG15	SNX6
1.80955e-50	0.497141	0.834	0.753	4.05539e-46	T_CD4_c04_ISG15	TMEM123
1.27691e-43	0.491808	0.255	0.124	2.86168e-39	T_CD4_c04_ISG15	HAPLN3
1.13076e-39	0.483247	0.283	0.151	2.53415e-35	T_CD4_c04_ISG15	TBC1D1
2.20982e-27	0.482161	0.637	0.538	4.95242e-23	T_CD4_c04_ISG15	TRAT1
7.15257e-111	0.479694	1	0.999	1.60296e-106	T_CD4_c04_ISG15	HLA-B
8.85218e-34	0.478111	0.436	0.296	1.98386e-29	T_CD4_c04_ISG15	IRF2
3.64668e-36	0.47801	0.6	0.469	8.17258e-32	T_CD4_c04_ISG15	USP15
1.86926e-30	0.470901	0.374	0.245	4.1892e-26	T_CD4_c04_ISG15	LPIN2
1.36734e-35	0.466631	0.591	0.464	3.06434e-31	T_CD4_c04_ISG15	SHISA5
1.21261e-42	0.463729	0.767	0.663	2.71758e-38	T_CD4_c04_ISG15	PLAAT4
9.18741e-24	0.457141	0.611	0.513	2.05899e-19	T_CD4_c04_ISG15	PIM2
2.48555e-31	0.455671	0.498	0.371	5.57037e-27	T_CD4_c04_ISG15	PSMA6
1.68837e-25	0.454788	0.434	0.319	3.78381e-21	T_CD4_c04_ISG15	UTRN
1.03572e-96	0.451521	0.996	0.99	2.32114e-92	T_CD4_c04_ISG15	HLA-E
1.49382e-23	0.448833	0.403	0.29	3.34781e-19	T_CD4_c04_ISG15	ARHGEF3
7.17847e-24	0.445804	0.368	0.254	1.60877e-19	T_CD4_c04_ISG15	SERPINB1
6.54541e-25	0.436447	0.408	0.301	1.46689e-20	T_CD4_c04_ISG15	MVP
1.99342e-32	0.434152	0.258	0.141	4.46744e-28	T_CD4_c04_ISG15	CD2AP
4.8745e-24	0.431895	0.354	0.245	1.09242e-19	T_CD4_c04_ISG15	CTSS
1.63443e-27	0.421821	0.516	0.399	3.66292e-23	T_CD4_c04_ISG15	PSMA5
6.30489e-156	0.416879	1	1	1.41299e-151	T_CD4_c04_ISG15	B2M
1.16771e-20	0.415013	0.506	0.403	2.61696e-16	T_CD4_c04_ISG15	MYCBP2
1.11889e-25	0.414243	0.473	0.352	2.50755e-21	T_CD4_c04_ISG15	LNPEP
2.08764e-33	0.412679	0.872	0.826	4.67861e-29	T_CD4_c04_ISG15	HSP90AA1
9.5385e-33	0.402904	0.265	0.145	2.13767e-28	T_CD4_c04_ISG15	TRIM14
3.05681e-18	0.401899	0.368	0.276	6.85062e-14	T_CD4_c04_ISG15	HM13
4.99163e-18	0.399698	0.389	0.292	1.11867e-13	T_CD4_c04_ISG15	TOP1
1.9583e-22	0.391783	0.676	0.61	4.38874e-18	T_CD4_c04_ISG15	HNRNPF
3.82043e-23	0.390953	0.328	0.225	8.56198e-19	T_CD4_c04_ISG15	IDH2
3.10942e-39	0.39089	0.958	0.944	6.96851e-35	T_CD4_c04_ISG15	H3F3B
8.49831e-25	0.382929	0.287	0.178	1.90456e-20	T_CD4_c04_ISG15	HELB
2.11559e-26	0.378523	0.826	0.765	4.74126e-22	T_CD4_c04_ISG15	GIMAP5
1.5813e-21	0.371582	0.624	0.534	3.54386e-17	T_CD4_c04_ISG15	GNG5
1.79546e-20	0.368943	0.256	0.161	4.0238e-16	T_CD4_c04_ISG15	GADD45B
1.00387e-17	0.361833	0.381	0.286	2.24977e-13	T_CD4_c04_ISG15	IPCEF1
8.42642e-19	0.355013	0.316	0.223	1.88845e-14	T_CD4_c04_ISG15	OGFR
5.02243e-73	0.353689	1	0.998	1.12558e-68	T_CD4_c04_ISG15	HLA-C
2.24976e-16	0.352045	0.473	0.387	5.04193e-12	T_CD4_c04_ISG15	CCDC85B
4.57038e-16	0.351513	0.368	0.28	1.02427e-11	T_CD4_c04_ISG15	ADGRE5
1.45959e-25	0.351382	0.355	0.232	3.27109e-21	T_CD4_c04_ISG15	CALCOCO2
5.14904e-24	0.348452	0.265	0.159	1.15395e-19	T_CD4_c04_ISG15	TRIM56
1.11464e-15	0.348438	0.334	0.247	2.49803e-11	T_CD4_c04_ISG15	PSMA4
7.45808e-18	0.347468	0.675	0.605	1.67143e-13	T_CD4_c04_ISG15	TNFAIP8
2.32458e-16	0.34739	0.52	0.442	5.20961e-12	T_CD4_c04_ISG15	PSMB3
1.27814e-17	0.344813	0.402	0.304	2.86444e-13	T_CD4_c04_ISG15	MIER1
4.30749e-16	0.34454	0.348	0.26	9.65351e-12	T_CD4_c04_ISG15	MORC3
4.94426e-24	0.343014	0.717	0.623	1.10806e-19	T_CD4_c04_ISG15	PCBP2
8.43871e-38	0.341644	0.971	0.96	1.8912e-33	T_CD4_c04_ISG15	ITM2B
2.04548e-14	0.337018	0.519	0.445	4.58413e-10	T_CD4_c04_ISG15	ELF1
6.16682e-19	0.333825	0.277	0.184	1.38205e-14	T_CD4_c04_ISG15	STX17
1.15555e-18	0.333076	0.276	0.184	2.58971e-14	T_CD4_c04_ISG15	SERPINB9
3.2316e-19	0.332708	0.331	0.233	7.24233e-15	T_CD4_c04_ISG15	CASP4
3.71764e-18	0.331396	0.65	0.58	8.3316e-14	T_CD4_c04_ISG15	C4orf3
7.63799e-17	0.33112	0.323	0.233	1.71175e-12	T_CD4_c04_ISG15	PSMA3
1.46094e-13	0.330603	0.342	0.26	3.27412e-09	T_CD4_c04_ISG15	BBX
5.85473e-14	0.314517	0.34	0.258	1.3121e-09	T_CD4_c04_ISG15	INPP4B
4.03817e-16	0.310348	0.276	0.192	9.04993e-12	T_CD4_c04_ISG15	NDUFA9
7.92624e-14	0.309042	0.326	0.245	1.77635e-09	T_CD4_c04_ISG15	MKRN1
1.54552e-13	0.308841	0.251	0.173	3.46366e-09	T_CD4_c04_ISG15	GIMAP8
4.66459e-17	0.306342	0.289	0.199	1.04538e-12	T_CD4_c04_ISG15	TMX1
3.20614e-61	0.305723	0.997	0.999	7.18527e-57	T_CD4_c04_ISG15	HLA-A
1.42412e-12	0.304449	0.333	0.253	3.19159e-08	T_CD4_c04_ISG15	MSL3
7.5623e-18	0.303895	0.609	0.528	1.69479e-13	T_CD4_c04_ISG15	MAT2B
2.43188e-11	0.302522	0.324	0.251	5.45008e-07	T_CD4_c04_ISG15	VAMP5
8.67703e-13	0.300745	0.511	0.444	1.94461e-08	T_CD4_c04_ISG15	HSPD1
2.27292e-08	0.299869	0.48	0.429	0.000509385	T_CD4_c04_ISG15	PIM1
1.39612e-14	0.295046	0.815	0.79	3.12884e-10	T_CD4_c04_ISG15	LINC00861
2.26798e-11	0.292601	0.354	0.28	5.08276e-07	T_CD4_c04_ISG15	RAPGEF6
5.55151e-16	0.292265	0.772	0.73	1.24415e-11	T_CD4_c04_ISG15	SUB1
8.32376e-11	0.28916	0.291	0.225	1.86544e-06	T_CD4_c04_ISG15	SETX
1.51542e-09	0.287338	0.279	0.218	3.39621e-05	T_CD4_c04_ISG15	PARP8
7.17921e-13	0.287193	0.419	0.34	1.60893e-08	T_CD4_c04_ISG15	STAT3
1.15291e-11	0.285803	0.375	0.299	2.5838e-07	T_CD4_c04_ISG15	DCK
2.23238e-18	0.284082	0.736	0.661	5.00299e-14	T_CD4_c04_ISG15	PTGES3
3.74035e-11	0.283338	0.334	0.26	8.38249e-07	T_CD4_c04_ISG15	UBQLN2
3.52007e-17	0.28233	0.929	0.887	7.88883e-13	T_CD4_c04_ISG15	SELL
1.2727e-11	0.282296	0.591	0.53	2.85224e-07	T_CD4_c04_ISG15	IL6ST
1.20433e-11	0.275353	0.295	0.223	2.69903e-07	T_CD4_c04_ISG15	NRDC
3.07213e-09	0.275117	0.468	0.418	6.88495e-05	T_CD4_c04_ISG15	PSMA2
5.02651e-11	0.27267	0.258	0.192	1.12649e-06	T_CD4_c04_ISG15	C1GALT1
5.08231e-11	0.271244	0.463	0.406	1.139e-06	T_CD4_c04_ISG15	PYURF
5.82192e-12	0.267136	0.318	0.242	1.30475e-07	T_CD4_c04_ISG15	RFC1
5.00665e-12	0.266974	0.277	0.205	1.12204e-07	T_CD4_c04_ISG15	FYTTD1
2.1945e-11	0.266583	0.507	0.447	4.91808e-07	T_CD4_c04_ISG15	TMEM50A
1.32428e-09	0.266281	0.584	0.52	2.96783e-05	T_CD4_c04_ISG15	CYLD
5.43925e-51	0.265384	0.999	1	1.21899e-46	T_CD4_c04_ISG15	TMSB10
6.52735e-07	0.25969	0.316	0.262	0.0146284	T_CD4_c04_ISG15	SYNE2
3.57345e-11	0.258556	0.505	0.437	8.00846e-07	T_CD4_c04_ISG15	BTN3A2
1.88569e-07	0.256138	0.478	0.432	0.00422603	T_CD4_c04_ISG15	GIMAP2
6.20702e-11	0.255927	0.301	0.23	1.39106e-06	T_CD4_c04_ISG15	SP140L
1.13268e-12	0.253953	0.882	0.88	2.53845e-08	T_CD4_c04_ISG15	HSP90AB1
7.47406e-11	0.253665	0.514	0.451	1.67501e-06	T_CD4_c04_ISG15	TNFRSF14
3.59049e-09	0.252246	0.357	0.295	8.04664e-05	T_CD4_c04_ISG15	SCML4
4.43037e-06	0.250856	0.375	0.328	0.099289	T_CD4_c04_ISG15	CAST

## Sheet: 2. CD8+ T cells
p_val	avg_log2FC	pct.1	pct.2	p_val_adj	cluster	gene
0	1.32892	0.912	0.322	0	T_CD8_c01_CCR7	CCR7
0	1.13182	0.519	0.096	0	T_CD8_c01_CCR7	LRRN3
0	1.04206	0.776	0.348	0	T_CD8_c01_CCR7	LINC02446
0	1.01131	0.588	0.172	0	T_CD8_c01_CCR7	AIF1
0	0.916967	0.559	0.161	0	T_CD8_c01_CCR7	TRABD2A
0	0.870842	0.659	0.247	0	T_CD8_c01_CCR7	ACTN1
0	0.865655	1	0.998	0	T_CD8_c01_CCR7	RPS3A
0	0.857046	0.999	0.96	0	T_CD8_c01_CCR7	EEF1B2
0	0.854573	0.534	0.172	0	T_CD8_c01_CCR7	MAL
0	0.8507	0.544	0.198	0	T_CD8_c01_CCR7	MYC
0	0.848809	0.939	0.671	0	T_CD8_c01_CCR7	GAS5
0	0.833262	0.869	0.519	0	T_CD8_c01_CCR7	RGS10
0	0.833039	1	0.997	0	T_CD8_c01_CCR7	RPS13
0	0.82546	1	0.991	0	T_CD8_c01_CCR7	RPS5
0	0.789898	0.545	0.189	0	T_CD8_c01_CCR7	NELL2
0	0.789118	0.964	0.768	0	T_CD8_c01_CCR7	SNHG29
0	0.776138	1	0.999	0	T_CD8_c01_CCR7	RPS8
0	0.773173	0.615	0.269	0	T_CD8_c01_CCR7	OXNAD1
0	0.767718	0.998	0.94	0	T_CD8_c01_CCR7	EEF1G
0	0.765485	0.91	0.486	0	T_CD8_c01_CCR7	LEF1
0	0.764371	1	0.999	0	T_CD8_c01_CCR7	RPL32
0	0.747187	0.336	0.056	0	T_CD8_c01_CCR7	NOG
0	0.745401	1	0.999	0	T_CD8_c01_CCR7	RPS12
0	0.74181	1	0.997	0	T_CD8_c01_CCR7	RPS6
0	0.739621	0.423	0.136	0	T_CD8_c01_CCR7	ARMH1
0	0.737189	0.688	0.354	0	T_CD8_c01_CCR7	ABLIM1
0	0.72771	1	0.985	0	T_CD8_c01_CCR7	RPL22
0	0.724687	1	0.987	0	T_CD8_c01_CCR7	RPL9
0	0.708374	0.571	0.245	0	T_CD8_c01_CCR7	SATB1
0	0.706252	1	0.998	0	T_CD8_c01_CCR7	RPS23
0	0.696978	0.987	0.853	0	T_CD8_c01_CCR7	LDHB
0	0.684526	1	1	0	T_CD8_c01_CCR7	RPL13
0	0.682638	0.579	0.266	0	T_CD8_c01_CCR7	RCAN3
0	0.68195	1	1	0	T_CD8_c01_CCR7	RPLP1
0	0.681459	0.757	0.447	0	T_CD8_c01_CCR7	FOXP1
0	0.680931	1	0.997	0	T_CD8_c01_CCR7	RPS18
0	0.669343	0.377	0.103	0	T_CD8_c01_CCR7	NT5E
0	0.665102	1	0.988	0	T_CD8_c01_CCR7	RPL10A
0	0.656706	0.575	0.293	0	T_CD8_c01_CCR7	CD55
4.14023e-270	0.654696	0.614	0.347	9.27868e-266	T_CD8_c01_CCR7	RPS10-NUDT3
0	0.65306	1	0.991	0	T_CD8_c01_CCR7	RPLP0
0	0.652236	1	0.994	0	T_CD8_c01_CCR7	RPL5
0	0.646383	0.912	0.536	0	T_CD8_c01_CCR7	SELL
0	0.645881	0.997	0.954	0	T_CD8_c01_CCR7	RPL7
0	0.635982	0.997	0.959	0	T_CD8_c01_CCR7	RPL4
4.97842e-306	0.635913	0.438	0.165	1.11571e-301	T_CD8_c01_CCR7	PASK
0	0.634915	1	0.997	0	T_CD8_c01_CCR7	TPT1
0	0.627086	1	0.991	0	T_CD8_c01_CCR7	RPS9
0	0.62589	1	0.996	0	T_CD8_c01_CCR7	RPS2
0	0.624701	1	0.998	0	T_CD8_c01_CCR7	RPL18
0	0.624454	1	0.991	0	T_CD8_c01_CCR7	RPS16
0	0.616491	0.692	0.401	0	T_CD8_c01_CCR7	PIK3IP1
0	0.606704	0.908	0.708	0	T_CD8_c01_CCR7	EIF3E
1.23178e-297	0.606458	0.293	0.065	2.76054e-293	T_CD8_c01_CCR7	CD248
0	0.606263	1	0.996	0	T_CD8_c01_CCR7	RPS4X
0	0.601592	1	0.996	0	T_CD8_c01_CCR7	RPL12
0	0.600969	1	0.998	0	T_CD8_c01_CCR7	RPL34
0	0.591633	1	0.998	0	T_CD8_c01_CCR7	RPS14
0	0.587178	1	0.998	0	T_CD8_c01_CCR7	RPL29
0	0.586196	0.998	0.949	0	T_CD8_c01_CCR7	PABPC1
0	0.58501	1	0.999	0	T_CD8_c01_CCR7	RPL11
0	0.582345	0.991	0.914	0	T_CD8_c01_CCR7	NPM1
0	0.579405	0.964	0.742	0	T_CD8_c01_CCR7	CD8B
0	0.576297	1	0.998	0	T_CD8_c01_CCR7	RPL18A
0	0.571657	0.896	0.577	0	T_CD8_c01_CCR7	IL7R
0	0.570067	1	0.997	0	T_CD8_c01_CCR7	RPS25
0	0.566039	1	0.997	0	T_CD8_c01_CCR7	RPL39
3.60783e-290	0.559434	0.329	0.091	8.08551e-286	T_CD8_c01_CCR7	TMIGD2
2.59544e-249	0.55822	0.65	0.398	5.81664e-245	T_CD8_c01_CCR7	TGFBR2
0	0.557861	1	0.999	0	T_CD8_c01_CCR7	RPL19
0	0.555644	1	0.996	0	T_CD8_c01_CCR7	RPL35A
0	0.549892	1	0.995	0	T_CD8_c01_CCR7	RPL3
0	0.542642	0.994	0.937	0	T_CD8_c01_CCR7	SARAF
0	0.535287	1	1	0	T_CD8_c01_CCR7	RPL30
1.43689e-239	0.534396	0.669	0.413	3.22021e-235	T_CD8_c01_CCR7	FLT3LG
1.301e-235	0.53234	0.69	0.453	2.91568e-231	T_CD8_c01_CCR7	NDFIP1
0	0.531685	1	0.998	0	T_CD8_c01_CCR7	RPLP2
0	0.530022	0.998	0.979	0	T_CD8_c01_CCR7	RPL36A
0	0.527346	1	1	0	T_CD8_c01_CCR7	EEF1A1
0	0.524429	1	1	0	T_CD8_c01_CCR7	RPL10
9.65986e-246	0.523178	0.653	0.386	2.16487e-241	T_CD8_c01_CCR7	PRKCQ-AS1
0	0.522452	1	0.999	0	T_CD8_c01_CCR7	RPS27A
0	0.519114	0.848	0.606	0	T_CD8_c01_CCR7	NOSIP
0	0.516391	1	0.998	0	T_CD8_c01_CCR7	RPS28
0	0.515213	1	0.997	0	T_CD8_c01_CCR7	RPL8
1.36096e-180	0.510294	0.573	0.352	3.05005e-176	T_CD8_c01_CCR7	SNHG5
0	0.510153	1	0.994	0	T_CD8_c01_CCR7	RPL21
8.04289e-182	0.503336	0.58	0.361	1.80249e-177	T_CD8_c01_CCR7	PCED1B
1.80474e-221	0.498723	0.343	0.127	4.04459e-217	T_CD8_c01_CCR7	BACH2
6.27652e-237	0.498689	0.587	0.319	1.40663e-232	T_CD8_c01_CCR7	LDLRAP1
7.92546e-222	0.498482	0.373	0.149	1.77617e-217	T_CD8_c01_CCR7	LINC01550
2.49897e-229	0.496825	0.253	0.063	5.60045e-225	T_CD8_c01_CCR7	CHRM3-AS2
9.98948e-214	0.496127	0.646	0.405	2.23874e-209	T_CD8_c01_CCR7	SNHG8
0	0.495868	1	0.994	0	T_CD8_c01_CCR7	RPS21
1.60724e-214	0.484345	0.803	0.779	3.60198e-210	T_CD8_c01_CCR7	RPS4Y1
0	0.484156	1	0.992	0	T_CD8_c01_CCR7	NACA
2.27938e-234	0.482601	0.686	0.424	5.10831e-230	T_CD8_c01_CCR7	CAMK4
0	0.482223	0.995	0.959	0	T_CD8_c01_CCR7	RPL31
0	0.481385	1	0.992	0	T_CD8_c01_CCR7	RPSA
0	0.478903	1	0.996	0	T_CD8_c01_CCR7	RPL14
0	0.474806	1	0.993	0	T_CD8_c01_CCR7	RPL36
3.46404e-231	0.474798	0.777	0.537	7.76325e-227	T_CD8_c01_CCR7	LEPROTL1
0	0.470936	0.913	0.613	0	T_CD8_c01_CCR7	TCF7
6.15824e-186	0.469526	0.483	0.261	1.38012e-181	T_CD8_c01_CCR7	RGCC
1.00982e-271	0.463663	0.773	0.489	2.26311e-267	T_CD8_c01_CCR7	TMEM123
0	0.461682	1	0.998	0	T_CD8_c01_CCR7	RPS3
0	0.460624	1	0.994	0	T_CD8_c01_CCR7	RPL17
0	0.45885	0.995	0.962	0	T_CD8_c01_CCR7	EEF2
0	0.457109	1	0.998	0	T_CD8_c01_CCR7	RPL37
3.9089e-190	0.455328	0.395	0.184	8.76024e-186	T_CD8_c01_CCR7	IL6ST
0	0.453843	1	0.991	0	T_CD8_c01_CCR7	RPL24
0	0.451039	1	0.998	0	T_CD8_c01_CCR7	RPS24
0	0.448826	1	0.997	0	T_CD8_c01_CCR7	RPS19
0	0.448338	0.991	0.955	0	T_CD8_c01_CCR7	RPL38
1.0073e-156	0.437121	0.386	0.194	2.25746e-152	T_CD8_c01_CCR7	CARS
0	0.43707	1	0.995	0	T_CD8_c01_CCR7	RACK1
1.16922e-149	0.435533	0.458	0.263	2.62033e-145	T_CD8_c01_CCR7	PDE7A
0	0.432851	0.971	0.896	0	T_CD8_c01_CCR7	RPS20
0	0.431945	1	0.998	0	T_CD8_c01_CCR7	RPS15
0	0.431855	1	0.989	0	T_CD8_c01_CCR7	RPL13A
2.53151e-168	0.429906	0.679	0.474	5.67336e-164	T_CD8_c01_CCR7	RSL1D1
1.03389e-162	0.419798	0.493	0.281	2.31705e-158	T_CD8_c01_CCR7	SNHG32
0	0.419135	1	0.999	0	T_CD8_c01_CCR7	RPS15A
0	0.418262	1	1	0	T_CD8_c01_CCR7	RPL28
0	0.41711	0.997	0.977	0	T_CD8_c01_CCR7	RPL27
5.1551e-161	0.416957	0.673	0.467	1.15531e-156	T_CD8_c01_CCR7	FBL
1.83326e-162	0.41138	0.369	0.176	4.10852e-158	T_CD8_c01_CCR7	ITGA6
2.18862e-144	0.407327	0.497	0.297	4.90492e-140	T_CD8_c01_CCR7	PDE3B
0	0.407258	0.999	0.993	0	T_CD8_c01_CCR7	RPL15
4.62512e-233	0.405271	0.93	0.824	1.03654e-228	T_CD8_c01_CCR7	RPL23
1.77547e-160	0.40233	0.279	0.108	3.979e-156	T_CD8_c01_CCR7	RETREG1
2.2983e-145	0.402302	0.463	0.264	5.15073e-141	T_CD8_c01_CCR7	IMPDH2
1.0542e-157	0.398465	0.583	0.366	2.36256e-153	T_CD8_c01_CCR7	MGAT4A
0	0.397126	0.99	0.947	0	T_CD8_c01_CCR7	RPS11
3.09103e-136	0.390996	0.412	0.226	6.92732e-132	T_CD8_c01_CCR7	TMEM204
7.8921e-153	0.390506	0.727	0.534	1.7687e-148	T_CD8_c01_CCR7	ST13
1.14539e-155	0.39024	0.756	0.566	2.56693e-151	T_CD8_c01_CCR7	ZFAS1
8.31239e-131	0.390179	0.332	0.167	1.86289e-126	T_CD8_c01_CCR7	FOXO1
9.09927e-150	0.384817	0.271	0.108	2.03924e-145	T_CD8_c01_CCR7	APBA2
1.68759e-131	0.382778	0.515	0.321	3.78207e-127	T_CD8_c01_CCR7	AC243960.1
3.57487e-144	0.380916	0.627	0.419	8.01165e-140	T_CD8_c01_CCR7	LINC01138
5.16718e-197	0.380834	0.901	0.775	1.15802e-192	T_CD8_c01_CCR7	RPS17
8.9044e-126	0.378599	0.571	0.381	1.99556e-121	T_CD8_c01_CCR7	ALKBH7
1.33096e-166	0.378163	0.831	0.66	2.98282e-162	T_CD8_c01_CCR7	UXT
1.01678e-166	0.37385	0.952	0.874	2.27871e-162	T_CD8_c01_CCR7	MT-ND4
1.95231e-198	0.373512	0.94	0.829	4.37532e-194	T_CD8_c01_CCR7	C12orf57
0	0.373098	1	0.997	0	T_CD8_c01_CCR7	RPL6
4.23762e-175	0.372757	0.879	0.726	9.49694e-171	T_CD8_c01_CCR7	EIF3H
1.29364e-138	0.3682	0.389	0.202	2.89917e-134	T_CD8_c01_CCR7	SUSD3
2.03814e-154	0.366632	0.809	0.633	4.56766e-150	T_CD8_c01_CCR7	LBH
9.48171e-170	0.36276	0.862	0.708	2.12495e-165	T_CD8_c01_CCR7	EIF3L
1.19427e-128	0.362519	0.312	0.15	2.67648e-124	T_CD8_c01_CCR7	SERINC5
8.81563e-139	0.361944	0.29	0.126	1.97567e-134	T_CD8_c01_CCR7	APBB1
2.57475e-123	0.361034	0.352	0.184	5.77027e-119	T_CD8_c01_CCR7	MAML2
0	0.360885	0.993	0.965	0	T_CD8_c01_CCR7	COX4I1
0	0.357026	0.999	0.986	0	T_CD8_c01_CCR7	RPL35
1.53286e-126	0.355857	0.768	0.596	3.43529e-122	T_CD8_c01_CCR7	SMDT1
2.57621e-119	0.349914	0.412	0.236	5.77354e-115	T_CD8_c01_CCR7	ATP6V0E2
0	0.349609	0.999	0.987	0	T_CD8_c01_CCR7	RPL37A
1.69118e-300	0.349362	0.992	0.963	3.7901e-296	T_CD8_c01_CCR7	BTF3
2.41995e-112	0.349243	0.465	0.291	5.42335e-108	T_CD8_c01_CCR7	PPA1
0	0.347298	1	0.998	0	T_CD8_c01_CCR7	RPL7A
1.8425e-247	0.341839	0.996	0.95	4.12923e-243	T_CD8_c01_CCR7	BTG1
1.35699e-109	0.34038	0.3	0.153	3.04115e-105	T_CD8_c01_CCR7	ATF7IP2
1.76362e-136	0.338363	0.385	0.2	3.95245e-132	T_CD8_c01_CCR7	AQP3
1.04497e-113	0.335522	0.644	0.466	2.34188e-109	T_CD8_c01_CCR7	EIF2S3
4.99348e-105	0.333853	0.487	0.312	1.11909e-100	T_CD8_c01_CCR7	SNHG7
2.57288e-172	0.32931	0.938	0.842	5.76608e-168	T_CD8_c01_CCR7	UQCRB
2.27707e-156	0.328038	0.923	0.804	5.10314e-152	T_CD8_c01_CCR7	NOP53
4.21765e-120	0.323159	0.514	0.314	9.45218e-116	T_CD8_c01_CCR7	THEMIS
0	0.320044	1	0.998	0	T_CD8_c01_CCR7	RPS7
1.11183e-110	0.316448	0.251	0.113	2.49173e-106	T_CD8_c01_CCR7	FAM117B
2.58411e-106	0.316128	0.346	0.19	5.79125e-102	T_CD8_c01_CCR7	TXK
3.51632e-109	0.313541	0.282	0.138	7.88042e-105	T_CD8_c01_CCR7	BEX3
1.15732e-100	0.311946	0.293	0.152	2.59367e-96	T_CD8_c01_CCR7	A1BG
1.6038e-99	0.309962	0.347	0.193	3.59428e-95	T_CD8_c01_CCR7	C1orf162
1.56754e-115	0.309867	0.805	0.64	3.51302e-111	T_CD8_c01_CCR7	PRMT2
2.14211e-188	0.307273	0.984	0.939	4.80067e-184	T_CD8_c01_CCR7	RPL27A
6.83384e-119	0.304183	0.82	0.664	1.53153e-114	T_CD8_c01_CCR7	ANP32B
1.09941e-117	0.301769	0.772	0.599	2.46389e-113	T_CD8_c01_CCR7	SELENOH
7.13089e-101	0.299215	0.788	0.648	1.5981e-96	T_CD8_c01_CCR7	EIF4B
0	0.298497	1	0.998	0	T_CD8_c01_CCR7	RPL26
3.73609e-98	0.291794	0.327	0.178	8.37296e-94	T_CD8_c01_CCR7	THEM4
7.52426e-95	0.289385	0.78	0.635	1.68626e-90	T_CD8_c01_CCR7	SERP1
9.18362e-97	0.286985	0.383	0.225	2.05814e-92	T_CD8_c01_CCR7	PECAM1
9.66344e-87	0.284541	0.277	0.148	2.16567e-82	T_CD8_c01_CCR7	NAA16
5.57643e-207	0.280861	0.994	0.967	1.24973e-202	T_CD8_c01_CCR7	PFDN5
3.0985e-213	0.279152	0.998	0.984	6.94404e-209	T_CD8_c01_CCR7	RPL41
4.49523e-169	0.278539	0.983	0.943	1.00743e-164	T_CD8_c01_CCR7	HNRNPA1
7.60335e-76	0.274526	0.586	0.436	1.70399e-71	T_CD8_c01_CCR7	BCL11B
5.37809e-69	0.274416	0.467	0.329	1.20528e-64	T_CD8_c01_CCR7	UBALD2
1.30087e-77	0.273395	0.599	0.438	2.91537e-73	T_CD8_c01_CCR7	C1QBP
2.65323e-133	0.272124	0.958	0.888	5.94616e-129	T_CD8_c01_CCR7	TOMM7
4.7269e-257	0.268679	0.999	0.989	1.05935e-252	T_CD8_c01_CCR7	UBA52
6.95014e-299	0.267711	1	0.992	1.5576e-294	T_CD8_c01_CCR7	RPL23A
3.51068e-77	0.267201	0.505	0.348	7.86779e-73	T_CD8_c01_CCR7	CHCHD10
4.12497e-76	0.265969	0.531	0.372	9.24446e-72	T_CD8_c01_CCR7	APEX1
8.97019e-83	0.264149	0.268	0.142	2.01031e-78	T_CD8_c01_CCR7	FKBP5
8.03871e-71	0.260843	0.442	0.298	1.80156e-66	T_CD8_c01_CCR7	TMEM243
1.60552e-147	0.257074	0.997	0.984	3.59813e-143	T_CD8_c01_CCR7	RPS29
5.5421e-93	0.255973	0.268	0.134	1.24204e-88	T_CD8_c01_CCR7	SPINT2
3.09186e-75	0.25426	0.677	0.529	6.92918e-71	T_CD8_c01_CCR7	NAP1L1
3.81686e-62	0.251267	0.313	0.196	8.55397e-58	T_CD8_c01_CCR7	CHMP7
0	5.02912	0.906	0.112	0	T_CD8_c02_NKG7	NKG7
0	4.13254	0.942	0.106	0	T_CD8_c02_NKG7	CCL5
0	3.8786	0.485	0.035	0	T_CD8_c02_NKG7	GNLY
0	3.74638	0.7	0.006	0	T_CD8_c02_NKG7	GZMH
0	3.74409	0.926	0.054	0	T_CD8_c02_NKG7	CST7
0	3.46742	0.877	0.026	0	T_CD8_c02_NKG7	GZMA
0	3.39468	0.573	0.009	0	T_CD8_c02_NKG7	GZMB
0	3.09794	0.651	0.05	0	T_CD8_c02_NKG7	FGFBP2
0	2.77841	0.804	0.173	0	T_CD8_c02_NKG7	PRF1
0	2.60002	0.911	0.477	0	T_CD8_c02_NKG7	S100A4
0	2.52675	0.74	0.025	0	T_CD8_c02_NKG7	PLEK
0	2.4765	0.664	0.038	0	T_CD8_c02_NKG7	HLA-DRB1
0	2.30401	0.497	0.06	0	T_CD8_c02_NKG7	LGALS1
0	2.24291	0.394	0.061	0	T_CD8_c02_NKG7	GZMK
0	2.17666	0.795	0.153	0	T_CD8_c02_NKG7	AHNAK
0	2.16916	0.929	0.73	0	T_CD8_c02_NKG7	CD74
0	2.15812	0.776	0.188	0	T_CD8_c02_NKG7	ANXA1
0	2.13357	0.643	0.114	0	T_CD8_c02_NKG7	EFHD2
0	2.02518	0.646	0.108	0	T_CD8_c02_NKG7	ITGB1
0	1.97393	0.504	0.005	0	T_CD8_c02_NKG7	CX3CR1
0	1.96162	0.877	0.495	0	T_CD8_c02_NKG7	CRIP1
0	1.93367	0.542	0.043	0	T_CD8_c02_NKG7	KLRD1
0	1.9042	0.898	0.405	0	T_CD8_c02_NKG7	SRGN
0	1.89448	0.674	0.112	0	T_CD8_c02_NKG7	HLA-DPA1
0	1.89403	0.743	0.198	0	T_CD8_c02_NKG7	HLA-DPB1
0	1.8615	0.43	0.009	0	T_CD8_c02_NKG7	FCGR3A
0	1.8405	0.946	0.543	0	T_CD8_c02_NKG7	CD99
0	1.81597	0.887	0.379	0	T_CD8_c02_NKG7	CLIC1
0	1.79636	0.448	0.005	0	T_CD8_c02_NKG7	CCL4
0	1.73533	0.508	0.017	0	T_CD8_c02_NKG7	ZEB2
0	1.62366	0.531	0.039	0	T_CD8_c02_NKG7	ANXA2
0	1.62213	0.761	0.303	0	T_CD8_c02_NKG7	KLF6
0	1.5947	0.393	0.054	0	T_CD8_c02_NKG7	HLA-DRA
0	1.58032	0.55	0.179	0	T_CD8_c02_NKG7	DUSP2
0	1.56753	0.659	0.215	0	T_CD8_c02_NKG7	S100A11
0	1.56479	0.993	0.952	0	T_CD8_c02_NKG7	SH3BGRL3
0	1.55362	0.387	0.037	0	T_CD8_c02_NKG7	SPON2
0	1.53587	0.632	0.163	0	T_CD8_c02_NKG7	C12orf75
0	1.52665	0.749	0.341	0	T_CD8_c02_NKG7	FLNA
0	1.51081	0.383	0.001	0	T_CD8_c02_NKG7	ADGRG1
0	1.51044	0.535	0.05	0	T_CD8_c02_NKG7	PYHIN1
0	1.46702	0.453	0.019	0	T_CD8_c02_NKG7	TBX21
0	1.46417	0.515	0.087	0	T_CD8_c02_NKG7	KLRG1
2.74593e-202	1.42377	0.601	0.435	6.15391e-198	T_CD8_c02_NKG7	JUN
0	1.41832	0.634	0.208	0	T_CD8_c02_NKG7	SYNE2
0	1.40916	0.683	0.292	0	T_CD8_c02_NKG7	CTSC
0	1.39798	0.523	0.108	0	T_CD8_c02_NKG7	APOBEC3G
0	1.39069	0.489	0.036	0	T_CD8_c02_NKG7	MYO1F
0	1.34324	0.333	0.001	0	T_CD8_c02_NKG7	PRSS23
0	1.34029	0.642	0.351	0	T_CD8_c02_NKG7	CD81
0	1.32248	0.788	0.562	0	T_CD8_c02_NKG7	CTSW
0	1.32044	0.596	0.175	0	T_CD8_c02_NKG7	APMAP
0	1.31962	0.971	0.849	0	T_CD8_c02_NKG7	CYBA
0	1.29992	0.375	0.003	0	T_CD8_c02_NKG7	S1PR5
0	1.29425	0.388	0.005	0	T_CD8_c02_NKG7	CYTOR
0	1.28676	0.903	0.653	0	T_CD8_c02_NKG7	ITGB2
0	1.2532	0.929	0.802	0	T_CD8_c02_NKG7	S100A6
0	1.23937	0.876	0.633	0	T_CD8_c02_NKG7	LITAF
0	1.23317	0.39	0.078	0	T_CD8_c02_NKG7	CLIC3
0	1.22716	0.351	0.019	0	T_CD8_c02_NKG7	TIGIT
0	1.22653	0.437	0.053	0	T_CD8_c02_NKG7	TNFRSF1B
0	1.22285	0.897	0.727	0	T_CD8_c02_NKG7	S100A10
0	1.21957	0.836	0.535	0	T_CD8_c02_NKG7	SLC9A3R1
0	1.21851	0.39	0.028	0	T_CD8_c02_NKG7	FCRL6
0	1.21109	0.434	0.051	0	T_CD8_c02_NKG7	ANXA5
0	1.1862	0.971	0.878	0	T_CD8_c02_NKG7	GAPDH
0	1.17352	0.985	0.971	0	T_CD8_c02_NKG7	IL32
4.21241e-217	1.16776	0.527	0.322	9.44044e-213	T_CD8_c02_NKG7	DUSP1
0	1.15126	0.348	0.008	0	T_CD8_c02_NKG7	TGFBR3
0	1.14651	0.535	0.158	0	T_CD8_c02_NKG7	DOK2
0	1.13675	0.8	0.546	0	T_CD8_c02_NKG7	ARL4C
0	1.11394	0.626	0.267	0	T_CD8_c02_NKG7	IL10RA
0	1.1083	0.449	0.131	0	T_CD8_c02_NKG7	SH2D2A
0	1.09988	0.545	0.212	0	T_CD8_c02_NKG7	MYO1G
0	1.09427	0.465	0.17	0	T_CD8_c02_NKG7	GBP5
0	1.08521	0.611	0.28	0	T_CD8_c02_NKG7	CAST
0	1.08464	0.445	0.096	0	T_CD8_c02_NKG7	CHST12
0	1.08399	0.932	0.791	0	T_CD8_c02_NKG7	EMP3
0	1.08056	0.33	0.017	0	T_CD8_c02_NKG7	FGR
0	1.07721	0.499	0.159	0	T_CD8_c02_NKG7	OPTN
0	1.06098	0.47	0.126	0	T_CD8_c02_NKG7	CAPN2
0	1.05533	0.666	0.332	0	T_CD8_c02_NKG7	PPP2R5C
0	1.05293	0.58	0.251	0	T_CD8_c02_NKG7	SAMD3
0	1.05181	0.677	0.38	0	T_CD8_c02_NKG7	IRF1
0	1.02837	0.282	0.011	0	T_CD8_c02_NKG7	TTC38
0	1.01869	0.474	0.16	0	T_CD8_c02_NKG7	MATK
0	1.01746	0.27	0.022	0	T_CD8_c02_NKG7	HOPX
0	1.01482	0.379	0.068	0	T_CD8_c02_NKG7	ACTN4
0	1.01168	0.383	0.067	0	T_CD8_c02_NKG7	ATP2B4
1.82011e-214	1.01137	0.331	0.143	4.07904e-210	T_CD8_c02_NKG7	CMC1
0	1.00585	0.492	0.187	0	T_CD8_c02_NKG7	ITGAL
0	1.00122	0.897	0.725	0	T_CD8_c02_NKG7	PLAAT4
0	0.991886	0.682	0.385	0	T_CD8_c02_NKG7	EZR
0	0.970955	0.999	1	0	T_CD8_c02_NKG7	HLA-B
0	0.970301	0.278	0.005	0	T_CD8_c02_NKG7	LAG3
0	0.965606	0.664	0.407	0	T_CD8_c02_NKG7	FYN
0	0.965507	0.985	0.975	0	T_CD8_c02_NKG7	CD52
0	0.959936	0.641	0.356	0	T_CD8_c02_NKG7	CLEC2B
0	0.958463	0.981	0.918	0	T_CD8_c02_NKG7	UBC
1.28287e-140	0.95722	0.511	0.345	2.87504e-136	T_CD8_c02_NKG7	MT2A
0	0.954908	0.548	0.272	0	T_CD8_c02_NKG7	SSBP4
0	0.95268	0.999	0.999	0	T_CD8_c02_NKG7	HLA-A
0	0.946928	0.288	0.012	0	T_CD8_c02_NKG7	C1orf21
0	0.937585	0.861	0.673	0	T_CD8_c02_NKG7	PSMB9
0	0.933979	1	1	0	T_CD8_c02_NKG7	B2M
0	0.933585	0.823	0.619	0	T_CD8_c02_NKG7	PPP1CA
0	0.925837	0.348	0.053	0	T_CD8_c02_NKG7	STOM
0	0.925493	0.95	0.861	0	T_CD8_c02_NKG7	ARPC2
0	0.920782	0.775	0.551	0	T_CD8_c02_NKG7	MSN
0	0.920445	0.741	0.57	0	T_CD8_c02_NKG7	CD2
0	0.919936	0.407	0.128	0	T_CD8_c02_NKG7	ABI3
0	0.91839	0.834	0.646	0	T_CD8_c02_NKG7	LCP1
0	0.913757	0.58	0.329	0	T_CD8_c02_NKG7	GNG2
0	0.911726	1	0.999	0	T_CD8_c02_NKG7	HLA-C
0	0.911611	0.263	0.008	0	T_CD8_c02_NKG7	ADRB2
1.29183e-299	0.90641	0.713	0.52	2.89512e-295	T_CD8_c02_NKG7	TGFB1
0	0.90583	0.459	0.183	0	T_CD8_c02_NKG7	NFATC2
0	0.904816	0.999	0.996	0	T_CD8_c02_NKG7	PFN1
0	0.903869	0.443	0.178	0	T_CD8_c02_NKG7	IQGAP2
0	0.895118	0.639	0.385	0	T_CD8_c02_NKG7	MBP
0	0.880311	0.296	0.031	0	T_CD8_c02_NKG7	ADAM8
0	0.875487	0.451	0.159	0	T_CD8_c02_NKG7	LYAR
0	0.875422	0.691	0.467	0	T_CD8_c02_NKG7	ARL6IP1
1.06723e-232	0.874495	0.649	0.479	2.39178e-228	T_CD8_c02_NKG7	ABHD17A
0	0.874268	0.581	0.326	0	T_CD8_c02_NKG7	TLN1
0	0.873771	0.305	0.047	0	T_CD8_c02_NKG7	EOMES
0	0.872017	0.597	0.331	0	T_CD8_c02_NKG7	IQGAP1
0	0.867479	0.507	0.227	0	T_CD8_c02_NKG7	CFLAR
2.72817e-291	0.86716	0.536	0.292	6.1141e-287	T_CD8_c02_NKG7	SPN
0	0.866999	0.278	0.037	0	T_CD8_c02_NKG7	MYBL1
4.30235e-287	0.861978	0.712	0.484	9.64199e-283	T_CD8_c02_NKG7	IER2
0	0.857536	0.415	0.168	0	T_CD8_c02_NKG7	CD63
0	0.85445	0.323	0.071	0	T_CD8_c02_NKG7	BATF
2.02988e-201	0.854337	0.62	0.45	4.54917e-197	T_CD8_c02_NKG7	TCF25
2.89229e-294	0.851259	0.518	0.271	6.48192e-290	T_CD8_c02_NKG7	SYNE1
0	0.84946	0.25	0.005	0	T_CD8_c02_NKG7	MIR4435-2HG
0	0.849402	0.94	0.867	0	T_CD8_c02_NKG7	HCST
6.4637e-282	0.846702	0.511	0.267	1.44858e-277	T_CD8_c02_NKG7	ADGRE5
0	0.843592	0.395	0.155	0	T_CD8_c02_NKG7	ZBTB38
2.91015e-228	0.840773	0.58	0.377	6.52194e-224	T_CD8_c02_NKG7	DYNLL1
0	0.840293	0.946	0.842	0	T_CD8_c02_NKG7	IL2RG
0	0.839624	0.316	0.07	0	T_CD8_c02_NKG7	PLEKHF1
0	0.837548	0.28	0.049	0	T_CD8_c02_NKG7	TRGC2
0	0.834726	0.846	0.705	0	T_CD8_c02_NKG7	GZMM
0	0.83428	0.263	0.011	0	T_CD8_c02_NKG7	SLAMF7
0	0.833066	0.93	0.821	0	T_CD8_c02_NKG7	MYL12B
0	0.832676	0.668	0.431	0	T_CD8_c02_NKG7	PPP1R18
0	0.830479	0.362	0.122	0	T_CD8_c02_NKG7	GLIPR1
0	0.821383	0.317	0.096	0	T_CD8_c02_NKG7	CEP78
0	0.819599	0.978	0.932	0	T_CD8_c02_NKG7	MYL6
0	0.816929	0.263	0.031	0	T_CD8_c02_NKG7	OASL
2.54147e-284	0.814205	0.418	0.182	5.69569e-280	T_CD8_c02_NKG7	RASSF1
1.80806e-270	0.810486	0.465	0.228	4.05203e-266	T_CD8_c02_NKG7	C5orf56
3.61352e-160	0.807993	0.448	0.274	8.09826e-156	T_CD8_c02_NKG7	TNFAIP3
6.82226e-168	0.807781	0.388	0.209	1.52894e-163	T_CD8_c02_NKG7	CLDND1
1.18802e-267	0.805631	0.795	0.651	2.66247e-263	T_CD8_c02_NKG7	LY6E
2.12311e-244	0.798535	0.588	0.383	4.75809e-240	T_CD8_c02_NKG7	YWHAQ
0	0.793683	0.905	0.826	0	T_CD8_c02_NKG7	LSP1
0	0.789542	0.341	0.1	0	T_CD8_c02_NKG7	DNAJC1
7.09816e-275	0.789373	0.68	0.471	1.59077e-270	T_CD8_c02_NKG7	GSTP1
9.56826e-216	0.783797	0.49	0.285	2.14434e-211	T_CD8_c02_NKG7	CDK2AP2
6.55226e-257	0.783135	0.459	0.232	1.46843e-252	T_CD8_c02_NKG7	IDS
2.85513e-277	0.7815	0.478	0.242	6.39864e-273	T_CD8_c02_NKG7	IDH2
4.49968e-285	0.774649	0.867	0.733	1.00842e-280	T_CD8_c02_NKG7	TAGLN2
2.87351e-233	0.769212	0.521	0.305	6.43982e-229	T_CD8_c02_NKG7	TPST2
1.02623e-240	0.767744	0.496	0.271	2.29988e-236	T_CD8_c02_NKG7	CARD16
0	0.76209	0.342	0.103	0	T_CD8_c02_NKG7	RAB27A
7.80063e-281	0.75845	0.438	0.201	1.7482e-276	T_CD8_c02_NKG7	REEP5
0	0.750668	0.989	0.974	0	T_CD8_c02_NKG7	PTPRC
1.05781e-242	0.74652	0.715	0.547	2.37065e-238	T_CD8_c02_NKG7	PDIA3
5.15538e-251	0.74526	0.477	0.248	1.15537e-246	T_CD8_c02_NKG7	ARPC5L
2.01605e-208	0.743258	0.462	0.252	4.51816e-204	T_CD8_c02_NKG7	IFI16
0	0.742768	0.337	0.113	0	T_CD8_c02_NKG7	SLAMF6
6.25893e-212	0.73504	0.338	0.145	1.40269e-207	T_CD8_c02_NKG7	TRG-AS1
0	0.734331	0.856	0.756	0	T_CD8_c02_NKG7	PPIB
6.90592e-278	0.732874	0.35	0.131	1.54769e-273	T_CD8_c02_NKG7	TMX4
4.36002e-202	0.728591	0.745	0.606	9.77123e-198	T_CD8_c02_NKG7	ZFP36
8.39811e-248	0.728428	0.609	0.403	1.8821e-243	T_CD8_c02_NKG7	PGAM1
4.88343e-249	0.726409	0.64	0.441	1.09443e-244	T_CD8_c02_NKG7	TMEM50A
0	0.725701	0.976	0.932	0	T_CD8_c02_NKG7	H3F3B
1.97229e-216	0.719403	0.44	0.229	4.42011e-212	T_CD8_c02_NKG7	ARHGAP25
4.07926e-244	0.719104	0.655	0.462	9.14203e-240	T_CD8_c02_NKG7	DBI
7.94785e-206	0.716156	0.475	0.268	1.78119e-201	T_CD8_c02_NKG7	IKZF3
1.56265e-214	0.714865	0.841	0.856	3.50205e-210	T_CD8_c02_NKG7	CD8A
0	0.713654	0.983	0.956	0	T_CD8_c02_NKG7	CALM1
5.77571e-209	0.711237	0.531	0.332	1.29439e-204	T_CD8_c02_NKG7	SASH3
1.24132e-196	0.709192	0.598	0.421	2.78191e-192	T_CD8_c02_NKG7	TAP1
1.19188e-287	0.708772	0.342	0.121	2.67113e-283	T_CD8_c02_NKG7	ARAP2
1.79726e-294	0.707404	0.827	0.69	4.02784e-290	T_CD8_c02_NKG7	ARL6IP5
8.28291e-198	0.707221	0.703	0.548	1.85628e-193	T_CD8_c02_NKG7	ITGA4
1.0883e-300	0.705773	0.284	0.082	2.43899e-296	T_CD8_c02_NKG7	APOBEC3C
5.58078e-164	0.70448	0.702	0.573	1.25071e-159	T_CD8_c02_NKG7	CALR
3.96855e-198	0.70312	0.495	0.298	8.89391e-194	T_CD8_c02_NKG7	DHRS7
9.66599e-236	0.702194	0.747	0.59	2.16625e-231	T_CD8_c02_NKG7	BIN2
8.17783e-193	0.698751	0.535	0.347	1.83273e-188	T_CD8_c02_NKG7	ITGB7
0	0.696258	0.925	0.831	0	T_CD8_c02_NKG7	YWHAZ
2.55257e-210	0.695377	0.669	0.502	5.72057e-206	T_CD8_c02_NKG7	WIPF1
3.9482e-194	0.691687	0.717	0.568	8.84832e-190	T_CD8_c02_NKG7	RNF213
1.1971e-121	0.690516	0.524	0.378	2.68281e-117	T_CD8_c02_NKG7	CD69
1.73714e-243	0.689728	0.323	0.123	3.89312e-239	T_CD8_c02_NKG7	RNF19A
0	0.689691	0.25	0.049	0	T_CD8_c02_NKG7	LPCAT1
1.86259e-193	0.686952	0.388	0.194	4.17426e-189	T_CD8_c02_NKG7	RORA
9.64366e-207	0.685429	0.702	0.537	2.16124e-202	T_CD8_c02_NKG7	PTP4A2
3.48482e-250	0.685055	0.342	0.134	7.80984e-246	T_CD8_c02_NKG7	PTPN22
2.44217e-160	0.680774	0.479	0.302	5.47315e-156	T_CD8_c02_NKG7	UTRN
1.07536e-184	0.6769	0.461	0.271	2.40999e-180	T_CD8_c02_NKG7	DIAPH1
0	0.676425	0.979	0.957	0	T_CD8_c02_NKG7	PTPRCAP
1.9757e-116	0.674412	0.433	0.277	4.42775e-112	T_CD8_c02_NKG7	HIST1H1E
0	0.672088	0.286	0.081	0	T_CD8_c02_NKG7	SP140
2.24981e-212	0.669159	0.408	0.202	5.04206e-208	T_CD8_c02_NKG7	TXN
2.37161e-211	0.661307	0.292	0.112	5.31502e-207	T_CD8_c02_NKG7	LYST
1.1249e-186	0.659041	0.583	0.411	2.52101e-182	T_CD8_c02_NKG7	ARF6
2.69469e-200	0.658204	0.699	0.549	6.03907e-196	T_CD8_c02_NKG7	PSMB10
1.20391e-149	0.657774	0.296	0.141	2.69809e-145	T_CD8_c02_NKG7	TPM4
4.82823e-125	0.650219	0.459	0.305	1.08205e-120	T_CD8_c02_NKG7	NEAT1
3.29388e-174	0.650043	0.323	0.15	7.38191e-170	T_CD8_c02_NKG7	PREX1
2.78637e-195	0.649753	0.662	0.5	6.24453e-191	T_CD8_c02_NKG7	ARPC4
1.2606e-168	0.649006	0.557	0.394	2.82512e-164	T_CD8_c02_NKG7	OSTF1
3.56918e-189	0.648123	0.382	0.192	7.99889e-185	T_CD8_c02_NKG7	PXN
1.20761e-264	0.646289	0.872	0.786	2.70637e-260	T_CD8_c02_NKG7	RHOA
0	0.639141	0.988	0.982	0	T_CD8_c02_NKG7	CFL1
8.54115e-101	0.637049	0.471	0.341	1.91416e-96	T_CD8_c02_NKG7	SAT1
3.71313e-159	0.634242	0.475	0.297	8.3215e-155	T_CD8_c02_NKG7	P2RY8
1.603e-171	0.630691	0.407	0.223	3.59249e-167	T_CD8_c02_NKG7	PYCARD
1.3297e-145	0.630366	0.485	0.32	2.97999e-141	T_CD8_c02_NKG7	STK10
1.15251e-153	0.629222	0.509	0.341	2.58289e-149	T_CD8_c02_NKG7	FMNL1
9.55986e-168	0.628861	0.517	0.34	2.14246e-163	T_CD8_c02_NKG7	MAP1LC3B
1.44432e-212	0.628061	0.33	0.139	3.23687e-208	T_CD8_c02_NKG7	MRPL10
3.46974e-149	0.623105	0.378	0.208	7.77603e-145	T_CD8_c02_NKG7	SH2D1A
4.84807e-178	0.621878	0.713	0.584	1.0865e-173	T_CD8_c02_NKG7	ANXA6
1.4684e-188	0.621525	0.578	0.401	3.29082e-184	T_CD8_c02_NKG7	BSG
3.53321e-121	0.621062	0.537	0.398	7.91828e-117	T_CD8_c02_NKG7	HSPA5
2.80793e-220	0.620121	0.301	0.114	6.29286e-216	T_CD8_c02_NKG7	SH3BP5
5.42334e-165	0.619935	0.672	0.536	1.21543e-160	T_CD8_c02_NKG7	LRRFIP1
3.32912e-44	0.617686	0.402	0.315	7.46088e-40	T_CD8_c02_NKG7	ISG15
2.14574e-184	0.617188	0.737	0.618	4.80881e-180	T_CD8_c02_NKG7	CD53
1.81813e-199	0.617001	0.761	0.64	4.0746e-195	T_CD8_c02_NKG7	PSMB8
7.19036e-166	0.614382	0.352	0.175	1.61143e-161	T_CD8_c02_NKG7	CDC42EP3
1.73448e-161	0.612779	0.397	0.221	3.88715e-157	T_CD8_c02_NKG7	JPT1
2.52209e-177	0.612705	0.71	0.577	5.65226e-173	T_CD8_c02_NKG7	CD247
1.5761e-79	0.611778	0.662	0.636	3.5322e-75	T_CD8_c02_NKG7	JUND
3.27548e-51	0.611185	0.293	0.197	7.34069e-47	T_CD8_c02_NKG7	FOS
1.58941e-163	0.610786	0.352	0.179	3.56202e-159	T_CD8_c02_NKG7	RABGAP1L
1.89802e-92	0.610261	0.522	0.419	4.25365e-88	T_CD8_c02_NKG7	ITM2A
8.04123e-162	0.606457	0.582	0.419	1.80212e-157	T_CD8_c02_NKG7	ARHGDIA
1.21533e-153	0.606099	0.51	0.338	2.72367e-149	T_CD8_c02_NKG7	PPP1R12A
1.30221e-215	0.60554	0.89	0.83	2.91839e-211	T_CD8_c02_NKG7	CD3G
6.34565e-160	0.60498	0.502	0.327	1.42212e-155	T_CD8_c02_NKG7	TBCB
7.83698e-119	0.600873	0.448	0.299	1.75635e-114	T_CD8_c02_NKG7	XBP1
0	0.600155	0.952	0.913	0	T_CD8_c02_NKG7	OAZ1
9.65988e-159	0.599941	0.394	0.218	2.16488e-154	T_CD8_c02_NKG7	RAB29
7.07481e-237	0.599544	0.307	0.112	1.58553e-232	T_CD8_c02_NKG7	IL2RB
5.65903e-132	0.599276	0.436	0.276	1.26824e-127	T_CD8_c02_NKG7	MACF1
3.71606e-146	0.596099	0.385	0.22	8.32805e-142	T_CD8_c02_NKG7	TSEN54
1.98916e-155	0.59504	0.366	0.197	4.45791e-151	T_CD8_c02_NKG7	MFSD10
3.42071e-130	0.594679	0.523	0.375	7.66616e-126	T_CD8_c02_NKG7	SH3KBP1
6.25124e-154	0.592851	0.543	0.378	1.40097e-149	T_CD8_c02_NKG7	BLOC1S1
1.4983e-140	0.591323	0.496	0.335	3.35783e-136	T_CD8_c02_NKG7	SRPK2
8.76298e-129	0.590485	0.394	0.24	1.96387e-124	T_CD8_c02_NKG7	DSTN
1.9708e-153	0.588219	0.722	0.606	4.41675e-149	T_CD8_c02_NKG7	GNAI2
8.9735e-129	0.587233	0.405	0.249	2.01105e-124	T_CD8_c02_NKG7	HMGB2
4.25628e-168	0.5871	0.619	0.464	9.53874e-164	T_CD8_c02_NKG7	GNB2
1.87637e-145	0.58382	0.356	0.188	4.20513e-141	T_CD8_c02_NKG7	RAB37
5.80036e-167	0.582773	0.277	0.117	1.29992e-162	T_CD8_c02_NKG7	MXD4
1.61939e-200	0.581327	0.292	0.116	3.62921e-196	T_CD8_c02_NKG7	ATP1B3
2.0983e-140	0.574763	0.377	0.215	4.70249e-136	T_CD8_c02_NKG7	CCDC107
2.91618e-179	0.574717	0.724	0.593	6.53546e-175	T_CD8_c02_NKG7	GUK1
5.90403e-147	0.573654	0.338	0.175	1.32315e-142	T_CD8_c02_NKG7	RUNX3
2.67878e-134	0.573169	0.388	0.229	6.00342e-130	T_CD8_c02_NKG7	PDIA6
4.75107e-145	0.569469	0.734	0.641	1.06476e-140	T_CD8_c02_NKG7	CAP1
5.1953e-135	0.564568	0.418	0.257	1.16432e-130	T_CD8_c02_NKG7	MIEN1
1.94076e-107	0.56423	0.495	0.358	4.34945e-103	T_CD8_c02_NKG7	KLF3
3.30538e-240	0.562413	0.91	0.85	7.4077e-236	T_CD8_c02_NKG7	PSME1
5.82809e-162	0.562304	0.798	0.72	1.30613e-157	T_CD8_c02_NKG7	SUB1
2.94594e-115	0.561377	0.498	0.358	6.60214e-111	T_CD8_c02_NKG7	DEK
5.39179e-181	0.561056	0.27	0.107	1.20835e-176	T_CD8_c02_NKG7	RALGDS
4.0428e-121	0.554219	0.405	0.251	9.06033e-117	T_CD8_c02_NKG7	CDKN2D
1.62824e-174	0.552527	0.699	0.562	3.64904e-170	T_CD8_c02_NKG7	ARF1
2.59108e-171	0.551038	0.794	0.697	5.80686e-167	T_CD8_c02_NKG7	SEPTIN7
8.36074e-197	0.546366	0.869	0.789	1.87372e-192	T_CD8_c02_NKG7	TPM3
5.69816e-119	0.546269	0.428	0.279	1.27701e-114	T_CD8_c02_NKG7	RNF149
5.71052e-133	0.543368	0.317	0.165	1.27978e-128	T_CD8_c02_NKG7	UBE2F
2.42558e-197	0.542416	0.899	0.829	5.43597e-193	T_CD8_c02_NKG7	UBB
2.45273e-123	0.542096	0.59	0.458	5.4968e-119	T_CD8_c02_NKG7	PRKCH
3.27975e-228	0.541264	0.912	0.851	7.35024e-224	T_CD8_c02_NKG7	YWHAB
9.52139e-230	0.540662	0.912	0.861	2.13384e-225	T_CD8_c02_NKG7	ARPC3
6.63061e-117	0.54048	0.435	0.284	1.48599e-112	T_CD8_c02_NKG7	CKLF
7.84924e-110	0.537911	0.467	0.33	1.75909e-105	T_CD8_c02_NKG7	SCP2
4.14909e-128	0.537612	0.526	0.379	9.29853e-124	T_CD8_c02_NKG7	VCP
5.33753e-135	0.53694	0.258	0.116	1.19619e-130	T_CD8_c02_NKG7	GLIPR2
1.07046e-198	0.535869	1	1	2.399e-194	T_CD8_c02_NKG7	ACTB
8.75618e-113	0.535007	0.504	0.368	1.96235e-108	T_CD8_c02_NKG7	NDUFB7
1.51198e-136	0.534752	0.272	0.125	3.38849e-132	T_CD8_c02_NKG7	PPP1R15A
5.39416e-120	0.528227	0.411	0.26	1.20889e-115	T_CD8_c02_NKG7	PPP3CC
2.47334e-97	0.528201	0.491	0.364	5.54301e-93	T_CD8_c02_NKG7	AKNA
3.16888e-117	0.526643	0.372	0.223	7.10178e-113	T_CD8_c02_NKG7	FBXW5
1.13059e-121	0.52595	0.58	0.444	2.53376e-117	T_CD8_c02_NKG7	CD47
1.73075e-157	0.524875	0.78	0.677	3.87878e-153	T_CD8_c02_NKG7	TMBIM6
2.46611e-129	0.524788	0.272	0.127	5.5268e-125	T_CD8_c02_NKG7	ARID5B
6.97432e-107	0.523427	0.498	0.372	1.56302e-102	T_CD8_c02_NKG7	P4HB
1.9719e-114	0.522947	0.572	0.443	4.41922e-110	T_CD8_c02_NKG7	AKAP13
1.37881e-116	0.520938	0.403	0.254	3.09004e-112	T_CD8_c02_NKG7	CASP4
1.28407e-122	0.520873	0.605	0.476	2.87773e-118	T_CD8_c02_NKG7	SHISA5
6.76005e-103	0.520868	0.407	0.271	1.51499e-98	T_CD8_c02_NKG7	PTPN4
1.56573e-133	0.52045	0.285	0.138	3.50895e-129	T_CD8_c02_NKG7	IFI27L2
3.2399e-124	0.519273	0.652	0.532	7.26094e-120	T_CD8_c02_NKG7	CSK
3.75873e-91	0.518869	0.52	0.396	8.4237e-87	T_CD8_c02_NKG7	UBE2L6
1.29859e-85	0.517643	0.361	0.239	2.91027e-81	T_CD8_c02_NKG7	CCNH
3.23807e-110	0.517174	0.462	0.324	7.25683e-106	T_CD8_c02_NKG7	POMP
9.12008e-171	0.516278	0.876	0.831	2.0439e-166	T_CD8_c02_NKG7	ARPC1B
1.98372e-137	0.515894	0.279	0.132	4.44571e-133	T_CD8_c02_NKG7	CASP1
8.33361e-111	0.515315	0.519	0.39	1.86765e-106	T_CD8_c02_NKG7	CAPZA1
6.07042e-104	0.513224	0.272	0.144	1.36044e-99	T_CD8_c02_NKG7	IGF2R
1.28285e-99	0.510935	0.4	0.266	2.875e-95	T_CD8_c02_NKG7	RNF166
1.75925e-92	0.510669	0.443	0.32	3.94265e-88	T_CD8_c02_NKG7	TAP2
1.62313e-105	0.50888	0.334	0.192	3.6376e-101	T_CD8_c02_NKG7	GADD45B
2.2556e-115	0.507905	0.334	0.19	5.05502e-111	T_CD8_c02_NKG7	RPS6KA1
2.01909e-123	0.507158	0.643	0.522	4.52498e-119	T_CD8_c02_NKG7	TMEM59
1.49665e-121	0.506924	0.304	0.159	3.35415e-117	T_CD8_c02_NKG7	TUBB4B
8.96982e-108	0.506152	0.345	0.203	2.01023e-103	T_CD8_c02_NKG7	CASP8
2.69069e-101	0.505376	0.44	0.306	6.03011e-97	T_CD8_c02_NKG7	FERMT3
9.50838e-102	0.503037	0.599	0.487	2.13092e-97	T_CD8_c02_NKG7	BTN3A2
1.83234e-114	0.502128	0.764	0.68	4.10647e-110	T_CD8_c02_NKG7	MYH9
2.29829e-94	0.499622	0.369	0.237	5.15071e-90	T_CD8_c02_NKG7	SUPT4H1
1.79203e-99	0.497187	0.369	0.229	4.01611e-95	T_CD8_c02_NKG7	REL
1.89325e-74	0.496227	0.347	0.237	4.24297e-70	T_CD8_c02_NKG7	RNPEPL1
2.68661e-89	0.494574	0.34	0.217	6.02096e-85	T_CD8_c02_NKG7	STAT4
2.85085e-56	0.493995	0.283	0.188	6.38905e-52	T_CD8_c02_NKG7	GBP4
4.38987e-90	0.49326	0.524	0.403	9.83813e-86	T_CD8_c02_NKG7	STK38
3.82054e-93	0.492547	0.455	0.33	8.5622e-89	T_CD8_c02_NKG7	FAM49B
9.59404e-125	0.490995	0.269	0.129	2.15012e-120	T_CD8_c02_NKG7	MAP4
6.75517e-108	0.490976	0.42	0.278	1.5139e-103	T_CD8_c02_NKG7	RAB5IF
2.65647e-100	0.490614	0.593	0.487	5.95341e-96	T_CD8_c02_NKG7	LDHA
1.48785e-88	0.490321	0.506	0.383	3.33442e-84	T_CD8_c02_NKG7	BST2
1.95363e-88	0.48966	0.583	0.475	4.37828e-84	T_CD8_c02_NKG7	CSTB
1.56455e-85	0.489058	0.385	0.261	3.50631e-81	T_CD8_c02_NKG7	PRKCB
6.74553e-157	0.487874	0.924	0.885	1.51174e-152	T_CD8_c02_NKG7	ZFP36L2
7.7547e-110	0.487761	0.576	0.456	1.73791e-105	T_CD8_c02_NKG7	NDUFB10
5.39759e-96	0.486963	0.353	0.221	1.20965e-91	T_CD8_c02_NKG7	MED15
0	0.486539	0.993	0.992	0	T_CD8_c02_NKG7	HLA-E
2.78466e-110	0.484177	0.589	0.473	6.24069e-106	T_CD8_c02_NKG7	COPE
8.48498e-97	0.483994	0.29	0.163	1.90157e-92	T_CD8_c02_NKG7	RAP2B
3.36748e-94	0.483503	0.426	0.299	7.54687e-90	T_CD8_c02_NKG7	SELENOT
1.36582e-87	0.483245	0.587	0.484	3.06094e-83	T_CD8_c02_NKG7	SMCHD1
6.87958e-126	0.482696	0.288	0.144	1.54178e-121	T_CD8_c02_NKG7	MAP4K1
7.8885e-86	0.480641	0.532	0.432	1.76789e-81	T_CD8_c02_NKG7	CTSD
9.72171e-113	0.4799	0.577	0.455	2.17873e-108	T_CD8_c02_NKG7	PSMB3
5.05916e-52	0.479613	0.847	0.893	1.13381e-47	T_CD8_c02_NKG7	IFITM2
1.39207e-76	0.479285	0.411	0.299	3.11978e-72	T_CD8_c02_NKG7	MAPRE2
1.52008e-70	0.478249	0.411	0.306	3.40665e-66	T_CD8_c02_NKG7	CAPNS1
6.02277e-99	0.476653	0.563	0.446	1.34976e-94	T_CD8_c02_NKG7	RHOG
7.34873e-109	0.476451	0.722	0.636	1.64692e-104	T_CD8_c02_NKG7	PSME2
4.99915e-100	0.47523	0.568	0.458	1.12036e-95	T_CD8_c02_NKG7	ARF5
5.47822e-88	0.475114	0.354	0.228	1.22772e-83	T_CD8_c02_NKG7	BTN3A1
4.42278e-92	0.474365	0.313	0.187	9.9119e-88	T_CD8_c02_NKG7	PIK3R5
7.22801e-95	0.473793	0.332	0.201	1.61987e-90	T_CD8_c02_NKG7	HSPB11
2.47096e-81	0.473178	0.474	0.367	5.53768e-77	T_CD8_c02_NKG7	RNF167
1.79482e-90	0.472492	0.456	0.336	4.02237e-86	T_CD8_c02_NKG7	SCAMP2
7.78613e-27	0.46845	0.589	0.624	1.74495e-22	T_CD8_c02_NKG7	COTL1
9.03006e-73	0.466786	0.397	0.287	2.02373e-68	T_CD8_c02_NKG7	ZBTB7A
3.11164e-90	0.465943	0.4	0.275	6.97349e-86	T_CD8_c02_NKG7	RAB1B
7.31409e-77	0.465844	0.459	0.346	1.63916e-72	T_CD8_c02_NKG7	BRD2
7.46311e-82	0.465647	0.302	0.182	1.67256e-77	T_CD8_c02_NKG7	APOL6
8.49902e-111	0.463414	0.801	0.749	1.90472e-106	T_CD8_c02_NKG7	KLRK1
1.29423e-86	0.462657	0.475	0.355	2.90049e-82	T_CD8_c02_NKG7	SPSB3
3.05164e-125	0.462387	0.798	0.728	6.83903e-121	T_CD8_c02_NKG7	VAMP2
9.03926e-82	0.461937	0.446	0.329	2.02579e-77	T_CD8_c02_NKG7	ORAI1
6.83487e-75	0.460169	0.497	0.391	1.53176e-70	T_CD8_c02_NKG7	EIF3A
9.67101e-76	0.45946	0.427	0.315	2.16737e-71	T_CD8_c02_NKG7	CCDC88C
2.04822e-93	0.459082	0.545	0.428	4.59026e-89	T_CD8_c02_NKG7	TERF2IP
1.0531e-80	0.458945	0.499	0.392	2.36011e-76	T_CD8_c02_NKG7	MTPN
4.50148e-94	0.458301	0.42	0.289	1.00883e-89	T_CD8_c02_NKG7	SELENOK
8.17886e-105	0.458262	0.261	0.133	1.83297e-100	T_CD8_c02_NKG7	SNX5
3.11529e-116	0.45788	0.737	0.658	6.98167e-112	T_CD8_c02_NKG7	PSMA7
3.07163e-85	0.457471	0.319	0.197	6.88383e-81	T_CD8_c02_NKG7	SEC11C
2.05681e-81	0.455918	0.407	0.286	4.60952e-77	T_CD8_c02_NKG7	CCNDBP1
2.19707e-102	0.4555	0.256	0.13	4.92386e-98	T_CD8_c02_NKG7	SELENOS
3.64203e-100	0.455431	0.66	0.561	8.16216e-96	T_CD8_c02_NKG7	TPI1
3.52387e-61	0.453177	0.373	0.275	7.89735e-57	T_CD8_c02_NKG7	SERPINB1
2.54614e-83	0.452071	0.308	0.187	5.70615e-79	T_CD8_c02_NKG7	INPP5D
3.79603e-77	0.450756	0.399	0.285	8.50728e-73	T_CD8_c02_NKG7	VASP
2.76649e-90	0.449196	0.275	0.153	6.19998e-86	T_CD8_c02_NKG7	HERPUD1
6.32802e-96	0.44908	0.744	0.683	1.41817e-91	T_CD8_c02_NKG7	GSTK1
1.30133e-82	0.449008	0.628	0.542	2.91641e-78	T_CD8_c02_NKG7	WDR1
2.70987e-47	0.448818	0.336	0.25	6.07308e-43	T_CD8_c02_NKG7	MYADM
2.31032e-85	0.448477	0.306	0.185	5.17766e-81	T_CD8_c02_NKG7	PSTPIP1
1.86194e-93	0.448188	0.684	0.606	4.1728e-89	T_CD8_c02_NKG7	COX8A
8.67141e-123	0.448172	0.819	0.757	1.94335e-118	T_CD8_c02_NKG7	RNASEK
6.84736e-84	0.446722	0.615	0.527	1.53456e-79	T_CD8_c02_NKG7	SKAP1
1.98795e-76	0.446628	0.526	0.428	4.4552e-72	T_CD8_c02_NKG7	RAC1
8.61231e-82	0.445089	0.269	0.154	1.93011e-77	T_CD8_c02_NKG7	ODC1
1.07194e-64	0.445001	0.433	0.333	2.40233e-60	T_CD8_c02_NKG7	NR3C1
1.05808e-89	0.442599	0.604	0.508	2.37126e-85	T_CD8_c02_NKG7	SEC61B
5.39011e-77	0.441487	0.321	0.205	1.20798e-72	T_CD8_c02_NKG7	PRR5
2.62262e-107	0.44065	0.837	0.794	5.87756e-103	T_CD8_c02_NKG7	RAP1B
3.66286e-79	0.4402	0.561	0.462	8.20884e-75	T_CD8_c02_NKG7	ARHGAP30
5.62411e-71	0.439941	0.371	0.263	1.26042e-66	T_CD8_c02_NKG7	DYNC1H1
4.33367e-83	0.439727	0.524	0.421	9.71219e-79	T_CD8_c02_NKG7	PRELID1
2.428e-85	0.439188	0.333	0.209	5.4414e-81	T_CD8_c02_NKG7	CNPPD1
4.31865e-71	0.43884	0.69	0.638	9.67852e-67	T_CD8_c02_NKG7	SUN2
8.6657e-89	0.437255	0.698	0.623	1.94207e-84	T_CD8_c02_NKG7	SRSF7
2.6083e-71	0.436768	0.356	0.244	5.84547e-67	T_CD8_c02_NKG7	CTSS
4.1728e-80	0.436435	0.417	0.3	9.35165e-76	T_CD8_c02_NKG7	DCTN3
4.52703e-36	0.435256	0.393	0.326	1.01455e-31	T_CD8_c02_NKG7	GBP2
5.5224e-113	0.434585	0.803	0.748	1.23763e-108	T_CD8_c02_NKG7	TRIR
5.25741e-84	0.433614	0.307	0.186	1.17824e-79	T_CD8_c02_NKG7	GPR174
1.45076e-82	0.433596	0.318	0.198	3.2513e-78	T_CD8_c02_NKG7	RECQL
2.0935e-79	0.433171	0.308	0.193	4.69174e-75	T_CD8_c02_NKG7	MAPK1
1.62368e-161	0.43291	0.956	0.943	3.63884e-157	T_CD8_c02_NKG7	CD3D
4.49881e-146	0.430845	0.861	0.817	1.00823e-141	T_CD8_c02_NKG7	CHCHD2
1.73204e-55	0.430034	0.974	0.986	3.88166e-51	T_CD8_c02_NKG7	ACTG1
2.85011e-82	0.429315	0.296	0.178	6.38738e-78	T_CD8_c02_NKG7	SH3GLB1
2.51284e-55	0.42923	0.517	0.443	5.63153e-51	T_CD8_c02_NKG7	TUBA1A
6.26486e-63	0.429065	0.414	0.313	1.40402e-58	T_CD8_c02_NKG7	EMB
1.24396e-79	0.428689	0.263	0.15	2.78784e-75	T_CD8_c02_NKG7	TRANK1
2.7703e-111	0.428412	0.756	0.691	6.20852e-107	T_CD8_c02_NKG7	ELOB
1.89547e-27	0.428236	0.437	0.38	4.24793e-23	T_CD8_c02_NKG7	TRBC1
1.04088e-95	0.428128	0.291	0.165	2.33272e-91	T_CD8_c02_NKG7	ATP6V0D1
3.14321e-71	0.428086	0.328	0.218	7.04425e-67	T_CD8_c02_NKG7	CTDSP1
1.44052e-62	0.427416	0.386	0.281	3.22835e-58	T_CD8_c02_NKG7	SIT1
9.62052e-19	0.426809	0.267	0.22	2.15606e-14	T_CD8_c02_NKG7	GBP1
5.87386e-130	0.426451	0.899	0.867	1.31639e-125	T_CD8_c02_NKG7	HMGB1
3.76745e-75	0.426279	0.677	0.62	8.44323e-71	T_CD8_c02_NKG7	PAXX
2.32458e-65	0.425198	0.528	0.444	5.20961e-61	T_CD8_c02_NKG7	PSAP
9.69245e-71	0.424891	0.456	0.354	2.17218e-66	T_CD8_c02_NKG7	PPM1G
2.64019e-75	0.424869	0.583	0.486	5.91694e-71	T_CD8_c02_NKG7	TAPBP
2.75712e-80	0.424763	0.618	0.54	6.17898e-76	T_CD8_c02_NKG7	GNG5
1.1459e-71	0.424147	0.437	0.333	2.56807e-67	T_CD8_c02_NKG7	RAB5C
4.08573e-72	0.423917	0.489	0.384	9.15653e-68	T_CD8_c02_NKG7	SYTL1
3.88247e-60	0.423462	0.439	0.345	8.70101e-56	T_CD8_c02_NKG7	CANX
1.65119e-81	0.423105	0.698	0.649	3.70049e-77	T_CD8_c02_NKG7	SELPLG
2.04749e-54	0.420447	0.378	0.285	4.58862e-50	T_CD8_c02_NKG7	PIP4K2A
2.6751e-68	0.420386	0.315	0.208	5.99516e-64	T_CD8_c02_NKG7	KCNAB2
2.17045e-72	0.420325	0.417	0.308	4.8642e-68	T_CD8_c02_NKG7	SRI
7.55982e-69	0.420122	0.694	0.645	1.69423e-64	T_CD8_c02_NKG7	ACTR3
1.86945e-79	0.419856	0.594	0.505	4.18962e-75	T_CD8_c02_NKG7	WAS
1.12389e-114	0.419777	0.813	0.753	2.51874e-110	T_CD8_c02_NKG7	COX6A1
7.64969e-158	0.419614	0.976	0.975	1.71437e-153	T_CD8_c02_NKG7	MYL12A
6.85872e-84	0.419163	0.681	0.607	1.53711e-79	T_CD8_c02_NKG7	PRR13
1.59294e-72	0.418664	0.482	0.38	3.56994e-68	T_CD8_c02_NKG7	SPCS2
4.00844e-65	0.418207	0.278	0.177	8.98331e-61	T_CD8_c02_NKG7	CISD3
8.78937e-65	0.417861	0.551	0.471	1.96978e-60	T_CD8_c02_NKG7	ARRB2
7.53993e-73	0.417237	0.45	0.34	1.68977e-68	T_CD8_c02_NKG7	UBE2L3
3.42034e-71	0.415663	0.369	0.26	7.66532e-67	T_CD8_c02_NKG7	PSMB2
7.44608e-63	0.415508	0.64	0.568	1.66874e-58	T_CD8_c02_NKG7	RESF1
3.11482e-64	0.41545	0.333	0.226	6.98063e-60	T_CD8_c02_NKG7	AC004687.1
3.82138e-73	0.41518	0.702	0.641	8.5641e-69	T_CD8_c02_NKG7	HSP90B1
0	0.414962	1	1	0	T_CD8_c02_NKG7	TMSB4X
9.82978e-69	0.414378	0.414	0.309	2.20295e-64	T_CD8_c02_NKG7	NDUFA6
1.09321e-94	0.413836	0.259	0.136	2.45e-90	T_CD8_c02_NKG7	ELOVL1
7.9836e-130	0.412367	0.906	0.876	1.7892e-125	T_CD8_c02_NKG7	RPL36AL
8.59619e-72	0.412169	0.344	0.233	1.92649e-67	T_CD8_c02_NKG7	SHKBP1
9.00199e-79	0.411787	0.487	0.38	2.01744e-74	T_CD8_c02_NKG7	PSMD8
5.93253e-82	0.410359	0.771	0.727	1.32954e-77	T_CD8_c02_NKG7	HLA-F
7.75865e-57	0.409846	0.472	0.391	1.73879e-52	T_CD8_c02_NKG7	RASAL3
4.47956e-79	0.409159	0.264	0.152	1.00391e-74	T_CD8_c02_NKG7	UBE2A
7.95332e-76	0.409053	0.624	0.545	1.78242e-71	T_CD8_c02_NKG7	CIB1
2.32085e-76	0.40877	0.254	0.146	5.20127e-72	T_CD8_c02_NKG7	G6PD
8.34167e-87	0.408303	0.703	0.638	1.86945e-82	T_CD8_c02_NKG7	KRTCAP2
2.95307e-75	0.408148	0.636	0.569	6.61812e-71	T_CD8_c02_NKG7	TRAPPC1
3.02617e-83	0.40777	0.703	0.63	6.78196e-79	T_CD8_c02_NKG7	ZAP70
5.01508e-63	0.405994	0.629	0.563	1.12393e-58	T_CD8_c02_NKG7	ACTR2
1.18857e-78	0.405902	0.576	0.47	2.6637e-74	T_CD8_c02_NKG7	EID1
3.45792e-94	0.4048	0.764	0.714	7.74955e-90	T_CD8_c02_NKG7	HCLS1
2.997e-70	0.40451	0.481	0.38	6.71658e-66	T_CD8_c02_NKG7	LMAN2
4.4293e-70	0.404395	0.504	0.409	9.9265e-66	T_CD8_c02_NKG7	OTUB1
2.43691e-58	0.404371	0.305	0.205	5.46136e-54	T_CD8_c02_NKG7	DYNLT1
1.64714e-74	0.403856	0.293	0.18	3.69142e-70	T_CD8_c02_NKG7	CYB561D2
2.37731e-70	0.403831	0.516	0.422	5.32778e-66	T_CD8_c02_NKG7	DDOST
1.90059e-75	0.402671	0.611	0.539	4.25942e-71	T_CD8_c02_NKG7	FKBP8
8.17125e-76	0.402421	0.478	0.377	1.83126e-71	T_CD8_c02_NKG7	PSMB6
1.1817e-60	0.400552	0.516	0.431	2.6483e-56	T_CD8_c02_NKG7	TNFRSF14
6.53989e-59	0.399917	0.369	0.269	1.46566e-54	T_CD8_c02_NKG7	RGS19
3.69886e-78	0.399796	0.676	0.607	8.28951e-74	T_CD8_c02_NKG7	HNRNPF
2.98504e-74	0.399152	0.417	0.303	6.68978e-70	T_CD8_c02_NKG7	ATP6V0B
4.09717e-73	0.398929	0.495	0.396	9.18216e-69	T_CD8_c02_NKG7	PPP4C
2.55001e-58	0.398307	0.556	0.479	5.71483e-54	T_CD8_c02_NKG7	SP100
3.51068e-69	0.397954	0.781	0.76	7.86779e-65	T_CD8_c02_NKG7	LIME1
1.58519e-64	0.397702	0.34	0.235	3.55257e-60	T_CD8_c02_NKG7	NCKAP1L
2.94838e-44	0.397654	0.426	0.356	6.60761e-40	T_CD8_c02_NKG7	M6PR
8.43313e-67	0.397642	0.543	0.459	1.88995e-62	T_CD8_c02_NKG7	NDUFC2
2.22319e-65	0.397173	0.322	0.216	4.98239e-61	T_CD8_c02_NKG7	TNIP1
2.32322e-129	0.397005	0.905	0.882	5.20658e-125	T_CD8_c02_NKG7	SRP14
2.02315e-61	0.396879	0.479	0.388	4.53408e-57	T_CD8_c02_NKG7	RHOF
5.65641e-62	0.396411	0.506	0.421	1.26766e-57	T_CD8_c02_NKG7	PSMA5
1.65568e-61	0.396356	0.683	0.629	3.71054e-57	T_CD8_c02_NKG7	YPEL3
3.6399e-71	0.396084	0.59	0.504	8.15739e-67	T_CD8_c02_NKG7	SRSF9
2.12589e-74	0.395963	0.257	0.148	4.76432e-70	T_CD8_c02_NKG7	B4GALT1
4.55439e-51	0.395745	0.424	0.338	1.02068e-46	T_CD8_c02_NKG7	CDC25B
4.14416e-62	0.395626	0.371	0.273	9.28748e-58	T_CD8_c02_NKG7	ADRM1
1.16611e-58	0.394854	0.526	0.448	2.61336e-54	T_CD8_c02_NKG7	PAK2
3.2866e-77	0.394789	0.656	0.585	7.36559e-73	T_CD8_c02_NKG7	SF3B2
8.00895e-63	0.393216	0.507	0.416	1.79489e-58	T_CD8_c02_NKG7	SQSTM1
9.80339e-74	0.392237	0.276	0.167	2.19704e-69	T_CD8_c02_NKG7	SURF4
1.41742e-91	0.391877	0.76	0.706	3.17659e-87	T_CD8_c02_NKG7	UBL5
7.29025e-59	0.390725	0.409	0.317	1.63382e-54	T_CD8_c02_NKG7	TMED9
2.77218e-64	0.389221	0.261	0.16	6.21274e-60	T_CD8_c02_NKG7	RAB8B
2.04518e-45	0.388102	0.261	0.175	4.58345e-41	T_CD8_c02_NKG7	IFI35
3.11312e-52	0.38804	0.336	0.245	6.97681e-48	T_CD8_c02_NKG7	SIPA1
2.211e-58	0.386909	0.347	0.248	4.95507e-54	T_CD8_c02_NKG7	DNAJB6
8.9277e-74	0.385575	0.252	0.145	2.00079e-69	T_CD8_c02_NKG7	DERL1
2.35624e-69	0.385333	0.255	0.151	5.28057e-65	T_CD8_c02_NKG7	AKIRIN2
5.37466e-61	0.385295	0.444	0.348	1.20452e-56	T_CD8_c02_NKG7	NAPA
4.58933e-60	0.385059	0.49	0.405	1.02851e-55	T_CD8_c02_NKG7	SEM1
1.31322e-61	0.384929	0.333	0.231	2.94307e-57	T_CD8_c02_NKG7	LRP10
7.04401e-61	0.384241	0.294	0.194	1.57863e-56	T_CD8_c02_NKG7	RAB4B
6.16318e-55	0.38315	0.565	0.505	1.38123e-50	T_CD8_c02_NKG7	COX5A
1.90787e-62	0.383058	0.326	0.224	4.27573e-58	T_CD8_c02_NKG7	PSMC4
6.04465e-56	0.382615	0.526	0.447	1.35467e-51	T_CD8_c02_NKG7	SNRPB
1.76444e-48	0.382219	0.346	0.259	3.95428e-44	T_CD8_c02_NKG7	NFATC3
2.04795e-53	0.381123	0.528	0.455	4.58966e-49	T_CD8_c02_NKG7	TAX1BP1
1.7813e-45	0.380152	0.353	0.268	3.99208e-41	T_CD8_c02_NKG7	BAZ1A
7.48534e-47	0.379523	0.362	0.277	1.67754e-42	T_CD8_c02_NKG7	ATF7IP
1.577e-54	0.379224	0.643	0.59	3.53421e-50	T_CD8_c02_NKG7	CLEC2D
1.49461e-45	0.378897	0.332	0.248	3.34958e-41	T_CD8_c02_NKG7	CBLB
3.57386e-55	0.37819	0.347	0.252	8.00939e-51	T_CD8_c02_NKG7	ARIH2
3.84448e-90	0.378067	0.823	0.771	8.61587e-86	T_CD8_c02_NKG7	JAK1
4.24822e-67	0.377918	0.691	0.625	9.52068e-63	T_CD8_c02_NKG7	DRAP1
7.6973e-178	0.376512	0.98	0.981	1.72504e-173	T_CD8_c02_NKG7	SERF2
9.76579e-72	0.375246	0.295	0.185	2.18861e-67	T_CD8_c02_NKG7	GET3
1.47702e-59	0.375169	0.294	0.196	3.31015e-55	T_CD8_c02_NKG7	ILK
1.30415e-52	0.375084	0.292	0.202	2.92272e-48	T_CD8_c02_NKG7	MGST3
4.41767e-90	0.374175	0.748	0.689	9.90044e-86	T_CD8_c02_NKG7	NDUFA13
4.04474e-48	0.372953	0.392	0.307	9.06466e-44	T_CD8_c02_NKG7	ARHGEF3
1.65511e-52	0.372823	0.507	0.435	3.70927e-48	T_CD8_c02_NKG7	SCAND1
8.15736e-55	0.372171	0.349	0.253	1.82815e-50	T_CD8_c02_NKG7	RER1
1.30168e-53	0.372056	0.413	0.326	2.9172e-49	T_CD8_c02_NKG7	SSNA1
2.3327e-50	0.371539	0.454	0.374	5.22781e-46	T_CD8_c02_NKG7	SEC11A
1.21003e-51	0.370341	0.306	0.214	2.7118e-47	T_CD8_c02_NKG7	CEBPB
7.21578e-40	0.370325	0.311	0.228	1.61713e-35	T_CD8_c02_NKG7	XAF1
1.24087e-48	0.369257	0.547	0.481	2.78092e-44	T_CD8_c02_NKG7	CDC42SE1
2.34487e-59	0.368641	0.341	0.239	5.25508e-55	T_CD8_c02_NKG7	CMTM3
5.15987e-56	0.367704	0.33	0.23	1.15638e-51	T_CD8_c02_NKG7	PCSK7
6.00846e-37	0.36627	0.733	0.719	1.34656e-32	T_CD8_c02_NKG7	TSC22D3
1.18101e-59	0.36586	0.489	0.401	2.64676e-55	T_CD8_c02_NKG7	PSMA6
1.37563e-61	0.365814	0.562	0.488	3.08293e-57	T_CD8_c02_NKG7	RALY
4.46216e-73	0.36484	0.792	0.765	1.00001e-68	T_CD8_c02_NKG7	CDC42
7.50387e-59	0.364577	0.264	0.163	1.68169e-54	T_CD8_c02_NKG7	CXCR3
6.5076e-59	0.364264	0.645	0.601	1.45842e-54	T_CD8_c02_NKG7	ATP5IF1
3.77736e-80	0.364172	0.805	0.783	8.46545e-76	T_CD8_c02_NKG7	CALM2
6.33146e-47	0.363308	0.401	0.318	1.41894e-42	T_CD8_c02_NKG7	PARP8
8.28508e-35	0.361327	0.461	0.403	1.85677e-30	T_CD8_c02_NKG7	EVI2B
1.41671e-48	0.360042	0.269	0.183	3.17498e-44	T_CD8_c02_NKG7	TNFRSF1A
3.85538e-37	0.35699	0.369	0.299	8.64029e-33	T_CD8_c02_NKG7	WNK1
8.74559e-29	0.356637	0.268	0.206	1.95997e-24	T_CD8_c02_NKG7	AOAH
1.78243e-33	0.355866	0.428	0.371	3.99461e-29	T_CD8_c02_NKG7	MRPS6
4.38463e-51	0.355064	0.432	0.35	9.82639e-47	T_CD8_c02_NKG7	DYNLRB1
1.44622e-96	0.35506	0.906	0.882	3.24113e-92	T_CD8_c02_NKG7	HSP90AA1
7.18643e-76	0.354949	0.748	0.711	1.61055e-71	T_CD8_c02_NKG7	COX5B
6.57263e-46	0.354863	0.399	0.315	1.47299e-41	T_CD8_c02_NKG7	MRPL41
6.35783e-51	0.354826	0.483	0.405	1.42485e-46	T_CD8_c02_NKG7	GPS2
9.88106e-41	0.354278	0.36	0.284	2.21444e-36	T_CD8_c02_NKG7	PRKAR1A
3.8961e-49	0.353984	0.304	0.214	8.73155e-45	T_CD8_c02_NKG7	TADA3
3.76439e-134	0.353403	0.998	0.994	8.43638e-130	T_CD8_c02_NKG7	MT-CO1
2.37865e-90	0.353229	0.835	0.813	5.33078e-86	T_CD8_c02_NKG7	SUMO2
1.46587e-44	0.353116	0.399	0.325	3.28517e-40	T_CD8_c02_NKG7	RPN1
1.26371e-52	0.352995	0.292	0.199	2.83209e-48	T_CD8_c02_NKG7	LAMTOR2
9.69966e-45	0.35279	0.294	0.21	2.17379e-40	T_CD8_c02_NKG7	OS9
2.34041e-53	0.348182	0.264	0.17	5.24509e-49	T_CD8_c02_NKG7	TRADD
6.40332e-50	0.346108	0.292	0.203	1.43505e-45	T_CD8_c02_NKG7	TMEM9B
1.47392e-44	0.34507	0.255	0.174	3.3032e-40	T_CD8_c02_NKG7	ACAA2
8.49189e-47	0.344741	0.375	0.29	1.90312e-42	T_CD8_c02_NKG7	CCDC12
1.40995e-31	0.344281	0.339	0.274	3.15983e-27	T_CD8_c02_NKG7	XRN1
4.08034e-41	0.344112	0.505	0.441	9.14445e-37	T_CD8_c02_NKG7	ARID4B
2.61753e-49	0.3441	0.25	0.163	5.86614e-45	T_CD8_c02_NKG7	PPP2R5A
4.06115e-47	0.343813	0.331	0.244	9.10145e-43	T_CD8_c02_NKG7	FBXO7
7.70641e-42	0.343801	0.437	0.367	1.72708e-37	T_CD8_c02_NKG7	PET100
6.64316e-39	0.342929	0.383	0.31	1.4888e-34	T_CD8_c02_NKG7	ADD1
2.72761e-46	0.342347	0.272	0.188	6.11286e-42	T_CD8_c02_NKG7	RAB8A
1.85051e-50	0.341552	0.304	0.213	4.14718e-46	T_CD8_c02_NKG7	STXBP2
7.30866e-76	0.340871	0.763	0.719	1.63794e-71	T_CD8_c02_NKG7	ATP5F1B
2.20886e-33	0.340799	0.341	0.269	4.95028e-29	T_CD8_c02_NKG7	GOLGA4
5.08058e-43	0.340081	0.374	0.297	1.13861e-38	T_CD8_c02_NKG7	CYCS
5.98094e-37	0.339807	0.285	0.212	1.34039e-32	T_CD8_c02_NKG7	LASP1
3.332e-52	0.339466	0.63	0.58	7.46735e-48	T_CD8_c02_NKG7	ATP5MF
5.4124e-50	0.338797	0.259	0.168	1.21297e-45	T_CD8_c02_NKG7	HACD4
3.26023e-39	0.338512	0.433	0.361	7.3065e-35	T_CD8_c02_NKG7	ROCK1
3.46397e-51	0.338167	0.531	0.457	7.7631e-47	T_CD8_c02_NKG7	SEC61G
1.56782e-35	0.338156	0.366	0.295	3.51365e-31	T_CD8_c02_NKG7	CORO7
4.85784e-38	0.337319	0.356	0.284	1.08869e-33	T_CD8_c02_NKG7	ABI1
6.02785e-43	0.337046	0.27	0.188	1.3509e-38	T_CD8_c02_NKG7	RIOK3
1.04947e-42	0.336985	0.501	0.437	2.35196e-38	T_CD8_c02_NKG7	FNBP1
1.55182e-37	0.33638	0.374	0.303	3.47777e-33	T_CD8_c02_NKG7	RBCK1
9.26321e-44	0.33623	0.331	0.248	2.07598e-39	T_CD8_c02_NKG7	SDF4
6.00571e-27	0.336121	0.411	0.359	1.34594e-22	T_CD8_c02_NKG7	TRAC
3.31116e-34	0.335564	0.494	0.44	7.42065e-30	T_CD8_c02_NKG7	ATRX
2.63667e-37	0.334708	0.252	0.177	5.90905e-33	T_CD8_c02_NKG7	GPR65
2.03189e-41	0.334609	0.25	0.171	4.55367e-37	T_CD8_c02_NKG7	TRAPPC10
7.25343e-52	0.334589	0.606	0.55	1.62557e-47	T_CD8_c02_NKG7	NEDD8
2.67158e-35	0.334172	0.368	0.299	5.98727e-31	T_CD8_c02_NKG7	TAOK3
4.84147e-38	0.33326	0.359	0.289	1.08502e-33	T_CD8_c02_NKG7	SDHA
1.3304e-48	0.333247	0.603	0.554	2.98157e-44	T_CD8_c02_NKG7	ATP6V0C
3.35292e-42	0.333176	0.484	0.422	7.51423e-38	T_CD8_c02_NKG7	COPS9
2.82311e-66	0.333084	0.89	0.873	6.32688e-62	T_CD8_c02_NKG7	PPDPF
5.20936e-55	0.332553	0.701	0.659	1.16747e-50	T_CD8_c02_NKG7	ALDOA
1.58886e-25	0.332024	0.523	0.497	3.5608e-21	T_CD8_c02_NKG7	S1PR4
6.87775e-24	0.331648	0.4	0.35	1.54137e-19	T_CD8_c02_NKG7	TRIM22
2.07607e-46	0.331645	0.31	0.223	4.65268e-42	T_CD8_c02_NKG7	HERPUD2
5.27916e-40	0.331092	0.463	0.401	1.18311e-35	T_CD8_c02_NKG7	PRDX1
1.01657e-35	0.330906	0.452	0.391	2.27825e-31	T_CD8_c02_NKG7	DGKZ
1.26804e-45	0.330745	0.308	0.223	2.84181e-41	T_CD8_c02_NKG7	CHMP2A
2.01009e-51	0.3307	0.608	0.557	4.50481e-47	T_CD8_c02_NKG7	CDC37
2.15143e-34	0.330585	0.271	0.201	4.82156e-30	T_CD8_c02_NKG7	VPS26B
7.30235e-36	0.330228	0.361	0.292	1.63653e-31	T_CD8_c02_NKG7	RNF126
4.87882e-34	0.32975	0.307	0.233	1.09339e-29	T_CD8_c02_NKG7	SAMD9
1.80534e-32	0.328789	0.34	0.273	4.04595e-28	T_CD8_c02_NKG7	PHF11
3.51585e-39	0.328484	0.331	0.253	7.87937e-35	T_CD8_c02_NKG7	VPS4B
4.18857e-39	0.328258	0.299	0.221	9.38701e-35	T_CD8_c02_NKG7	HPS1
5.07118e-64	0.327295	0.792	0.764	1.1365e-59	T_CD8_c02_NKG7	DAZAP2
5.39065e-24	0.327287	0.427	0.389	1.2081e-19	T_CD8_c02_NKG7	PIK3R1
1.73535e-59	0.326362	0.672	0.617	3.88909e-55	T_CD8_c02_NKG7	BRK1
2.30664e-35	0.325913	0.467	0.409	5.1694e-31	T_CD8_c02_NKG7	DNAJC8
2.87699e-47	0.325744	0.283	0.196	6.44762e-43	T_CD8_c02_NKG7	MCRIP1
3.57154e-127	0.325537	0.984	0.989	8.00417e-123	T_CD8_c02_NKG7	FTH1
1.77483e-44	0.325498	0.794	0.774	3.97756e-40	T_CD8_c02_NKG7	GIMAP4
1.0136e-35	0.325418	0.277	0.204	2.27158e-31	T_CD8_c02_NKG7	ATP2A3
1.0042e-32	0.325339	0.331	0.259	2.25051e-28	T_CD8_c02_NKG7	SLC2A3
5.41351e-37	0.325134	0.357	0.283	1.21322e-32	T_CD8_c02_NKG7	NAA38
3.85385e-35	0.324052	0.336	0.264	8.63686e-31	T_CD8_c02_NKG7	RNF125
4.87479e-45	0.323961	0.504	0.437	1.09249e-40	T_CD8_c02_NKG7	AP2M1
1.65789e-42	0.32319	0.534	0.484	3.7155e-38	T_CD8_c02_NKG7	SH3BGRL
8.94668e-46	0.322328	0.528	0.469	2.00504e-41	T_CD8_c02_NKG7	GABARAPL2
4.31993e-40	0.322272	0.27	0.192	9.68139e-36	T_CD8_c02_NKG7	ELOVL5
1.781e-42	0.322143	0.311	0.229	3.9914e-38	T_CD8_c02_NKG7	DCTN2
2.44097e-33	0.321489	0.286	0.216	5.47045e-29	T_CD8_c02_NKG7	PHPT1
1.14437e-39	0.320211	0.661	0.625	2.56464e-35	T_CD8_c02_NKG7	SRRM2
8.32289e-16	0.319873	0.417	0.386	1.86524e-11	T_CD8_c02_NKG7	ID2
4.24981e-39	0.319861	0.354	0.28	9.52426e-35	T_CD8_c02_NKG7	PIN1
6.56824e-38	0.318085	0.306	0.229	1.47201e-33	T_CD8_c02_NKG7	DNAJB14
1.32537e-142	0.31764	0.991	0.99	2.97028e-138	T_CD8_c02_NKG7	EIF1
5.24804e-36	0.317571	0.286	0.213	1.17614e-31	T_CD8_c02_NKG7	GOLPH3
8.23267e-32	0.317118	0.285	0.217	1.84502e-27	T_CD8_c02_NKG7	SRRT
1.05842e-40	0.316989	0.778	0.766	2.37203e-36	T_CD8_c02_NKG7	UCP2
8.611e-32	0.316808	0.256	0.189	1.92981e-27	T_CD8_c02_NKG7	SDF2L1
2.27925e-34	0.316228	0.282	0.211	5.10804e-30	T_CD8_c02_NKG7	TM9SF2
4.64635e-44	0.316135	0.273	0.19	1.04129e-39	T_CD8_c02_NKG7	EMC7
1.80231e-37	0.31529	0.366	0.293	4.03915e-33	T_CD8_c02_NKG7	ZNHIT1
8.76299e-37	0.315221	0.55	0.506	1.96387e-32	T_CD8_c02_NKG7	KMT2E
1.63416e-37	0.315065	0.409	0.339	3.66232e-33	T_CD8_c02_NKG7	RNF7
3.05383e-41	0.314697	0.67	0.635	6.84393e-37	T_CD8_c02_NKG7	RSRP1
1.09509e-32	0.313875	0.324	0.256	2.45421e-28	T_CD8_c02_NKG7	KIF5B
2.0757e-38	0.312993	0.295	0.216	4.65186e-34	T_CD8_c02_NKG7	COX17
3.62423e-36	0.312876	0.432	0.371	8.12226e-32	T_CD8_c02_NKG7	STUB1
3.6404e-38	0.312546	0.374	0.298	8.1585e-34	T_CD8_c02_NKG7	TMEM179B
3.99392e-36	0.312359	0.318	0.244	8.95077e-32	T_CD8_c02_NKG7	NRBP1
3.09399e-43	0.311985	0.619	0.583	6.93394e-39	T_CD8_c02_NKG7	CSNK2B
7.64356e-35	0.311844	0.477	0.417	1.713e-30	T_CD8_c02_NKG7	CD164
7.28355e-39	0.3118	0.261	0.183	1.63232e-34	T_CD8_c02_NKG7	EHD1
4.6159e-46	0.311331	0.693	0.659	1.03447e-41	T_CD8_c02_NKG7	APBB1IP
1.71229e-80	0.311047	0.965	0.977	3.83742e-76	T_CD8_c02_NKG7	CORO1A
2.82763e-37	0.310919	0.305	0.231	6.337e-33	T_CD8_c02_NKG7	BUD31
1.97847e-39	0.308944	0.481	0.422	4.43395e-35	T_CD8_c02_NKG7	ATP6V1F
1.1379e-33	0.308917	0.314	0.243	2.55015e-29	T_CD8_c02_NKG7	BCL7C
8.20932e-46	0.308643	0.589	0.537	1.83979e-41	T_CD8_c02_NKG7	WDR83OS
5.00336e-42	0.307446	0.574	0.524	1.1213e-37	T_CD8_c02_NKG7	ATP5MD
3.02007e-35	0.307195	0.417	0.349	6.76828e-31	T_CD8_c02_NKG7	RAB2A
1.49679e-36	0.30691	0.576	0.529	3.35445e-32	T_CD8_c02_NKG7	RABAC1
9.65476e-36	0.30669	0.261	0.188	2.16373e-31	T_CD8_c02_NKG7	CDK17
1.30295e-37	0.306588	0.473	0.41	2.92004e-33	T_CD8_c02_NKG7	CIAO2B
6.50843e-32	0.305893	0.33	0.263	1.4586e-27	T_CD8_c02_NKG7	HMGN4
1.11028e-31	0.305218	0.428	0.37	2.48824e-27	T_CD8_c02_NKG7	NSD3
5.7622e-33	0.304675	0.285	0.217	1.29137e-28	T_CD8_c02_NKG7	DNM2
1.14142e-27	0.304493	0.348	0.291	2.55804e-23	T_CD8_c02_NKG7	YY1
9.8593e-15	0.304005	0.54	0.532	2.20957e-10	T_CD8_c02_NKG7	SLFN5
1.46197e-51	0.303373	0.65	0.606	3.27641e-47	T_CD8_c02_NKG7	NDUFA1
2.79951e-32	0.303008	0.318	0.251	6.27399e-28	T_CD8_c02_NKG7	TMCO1
2.12401e-36	0.302581	0.287	0.213	4.76011e-32	T_CD8_c02_NKG7	SAP30BP
3.43421e-33	0.302462	0.438	0.381	7.69641e-29	T_CD8_c02_NKG7	MEAF6
9.75251e-45	0.302023	0.648	0.615	2.18564e-40	T_CD8_c02_NKG7	NDUFB2
2.91364e-48	0.30134	0.608	0.56	6.52976e-44	T_CD8_c02_NKG7	PSMB1
1.6355e-32	0.300695	0.323	0.255	3.66531e-28	T_CD8_c02_NKG7	POLR2F
3.03571e-33	0.300328	0.31	0.242	6.80332e-29	T_CD8_c02_NKG7	MYDGF
9.52769e-32	0.300189	0.358	0.298	2.13525e-27	T_CD8_c02_NKG7	TMED2
1.14433e-37	0.300129	0.652	0.62	2.56456e-33	T_CD8_c02_NKG7	HNRNPA3
4.61048e-60	0.299736	0.948	0.954	1.03325e-55	T_CD8_c02_NKG7	DDX5
5.45074e-38	0.299481	0.489	0.43	1.22157e-33	T_CD8_c02_NKG7	RBM8A
1.14641e-41	0.299277	0.266	0.184	2.56923e-37	T_CD8_c02_NKG7	C4orf48
3.48617e-27	0.298841	0.547	0.507	7.81286e-23	T_CD8_c02_NKG7	ANKRD12
4.57633e-24	0.298741	0.358	0.311	1.0256e-19	T_CD8_c02_NKG7	MAP2K2
9.29167e-48	0.297426	0.792	0.798	2.08236e-43	T_CD8_c02_NKG7	CAPZB
5.85456e-20	0.296769	0.339	0.295	1.31207e-15	T_CD8_c02_NKG7	C17orf49
1.38063e-33	0.296737	0.434	0.375	3.09413e-29	T_CD8_c02_NKG7	MED10
5.4749e-36	0.296412	0.464	0.403	1.22698e-31	T_CD8_c02_NKG7	DPP7
1.0314e-27	0.295535	0.319	0.26	2.31146e-23	T_CD8_c02_NKG7	PSMA4
1.35407e-31	0.295517	0.491	0.441	3.0346e-27	T_CD8_c02_NKG7	WASF2
3.93503e-23	0.295505	0.271	0.219	8.8188e-19	T_CD8_c02_NKG7	TMEM173
5.37996e-26	0.295164	0.317	0.26	1.2057e-21	T_CD8_c02_NKG7	SPCS3
6.3764e-32	0.294925	0.279	0.211	1.42902e-27	T_CD8_c02_NKG7	YIPF3
1.04052e-26	0.294586	0.334	0.278	2.3319e-22	T_CD8_c02_NKG7	PTBP3
2.99126e-25	0.293944	0.333	0.277	6.70371e-21	T_CD8_c02_NKG7	SMARCC2
4.87144e-24	0.293812	0.329	0.276	1.09174e-19	T_CD8_c02_NKG7	PTPRA
2.85689e-35	0.293734	0.344	0.272	6.40258e-31	T_CD8_c02_NKG7	VDAC3
1.12711e-30	0.293725	0.305	0.24	2.52597e-26	T_CD8_c02_NKG7	CLTB
8.03164e-30	0.293255	0.355	0.292	1.79997e-25	T_CD8_c02_NKG7	NUCB1
4.28288e-15	0.292714	0.527	0.526	9.59837e-11	T_CD8_c02_NKG7	DNAJB1
1.92322e-41	0.292282	0.58	0.531	4.31012e-37	T_CD8_c02_NKG7	JTB
5.21279e-24	0.291997	0.552	0.509	1.16824e-19	T_CD8_c02_NKG7	TAGAP
1.76294e-33	0.291057	0.37	0.305	3.95093e-29	T_CD8_c02_NKG7	SF3B4
1.0488e-27	0.290811	0.354	0.294	2.35047e-23	T_CD8_c02_NKG7	WSB1
8.21997e-31	0.290751	0.297	0.23	1.84218e-26	T_CD8_c02_NKG7	CALCOCO2
7.52819e-50	0.290702	0.766	0.749	1.68714e-45	T_CD8_c02_NKG7	UQCR11
2.3562e-32	0.290672	0.365	0.297	5.28049e-28	T_CD8_c02_NKG7	RNF181
1.42334e-34	0.289732	0.492	0.438	3.18984e-30	T_CD8_c02_NKG7	SNRPG
1.39043e-33	0.289633	0.262	0.191	3.11609e-29	T_CD8_c02_NKG7	ITGB1BP1
4.19949e-31	0.289435	0.522	0.483	9.41148e-27	T_CD8_c02_NKG7	BUB3
6.49586e-32	0.289417	0.329	0.263	1.45579e-27	T_CD8_c02_NKG7	PPP1R7
3.28664e-27	0.289387	0.497	0.46	7.36568e-23	T_CD8_c02_NKG7	HNRNPR
1.34273e-31	0.288822	0.337	0.27	3.00918e-27	T_CD8_c02_NKG7	GOLGA7
9.34686e-27	0.288661	0.267	0.206	2.09473e-22	T_CD8_c02_NKG7	TACC1
3.97628e-22	0.288643	0.403	0.358	8.91124e-18	T_CD8_c02_NKG7	ARHGAP9
7.44557e-25	0.287615	0.266	0.21	1.66863e-20	T_CD8_c02_NKG7	BTN3A3
1.73292e-24	0.287528	0.405	0.36	3.88366e-20	T_CD8_c02_NKG7	STAT3
4.1791e-25	0.287467	0.325	0.27	9.36579e-21	T_CD8_c02_NKG7	PTPN1
4.37324e-30	0.287433	0.256	0.19	9.80086e-26	T_CD8_c02_NKG7	ZBTB1
9.34453e-22	0.287402	0.319	0.267	2.0942e-17	T_CD8_c02_NKG7	MMP24OS
4.23277e-28	0.287377	0.281	0.218	9.48605e-24	T_CD8_c02_NKG7	ADAM10
5.15941e-27	0.286808	0.383	0.328	1.15627e-22	T_CD8_c02_NKG7	MOB1A
1.49986e-31	0.286754	0.531	0.492	3.36133e-27	T_CD8_c02_NKG7	COX7B
3.06259e-31	0.285988	0.305	0.24	6.86357e-27	T_CD8_c02_NKG7	PLEKHJ1
1.05889e-29	0.285656	0.394	0.335	2.37309e-25	T_CD8_c02_NKG7	SERINC1
2.4974e-32	0.28488	0.515	0.467	5.59693e-28	T_CD8_c02_NKG7	NCOR1
1.10592e-22	0.284503	0.334	0.283	2.47849e-18	T_CD8_c02_NKG7	GNB1
1.70967e-30	0.283404	0.343	0.279	3.83154e-26	T_CD8_c02_NKG7	PAFAH1B1
2.83391e-26	0.283351	0.454	0.412	6.35108e-22	T_CD8_c02_NKG7	GRB2
1.24558e-27	0.283222	0.328	0.271	2.79147e-23	T_CD8_c02_NKG7	UQCRC1
1.30195e-30	0.283172	0.314	0.249	2.9178e-26	T_CD8_c02_NKG7	VDAC1
2.70697e-32	0.282791	0.619	0.587	6.06658e-28	T_CD8_c02_NKG7	HP1BP3
2.09813e-29	0.282045	0.426	0.373	4.70212e-25	T_CD8_c02_NKG7	PSMD4
5.36171e-17	0.282037	0.405	0.373	1.20161e-12	T_CD8_c02_NKG7	SPTAN1
4.19594e-25	0.281801	0.432	0.39	9.40351e-21	T_CD8_c02_NKG7	PARP1
2.26199e-21	0.281757	0.266	0.214	5.06934e-17	T_CD8_c02_NKG7	BRD7
1.36096e-29	0.281725	0.261	0.197	3.05004e-25	T_CD8_c02_NKG7	TINF2
2.84122e-18	0.281453	0.432	0.4	6.36745e-14	T_CD8_c02_NKG7	KLF13
1.62662e-28	0.281365	0.33	0.268	3.64542e-24	T_CD8_c02_NKG7	CYBC1
4.66301e-96	0.2813	0.972	0.971	1.04503e-91	T_CD8_c02_NKG7	H3F3A
1.69217e-20	0.280262	0.458	0.432	3.79233e-16	T_CD8_c02_NKG7	RPS27L
4.02578e-13	0.27976	0.286	0.253	9.02218e-09	T_CD8_c02_NKG7	CORO1B
2.60055e-28	0.279097	0.389	0.333	5.8281e-24	T_CD8_c02_NKG7	MLF2
6.97361e-34	0.27857	0.62	0.582	1.56286e-29	T_CD8_c02_NKG7	SF3B1
9.63484e-25	0.27846	0.513	0.487	2.15926e-20	T_CD8_c02_NKG7	THRAP3
1.47517e-22	0.278456	0.268	0.215	3.30601e-18	T_CD8_c02_NKG7	FAM117A
1.75318e-20	0.278182	0.389	0.35	3.92906e-16	T_CD8_c02_NKG7	KPNB1
8.16371e-25	0.277685	0.301	0.245	1.82957e-20	T_CD8_c02_NKG7	COPZ1
7.75162e-28	0.277652	0.274	0.21	1.73722e-23	T_CD8_c02_NKG7	GATA3
1.50147e-24	0.277543	0.608	0.593	3.36495e-20	T_CD8_c02_NKG7	TUBA1B
5.58823e-21	0.2772	0.369	0.325	1.25238e-16	T_CD8_c02_NKG7	IRF9
3.65863e-20	0.276683	0.316	0.269	8.19937e-16	T_CD8_c02_NKG7	UHMK1
8.34002e-26	0.276626	0.328	0.273	1.86908e-21	T_CD8_c02_NKG7	MAPK1IP1L
1.0096e-24	0.276601	0.332	0.278	2.26262e-20	T_CD8_c02_NKG7	C18orf32
1.73204e-28	0.276414	0.321	0.258	3.88169e-24	T_CD8_c02_NKG7	TMEM109
4.40514e-27	0.275591	0.304	0.244	9.87235e-23	T_CD8_c02_NKG7	COPB1
5.1482e-23	0.275557	0.328	0.273	1.15376e-18	T_CD8_c02_NKG7	VPS13C
1.04977e-58	0.275547	0.828	0.809	2.35265e-54	T_CD8_c02_NKG7	GABARAP
7.685e-24	0.275355	0.438	0.398	1.72229e-19	T_CD8_c02_NKG7	RPN2
4.30078e-21	0.275212	0.313	0.262	9.63849e-17	T_CD8_c02_NKG7	KDM5A
1.19652e-19	0.275048	0.453	0.425	2.68151e-15	T_CD8_c02_NKG7	SCAF11
5.14381e-30	0.274799	0.258	0.192	1.15278e-25	T_CD8_c02_NKG7	EIF4E2
7.47501e-23	0.2742	0.271	0.215	1.67523e-18	T_CD8_c02_NKG7	FKBP11
6.66202e-29	0.273898	0.273	0.209	1.49303e-24	T_CD8_c02_NKG7	GNAI3
1.34722e-27	0.273374	0.38	0.324	3.01926e-23	T_CD8_c02_NKG7	LAMTOR5
1.57219e-41	0.273244	0.775	0.765	3.52344e-37	T_CD8_c02_NKG7	SSR4
1.00805e-28	0.273008	0.571	0.534	2.25914e-24	T_CD8_c02_NKG7	H2AFZ
2.43515e-29	0.27254	0.271	0.207	5.45742e-25	T_CD8_c02_NKG7	MPG
1.41979e-27	0.272223	0.317	0.255	3.1819e-23	T_CD8_c02_NKG7	PSMD2
7.66362e-22	0.272116	0.368	0.321	1.71749e-17	T_CD8_c02_NKG7	ITSN2
2.39436e-26	0.272062	0.438	0.39	5.366e-22	T_CD8_c02_NKG7	LPXN
6.2849e-24	0.271997	0.422	0.378	1.40851e-19	T_CD8_c02_NKG7	ENSA
1.06225e-28	0.271257	0.413	0.362	2.38061e-24	T_CD8_c02_NKG7	TALDO1
1.72972e-26	0.27119	0.432	0.381	3.87648e-22	T_CD8_c02_NKG7	EML4
5.32892e-25	0.271159	0.25	0.192	1.19426e-20	T_CD8_c02_NKG7	TMBIM1
4.39361e-33	0.271111	0.71	0.697	9.84652e-29	T_CD8_c02_NKG7	ARPC5
2.90104e-23	0.270869	0.253	0.197	6.50152e-19	T_CD8_c02_NKG7	CMTM6
3.38129e-32	0.270213	0.623	0.598	7.57781e-28	T_CD8_c02_NKG7	PARK7
7.56162e-32	0.269275	0.713	0.703	1.69464e-27	T_CD8_c02_NKG7	RBM39
5.71826e-15	0.269249	0.441	0.419	1.28152e-10	T_CD8_c02_NKG7	KMT2A
2.52162e-20	0.269192	0.357	0.315	5.65121e-16	T_CD8_c02_NKG7	SH3BP1
5.20711e-27	0.268734	0.265	0.204	1.16697e-22	T_CD8_c02_NKG7	CCDC124
6.34474e-26	0.268359	0.471	0.42	1.42192e-21	T_CD8_c02_NKG7	ADAR
3.41985e-22	0.268068	0.477	0.447	7.66422e-18	T_CD8_c02_NKG7	TMBIM4
1.68163e-26	0.26798	0.322	0.263	3.76869e-22	T_CD8_c02_NKG7	EIF6
9.79923e-29	0.267419	0.282	0.217	2.19611e-24	T_CD8_c02_NKG7	YPEL5
5.46717e-21	0.26681	0.334	0.287	1.22525e-16	T_CD8_c02_NKG7	MVP
1.1229e-22	0.266303	0.328	0.277	2.51653e-18	T_CD8_c02_NKG7	RALBP1
1.62357e-17	0.265527	0.333	0.292	3.63859e-13	T_CD8_c02_NKG7	GRK2
2.80617e-23	0.265451	0.29	0.238	6.2889e-19	T_CD8_c02_NKG7	LRPAP1
1.09032e-35	0.265417	0.9	0.901	2.44351e-31	T_CD8_c02_NKG7	KLF2
6.2113e-21	0.264641	0.334	0.284	1.39201e-16	T_CD8_c02_NKG7	HNRNPUL2
1.0216e-16	0.264361	0.368	0.335	2.2895e-12	T_CD8_c02_NKG7	LAMP1
1.61756e-23	0.263986	0.541	0.516	3.62512e-19	T_CD8_c02_NKG7	SRSF2
1.03553e-18	0.263919	0.45	0.42	2.32073e-14	T_CD8_c02_NKG7	DDX46
3.22733e-34	0.263844	0.71	0.692	7.23277e-30	T_CD8_c02_NKG7	TBC1D10C
7.31718e-21	0.263791	0.542	0.522	1.63985e-16	T_CD8_c02_NKG7	ZYX
3.00912e-25	0.263505	0.298	0.239	6.74374e-21	T_CD8_c02_NKG7	PSMD9
3.27294e-39	0.263406	0.706	0.683	7.33499e-35	T_CD8_c02_NKG7	ATP6V0E1
2.08475e-22	0.263156	0.38	0.335	4.67214e-18	T_CD8_c02_NKG7	MRPL54
9.46579e-23	0.262877	0.386	0.339	2.12138e-18	T_CD8_c02_NKG7	PKN1
9.95434e-26	0.262462	0.253	0.193	2.23087e-21	T_CD8_c02_NKG7	PSENEN
1.92549e-24	0.262071	0.355	0.304	4.31522e-20	T_CD8_c02_NKG7	TMEM160
1.62993e-17	0.26101	0.521	0.505	3.65283e-13	T_CD8_c02_NKG7	MCL1
2.08726e-22	0.260965	0.408	0.363	4.67775e-18	T_CD8_c02_NKG7	RAB11B
1.15643e-23	0.260101	0.303	0.247	2.59167e-19	T_CD8_c02_NKG7	SSR3
4.84264e-19	0.259534	0.315	0.268	1.08528e-14	T_CD8_c02_NKG7	NUB1
2.98444e-27	0.259422	0.264	0.202	6.68843e-23	T_CD8_c02_NKG7	COPB2
3.27238e-16	0.258726	0.311	0.271	7.33372e-12	T_CD8_c02_NKG7	DIP2A
7.16138e-22	0.258529	0.341	0.294	1.60494e-17	T_CD8_c02_NKG7	COPS6
2.13045e-23	0.258178	0.509	0.48	4.77456e-19	T_CD8_c02_NKG7	SIGIRR
8.16121e-23	0.257763	0.268	0.215	1.82901e-18	T_CD8_c02_NKG7	ATP6AP1
7.03128e-26	0.25767	0.523	0.492	1.57578e-21	T_CD8_c02_NKG7	SF3B5
3.88542e-17	0.257376	0.288	0.246	8.70762e-13	T_CD8_c02_NKG7	ACADVL
2.13852e-28	0.256759	0.532	0.496	4.79263e-24	T_CD8_c02_NKG7	BCAP31
2.4238e-23	0.256184	0.458	0.422	5.43198e-19	T_CD8_c02_NKG7	ECH1
1.2096e-23	0.255958	0.527	0.495	2.71084e-19	T_CD8_c02_NKG7	CYTH1
1.69169e-22	0.255908	0.403	0.352	3.79125e-18	T_CD8_c02_NKG7	PRPF40A
1.14294e-16	0.25569	0.273	0.232	2.56143e-12	T_CD8_c02_NKG7	ADSS
1.03765e-28	0.255667	0.627	0.604	2.32547e-24	T_CD8_c02_NKG7	TMEM258
8.30507e-17	0.255461	0.297	0.254	1.86125e-12	T_CD8_c02_NKG7	RTF1
2.59488e-24	0.255035	0.534	0.511	5.81538e-20	T_CD8_c02_NKG7	VPS28
1.17467e-24	0.254943	0.256	0.2	2.63256e-20	T_CD8_c02_NKG7	GPS1
6.34483e-23	0.254861	0.487	0.452	1.42194e-18	T_CD8_c02_NKG7	SNX6
1.2153e-25	0.25382	0.57	0.556	2.7236e-21	T_CD8_c02_NKG7	VAMP8
1.23339e-20	0.253812	0.516	0.491	2.76415e-16	T_CD8_c02_NKG7	CELF2
4.4249e-20	0.253788	0.394	0.353	9.91663e-16	T_CD8_c02_NKG7	SRSF4
2.85153e-26	0.252429	0.482	0.439	6.39056e-22	T_CD8_c02_NKG7	RBX1
7.4356e-19	0.252421	0.425	0.392	1.66639e-14	T_CD8_c02_NKG7	ACAP2
3.6465e-31	0.251841	0.738	0.728	8.17217e-27	T_CD8_c02_NKG7	LAT
3.95544e-23	0.251403	0.267	0.212	8.86453e-19	T_CD8_c02_NKG7	PSMC3
1.3893e-24	0.251385	0.475	0.438	3.11356e-20	T_CD8_c02_NKG7	TSC22D4
8.6405e-21	0.2513	0.276	0.223	1.93642e-16	T_CD8_c02_NKG7	PTRHD1
3.38682e-19	0.251254	0.308	0.261	7.59021e-15	T_CD8_c02_NKG7	PDLIM2
9.06113e-17	0.25091	0.272	0.232	2.03069e-12	T_CD8_c02_NKG7	CYTH4
7.81708e-21	0.250731	0.325	0.276	1.75189e-16	T_CD8_c02_NKG7	CYC1
2.24775e-22	0.250624	0.573	0.555	5.03744e-18	T_CD8_c02_NKG7	PKM
2.1256e-19	0.250457	0.381	0.343	4.76368e-15	T_CD8_c02_NKG7	CLTA
1.70939e-32	0.250264	0.723	0.708	3.83092e-28	T_CD8_c02_NKG7	STK4
2.4283e-16	0.250002	0.391	0.361	5.44206e-12	T_CD8_c02_NKG7	SNRPA
0	1.63224	0.311	0.037	0	T_CD8_c03_ZNF683	ZNF683
0	1.47696	0.336	0.047	0	T_CD8_c03_ZNF683	KLRC2
0	1.36367	0.38	0.083	0	T_CD8_c03_ZNF683	GZMK
0	1.27104	0.394	0.062	0	T_CD8_c03_ZNF683	NCR3
9.52578e-273	1.2703	0.503	0.207	2.13482e-268	T_CD8_c03_ZNF683	DUSP2
3.32434e-126	1.20025	0.379	0.193	7.45019e-122	T_CD8_c03_ZNF683	FOS
0	1.1936	0.306	0.008	0	T_CD8_c03_ZNF683	RTKN2
0	1.16727	0.51	0.141	0	T_CD8_c03_ZNF683	CXCR3
1.19937e-188	1.10573	0.575	0.329	2.68791e-184	T_CD8_c03_ZNF683	DUSP1
0	1.02713	0.478	0.174	0	T_CD8_c03_ZNF683	LYAR
6.04999e-115	1.00567	0.827	0.763	1.35586e-110	T_CD8_c03_ZNF683	JUNB
1.68315e-254	0.999	0.647	0.355	3.7721e-250	T_CD8_c03_ZNF683	PPP2R5C
0	0.900023	0.315	0.059	0	T_CD8_c03_ZNF683	TRGC2
2.00298e-303	0.896343	0.761	0.424	4.48887e-299	T_CD8_c03_ZNF683	CLIC1
1.81356e-81	0.872921	0.378	0.228	4.06436e-77	T_CD8_c03_ZNF683	IFITM3
3.54511e-215	0.858968	0.949	0.846	7.94495e-211	T_CD8_c03_ZNF683	LTB
0	0.857749	0.276	0.042	0	T_CD8_c03_ZNF683	IFNG-AS1
0	0.857331	0.278	0.055	0	T_CD8_c03_ZNF683	KLRC3
2.89073e-262	0.818475	0.357	0.112	6.47843e-258	T_CD8_c03_ZNF683	IKZF2
1.78699e-233	0.802978	0.484	0.21	4.00482e-229	T_CD8_c03_ZNF683	CLDND1
2.7034e-194	0.786264	0.937	0.885	6.05858e-190	T_CD8_c03_ZNF683	ZFP36L2
6.20635e-165	0.777567	0.364	0.154	1.3909e-160	T_CD8_c03_ZNF683	TRG-AS1
5.16431e-161	0.757293	0.629	0.409	1.15737e-156	T_CD8_c03_ZNF683	EZR
7.7371e-201	0.754464	0.317	0.099	1.73396e-196	T_CD8_c03_ZNF683	KLRD1
1.38253e-189	0.71479	0.344	0.128	3.09838e-185	T_CD8_c03_ZNF683	ARID5B
2.02108e-157	0.698365	0.407	0.187	4.52943e-153	T_CD8_c03_ZNF683	MATK
6.62779e-153	0.697127	0.941	0.977	1.48535e-148	T_CD8_c03_ZNF683	IL32
2.03293e-194	0.695268	0.362	0.13	4.55599e-190	T_CD8_c03_ZNF683	KLRG1
1.04841e-149	0.695239	0.861	0.742	2.34959e-145	T_CD8_c03_ZNF683	TAGLN2
3.2713e-120	0.665082	0.918	0.883	7.33132e-116	T_CD8_c03_ZNF683	IFITM2
6.7971e-159	0.663299	0.319	0.127	1.5233e-154	T_CD8_c03_ZNF683	MAP3K1
1.33682e-78	0.658146	0.635	0.507	2.99595e-74	T_CD8_c03_ZNF683	PLAC8
2.92593e-93	0.641801	0.817	0.746	6.5573e-89	T_CD8_c03_ZNF683	S100A10
2.34041e-67	0.637412	0.672	0.589	5.2451e-63	T_CD8_c03_ZNF683	CTSW
1.87647e-120	0.637412	0.603	0.404	4.20535e-116	T_CD8_c03_ZNF683	MBP
3.65145e-168	0.634374	0.489	0.226	8.18326e-164	T_CD8_c03_ZNF683	AHNAK
6.30682e-118	0.632828	0.472	0.263	1.41342e-113	T_CD8_c03_ZNF683	S100A11
1.24988e-140	0.629058	0.585	0.35	2.80112e-136	T_CD8_c03_ZNF683	KLF6
3.45251e-216	0.624106	0.832	0.58	7.73741e-212	T_CD8_c03_ZNF683	CD99
3.63161e-51	0.621773	0.642	0.545	8.1388e-47	T_CD8_c03_ZNF683	CRIP1
1.00662e-119	0.618572	0.694	0.5	2.25594e-115	T_CD8_c03_ZNF683	IER2
2.86611e-168	0.610545	0.746	0.522	6.42324e-164	T_CD8_c03_ZNF683	S100A4
4.43307e-254	0.60836	0.555	0.2	9.93495e-250	T_CD8_c03_ZNF683	CCL5
1.19333e-103	0.601342	0.928	0.908	2.67436e-99	T_CD8_c03_ZNF683	CD7
8.15489e-69	0.587894	0.566	0.411	1.82759e-64	T_CD8_c03_ZNF683	IRF1
2.31823e-117	0.564138	0.986	0.985	5.19539e-113	T_CD8_c03_ZNF683	IFITM1
2.40165e-85	0.558867	0.539	0.379	5.38234e-81	T_CD8_c03_ZNF683	PIK3R1
1.46656e-67	0.554797	0.251	0.13	3.28671e-63	T_CD8_c03_ZNF683	IL2RB
7.2748e-116	0.542089	0.262	0.109	1.63036e-111	T_CD8_c03_ZNF683	GCSAM
5.60656e-73	0.534389	0.721	0.596	1.25649e-68	T_CD8_c03_ZNF683	ISG20
2.7295e-88	0.533355	0.337	0.181	6.11707e-84	T_CD8_c03_ZNF683	C4orf48
7.29268e-05	0.523629	0.348	0.326	1	T_CD8_c03_ZNF683	ISG15
0.00344218	0.519995	0.298	0.287	1	T_CD8_c03_ZNF683	IFI6
4.59005e-127	0.519923	0.923	0.874	1.02868e-122	T_CD8_c03_ZNF683	HCST
1.19243e-68	0.51984	0.468	0.325	2.67236e-64	T_CD8_c03_ZNF683	TPST2
1.72004e-62	0.519704	0.445	0.308	3.85479e-58	T_CD8_c03_ZNF683	XBP1
1.41296e-75	0.516295	0.618	0.484	3.16658e-71	T_CD8_c03_ZNF683	ELF1
2.06775e-91	0.512223	0.371	0.2	4.63404e-87	T_CD8_c03_ZNF683	DOK2
2.26115e-41	0.495629	0.305	0.2	5.06745e-37	T_CD8_c03_ZNF683	DDIT4
3.05912e-53	0.49079	0.514	0.388	6.8558e-49	T_CD8_c03_ZNF683	CD69
7.2347e-128	0.484105	0.968	0.936	1.62137e-123	T_CD8_c03_ZNF683	H3F3B
6.28474e-50	0.482966	0.27	0.163	1.40847e-45	T_CD8_c03_ZNF683	CTSA
1.65945e-56	0.481261	0.596	0.499	3.71899e-52	T_CD8_c03_ZNF683	ARHGAP15
1.1009e-95	0.477225	0.803	0.68	2.46722e-91	T_CD8_c03_ZNF683	ITGB2
5.48897e-35	0.468166	0.488	0.393	1.23013e-30	T_CD8_c03_ZNF683	BST2
2.60191e-57	0.465115	0.728	0.641	5.83113e-53	T_CD8_c03_ZNF683	PSME2
1.02623e-102	0.46278	0.732	0.565	2.29988e-98	T_CD8_c03_ZNF683	SLC9A3R1
2.88903e-65	0.462475	0.301	0.172	6.47461e-61	T_CD8_c03_ZNF683	TRADD
5.10782e-30	0.455549	0.541	0.452	1.14471e-25	T_CD8_c03_ZNF683	JUN
1.6692e-60	0.451039	0.418	0.264	3.74085e-56	T_CD8_c03_ZNF683	ANXA1
7.28139e-56	0.446957	0.514	0.388	1.63183e-51	T_CD8_c03_ZNF683	PITPNC1
4.41318e-115	0.437264	0.977	0.976	9.89039e-111	T_CD8_c03_ZNF683	CD52
1.29457e-42	0.431975	0.333	0.223	2.90126e-38	T_CD8_c03_ZNF683	SH2D1A
4.28782e-40	0.425309	0.359	0.253	9.60944e-36	T_CD8_c03_ZNF683	MYADM
2.42161e-48	0.416158	0.674	0.575	5.42706e-44	T_CD8_c03_ZNF683	ARL4C
1.29672e-46	0.415078	0.634	0.54	2.90609e-42	T_CD8_c03_ZNF683	TGFB1
6.69747e-57	0.409844	0.334	0.206	1.50097e-52	T_CD8_c03_ZNF683	RASSF1
2.48923e-77	0.408871	0.911	0.88	5.5786e-73	T_CD8_c03_ZNF683	FXYD5
2.8575e-55	0.404062	0.401	0.27	6.40395e-51	T_CD8_c03_ZNF683	PPP3CC
1.47546e-49	0.404034	0.45	0.319	3.30665e-45	T_CD8_c03_ZNF683	CAST
3.95514e-49	0.402843	0.426	0.301	8.86385e-45	T_CD8_c03_ZNF683	STT3B
7.53833e-65	0.390726	0.829	0.774	1.68942e-60	T_CD8_c03_ZNF683	JAK1
1.31847e-61	0.389759	0.251	0.131	2.95482e-57	T_CD8_c03_ZNF683	SH3BP5
6.34772e-33	0.38897	0.679	0.622	1.42259e-28	T_CD8_c03_ZNF683	ZFP36
2.00214e-45	0.387964	0.683	0.595	4.487e-41	T_CD8_c03_ZNF683	ANXA6
2.21358e-38	0.385621	0.463	0.357	4.96085e-34	T_CD8_c03_ZNF683	TRAC
3.72944e-50	0.385135	0.387	0.258	8.35806e-46	T_CD8_c03_ZNF683	CFLAR
3.67366e-42	0.381153	0.428	0.311	8.23304e-38	T_CD8_c03_ZNF683	IL10RA
1.34018e-31	0.380482	0.604	0.525	3.00347e-27	T_CD8_c03_ZNF683	SLFN5
2.72184e-25	0.378667	0.658	0.638	6.09991e-21	T_CD8_c03_ZNF683	JUND
3.87008e-44	0.377348	0.274	0.17	8.67324e-40	T_CD8_c03_ZNF683	TRAF5
1.34147e-42	0.376078	0.679	0.59	3.00637e-38	T_CD8_c03_ZNF683	GTF3A
5.81102e-47	0.37566	0.32	0.202	1.30231e-42	T_CD8_c03_ZNF683	RAB37
5.53016e-42	0.374521	0.352	0.24	1.23936e-37	T_CD8_c03_ZNF683	REL
1.8599e-48	0.372281	0.665	0.562	4.16823e-44	T_CD8_c03_ZNF683	RCSD1
1.33714e-40	0.37052	0.569	0.469	2.99666e-36	T_CD8_c03_ZNF683	PRKCH
6.49512e-46	0.370213	0.25	0.145	1.45562e-41	T_CD8_c03_ZNF683	ARAP2
7.48211e-42	0.367519	0.339	0.231	1.67682e-37	T_CD8_c03_ZNF683	TNKS2
5.65357e-90	0.366277	0.989	0.99	1.26702e-85	T_CD8_c03_ZNF683	TXNIP
3.64096e-42	0.366221	0.737	0.666	8.15976e-38	T_CD8_c03_ZNF683	NUCB2
1.10985e-48	0.365718	0.693	0.605	2.48727e-44	T_CD8_c03_ZNF683	GUK1
7.97245e-37	0.362911	0.403	0.297	1.7867e-32	T_CD8_c03_ZNF683	CKLF
2.17749e-44	0.361535	0.367	0.25	4.87998e-40	T_CD8_c03_ZNF683	ARHGAP25
2.51203e-46	0.361031	0.306	0.193	5.62971e-42	T_CD8_c03_ZNF683	ELOVL5
1.72158e-35	0.360435	0.421	0.319	3.85824e-31	T_CD8_c03_ZNF683	UTRN
2.8544e-37	0.35639	0.298	0.196	6.39699e-33	T_CD8_c03_ZNF683	CD63
4.30012e-38	0.356251	0.287	0.189	9.637e-34	T_CD8_c03_ZNF683	ODF2L
8.22859e-50	0.355877	0.324	0.2	1.84411e-45	T_CD8_c03_ZNF683	OPTN
1.64018e-85	0.355163	0.963	0.937	3.67581e-81	T_CD8_c03_ZNF683	MYL6
1.5251e-19	0.355157	0.304	0.234	3.41789e-15	T_CD8_c03_ZNF683	XAF1
8.96812e-26	0.353545	0.489	0.407	2.00984e-21	T_CD8_c03_ZNF683	UBE2L6
2.15315e-60	0.352816	0.89	0.856	4.82543e-56	T_CD8_c03_ZNF683	PSME1
6.63761e-39	0.352718	0.271	0.172	1.48755e-34	T_CD8_c03_ZNF683	HACD4
2.4604e-27	0.348518	0.555	0.488	5.514e-23	T_CD8_c03_ZNF683	PTPN6
1.22657e-25	0.344955	0.721	0.668	2.74887e-21	T_CD8_c03_ZNF683	LY6E
5.83626e-32	0.343716	0.413	0.321	1.30796e-27	T_CD8_c03_ZNF683	PARP8
1.84993e-31	0.343534	0.564	0.483	4.14589e-27	T_CD8_c03_ZNF683	SP100
1.01819e-34	0.343076	0.347	0.25	2.28187e-30	T_CD8_c03_ZNF683	NIN
1.20138e-32	0.342085	0.389	0.291	2.69242e-28	T_CD8_c03_ZNF683	MACF1
1.43189e-40	0.341697	0.262	0.164	3.209e-36	T_CD8_c03_ZNF683	NINJ1
1.24519e-49	0.341445	0.896	0.823	2.79059e-45	T_CD8_c03_ZNF683	TCF7
9.33846e-27	0.339592	0.295	0.212	2.09284e-22	T_CD8_c03_ZNF683	GATA3
1.33278e-27	0.339357	0.386	0.305	2.98689e-23	T_CD8_c03_ZNF683	ADSL
2.24745e-34	0.338184	0.62	0.545	5.03676e-30	T_CD8_c03_ZNF683	EPB41
1.43054e-42	0.338029	0.653	0.576	3.20598e-38	T_CD8_c03_ZNF683	ARF1
3.91444e-07	0.337403	0.409	0.377	0.00877266	T_CD8_c03_ZNF683	STAT1
7.52122e-24	0.334202	0.675	0.628	1.68558e-19	T_CD8_c03_ZNF683	HSPB1
2.37254e-39	0.331372	0.269	0.171	5.3171e-35	T_CD8_c03_ZNF683	DEGS1
4.37598e-28	0.330609	0.499	0.422	9.80701e-24	T_CD8_c03_ZNF683	SQSTM1
5.2437e-33	0.329923	0.606	0.519	1.17517e-28	T_CD8_c03_ZNF683	WIPF1
7.03003e-37	0.329572	0.467	0.362	1.5755e-32	T_CD8_c03_ZNF683	IQGAP1
6.8181e-11	0.328831	0.432	0.384	1.528e-06	T_CD8_c03_ZNF683	TRBC1
7.92823e-284	0.328647	1	1	1.7768e-279	T_CD8_c03_ZNF683	B2M
1.55005e-15	0.328333	0.352	0.295	3.47382e-11	T_CD8_c03_ZNF683	TNFAIP3
2.57606e-48	0.328321	0.864	0.837	5.77321e-44	T_CD8_c03_ZNF683	UBB
1.4217e-31	0.32606	0.303	0.206	3.18616e-27	T_CD8_c03_ZNF683	GBP5
2.6843e-45	0.324727	0.834	0.794	6.01579e-41	T_CD8_c03_ZNF683	RIPOR2
4.20711e-140	0.324452	0.998	0.996	9.42855e-136	T_CD8_c03_ZNF683	PFN1
3.99432e-22	0.322477	0.374	0.293	8.95167e-18	T_CD8_c03_ZNF683	HIST1H1E
3.30459e-56	0.32232	0.842	0.795	7.40591e-52	T_CD8_c03_ZNF683	RHOA
2.47178e-58	0.322272	0.864	0.807	5.53951e-54	T_CD8_c03_ZNF683	EMP3
3.96481e-21	0.316314	0.401	0.33	8.88553e-17	T_CD8_c03_ZNF683	SCML4
1.53138e-54	0.316028	0.88	0.842	3.43198e-50	T_CD8_c03_ZNF683	YWHAZ
3.11245e-229	0.314445	1	1	6.97531e-225	T_CD8_c03_ZNF683	TMSB4X
1.63999e-28	0.313625	0.283	0.198	3.67539e-24	T_CD8_c03_ZNF683	ITGB2-AS1
1.6991e-30	0.311716	0.571	0.493	3.80784e-26	T_CD8_c03_ZNF683	TAPBP
3.99994e-48	0.31163	0.601	0.469	8.96427e-44	T_CD8_c03_ZNF683	SRGN
1.85963e-25	0.311529	0.266	0.189	4.16762e-21	T_CD8_c03_ZNF683	LAIR1
4.47668e-38	0.31145	0.761	0.696	1.00327e-33	T_CD8_c03_ZNF683	PSMB9
1.92316e-26	0.310953	0.693	0.645	4.30999e-22	T_CD8_c03_ZNF683	HSP90B1
6.03397e-25	0.310528	0.286	0.206	1.35227e-20	T_CD8_c03_ZNF683	GADD45B
1.00728e-51	0.309392	0.89	0.855	2.25742e-47	T_CD8_c03_ZNF683	IL2RG
6.56063e-26	0.30668	0.297	0.216	1.4703e-21	T_CD8_c03_ZNF683	PLCL2
2.73395e-35	0.306478	0.762	0.706	6.12705e-31	T_CD8_c03_ZNF683	SEPTIN7
4.50143e-24	0.305663	0.637	0.577	1.00881e-19	T_CD8_c03_ZNF683	SAMHD1
5.55854e-26	0.303246	0.436	0.353	1.24572e-21	T_CD8_c03_ZNF683	SAT1
1.65523e-35	0.303168	0.736	0.687	3.70953e-31	T_CD8_c03_ZNF683	GSTK1
2.69884e-21	0.302328	0.38	0.31	6.04838e-17	T_CD8_c03_ZNF683	ANTKMT
4.09548e-25	0.301828	0.461	0.381	9.17839e-21	T_CD8_c03_ZNF683	EML4
8.94266e-18	0.301381	0.484	0.429	2.00414e-13	T_CD8_c03_ZNF683	ITM2A
1.85629e-24	0.300341	0.276	0.201	4.16012e-20	T_CD8_c03_ZNF683	LINC02273
1.15345e-43	0.300029	0.839	0.797	2.585e-39	T_CD8_c03_ZNF683	TPM3
6.37255e-27	0.298634	0.407	0.32	1.42815e-22	T_CD8_c03_ZNF683	DHRS7
1.10108e-29	0.297792	0.813	0.773	2.46764e-25	T_CD8_c03_ZNF683	GIMAP4
7.51879e-20	0.29235	0.263	0.193	1.68504e-15	T_CD8_c03_ZNF683	IRF7
2.90392e-21	0.290506	0.453	0.385	6.50798e-17	T_CD8_c03_ZNF683	SYNRG
6.09029e-24	0.289786	0.623	0.571	1.36489e-19	T_CD8_c03_ZNF683	TPI1
1.33562e-13	0.288367	0.717	0.722	2.99326e-09	T_CD8_c03_ZNF683	TSC22D3
1.93186e-20	0.285602	0.394	0.321	4.32949e-16	T_CD8_c03_ZNF683	EMB
9.78547e-21	0.284127	0.457	0.39	2.19302e-16	T_CD8_c03_ZNF683	PARP1
5.5744e-72	0.283309	0.911	0.863	1.24928e-67	T_CD8_c03_ZNF683	CYBA
6.69706e-26	0.28319	0.278	0.194	1.50088e-21	T_CD8_c03_ZNF683	CDC42EP3
1.26991e-64	0.28301	0.933	0.888	2.84599e-60	T_CD8_c03_ZNF683	GAPDH
8.76735e-20	0.280165	0.38	0.309	1.96485e-15	T_CD8_c03_ZNF683	MAPRE2
6.47921e-47	0.280116	0.91	0.881	1.45206e-42	T_CD8_c03_ZNF683	MIF
5.89962e-18	0.278623	0.334	0.263	1.32216e-13	T_CD8_c03_ZNF683	SLC2A3
1.83962e-22	0.278501	0.648	0.585	4.12277e-18	T_CD8_c03_ZNF683	RNF213
8.19211e-72	0.278333	1	1	1.83593e-67	T_CD8_c03_ZNF683	ACTB
7.18961e-24	0.276802	0.254	0.179	1.61126e-19	T_CD8_c03_ZNF683	KCNA3
2.96504e-25	0.27645	0.558	0.478	6.64496e-21	T_CD8_c03_ZNF683	EID1
5.94463e-24	0.275769	0.626	0.566	1.33225e-19	T_CD8_c03_ZNF683	PSMB10
1.24866e-16	0.27535	0.525	0.469	2.79837e-12	T_CD8_c03_ZNF683	TPR
1.18913e-41	0.274249	0.898	0.866	2.66495e-37	T_CD8_c03_ZNF683	ARPC3
3.95724e-24	0.274133	0.361	0.276	8.86858e-20	T_CD8_c03_ZNF683	RGS19
3.84107e-21	0.273628	0.472	0.402	8.60823e-17	T_CD8_c03_ZNF683	DYNLL1
1.30967e-26	0.273348	0.306	0.22	2.93511e-22	T_CD8_c03_ZNF683	TLE4
2.0132e-10	0.273027	0.31	0.269	4.51178e-06	T_CD8_c03_ZNF683	RPIA
3.34458e-21	0.272904	0.733	0.689	7.49553e-17	T_CD8_c03_ZNF683	MYH9
5.01382e-20	0.272882	0.452	0.377	1.12365e-15	T_CD8_c03_ZNF683	BTG2
1.51577e-19	0.27269	0.271	0.203	3.39698e-15	T_CD8_c03_ZNF683	TCF12
4.71193e-20	0.271805	0.279	0.209	1.05599e-15	T_CD8_c03_ZNF683	AOAH
7.78215e-31	0.27151	0.789	0.726	1.74406e-26	T_CD8_c03_ZNF683	CD27
2.25179e-17	0.27136	0.412	0.348	5.04648e-13	T_CD8_c03_ZNF683	GRK6
7.71102e-25	0.271101	0.535	0.461	1.72812e-20	T_CD8_c03_ZNF683	PPP1R18
3.47674e-24	0.269943	0.611	0.551	7.79172e-20	T_CD8_c03_ZNF683	LRRFIP1
3.02955e-25	0.2698	0.292	0.212	6.78951e-21	T_CD8_c03_ZNF683	FLOT1
9.56409e-22	0.267865	0.356	0.275	2.14341e-17	T_CD8_c03_ZNF683	ARPC5L
1.82764e-25	0.26776	0.673	0.614	4.09592e-21	T_CD8_c03_ZNF683	NDUFB2
4.53458e-40	0.267412	0.889	0.857	1.01624e-35	T_CD8_c03_ZNF683	YWHAB
6.20512e-21	0.267254	0.435	0.357	1.39063e-16	T_CD8_c03_ZNF683	PPP1R12A
4.65853e-22	0.267197	0.449	0.369	1.04402e-17	T_CD8_c03_ZNF683	DOCK8
1.05483e-16	0.266724	0.297	0.233	2.36399e-12	T_CD8_c03_ZNF683	ESYT2
1.4938e-18	0.265943	0.387	0.318	3.34776e-14	T_CD8_c03_ZNF683	P2RY8
6.03155e-35	0.26527	0.814	0.783	1.35173e-30	T_CD8_c03_ZNF683	CALM2
1.37888e-19	0.264381	0.451	0.389	3.09021e-15	T_CD8_c03_ZNF683	ICAM2
8.77619e-22	0.261727	0.304	0.226	1.96683e-17	T_CD8_c03_ZNF683	TXN
9.67389e-20	0.261348	0.433	0.363	2.16802e-15	T_CD8_c03_ZNF683	PPM1G
4.35351e-24	0.261225	0.514	0.437	9.75664e-20	T_CD8_c03_ZNF683	ARHGDIA
9.17539e-21	0.260961	0.37	0.295	2.0563e-16	T_CD8_c03_ZNF683	VASP
8.40426e-16	0.259684	0.401	0.34	1.88348e-11	T_CD8_c03_ZNF683	RTN4
4.75135e-21	0.258959	0.374	0.295	1.06483e-16	T_CD8_c03_ZNF683	SAMD3
2.9277e-16	0.257489	0.377	0.315	6.56128e-12	T_CD8_c03_ZNF683	ADD1
2.98327e-21	0.255812	0.436	0.358	6.6858e-17	T_CD8_c03_ZNF683	TLN1
2.21111e-17	0.255772	0.314	0.248	4.95531e-13	T_CD8_c03_ZNF683	CMTM3
6.50392e-103	0.255598	0.998	1	1.45759e-98	T_CD8_c03_ZNF683	HLA-B
9.04675e-28	0.255109	0.891	0.869	2.02747e-23	T_CD8_c03_ZNF683	HMGB1
9.96682e-47	0.254347	0.98	0.974	2.23367e-42	T_CD8_c03_ZNF683	MYL12A
1.01771e-17	0.254026	0.321	0.255	2.28078e-13	T_CD8_c03_ZNF683	CBLB
1.03628e-20	0.25361	0.614	0.555	2.3224e-16	T_CD8_c03_ZNF683	ATP6V0C
1.29535e-51	0.253601	0.97	0.96	2.90302e-47	T_CD8_c03_ZNF683	PTPRCAP
4.62074e-45	0.252649	0.934	0.918	1.03555e-40	T_CD8_c03_ZNF683	OAZ1
1.34513e-16	0.251181	0.475	0.421	3.01458e-12	T_CD8_c03_ZNF683	CD164
4.89658e-14	0.250815	0.28	0.224	1.09737e-09	T_CD8_c03_ZNF683	DCP2
1.14801e-20	0.250371	0.459	0.39	2.57279e-16	T_CD8_c03_ZNF683	ACAP2
0	2.59808	0.803	0.154	0	T_CD8_c04_ISG15	MX1
9.85953e-217	2.53008	0.846	0.277	2.20962e-212	T_CD8_c04_ISG15	IFI6
3.23775e-185	2.35213	0.834	0.319	7.25612e-181	T_CD8_c04_ISG15	ISG15
0	2.26098	0.751	0.07	0	T_CD8_c04_ISG15	IFI44L
0	2.18	0.522	0.04	0	T_CD8_c04_ISG15	IFIT1
2.90666e-183	2.03323	0.884	0.371	6.51411e-179	T_CD8_c04_ISG15	STAT1
1.98433e-94	2.0212	0.73	0.364	4.44707e-90	T_CD8_c04_ISG15	MT2A
0	1.89497	0.447	0.031	0	T_CD8_c04_ISG15	IFIT3
0	1.88472	0.492	0.038	0	T_CD8_c04_ISG15	RSAD2
0	1.845	0.633	0.071	0	T_CD8_c04_ISG15	OAS1
4.6264e-256	1.75875	0.673	0.131	1.03682e-251	T_CD8_c04_ISG15	EPSTI1
4.00968e-129	1.61652	0.646	0.219	8.9861e-125	T_CD8_c04_ISG15	GBP1
7.9255e-208	1.59858	0.712	0.179	1.77618e-203	T_CD8_c04_ISG15	EIF2AK2
4.39481e-262	1.59749	0.415	0.047	9.84921e-258	T_CD8_c04_ISG15	IFIT2
6.90059e-81	1.55522	0.58	0.236	1.54649e-76	T_CD8_c04_ISG15	IFITM3
3.60394e-171	1.50819	0.68	0.192	8.07679e-167	T_CD8_c04_ISG15	MX2
2.89455e-185	1.50673	0.703	0.19	6.48697e-181	T_CD8_c04_ISG15	IRF7
9.62862e-135	1.50174	0.955	0.668	2.15787e-130	T_CD8_c04_ISG15	LY6E
1.27956e-242	1.49783	0.562	0.094	2.86762e-238	T_CD8_c04_ISG15	PLSCR1
4.59061e-121	1.49544	0.782	0.35	1.0288e-116	T_CD8_c04_ISG15	TRIM22
3.65448e-238	1.438	0.465	0.064	8.19005e-234	T_CD8_c04_ISG15	HERC5
5.50266e-152	1.43426	1	0.984	1.2332e-147	T_CD8_c04_ISG15	IFITM1
1.35396e-141	1.38754	0.698	0.232	3.03437e-137	T_CD8_c04_ISG15	XAF1
6.80643e-142	1.35779	0.624	0.18	1.52539e-137	T_CD8_c04_ISG15	IFI35
1.70081e-69	1.34327	0.85	0.604	3.81168e-65	T_CD8_c04_ISG15	ISG20
4.42051e-98	1.33527	0.431	0.118	9.90681e-94	T_CD8_c04_ISG15	TNFSF10
2.57841e-192	1.31047	0.61	0.132	5.77848e-188	T_CD8_c04_ISG15	SAMD9L
1.05033e-126	1.27832	0.599	0.183	2.3539e-122	T_CD8_c04_ISG15	OAS2
0	1.26779	0.454	0.037	0	T_CD8_c04_ISG15	CMPK2
1.18817e-80	1.2672	0.739	0.396	2.66281e-76	T_CD8_c04_ISG15	BST2
1.11146e-79	1.26677	0.522	0.197	2.4909e-75	T_CD8_c04_ISG15	GBP4
2.88794e-261	1.25763	0.51	0.071	6.47215e-257	T_CD8_c04_ISG15	IFI44
0	1.25279	0.44	0.044	0	T_CD8_c04_ISG15	OAS3
1.00181e-179	1.2373	0.585	0.13	2.24516e-175	T_CD8_c04_ISG15	PARP9
6.94609e-80	1.212	0.757	0.409	1.55669e-75	T_CD8_c04_ISG15	UBE2L6
0	1.05879	0.363	0.017	0	T_CD8_c04_ISG15	LAMP3
2.64953e-142	1.05732	0.463	0.1	5.93787e-138	T_CD8_c04_ISG15	DDX60
5.45931e-266	1.04331	0.397	0.041	1.22349e-261	T_CD8_c04_ISG15	USP18
4.48808e-72	1.04281	0.567	0.238	1.00582e-67	T_CD8_c04_ISG15	SAMD9
1.7191e-72	1.02161	0.816	0.485	3.85268e-68	T_CD8_c04_ISG15	SP100
1.81147e-62	1.00226	0.603	0.278	4.05968e-58	T_CD8_c04_ISG15	IFI16
1.83147e-64	0.995208	0.492	0.195	4.1045e-60	T_CD8_c04_ISG15	APOL6
2.08419e-134	0.97726	0.358	0.062	4.67087e-130	T_CD8_c04_ISG15	OASL
3.81837e-42	0.976679	0.458	0.211	8.55736e-38	T_CD8_c04_ISG15	GBP5
6.53737e-61	0.963431	0.757	0.435	1.46509e-56	T_CD8_c04_ISG15	SP110
8.39538e-111	0.956437	0.39	0.087	1.88149e-106	T_CD8_c04_ISG15	DDX58
1.78442e-73	0.920806	0.397	0.122	3.99906e-69	T_CD8_c04_ISG15	DDX60L
2.74944e-29	0.877865	0.633	0.423	6.16177e-25	T_CD8_c04_ISG15	IRF1
2.02241e-50	0.875648	0.85	0.631	4.53242e-46	T_CD8_c04_ISG15	DRAP1
6.62957e-129	0.864123	0.338	0.059	1.48575e-124	T_CD8_c04_ISG15	IFIT5
2.06411e-132	0.840604	0.37	0.067	4.62589e-128	T_CD8_c04_ISG15	LGALS9
5.41878e-64	0.822711	0.472	0.18	1.2144e-59	T_CD8_c04_ISG15	LGALS3BP
9.74031e-135	0.80493	0.288	0.041	2.1829e-130	T_CD8_c04_ISG15	PALM2-AKAP2
3.98783e-67	0.803027	0.388	0.121	8.93713e-63	T_CD8_c04_ISG15	STAT2
9.33199e-45	0.802297	0.549	0.278	2.09139e-40	T_CD8_c04_ISG15	PHF11
4.78836e-39	0.801874	0.585	0.332	1.07312e-34	T_CD8_c04_ISG15	GBP2
4.55329e-39	0.799434	0.508	0.262	1.02044e-34	T_CD8_c04_ISG15	PPM1K
2.16472e-112	0.79522	0.331	0.063	4.85136e-108	T_CD8_c04_ISG15	IFIH1
3.80645e-107	0.783395	0.338	0.067	8.53064e-103	T_CD8_c04_ISG15	RTP4
2.82562e-50	0.77576	0.444	0.182	6.3325e-46	T_CD8_c04_ISG15	NMI
1.26181e-63	0.769106	0.367	0.114	2.82784e-59	T_CD8_c04_ISG15	PNPT1
6.06273e-48	0.766122	0.431	0.179	1.35872e-43	T_CD8_c04_ISG15	NT5C3A
2.74368e-122	0.760233	0.313	0.052	6.14885e-118	T_CD8_c04_ISG15	HERC6
3.17393e-61	0.754052	0.404	0.137	7.11309e-57	T_CD8_c04_ISG15	LAP3
1.25365e-42	0.737264	0.283	0.096	2.80957e-38	T_CD8_c04_ISG15	SOCS1
1.18971e-59	0.730235	0.367	0.117	2.66625e-55	T_CD8_c04_ISG15	PARP14
4.71959e-38	0.728598	0.932	0.746	1.05771e-33	T_CD8_c04_ISG15	CCR7
2.72634e-16	0.725751	0.351	0.208	6.11e-12	T_CD8_c04_ISG15	CISH
5.52489e-42	0.717681	0.701	0.423	1.23818e-37	T_CD8_c04_ISG15	ADAR
2.44909e-33	0.715137	0.732	0.495	5.48866e-29	T_CD8_c04_ISG15	SMCHD1
7.36946e-38	0.696148	0.451	0.216	1.65157e-33	T_CD8_c04_ISG15	DYNLT1
1.47116e-36	0.686814	0.519	0.271	3.29702e-32	T_CD8_c04_ISG15	NUB1
3.71254e-32	0.683738	0.776	0.588	8.32017e-28	T_CD8_c04_ISG15	RNF213
2.00064e-64	0.671905	0.324	0.09	4.48363e-60	T_CD8_c04_ISG15	HSH2D
2.55295e-26	0.652688	0.596	0.399	5.72142e-22	T_CD8_c04_ISG15	DNAJA1
5.32792e-33	0.650961	0.821	0.646	1.19404e-28	T_CD8_c04_ISG15	PSME2
1.17719e-35	0.648949	0.698	0.444	2.6382e-31	T_CD8_c04_ISG15	TAP1
8.47071e-39	0.640385	0.333	0.131	1.89837e-34	T_CD8_c04_ISG15	DTX3L
4.79888e-20	0.635538	0.542	0.358	1.07548e-15	T_CD8_c04_ISG15	SAT1
3.09897e-36	0.618048	0.884	0.691	6.9451e-32	T_CD8_c04_ISG15	TMEM123
2.71028e-20	0.602197	0.481	0.303	6.07401e-16	T_CD8_c04_ISG15	CARD16
2.753e-27	0.600685	0.832	0.7	6.16975e-23	T_CD8_c04_ISG15	PSMB9
1.3114e-33	0.599428	0.574	0.327	2.93898e-29	T_CD8_c04_ISG15	IRF9
3.84513e-30	0.594597	0.497	0.268	8.61732e-26	T_CD8_c04_ISG15	ERAP2
3.7097e-21	0.570952	0.696	0.53	8.31382e-17	T_CD8_c04_ISG15	SLFN5
9.66525e-33	0.561858	0.429	0.205	2.16608e-28	T_CD8_c04_ISG15	LYSMD2
1.62351e-47	0.558492	0.274	0.083	3.63846e-43	T_CD8_c04_ISG15	TMEM140
2.2091e-25	0.543954	0.388	0.195	4.95081e-21	T_CD8_c04_ISG15	CHMP5
1.75554e-24	0.54015	0.578	0.363	3.93435e-20	T_CD8_c04_ISG15	SHFL
2.00921e-29	0.536619	0.367	0.17	4.50283e-25	T_CD8_c04_ISG15	ZNFX1
6.71291e-16	0.521818	0.859	0.776	1.50443e-11	T_CD8_c04_ISG15	GIMAP4
1.19358e-18	0.50737	0.553	0.376	2.67492e-14	T_CD8_c04_ISG15	GPBP1
1.03778e-28	0.506941	0.288	0.119	2.32578e-24	T_CD8_c04_ISG15	TRAFD1
7.00443e-24	0.504898	0.426	0.236	1.56976e-19	T_CD8_c04_ISG15	PARP10
1.53992e-23	0.500959	0.819	0.656	3.45112e-19	T_CD8_c04_ISG15	PSMB8
6.87737e-22	0.49754	0.388	0.206	1.54129e-17	T_CD8_c04_ISG15	AC008875.3
5.03285e-32	0.485249	0.263	0.097	1.12791e-27	T_CD8_c04_ISG15	HAPLN3
5.94543e-31	0.481674	0.37	0.164	1.33243e-26	T_CD8_c04_ISG15	TRANK1
9.8018e-22	0.477987	0.964	0.93	2.19668e-17	T_CD8_c04_ISG15	GIMAP7
1.69993e-17	0.470128	0.49	0.31	3.80972e-13	T_CD8_c04_ISG15	RBCK1
2.19068e-21	0.467982	0.955	0.885	4.90953e-17	T_CD8_c04_ISG15	IFITM2
4.17737e-18	0.462534	0.694	0.515	9.3619e-14	T_CD8_c04_ISG15	CCDC85B
1.83775e-20	0.461647	0.989	0.974	4.11858e-16	T_CD8_c04_ISG15	HSPA8
3.55391e-22	0.457687	0.916	0.835	7.96466e-18	T_CD8_c04_ISG15	CD48
8.62939e-19	0.457436	0.37	0.204	1.93393e-14	T_CD8_c04_ISG15	LPIN2
1.12747e-15	0.448677	0.59	0.423	2.52678e-11	T_CD8_c04_ISG15	CD164
2.06498e-16	0.440513	0.569	0.395	4.62782e-12	T_CD8_c04_ISG15	USP15
1.08731e-14	0.440347	0.438	0.281	2.43676e-10	T_CD8_c04_ISG15	XRN1
1.71968e-33	0.437294	0.993	0.957	3.85397e-29	T_CD8_c04_ISG15	ITM2B
2.54888e-25	0.426169	0.941	0.858	5.71229e-21	T_CD8_c04_ISG15	PSME1
2.55902e-10	0.411632	0.685	0.581	5.73502e-06	T_CD8_c04_ISG15	SAMHD1
1.2796e-15	0.409504	0.594	0.417	2.86771e-11	T_CD8_c04_ISG15	ANXA2R
5.52186e-21	0.409356	0.315	0.152	1.2375e-16	T_CD8_c04_ISG15	CASP1
3.08371e-14	0.40805	0.515	0.353	6.9109e-10	T_CD8_c04_ISG15	KPNB1
6.4945e-18	0.406731	0.317	0.168	1.45548e-13	T_CD8_c04_ISG15	CD2AP
2.62369e-14	0.403203	0.685	0.516	5.87996e-10	T_CD8_c04_ISG15	PLAC8
1.27214e-11	0.402639	0.558	0.408	2.851e-07	T_CD8_c04_ISG15	PIM2
1.86633e-10	0.395124	0.769	0.688	4.18262e-06	T_CD8_c04_ISG15	GIMAP5
7.72105e-13	0.394165	0.757	0.652	1.73036e-08	T_CD8_c04_ISG15	PCBP2
3.13182e-12	0.387192	0.726	0.57	7.01873e-08	T_CD8_c04_ISG15	PSMB10
2.96285e-25	0.380856	0.252	0.101	6.64004e-21	T_CD8_c04_ISG15	PARP12
2.626e-16	0.374976	0.932	0.806	5.88514e-12	T_CD8_c04_ISG15	SELL
9.45057e-10	0.372542	0.918	0.885	2.11797e-05	T_CD8_c04_ISG15	HSP90AA1
4.44713e-15	0.371892	0.454	0.289	9.96646e-11	T_CD8_c04_ISG15	ORMDL3
2.41917e-12	0.365202	0.506	0.36	5.4216e-08	T_CD8_c04_ISG15	NAPA
4.89017e-20	0.363531	0.263	0.119	1.09594e-15	T_CD8_c04_ISG15	TRIM69
2.08222e-16	0.361503	0.986	0.975	4.66646e-12	T_CD8_c04_ISG15	MYL12A
4.78695e-16	0.355332	0.333	0.183	1.0728e-11	T_CD8_c04_ISG15	TBC1D1
6.29637e-17	0.353923	0.29	0.148	1.41108e-12	T_CD8_c04_ISG15	MRPL17
1.50418e-16	0.352317	0.274	0.139	3.37103e-12	T_CD8_c04_ISG15	TRIM14
8.00275e-15	0.352302	0.628	0.455	1.7935e-10	T_CD8_c04_ISG15	SNX6
8.36071e-10	0.351899	0.465	0.337	1.87372e-05	T_CD8_c04_ISG15	TAP2
3.20937e-16	0.351288	0.272	0.139	7.19252e-12	T_CD8_c04_ISG15	PML
1.17899e-14	0.344524	0.957	0.919	2.64223e-10	T_CD8_c04_ISG15	HSP90AB1
7.48931e-09	0.342858	0.612	0.495	0.000167843	T_CD8_c04_ISG15	HSPD1
3.78935e-12	0.337964	0.408	0.263	8.49231e-08	T_CD8_c04_ISG15	C5orf56
9.6362e-10	0.319709	0.537	0.412	2.15957e-05	T_CD8_c04_ISG15	PSMA6
1.47254e-10	0.312925	0.376	0.249	3.30011e-06	T_CD8_c04_ISG15	MLLT3
1.33732e-10	0.309927	0.726	0.616	2.99708e-06	T_CD8_c04_ISG15	HNRNPF
2.8501e-09	0.307628	0.447	0.318	6.38737e-05	T_CD8_c04_ISG15	ARHGEF3
7.56174e-11	0.305281	0.49	0.345	1.69466e-06	T_CD8_c04_ISG15	RPS10
4.38595e-11	0.302793	0.279	0.164	9.82935e-07	T_CD8_c04_ISG15	TRIM38
1.43896e-08	0.290713	0.406	0.278	0.000322486	T_CD8_c04_ISG15	BAZ1A
2.2068e-08	0.285304	0.526	0.396	0.000494565	T_CD8_c04_ISG15	EIF2S2
1.5002e-09	0.284687	0.388	0.262	3.3621e-05	T_CD8_c04_ISG15	MKRN1
7.87523e-10	0.280324	0.274	0.166	1.76492e-05	T_CD8_c04_ISG15	CNDP2
2.78306e-06	0.277917	0.349	0.256	0.0623711	T_CD8_c04_ISG15	IPCEF1
5.56608e-11	0.276069	0.281	0.164	1.24741e-06	T_CD8_c04_ISG15	HELB
3.56179e-09	0.274367	0.469	0.332	7.98233e-05	T_CD8_c04_ISG15	IRF2
1.63043e-11	0.273574	0.308	0.182	3.65396e-07	T_CD8_c04_ISG15	STX17
4.82683e-07	0.272267	0.522	0.4	0.0108174	T_CD8_c04_ISG15	LRRN3
4.34038e-07	0.270749	0.574	0.446	0.00972722	T_CD8_c04_ISG15	MYC
6.76479e-11	0.267616	0.306	0.184	1.51606e-06	T_CD8_c04_ISG15	TRIM56
5.25451e-09	0.266608	0.522	0.387	0.000117759	T_CD8_c04_ISG15	GIMAP2
0.000111692	0.265354	0.376	0.297	1	T_CD8_c04_ISG15	TRAT1
1.65579e-06	0.264172	0.644	0.547	0.0371079	T_CD8_c04_ISG15	HSPE1
2.04235e-07	0.261239	0.814	0.749	0.00457711	T_CD8_c04_ISG15	LINC00861
8.62082e-08	0.259661	0.317	0.213	0.00193201	T_CD8_c04_ISG15	MRPS18C
5.8282e-09	0.258489	0.839	0.743	0.000130616	T_CD8_c04_ISG15	CCND3
1.23046e-06	0.257413	0.338	0.239	0.0275757	T_CD8_c04_ISG15	CALCOCO2
7.9279e-07	0.256185	0.553	0.432	0.0177672	T_CD8_c04_ISG15	PSMA5
2.45057e-07	0.25235	0.458	0.334	0.00549197	T_CD8_c04_ISG15	IL6ST
2.46796e-06	0.251761	0.619	0.518	0.0553094	T_CD8_c04_ISG15	PCED1B

## Sheet: 3. NK cells
p_val	avg_log2FC	pct.1	pct.2	p_val_adj	cluster	gene
6.34682e-99	0.775707	0.466	0.32	1.42239e-94	NK_c01_FCGR3A_KLRC2	KLRC2
3.04238e-292	0.625084	0.967	0.794	6.81827e-288	NK_c01_FCGR3A_KLRC2	FGFBP2
1.24953e-135	0.607288	0.316	0.139	2.80033e-131	NK_c01_FCGR3A_KLRC2	KIR2DL1
2.37159e-167	0.570908	0.699	0.478	5.31496e-163	NK_c01_FCGR3A_KLRC2	PRSS23
1.35778e-202	0.493236	0.97	0.831	3.04292e-198	NK_c01_FCGR3A_KLRC2	FCGR3A
3.84969e-104	0.490419	0.808	0.703	8.62753e-100	NK_c01_FCGR3A_KLRC2	CCL5
4.28766e-149	0.473305	0.916	0.768	9.60908e-145	NK_c01_FCGR3A_KLRC2	GZMH
5.33884e-129	0.432266	0.897	0.783	1.19649e-124	NK_c01_FCGR3A_KLRC2	S100A6
4.39698e-66	0.42239	0.354	0.224	9.85408e-62	NK_c01_FCGR3A_KLRC2	ASCL2
3.08985e-68	0.406159	0.739	0.638	6.92466e-64	NK_c01_FCGR3A_KLRC2	TRBC1
6.96306e-173	0.393076	0.999	0.905	1.56049e-168	NK_c01_FCGR3A_KLRC2	GZMB
6.50221e-71	0.377976	0.749	0.627	1.45721e-66	NK_c01_FCGR3A_KLRC2	LGALS1
1.00145e-118	0.368663	0.972	0.909	2.24436e-114	NK_c01_FCGR3A_KLRC2	S100A4
1.97352e-93	0.363346	0.948	0.886	4.42285e-89	NK_c01_FCGR3A_KLRC2	GNLY
1.11849e-120	0.36326	0.945	0.787	2.50665e-116	NK_c01_FCGR3A_KLRC2	SPON2
4.75913e-43	0.360264	0.398	0.296	1.06657e-38	NK_c01_FCGR3A_KLRC2	KLRC3
1.62588e-56	0.359837	0.316	0.202	3.64377e-52	NK_c01_FCGR3A_KLRC2	F2R
4.72577e-81	0.35608	0.729	0.583	1.05909e-76	NK_c01_FCGR3A_KLRC2	ADGRG1
1.08378e-71	0.355865	0.599	0.458	2.42886e-67	NK_c01_FCGR3A_KLRC2	FCRL6
3.54611e-161	0.341338	0.999	0.969	7.94719e-157	NK_c01_FCGR3A_KLRC2	PRF1
7.82826e-172	0.335083	0.999	0.971	1.75439e-167	NK_c01_FCGR3A_KLRC2	CST7
4.92003e-118	0.326788	0.977	0.916	1.10263e-113	NK_c01_FCGR3A_KLRC2	CD247
2.88973e-59	0.319129	0.669	0.547	6.47618e-55	NK_c01_FCGR3A_KLRC2	ZEB2
1.41303e-42	0.296693	0.529	0.432	3.16674e-38	NK_c01_FCGR3A_KLRC2	DSTN
1.09658e-36	0.296216	0.36	0.265	2.45755e-32	NK_c01_FCGR3A_KLRC2	SYNGR1
5.92146e-36	0.296147	0.278	0.192	1.32706e-31	NK_c01_FCGR3A_KLRC2	PRDM1
1.01527e-59	0.295115	0.847	0.721	2.27532e-55	NK_c01_FCGR3A_KLRC2	CX3CR1
2.79557e-33	0.286339	0.259	0.177	6.26516e-29	NK_c01_FCGR3A_KLRC2	DTHD1
1.32948e-06	0.274342	0.49	0.494	0.0297949	NK_c01_FCGR3A_KLRC2	CD3E
2.04067e-21	0.274234	0.378	0.307	4.57334e-17	NK_c01_FCGR3A_KLRC2	METRNL
1.98264e-27	0.2653	0.433	0.355	4.44329e-23	NK_c01_FCGR3A_KLRC2	PTGER2
2.61315e-42	0.261563	0.667	0.567	5.85634e-38	NK_c01_FCGR3A_KLRC2	TTC38
6.99771e-26	0.260996	0.305	0.229	1.56826e-21	NK_c01_FCGR3A_KLRC2	KLRC4
5.22625e-64	0.258725	0.931	0.879	1.17126e-59	NK_c01_FCGR3A_KLRC2	LITAF
5.5631e-23	0.255791	0.289	0.224	1.24675e-18	NK_c01_FCGR3A_KLRC2	CYTOR
6.54379e-48	0.253726	0.751	0.648	1.46653e-43	NK_c01_FCGR3A_KLRC2	S1PR5
6.74799e-74	0.252774	0.98	0.887	1.51229e-69	NK_c01_FCGR3A_KLRC2	TYROBP
8.84863e-274	0.820698	0.552	0.245	1.98307e-269	NK_c02_FCGR3A_CCL4	AKR1C3
9.67086e-288	0.817875	0.699	0.385	2.16734e-283	NK_c02_FCGR3A_CCL4	IGFBP7
5.8938e-147	0.811155	0.598	0.394	1.32086e-142	NK_c02_FCGR3A_CCL4	MYOM2
4.48121e-209	0.75197	0.517	0.258	1.00428e-204	NK_c02_FCGR3A_CCL4	CD160
0	0.744862	0.956	0.723	0	NK_c02_FCGR3A_CCL4	FCER1G
2.10415e-121	0.717451	0.829	0.659	4.71561e-117	NK_c02_FCGR3A_CCL4	CCL4
2.85498e-230	0.716858	0.431	0.176	6.39829e-226	NK_c02_FCGR3A_CCL4	LGALS9C
6.48029e-218	0.647193	0.907	0.742	1.4523e-213	NK_c02_FCGR3A_CCL4	CLIC3
1.3654e-95	0.633754	0.458	0.288	3.06001e-91	NK_c02_FCGR3A_CCL4	LAIR2
8.25441e-162	0.625042	0.568	0.337	1.8499e-157	NK_c02_FCGR3A_CCL4	CD38
2.47123e-236	0.62318	0.956	0.791	5.53827e-232	NK_c02_FCGR3A_CCL4	SPON2
1.50184e-182	0.612367	0.752	0.512	3.36578e-178	NK_c02_FCGR3A_CCL4	ALOX5AP
9.94857e-140	0.565051	0.609	0.386	2.22957e-135	NK_c02_FCGR3A_CCL4	CEBPD
4.92189e-156	0.525231	0.787	0.606	1.10305e-151	NK_c02_FCGR3A_CCL4	RHOC
1.10279e-151	0.511926	0.766	0.541	2.47145e-147	NK_c02_FCGR3A_CCL4	SH2D1B
1.50068e-116	0.501408	0.573	0.366	3.36317e-112	NK_c02_FCGR3A_CCL4	C1orf162
7.18922e-116	0.480762	0.589	0.37	1.61118e-111	NK_c02_FCGR3A_CCL4	XCL2
8.08774e-135	0.449319	0.919	0.742	1.81254e-130	NK_c02_FCGR3A_CCL4	KLRB1
3.35676e-89	0.434779	0.303	0.156	7.52284e-85	NK_c02_FCGR3A_CCL4	ZBTB16
2.0247e-122	0.432218	0.874	0.716	4.53756e-118	NK_c02_FCGR3A_CCL4	CX3CR1
2.40051e-86	0.431525	0.336	0.183	5.37979e-82	NK_c02_FCGR3A_CCL4	LINC00299
6.28868e-83	0.429317	0.467	0.306	1.40936e-78	NK_c02_FCGR3A_CCL4	LAT2
8.2174e-120	0.427345	0.818	0.664	1.8416e-115	NK_c02_FCGR3A_CCL4	IL2RB
5.20425e-75	0.414429	0.429	0.278	1.16633e-70	NK_c02_FCGR3A_CCL4	CHST2
1.62417e-79	0.411659	0.538	0.376	3.63993e-75	NK_c02_FCGR3A_CCL4	CXXC5
4.24388e-69	0.404669	0.313	0.182	9.51097e-65	NK_c02_FCGR3A_CCL4	TMIGD2
3.0208e-90	0.404148	0.873	0.757	6.76992e-86	NK_c02_FCGR3A_CCL4	HOPX
1.65005e-115	0.402612	0.873	0.744	3.69793e-111	NK_c02_FCGR3A_CCL4	PLAC8
7.47451e-133	0.401614	0.992	0.913	1.67511e-128	NK_c02_FCGR3A_CCL4	GZMB
7.97125e-78	0.397247	0.609	0.452	1.78644e-73	NK_c02_FCGR3A_CCL4	PTGDR
9.53659e-137	0.393126	0.938	0.849	2.13724e-132	NK_c02_FCGR3A_CCL4	GZMM
9.24676e-85	0.390306	0.76	0.612	2.07229e-80	NK_c02_FCGR3A_CCL4	SH2D2A
3.13084e-68	0.379929	0.544	0.4	7.01653e-64	NK_c02_FCGR3A_CCL4	HSH2D
1.1615e-66	0.378682	0.527	0.382	2.60304e-62	NK_c02_FCGR3A_CCL4	AGTRAP
6.92519e-122	0.37751	0.957	0.903	1.552e-117	NK_c02_FCGR3A_CCL4	JAK1
2.1829e-71	0.375034	0.347	0.205	4.89209e-67	NK_c02_FCGR3A_CCL4	IL18RAP
4.52243e-54	0.373102	0.36	0.237	1.01352e-49	NK_c02_FCGR3A_CCL4	FASLG
6.62399e-83	0.372063	0.709	0.553	1.4845e-78	NK_c02_FCGR3A_CCL4	TTC38
2.4022e-98	0.369312	0.83	0.652	5.38356e-94	NK_c02_FCGR3A_CCL4	KLRF1
4.41172e-84	0.364188	0.717	0.557	9.88711e-80	NK_c02_FCGR3A_CCL4	IFITM3
9.11776e-151	0.358209	0.997	0.971	2.04338e-146	NK_c02_FCGR3A_CCL4	PRF1
5.48218e-93	0.35777	0.86	0.76	1.22861e-88	NK_c02_FCGR3A_CCL4	CTSD
1.78841e-68	0.35205	0.333	0.193	4.00802e-64	NK_c02_FCGR3A_CCL4	GSN
2.74185e-131	0.35153	0.99	0.927	6.14475e-127	NK_c02_FCGR3A_CCL4	GZMA
3.06155e-78	0.34946	0.798	0.667	6.86124e-74	NK_c02_FCGR3A_CCL4	GNG2
4.3467e-68	0.348346	0.695	0.549	9.74139e-64	NK_c02_FCGR3A_CCL4	AOAH
1.92754e-63	0.337658	0.685	0.552	4.3198e-59	NK_c02_FCGR3A_CCL4	ABI3
7.24035e-82	0.326966	0.892	0.816	1.62264e-77	NK_c02_FCGR3A_CCL4	CCND3
2.89638e-51	0.325319	0.332	0.214	6.49107e-47	NK_c02_FCGR3A_CCL4	HAVCR2
3.80999e-69	0.320823	0.781	0.64	8.53857e-65	NK_c02_FCGR3A_CCL4	S1PR5
1.48036e-64	0.320655	0.806	0.699	3.31764e-60	NK_c02_FCGR3A_CCL4	MATK
2.87406e-55	0.3194	0.709	0.595	6.44105e-51	NK_c02_FCGR3A_CCL4	FGR
9.64196e-38	0.319038	0.454	0.346	2.16086e-33	NK_c02_FCGR3A_CCL4	MAP3K8
9.94512e-44	0.317354	0.767	0.691	2.2288e-39	NK_c02_FCGR3A_CCL4	ABHD17A
4.94933e-45	0.314607	0.614	0.502	1.1092e-40	NK_c02_FCGR3A_CCL4	MAPRE2
1.4801e-44	0.313429	0.575	0.454	3.31706e-40	NK_c02_FCGR3A_CCL4	DDIT4
5.0476e-50	0.310657	0.316	0.2	1.13122e-45	NK_c02_FCGR3A_CCL4	FHL3
1.75683e-45	0.308623	0.677	0.576	3.93723e-41	NK_c02_FCGR3A_CCL4	DENND2D
2.42411e-72	0.306376	0.932	0.872	5.43267e-68	NK_c02_FCGR3A_CCL4	EFHD2
8.58782e-53	0.30082	0.787	0.695	1.92462e-48	NK_c02_FCGR3A_CCL4	XBP1
2.09022e-50	0.299837	0.696	0.583	4.6844e-46	NK_c02_FCGR3A_CCL4	CD300A
8.12224e-118	0.292497	1	0.996	1.82028e-113	NK_c02_FCGR3A_CCL4	IFITM1
1.12412e-99	0.290598	0.981	0.951	2.51927e-95	NK_c02_FCGR3A_CCL4	ITGB2
4.60117e-102	0.289928	0.981	0.917	1.03117e-97	NK_c02_FCGR3A_CCL4	CD247
1.96731e-38	0.289741	0.561	0.454	4.40894e-34	NK_c02_FCGR3A_CCL4	NCR3
5.6328e-69	0.289629	0.944	0.85	1.26237e-64	NK_c02_FCGR3A_CCL4	FCGR3A
7.40199e-38	0.287298	0.525	0.415	1.65886e-33	NK_c02_FCGR3A_CCL4	TXK
2.97086e-43	0.286831	0.422	0.305	6.65799e-39	NK_c02_FCGR3A_CCL4	FKBP11
1.60292e-61	0.286668	0.876	0.809	3.5923e-57	NK_c02_FCGR3A_CCL4	PDIA3
2.46465e-74	0.282785	1	1	5.52353e-70	NK_c02_FCGR3A_CCL4	ACTB
1.69088e-42	0.280171	0.698	0.608	3.78943e-38	NK_c02_FCGR3A_CCL4	PRDX5
2.60554e-35	0.278482	0.572	0.478	5.83927e-31	NK_c02_FCGR3A_CCL4	UBE2F
1.44903e-35	0.277223	0.274	0.182	3.24743e-31	NK_c02_FCGR3A_CCL4	MLC1
2.19982e-93	0.273096	0.973	0.926	4.93002e-89	NK_c02_FCGR3A_CCL4	CD7
1.07119e-96	0.27275	0.997	0.985	2.40063e-92	NK_c02_FCGR3A_CCL4	IFITM2
3.76153e-27	0.272327	0.682	0.621	8.42996e-23	NK_c02_FCGR3A_CCL4	HSPA5
4.96136e-30	0.268866	0.399	0.306	1.11189e-25	NK_c02_FCGR3A_CCL4	IVNS1ABP
1.39151e-38	0.268683	0.662	0.564	3.11851e-34	NK_c02_FCGR3A_CCL4	CARD16
1.92043e-46	0.267482	0.771	0.671	4.30388e-42	NK_c02_FCGR3A_CCL4	TBX21
3.43714e-41	0.266441	0.812	0.747	7.70297e-37	NK_c02_FCGR3A_CCL4	CALR
1.21892e-34	0.264115	0.309	0.214	2.73173e-30	NK_c02_FCGR3A_CCL4	RAB11FIP1
1.63329e-101	0.263822	0.986	0.972	3.66037e-97	NK_c02_FCGR3A_CCL4	RAC2
2.19271e-36	0.262034	0.449	0.341	4.91409e-32	NK_c02_FCGR3A_CCL4	NCR1
1.07658e-23	0.252144	0.392	0.313	2.41272e-19	NK_c02_FCGR3A_CCL4	SDF2L1
1.67257e-74	0.251355	0.993	0.887	3.74839e-70	NK_c02_FCGR3A_CCL4	TYROBP
2.10195e-29	0.251268	0.255	0.175	4.71069e-25	NK_c02_FCGR3A_CCL4	CCDC28B
4.65506e-27	0.250781	0.319	0.236	1.04325e-22	NK_c02_FCGR3A_CCL4	LYN
4.54817e-34	0.250108	0.582	0.484	1.01929e-29	NK_c02_FCGR3A_CCL4	ICAM2
0	1.66422	0.542	0.116	0	NK_c03_CD3D	CD3D
3.86317e-236	1.48249	0.383	0.136	8.65775e-232	NK_c03_CD3D	CD8A
0	1.44171	0.306	0.035	0	NK_c03_CD3D	CD8B
0	1.34406	0.493	0.116	0	NK_c03_CD3D	CD3G
8.62301e-221	0.893239	0.858	0.677	1.9325e-216	NK_c03_CD3D	CD52
1.8206e-227	0.88796	0.736	0.429	4.08015e-223	NK_c03_CD3D	CD3E
1.71309e-114	0.682599	0.358	0.174	3.8392e-110	NK_c03_CD3D	CLEC2D
1.38477e-157	0.659949	0.834	0.577	3.10342e-153	NK_c03_CD3D	IL32
3.00401e-57	0.569993	0.406	0.265	6.7323e-53	NK_c03_CD3D	HLA-DRB1
8.98357e-116	0.550848	0.877	0.705	2.01331e-111	NK_c03_CD3D	CCL5
0	0.538561	0.999	0.999	0	NK_c03_CD3D	RPS12
1.49893e-35	0.508104	0.297	0.201	3.35924e-31	NK_c03_CD3D	LTB
3.7492e-60	0.506273	0.577	0.448	8.40233e-56	NK_c03_CD3D	HLA-DPB1
2.04233e-225	0.493143	0.988	0.995	4.57707e-221	NK_c03_CD3D	RPL18A
4.43104e-63	0.483827	0.554	0.409	9.9304e-59	NK_c03_CD3D	LIME1
4.6055e-54	0.468342	0.399	0.258	1.03214e-49	NK_c03_CD3D	KLRG1
1.66358e-221	0.461202	0.999	0.998	3.72825e-217	NK_c03_CD3D	RPS8
1.3462e-77	0.459898	0.256	0.12	3.01696e-73	NK_c03_CD3D	RGS10
2.86808e-275	0.454632	0.998	0.999	6.42764e-271	NK_c03_CD3D	RPL30
1.68064e-64	0.454474	0.27	0.14	3.76648e-60	NK_c03_CD3D	CD6
7.01317e-60	0.445592	0.836	0.781	1.57172e-55	NK_c03_CD3D	S100A10
1.00819e-53	0.437993	0.296	0.169	2.25946e-49	NK_c03_CD3D	CXCR4
4.05183e-220	0.430035	0.998	0.999	9.08057e-216	NK_c03_CD3D	RPL32
8.0909e-253	0.425393	0.996	0.999	1.81325e-248	NK_c03_CD3D	RPS14
8.86281e-53	0.416578	0.671	0.566	1.98624e-48	NK_c03_CD3D	C12orf57
2.22485e-242	0.40845	0.998	0.999	4.98612e-238	NK_c03_CD3D	RPS15A
1.06941e-61	0.407925	0.732	0.622	2.39666e-57	NK_c03_CD3D	VIM
1.2202e-194	0.405731	0.993	0.996	2.73458e-190	NK_c03_CD3D	RPL39
4.18713e-207	0.403981	0.999	0.999	9.38377e-203	NK_c03_CD3D	RPL13
2.73228e-176	0.403206	0.982	0.993	6.1233e-172	NK_c03_CD3D	RPS25
3.17917e-230	0.389761	0.999	0.999	7.12483e-226	NK_c03_CD3D	RPL28
6.26676e-146	0.385334	0.99	0.997	1.40444e-141	NK_c03_CD3D	RPS18
2.91403e-172	0.380282	0.997	0.999	6.53063e-168	NK_c03_CD3D	RPL11
2.71472e-203	0.380125	0.997	0.999	6.08395e-199	NK_c03_CD3D	RPL19
8.97874e-226	0.375702	0.999	0.999	2.01222e-221	NK_c03_CD3D	RPS27
5.35007e-154	0.373573	0.992	0.996	1.199e-149	NK_c03_CD3D	RPS2
1.92401e-221	0.37181	0.999	0.999	4.3119e-217	NK_c03_CD3D	RPS3
4.15153e-115	0.370928	0.991	0.995	9.30399e-111	NK_c03_CD3D	RPS13
2.70198e-160	0.370104	0.99	0.994	6.05541e-156	NK_c03_CD3D	RPL35A
3.04533e-38	0.368962	0.403	0.283	6.82489e-34	NK_c03_CD3D	SPOCK2
1.53353e-159	0.368312	0.991	0.996	3.4368e-155	NK_c03_CD3D	RPL14
3.97216e-166	0.367518	0.995	0.998	8.90201e-162	NK_c03_CD3D	RPL34
7.38401e-15	0.363241	0.919	0.949	1.65483e-10	NK_c03_CD3D	RPS26
1.85108e-28	0.359386	0.6	0.552	4.14845e-24	NK_c03_CD3D	LDHB
6.19641e-151	0.358948	0.992	0.993	1.38868e-146	NK_c03_CD3D	RPS4X
8.71749e-205	0.352288	0.998	0.999	1.95368e-200	NK_c03_CD3D	RPS27A
5.96486e-184	0.352181	0.992	0.997	1.33678e-179	NK_c03_CD3D	RPL26
1.52869e-147	0.351229	0.993	0.998	3.42596e-143	NK_c03_CD3D	RPS23
1.56076e-82	0.351136	0.946	0.935	3.49782e-78	NK_c03_CD3D	RPL36A
1.05722e-203	0.347357	1	1	2.36934e-199	NK_c03_CD3D	RPL10
2.25374e-135	0.34223	0.983	0.988	5.05086e-131	NK_c03_CD3D	RPS21
2.94839e-124	0.338671	0.987	0.994	6.60764e-120	NK_c03_CD3D	RPS6
4.13327e-166	0.33675	0.995	0.997	9.26307e-162	NK_c03_CD3D	RPS7
8.18888e-113	0.336266	0.992	0.995	1.83521e-108	NK_c03_CD3D	RPL12
3.39515e-33	0.332297	0.683	0.621	7.60886e-29	NK_c03_CD3D	RPS4Y1
5.34453e-154	0.330187	0.994	0.999	1.19776e-149	NK_c03_CD3D	RPS19
4.34652e-90	0.328285	0.974	0.982	9.74098e-86	NK_c03_CD3D	RPS16
6.27343e-24	0.327445	0.546	0.472	1.40594e-19	NK_c03_CD3D	HLA-DPA1
6.53112e-55	0.32616	0.896	0.805	1.46369e-50	NK_c03_CD3D	S100A6
1.1408e-101	0.324507	0.995	0.997	2.55664e-97	NK_c03_CD3D	RPS3A
1.49358e-77	0.323459	0.97	0.978	3.34727e-73	NK_c03_CD3D	RPS5
5.77075e-91	0.323128	0.983	0.986	1.29328e-86	NK_c03_CD3D	RPL5
3.96164e-119	0.318939	0.984	0.992	8.87843e-115	NK_c03_CD3D	RPL23A
1.94283e-91	0.315896	0.967	0.978	4.35407e-87	NK_c03_CD3D	RPL10A
3.20513e-123	0.314941	0.992	0.997	7.18301e-119	NK_c03_CD3D	RPL29
3.63395e-123	0.31183	0.988	0.995	8.14405e-119	NK_c03_CD3D	RPL21
3.91664e-27	0.310079	0.256	0.169	8.77757e-23	NK_c03_CD3D	TRG-AS1
2.10144e-150	0.307918	0.994	0.998	4.70953e-146	NK_c03_CD3D	RPS15
1.13273e-30	0.307807	0.292	0.195	2.53855e-26	NK_c03_CD3D	BCL11B
1.20624e-101	0.307774	0.993	0.995	2.70331e-97	NK_c03_CD3D	RPLP2
1.4942e-145	0.303422	0.995	0.998	3.34866e-141	NK_c03_CD3D	RPL7A
2.74219e-65	0.301542	0.969	0.974	6.14552e-61	NK_c03_CD3D	RPL13A
4.86172e-113	0.301436	0.992	0.996	1.08956e-108	NK_c03_CD3D	RPL18
1.22657e-128	0.299853	0.995	0.997	2.74887e-124	NK_c03_CD3D	RPS28
3.92268e-09	0.298668	0.542	0.522	8.79113e-05	NK_c03_CD3D	ITGB1
9.98644e-38	0.296274	0.815	0.775	2.23806e-33	NK_c03_CD3D	PPDPF
4.80991e-26	0.292715	0.642	0.588	1.07795e-21	NK_c03_CD3D	SNHG29
2.09821e-124	0.290391	0.992	0.998	4.7023e-120	NK_c03_CD3D	FAU
6.52915e-85	0.28769	0.989	0.992	1.46325e-80	NK_c03_CD3D	RPL8
1.35041e-30	0.287309	0.496	0.379	3.0264e-26	NK_c03_CD3D	CD2
5.80069e-67	0.28715	0.974	0.972	1.29999e-62	NK_c03_CD3D	RPLP0
6.06337e-84	0.285728	0.977	0.984	1.35886e-79	NK_c03_CD3D	RPL36
3.06495e-30	0.275975	0.686	0.621	6.86886e-26	NK_c03_CD3D	NOP53
4.41172e-46	0.270518	0.919	0.926	9.8871e-42	NK_c03_CD3D	EEF1B2
3.9819e-132	0.270469	0.999	1	8.92383e-128	NK_c03_CD3D	EEF1A1
3.31593e-94	0.269248	0.996	0.998	7.43133e-90	NK_c03_CD3D	RPS24
1.1306e-48	0.266699	0.952	0.965	2.53378e-44	NK_c03_CD3D	RPL9
1.78809e-21	0.264592	0.473	0.391	4.00728e-17	NK_c03_CD3D	GAS5
2.1902e-16	0.263867	0.269	0.204	4.90846e-12	NK_c03_CD3D	RPS10-NUDT3
9.10408e-44	0.263131	0.907	0.918	2.04031e-39	NK_c03_CD3D	RPL38
8.26095e-35	0.258542	0.889	0.89	1.85136e-30	NK_c03_CD3D	RPL7
2.06077e-89	0.255916	0.992	0.996	4.6184e-85	NK_c03_CD3D	RPL6
9.15083e-37	0.255903	0.962	0.923	2.05079e-32	NK_c03_CD3D	S100A4
3.79867e-30	0.254832	0.743	0.671	8.5132e-26	NK_c03_CD3D	LCK
1.14202e-41	0.254521	0.943	0.959	2.55938e-37	NK_c03_CD3D	RPL22
1.43041e-32	0.253522	0.88	0.9	3.20569e-28	NK_c03_CD3D	RPL4
4.72069e-28	0.25163	0.874	0.807	1.05795e-23	NK_c03_CD3D	GZMH
0	2.77629	0.65	0.032	0	NK_c04_NCAM1_GZMK	GZMK
0	2.34411	0.879	0.29	0	NK_c04_NCAM1_GZMK	SELL
0	1.92088	0.806	0.243	0	NK_c04_NCAM1_GZMK	XCL1
0	1.7875	0.472	0.082	0	NK_c04_NCAM1_GZMK	IL7R
0	1.76822	0.648	0.107	0	NK_c04_NCAM1_GZMK	TCF7
0	1.70479	0.624	0.127	0	NK_c04_NCAM1_GZMK	COTL1
5.09583e-220	1.69229	0.551	0.187	1.14203e-215	NK_c04_NCAM1_GZMK	LTB
0	1.62422	0.474	0.016	0	NK_c04_NCAM1_GZMK	CAPG
3.12986e-86	1.24871	0.523	0.285	7.01433e-82	NK_c04_NCAM1_GZMK	FOS
0	1.19197	0.325	0.004	0	NK_c04_NCAM1_GZMK	IGFBP4
0	1.18825	0.362	0.023	0	NK_c04_NCAM1_GZMK	GPR183
1.16199e-176	1.1807	0.782	0.439	2.60414e-172	NK_c04_NCAM1_GZMK	TRDC
0	1.16868	0.358	0.003	0	NK_c04_NCAM1_GZMK	SPTSSB
3.94577e-192	1.16707	0.78	0.405	8.84286e-188	NK_c04_NCAM1_GZMK	XCL2
2.85655e-190	1.15369	0.675	0.284	6.40181e-186	NK_c04_NCAM1_GZMK	KLRC1
1.33136e-143	1.12139	0.874	0.581	2.98372e-139	NK_c04_NCAM1_GZMK	IFITM3
0	1.10091	0.442	0.082	0	NK_c04_NCAM1_GZMK	CXCR3
1.43109e-173	1.0522	0.68	0.334	3.20723e-169	NK_c04_NCAM1_GZMK	CD44
1.24057e-157	1.04526	0.806	0.5	2.78025e-153	NK_c04_NCAM1_GZMK	CMC1
4.92892e-138	1.02209	0.688	0.375	1.10462e-133	NK_c04_NCAM1_GZMK	CD2
5.59874e-221	1.01472	0.267	0.042	1.25473e-216	NK_c04_NCAM1_GZMK	KIR2DL4
1.95455e-93	0.982777	0.662	0.416	4.38034e-89	NK_c04_NCAM1_GZMK	NFKBIA
5.44263e-278	0.932263	0.297	0.04	1.21975e-273	NK_c04_NCAM1_GZMK	CCR7
4.8746e-153	0.927674	0.602	0.266	1.09245e-148	NK_c04_NCAM1_GZMK	TMEM123
0	0.904956	0.253	0.018	0	NK_c04_NCAM1_GZMK	FUT7
6.45641e-185	0.893698	0.307	0.065	1.44695e-180	NK_c04_NCAM1_GZMK	TNFRSF18
2.50145e-125	0.837455	0.927	0.827	5.606e-121	NK_c04_NCAM1_GZMK	FXYD5
3.74657e-191	0.820524	0.369	0.09	8.39644e-187	NK_c04_NCAM1_GZMK	CAPN12
1.00869e-164	0.810175	0.535	0.198	2.26059e-160	NK_c04_NCAM1_GZMK	MCUB
1.47408e-122	0.801779	0.681	0.381	3.30356e-118	NK_c04_NCAM1_GZMK	GAS5
1.34252e-213	0.800959	0.331	0.066	3.00872e-209	NK_c04_NCAM1_GZMK	HVCN1
1.98107e-102	0.780365	0.525	0.254	4.43978e-98	NK_c04_NCAM1_GZMK	CLDND1
1.04803e-93	0.772396	0.503	0.243	2.34874e-89	NK_c04_NCAM1_GZMK	GATA3
2.40116e-55	0.735456	0.569	0.368	5.38123e-51	NK_c04_NCAM1_GZMK	DUSP2
7.98708e-154	0.727694	0.981	0.916	1.78998e-149	NK_c04_NCAM1_GZMK	BTG1
4.53595e-107	0.724171	0.971	0.896	1.01655e-102	NK_c04_NCAM1_GZMK	CD74
2.20515e-68	0.709019	0.362	0.164	4.94197e-64	NK_c04_NCAM1_GZMK	TNFSF10
1.2452e-158	0.70629	0.315	0.077	2.79062e-154	NK_c04_NCAM1_GZMK	IL18R1
4.0153e-90	0.700275	0.851	0.699	8.99868e-86	NK_c04_NCAM1_GZMK	IL2RB
4.11267e-262	0.695535	1	0.997	9.21689e-258	NK_c04_NCAM1_GZMK	TPT1
4.94429e-103	0.691666	0.482	0.213	1.10806e-98	NK_c04_NCAM1_GZMK	GSN
6.28383e-150	0.69008	0.983	0.937	1.40827e-145	NK_c04_NCAM1_GZMK	CD7
1.60016e-175	0.682087	0.307	0.068	3.58613e-171	NK_c04_NCAM1_GZMK	SYPL1
2.619e-69	0.650965	0.918	0.842	5.86945e-65	NK_c04_NCAM1_GZMK	TAGLN2
2.90323e-158	0.648864	0.996	0.97	6.50643e-154	NK_c04_NCAM1_GZMK	RPLP0
6.98457e-235	0.627362	0.999	1	1.56531e-230	NK_c04_NCAM1_GZMK	RPLP1
5.59553e-211	0.62584	0.999	0.995	1.25401e-206	NK_c04_NCAM1_GZMK	RPS18
2.18699e-205	0.6244	0.998	0.991	4.90127e-201	NK_c04_NCAM1_GZMK	RPL8
2.77503e-64	0.621949	0.423	0.218	6.21913e-60	NK_c04_NCAM1_GZMK	NCAM1
5.56849e-80	0.616837	0.45	0.213	1.24796e-75	NK_c04_NCAM1_GZMK	TC2N
5.43456e-84	0.611612	0.844	0.651	1.21794e-79	NK_c04_NCAM1_GZMK	NME2
1.18135e-200	0.59871	0.998	0.995	2.64753e-196	NK_c04_NCAM1_GZMK	RPS2
2.01258e-238	0.596935	0.999	0.997	4.5104e-234	NK_c04_NCAM1_GZMK	RPS23
1.72193e-57	0.584846	0.333	0.155	3.85901e-53	NK_c04_NCAM1_GZMK	HLA-DRA
1.01935e-167	0.58439	0.994	0.98	2.28445e-163	NK_c04_NCAM1_GZMK	RPSA
1.22125e-81	0.581563	0.272	0.096	2.73693e-77	NK_c04_NCAM1_GZMK	AC008105.3
1.72543e-166	0.57827	0.996	0.973	3.86687e-162	NK_c04_NCAM1_GZMK	RPL10A
8.526e-69	0.577035	0.771	0.582	1.91076e-64	NK_c04_NCAM1_GZMK	SNHG29
8.65597e-163	0.57421	0.992	0.975	1.93989e-158	NK_c04_NCAM1_GZMK	RPS5
3.76585e-29	0.569526	0.604	0.444	8.43964e-25	NK_c04_NCAM1_GZMK	DUSP1
6.6233e-107	0.566164	0.962	0.873	1.48435e-102	NK_c04_NCAM1_GZMK	EEF1G
7.2478e-223	0.560749	0.999	0.999	1.62431e-218	NK_c04_NCAM1_GZMK	RPL13
4.33863e-70	0.557964	0.316	0.131	9.7233e-66	NK_c04_NCAM1_GZMK	NFKB1
9.55354e-50	0.554417	0.369	0.193	2.14104e-45	NK_c04_NCAM1_GZMK	ITGAX
5.44424e-207	0.55388	0.998	0.997	1.22011e-202	NK_c04_NCAM1_GZMK	RPS24
3.32346e-194	0.547201	0.999	0.998	7.44821e-190	NK_c04_NCAM1_GZMK	RPS8
1.75388e-167	0.546098	0.997	0.978	3.93061e-163	NK_c04_NCAM1_GZMK	RPS9
3.88604e-56	0.543945	0.344	0.166	8.70901e-52	NK_c04_NCAM1_GZMK	MMP25-AS1
7.95971e-56	0.539046	0.575	0.355	1.78385e-51	NK_c04_NCAM1_GZMK	PDCD4
7.92111e-159	0.537237	1	0.996	1.7752e-154	NK_c04_NCAM1_GZMK	RPS3A
7.67191e-89	0.535142	0.967	0.866	1.71935e-84	NK_c04_NCAM1_GZMK	PABPC1
3.82349e-273	0.530291	0.999	1	8.56882e-269	NK_c04_NCAM1_GZMK	EEF1A1
1.07111e-55	0.522739	0.512	0.298	2.40046e-51	NK_c04_NCAM1_GZMK	FLOT1
2.00452e-65	0.517017	0.41	0.198	4.49234e-61	NK_c04_NCAM1_GZMK	SATB1
4.92618e-50	0.516574	0.928	0.857	1.10401e-45	NK_c04_NCAM1_GZMK	ZFP36L2
1.44831e-192	0.512766	1	0.997	3.24581e-188	NK_c04_NCAM1_GZMK	RPS19
4.82426e-183	0.510094	0.999	0.999	1.08117e-178	NK_c04_NCAM1_GZMK	RPS12
1.4905e-34	0.509502	0.735	0.598	3.34035e-30	NK_c04_NCAM1_GZMK	TSC22D3
3.60757e-98	0.507988	0.978	0.92	8.08491e-94	NK_c04_NCAM1_GZMK	EEF1B2
9.17446e-156	0.507765	0.999	0.993	2.05609e-151	NK_c04_NCAM1_GZMK	RPL18A
2.45149e-61	0.506092	0.816	0.641	5.49404e-57	NK_c04_NCAM1_GZMK	STK17A
3.72833e-160	0.504196	1	0.992	8.35556e-156	NK_c04_NCAM1_GZMK	RPS6
3.486e-48	0.491636	0.453	0.261	7.81247e-44	NK_c04_NCAM1_GZMK	GRK6
1.36045e-189	0.491237	1	0.998	3.04891e-185	NK_c04_NCAM1_GZMK	RPL32
7.10043e-42	0.490708	0.385	0.215	1.59128e-37	NK_c04_NCAM1_GZMK	YWHAH
2.0739e-159	0.483938	0.999	0.995	4.64783e-155	NK_c04_NCAM1_GZMK	RPL18
3.94898e-46	0.47931	0.382	0.208	8.85006e-42	NK_c04_NCAM1_GZMK	NSMCE1
1.72825e-53	0.477672	0.377	0.191	3.87317e-49	NK_c04_NCAM1_GZMK	SNHG8
4.96698e-173	0.476773	0.999	0.997	1.11315e-168	NK_c04_NCAM1_GZMK	RPS28
6.87047e-60	0.475753	0.287	0.12	1.53974e-55	NK_c04_NCAM1_GZMK	SGSM3
9.52429e-200	0.474695	0.999	0.999	2.13449e-195	NK_c04_NCAM1_GZMK	RPS15A
3.8258e-40	0.473107	0.312	0.162	8.57401e-36	NK_c04_NCAM1_GZMK	PLP2
3.62275e-99	0.470545	0.994	0.971	8.11894e-95	NK_c04_NCAM1_GZMK	RPL13A
1.49765e-69	0.468979	0.254	0.091	3.35639e-65	NK_c04_NCAM1_GZMK	CLASP1
9.76943e-44	0.468221	0.637	0.436	2.18943e-39	NK_c04_NCAM1_GZMK	CNN2
2.51714e-41	0.463214	0.859	0.747	5.64117e-37	NK_c04_NCAM1_GZMK	EIF3G
2.01014e-43	0.461303	0.668	0.476	4.50493e-39	NK_c04_NCAM1_GZMK	ACAP1
5.46337e-49	0.459202	0.42	0.228	1.2244e-44	NK_c04_NCAM1_GZMK	ABLIM1
5.88077e-38	0.458168	0.343	0.19	1.31794e-33	NK_c04_NCAM1_GZMK	LTA4H
1.89644e-129	0.456781	0.998	0.993	4.25011e-125	NK_c04_NCAM1_GZMK	RPL3
2.50407e-150	0.454967	1	0.997	5.61187e-146	NK_c04_NCAM1_GZMK	RPL34
1.89125e-41	0.453732	0.434	0.256	4.23848e-37	NK_c04_NCAM1_GZMK	EML4
1.94429e-20	0.450768	0.885	0.836	4.35734e-16	NK_c04_NCAM1_GZMK	CRIP1
3.09766e-39	0.448875	0.367	0.209	6.94216e-35	NK_c04_NCAM1_GZMK	AGK
2.92632e-151	0.445095	1	0.998	6.55817e-147	NK_c04_NCAM1_GZMK	RPS14
2.33925e-63	0.44428	0.899	0.784	5.24249e-59	NK_c04_NCAM1_GZMK	HINT1
8.82443e-119	0.443692	0.995	0.981	1.97764e-114	NK_c04_NCAM1_GZMK	RPL36
3.74047e-115	0.441891	0.998	0.988	8.38276e-111	NK_c04_NCAM1_GZMK	RPL17
7.61439e-67	0.438516	0.951	0.89	1.70646e-62	NK_c04_NCAM1_GZMK	RPL4
2.38524e-75	0.434149	0.974	0.934	5.34555e-71	NK_c04_NCAM1_GZMK	RPL36A
1.1511e-111	0.428915	0.999	0.994	2.57974e-107	NK_c04_NCAM1_GZMK	RPS13
2.98669e-134	0.427524	0.999	0.998	6.69347e-130	NK_c04_NCAM1_GZMK	RPL11
6.01766e-28	0.426403	0.435	0.288	1.34862e-23	NK_c04_NCAM1_GZMK	BHLHE40
2.36054e-93	0.42481	0.994	0.985	5.29021e-89	NK_c04_NCAM1_GZMK	RPL5
1.72856e-147	0.424328	0.999	0.998	3.87388e-143	NK_c04_NCAM1_GZMK	RPL19
3.43055e-82	0.422077	0.987	0.96	7.6882e-78	NK_c04_NCAM1_GZMK	RPL9
4.48307e-38	0.421072	0.891	0.807	1.0047e-33	NK_c04_NCAM1_GZMK	MT-ND1
4.3857e-125	0.419074	0.998	0.995	9.82879e-121	NK_c04_NCAM1_GZMK	RPL39
3.90041e-38	0.418594	0.769	0.621	8.7412e-34	NK_c04_NCAM1_GZMK	NOP53
5.59445e-45	0.416539	0.351	0.183	1.25377e-40	NK_c04_NCAM1_GZMK	SPTBN1
1.01688e-132	0.414638	0.998	0.997	2.27893e-128	NK_c04_NCAM1_GZMK	RPS7
4.65043e-36	0.414523	0.526	0.34	1.04221e-31	NK_c04_NCAM1_GZMK	TSPO
7.99237e-44	0.41205	0.405	0.22	1.79117e-39	NK_c04_NCAM1_GZMK	MRPL14
3.09685e-143	0.409936	0.999	0.999	6.94036e-139	NK_c04_NCAM1_GZMK	RPL28
4.15216e-108	0.409644	0.999	0.992	9.30541e-104	NK_c04_NCAM1_GZMK	RPS4X
5.12003e-70	0.405413	0.961	0.901	1.14745e-65	NK_c04_NCAM1_GZMK	BTF3
3.13476e-36	0.404887	0.516	0.333	7.02531e-32	NK_c04_NCAM1_GZMK	RPL22L1
2.72222e-102	0.404129	0.994	0.986	6.10076e-98	NK_c04_NCAM1_GZMK	RACK1
4.17764e-37	0.402182	0.406	0.234	9.36252e-33	NK_c04_NCAM1_GZMK	IL18RAP
7.43688e-40	0.39553	0.618	0.413	1.66668e-35	NK_c04_NCAM1_GZMK	C1orf162
7.39752e-92	0.394229	0.993	0.987	1.65786e-87	NK_c04_NCAM1_GZMK	RPS21
9.48756e-126	0.392057	0.998	0.996	2.12626e-121	NK_c04_NCAM1_GZMK	RPL37
8.13436e-119	0.391213	0.998	0.995	1.82299e-114	NK_c04_NCAM1_GZMK	RPL29
1.41021e-33	0.389786	0.777	0.632	3.16042e-29	NK_c04_NCAM1_GZMK	RIPOR2
1.60359e-18	0.384654	0.318	0.21	3.5938e-14	NK_c04_NCAM1_GZMK	MYADM
1.71479e-93	0.382609	0.998	0.99	3.84301e-89	NK_c04_NCAM1_GZMK	RPS25
5.52313e-28	0.380999	0.484	0.331	1.23779e-23	NK_c04_NCAM1_GZMK	TCIRG1
2.36618e-28	0.378631	0.669	0.516	5.30283e-24	NK_c04_NCAM1_GZMK	RCSD1
3.49977e-89	0.378474	0.996	0.981	7.84334e-85	NK_c04_NCAM1_GZMK	RPL35
5.39546e-121	0.377047	0.999	0.999	1.20918e-116	NK_c04_NCAM1_GZMK	RPS27A
7.77616e-22	0.37664	0.511	0.367	1.74272e-17	NK_c04_NCAM1_GZMK	ARHGAP15
1.1302e-28	0.376627	0.315	0.185	2.53289e-24	NK_c04_NCAM1_GZMK	SEPTIN11
1.47752e-22	0.375786	0.323	0.203	3.31127e-18	NK_c04_NCAM1_GZMK	PBXIP1
1.58574e-28	0.373566	0.598	0.447	3.5538e-24	NK_c04_NCAM1_GZMK	SMDT1
1.57288e-28	0.372146	0.452	0.298	3.52498e-24	NK_c04_NCAM1_GZMK	SMAP2
6.7377e-63	0.370108	0.986	0.953	1.50999e-58	NK_c04_NCAM1_GZMK	RPL22
3.54312e-36	0.368989	0.399	0.232	7.94048e-32	NK_c04_NCAM1_GZMK	TMEM14B
1.15583e-131	0.364863	1	1	2.59032e-127	NK_c04_NCAM1_GZMK	RPL10
1.05988e-26	0.362849	0.507	0.357	2.37531e-22	NK_c04_NCAM1_GZMK	SYNRG
1.02325e-20	0.36115	0.321	0.207	2.2932e-16	NK_c04_NCAM1_GZMK	RPS10-NUDT3
1.59246e-20	0.357427	0.615	0.485	3.56887e-16	NK_c04_NCAM1_GZMK	SLFN5
2.79581e-28	0.357179	0.707	0.548	6.26568e-24	NK_c04_NCAM1_GZMK	LDHB
4.87663e-37	0.356755	0.267	0.131	1.0929e-32	NK_c04_NCAM1_GZMK	FES
5.56355e-29	0.350941	0.391	0.241	1.24685e-24	NK_c04_NCAM1_GZMK	SLC25A39
1.67483e-81	0.347576	0.998	0.994	3.75345e-77	NK_c04_NCAM1_GZMK	RPL12
2.59893e-91	0.347481	0.998	0.995	5.82447e-87	NK_c04_NCAM1_GZMK	RPL6
9.33782e-41	0.34705	0.95	0.888	2.0927e-36	NK_c04_NCAM1_GZMK	MT-ND3
7.50876e-66	0.345549	0.995	0.976	1.68279e-61	NK_c04_NCAM1_GZMK	RPL24
1.79772e-25	0.34443	0.653	0.513	4.02887e-21	NK_c04_NCAM1_GZMK	EIF3E
6.92415e-79	0.34347	0.996	0.988	1.55177e-74	NK_c04_NCAM1_GZMK	RPL15
4.33904e-24	0.338838	0.338	0.212	9.72422e-20	NK_c04_NCAM1_GZMK	CDC25B
1.85021e-92	0.33841	0.998	0.999	4.14651e-88	NK_c04_NCAM1_GZMK	RPL30
1.34217e-33	0.336878	0.89	0.804	3.00794e-29	NK_c04_NCAM1_GZMK	MIF
2.40023e-84	0.335179	0.999	0.995	5.37915e-80	NK_c04_NCAM1_GZMK	RPLP2
1.0184e-59	0.331572	0.994	0.979	2.28234e-55	NK_c04_NCAM1_GZMK	RPS16
1.07008e-36	0.331177	0.311	0.16	2.39816e-32	NK_c04_NCAM1_GZMK	BEX4
2.67606e-32	0.330778	0.289	0.153	5.99731e-28	NK_c04_NCAM1_GZMK	SNHG32
2.20381e-33	0.328908	0.264	0.135	4.93895e-29	NK_c04_NCAM1_GZMK	SINHCAF
1.5957e-99	0.328738	0.999	0.999	3.57611e-95	NK_c04_NCAM1_GZMK	RPS3
4.54836e-76	0.322556	0.998	0.993	1.01933e-71	NK_c04_NCAM1_GZMK	RPL35A
5.80777e-19	0.321858	0.311	0.202	1.30158e-14	NK_c04_NCAM1_GZMK	PPP1R15A
3.63771e-16	0.321312	0.613	0.501	8.15248e-12	NK_c04_NCAM1_GZMK	IL10RA
7.21561e-25	0.320874	0.431	0.282	1.61709e-20	NK_c04_NCAM1_GZMK	PCMTD1
8.83233e-31	0.319741	0.274	0.146	1.97941e-26	NK_c04_NCAM1_GZMK	ERGIC1
5.33253e-25	0.318646	0.864	0.777	1.19507e-20	NK_c04_NCAM1_GZMK	HSP90AB1
2.03354e-17	0.318476	0.705	0.626	4.55737e-13	NK_c04_NCAM1_GZMK	RPS4Y1
2.85296e-22	0.317545	0.392	0.259	6.39377e-18	NK_c04_NCAM1_GZMK	CD55
1.15039e-21	0.317316	0.262	0.155	2.57815e-17	NK_c04_NCAM1_GZMK	GCHFR
9.08727e-41	0.312082	0.96	0.916	2.03655e-36	NK_c04_NCAM1_GZMK	JAK1
3.36635e-22	0.311637	0.648	0.508	7.54433e-18	NK_c04_NCAM1_GZMK	SELENOH
1.22833e-20	0.311606	0.709	0.582	2.75282e-16	NK_c04_NCAM1_GZMK	SEPTIN6
1.96551e-16	0.31116	0.327	0.221	4.40491e-12	NK_c04_NCAM1_GZMK	PIM2
1.12107e-45	0.3083	0.99	0.966	2.51243e-41	NK_c04_NCAM1_GZMK	RPL41
5.51997e-25	0.307243	0.359	0.223	1.23708e-20	NK_c04_NCAM1_GZMK	OCIAD2
3.42292e-27	0.307135	0.278	0.155	7.67111e-23	NK_c04_NCAM1_GZMK	SLC25A36
4.39631e-82	0.30245	0.998	0.997	9.85257e-78	NK_c04_NCAM1_GZMK	RPL7A
4.79606e-19	0.300579	0.585	0.443	1.07485e-14	NK_c04_NCAM1_GZMK	PIK3R1
8.39711e-22	0.300104	0.901	0.909	1.88188e-17	NK_c04_NCAM1_GZMK	GNLY
1.19294e-18	0.29929	0.355	0.235	2.67349e-14	NK_c04_NCAM1_GZMK	LYST
8.28457e-26	0.298442	0.261	0.144	1.85665e-21	NK_c04_NCAM1_GZMK	ARL14EP
1.04795e-15	0.297454	0.824	0.744	2.34855e-11	NK_c04_NCAM1_GZMK	IER2
1.17112e-16	0.297382	0.649	0.526	2.62459e-12	NK_c04_NCAM1_GZMK	SEC11A
1.81788e-13	0.296599	0.376	0.276	4.07406e-09	NK_c04_NCAM1_GZMK	LINC01138
1.29412e-19	0.296292	0.841	0.758	2.90025e-15	NK_c04_NCAM1_GZMK	MT-ND2
1.22186e-16	0.295087	0.288	0.186	2.73832e-12	NK_c04_NCAM1_GZMK	CXCR4
9.49872e-79	0.294466	0.999	0.996	2.12876e-74	NK_c04_NCAM1_GZMK	RPL26
3.13717e-25	0.294375	0.892	0.818	7.0307e-21	NK_c04_NCAM1_GZMK	NPM1
5.16875e-32	0.291754	0.944	0.884	1.15837e-27	NK_c04_NCAM1_GZMK	RPL7
3.53753e-18	0.290466	0.405	0.279	7.92796e-14	NK_c04_NCAM1_GZMK	SH2D1A
9.07671e-21	0.289443	0.38	0.248	2.03418e-16	NK_c04_NCAM1_GZMK	PIK3CD
1.5099e-32	0.286277	0.962	0.914	3.38385e-28	NK_c04_NCAM1_GZMK	EEF2
5.03875e-17	0.285468	0.465	0.338	1.12923e-12	NK_c04_NCAM1_GZMK	RSL1D1
1.11539e-07	0.285264	0.355	0.289	0.00249969	NK_c04_NCAM1_GZMK	HSPB1
6.1068e-16	0.285247	0.686	0.573	1.3686e-11	NK_c04_NCAM1_GZMK	GNAS
2.65176e-12	0.282982	0.495	0.385	5.94285e-08	NK_c04_NCAM1_GZMK	NOSIP
1.76182e-14	0.282227	0.773	0.689	3.94843e-10	NK_c04_NCAM1_GZMK	ID2
4.46506e-15	0.279007	0.454	0.345	1.00066e-10	NK_c04_NCAM1_GZMK	OGT
1.53838e-65	0.278122	0.999	0.997	3.44766e-61	NK_c04_NCAM1_GZMK	RPS15
1.05016e-24	0.276128	0.251	0.14	2.3535e-20	NK_c04_NCAM1_GZMK	CTNNBIP1
7.60571e-57	0.275916	0.995	0.99	1.70451e-52	NK_c04_NCAM1_GZMK	RPL23A
7.76797e-18	0.268866	0.409	0.283	1.74088e-13	NK_c04_NCAM1_GZMK	HLA-DRB1
4.96021e-18	0.268618	0.352	0.235	1.11163e-13	NK_c04_NCAM1_GZMK	CHD9
6.08522e-15	0.265172	0.495	0.374	1.36376e-10	NK_c04_NCAM1_GZMK	ZFAS1
6.48986e-17	0.264051	0.315	0.209	1.45444e-12	NK_c04_NCAM1_GZMK	NBDY
1.4719e-36	0.263567	0.988	0.963	3.29867e-32	NK_c04_NCAM1_GZMK	RPL27
1.87878e-17	0.262202	0.742	0.627	4.21053e-13	NK_c04_NCAM1_GZMK	ICAM3
1.44195e-16	0.261092	0.304	0.201	3.23155e-12	NK_c04_NCAM1_GZMK	LINC02256
1.08213e-05	0.260383	0.556	0.478	0.242516	NK_c04_NCAM1_GZMK	ISG20
4.55437e-17	0.260003	0.452	0.32	1.02068e-12	NK_c04_NCAM1_GZMK	KLRC3
1.5664e-37	0.25841	0.998	0.988	3.51047e-33	NK_c04_NCAM1_GZMK	IFITM2
5.05375e-16	0.258307	0.284	0.186	1.1326e-11	NK_c04_NCAM1_GZMK	GLCCI1
1.4416e-22	0.2579	0.261	0.149	3.23076e-18	NK_c04_NCAM1_GZMK	DMAC1
2.81072e-18	0.257599	0.553	0.414	6.2991e-14	NK_c04_NCAM1_GZMK	CXXC5
1.41699e-15	0.257449	0.474	0.352	3.17561e-11	NK_c04_NCAM1_GZMK	SLC38A1
3.31958e-20	0.256049	0.33	0.209	7.43952e-16	NK_c04_NCAM1_GZMK	PLCG2
1.784e-21	0.254859	0.988	0.979	3.99812e-17	NK_c04_NCAM1_GZMK	MT-CO3
1.20404e-39	0.25356	0.998	0.995	2.69837e-35	NK_c04_NCAM1_GZMK	RPL14
2.58356e-14	0.252444	0.682	0.573	5.79002e-10	NK_c04_NCAM1_GZMK	EIF3L
2.77652e-15	0.251609	0.307	0.205	6.22247e-11	NK_c04_NCAM1_GZMK	PLCL2
1.626e-15	0.250509	0.306	0.207	3.64403e-11	NK_c04_NCAM1_GZMK	ST3GAL1
0	3.86761	0.955	0.149	0	NK_c05_MKI67	STMN1
3.49065e-172	2.74036	0.962	0.68	7.82289e-168	NK_c05_MKI67	TUBA1B
0	2.68392	0.706	0.003	0	NK_c05_MKI67	TYMS
1.08239e-208	2.57766	0.869	0.301	2.42574e-204	NK_c05_MKI67	HMGB2
2.24279e-41	2.38273	0.897	0.667	5.02632e-37	NK_c05_MKI67	HIST1H4C
0	2.18063	0.573	0.006	0	NK_c05_MKI67	MKI67
1.01369e-124	2.15193	0.952	0.664	2.27178e-120	NK_c05_MKI67	TUBB
0	2.1337	0.537	0.034	0	NK_c05_MKI67	RRM2
2.44829e-163	1.96276	0.981	0.701	5.48685e-159	NK_c05_MKI67	HMGN2
4.38621e-141	1.85254	0.79	0.287	9.82993e-137	NK_c05_MKI67	DUT
0	1.79905	0.73	0.109	0	NK_c05_MKI67	MCM7
1.42533e-141	1.74565	0.952	0.576	3.1943e-137	NK_c05_MKI67	H2AFZ
0	1.735	0.566	0.002	0	NK_c05_MKI67	PCLAF
2.39541e-297	1.63437	0.659	0.095	5.36835e-293	NK_c05_MKI67	PCNA
4.06306e-193	1.59713	0.305	0.029	9.10573e-189	NK_c05_MKI67	HIST1H1B
0	1.51251	0.456	0.003	0	NK_c05_MKI67	TK1
0	1.49695	0.606	0.031	0	NK_c05_MKI67	DHFR
9.05837e-63	1.48875	0.878	0.637	2.03007e-58	NK_c05_MKI67	VIM
0	1.4542	0.415	0.006	0	NK_c05_MKI67	NUSAP1
0	1.43267	0.401	0.002	0	NK_c05_MKI67	TOP2A
7.74509e-183	1.42679	0.995	0.968	1.73575e-178	NK_c05_MKI67	GAPDH
3.26976e-121	1.41728	0.909	0.482	7.32787e-117	NK_c05_MKI67	H2AFV
0	1.41186	0.387	0.005	0	NK_c05_MKI67	CENPF
0	1.39927	0.329	0	0	NK_c05_MKI67	UBE2C
7.3409e-207	1.35451	0.687	0.141	1.64517e-202	NK_c05_MKI67	MCM5
3.00267e-198	1.34983	0.575	0.101	6.72928e-194	NK_c05_MKI67	SMC4
1.15324e-259	1.33968	0.413	0.039	2.58453e-255	NK_c05_MKI67	PTTG1
0	1.32107	0.437	0.005	0	NK_c05_MKI67	TPX2
0	1.30738	0.504	0.005	0	NK_c05_MKI67	CENPM
5.12319e-73	1.29585	0.735	0.339	1.14816e-68	NK_c05_MKI67	TUBB4B
0	1.28536	0.499	0.008	0	NK_c05_MKI67	CLSPN
6.08873e-250	1.28007	0.652	0.103	1.36455e-245	NK_c05_MKI67	LMNB1
1.07285e-153	1.27685	0.69	0.185	2.40435e-149	NK_c05_MKI67	MCM3
1.02523e-105	1.26495	0.876	0.502	2.29765e-101	NK_c05_MKI67	DEK
9.54135e-47	1.2476	0.539	0.225	2.13831e-42	NK_c05_MKI67	HIST1H1C
0	1.23143	0.589	0.06	0	NK_c05_MKI67	FEN1
0	1.23013	0.489	0.003	0	NK_c05_MKI67	GINS2
0	1.17522	0.43	0.001	0	NK_c05_MKI67	UHRF1
2.17677e-253	1.16287	0.582	0.079	4.87837e-249	NK_c05_MKI67	CKS2
7.82967e-99	1.15586	0.998	0.906	1.75471e-94	NK_c05_MKI67	HMGB1
5.35568e-104	1.15463	0.671	0.225	1.20026e-99	NK_c05_MKI67	SLBP
0	1.15345	0.547	0.054	0	NK_c05_MKI67	MCM6
3.73466e-128	1.15141	0.706	0.211	8.36974e-124	NK_c05_MKI67	TMPO
9.17848e-126	1.14692	0.532	0.125	2.05699e-121	NK_c05_MKI67	H2AFX
1.0566e-106	1.14493	0.924	0.515	2.36795e-102	NK_c05_MKI67	ANP32B
3.23337e-213	1.13584	0.456	0.059	7.24631e-209	NK_c05_MKI67	ATAD2
0	1.11894	0.446	0.022	0	NK_c05_MKI67	HELLS
2.01994e-99	1.10605	0.757	0.285	4.52689e-95	NK_c05_MKI67	NASP
2.26196e-50	1.10604	0.449	0.162	5.06928e-46	NK_c05_MKI67	HLA-DRA
1.07851e-148	1.09664	0.702	0.184	2.41705e-144	NK_c05_MKI67	RPA3
1.2942e-272	1.09184	0.544	0.065	2.90044e-268	NK_c05_MKI67	CKS1B
0	1.09019	0.468	0.003	0	NK_c05_MKI67	ZWINT
0	1.08935	0.513	0.021	0	NK_c05_MKI67	MCM2
0	1.07288	0.363	0.001	0	NK_c05_MKI67	BIRC5
2.58575e-27	1.0705	0.549	0.299	5.79492e-23	NK_c05_MKI67	HIST1H1D
1.96543e-170	1.06315	0.704	0.158	4.40472e-166	NK_c05_MKI67	NUDT1
0	1.05662	0.394	0.004	0	NK_c05_MKI67	ASF1B
1.19548e-190	1.04462	0.58	0.101	2.67918e-186	NK_c05_MKI67	TMEM106C
3.2298e-176	1.03908	0.587	0.112	7.23831e-172	NK_c05_MKI67	DNAJC9
0	1.03877	0.305	0.001	0	NK_c05_MKI67	ASPM
0	1.03813	0.461	0.02	0	NK_c05_MKI67	MCM4
8.42325e-51	1.02471	0.449	0.163	1.88773e-46	NK_c05_MKI67	COTL1
8.17002e-154	1.02211	1	0.998	1.83098e-149	NK_c05_MKI67	PTMA
3.0205e-101	1.01991	0.721	0.249	6.76924e-97	NK_c05_MKI67	CARHSP1
1.39045e-210	1.01461	0.558	0.086	3.11615e-206	NK_c05_MKI67	CENPK
5.12538e-81	1.0112	0.852	0.436	1.14865e-76	NK_c05_MKI67	NUCKS1
0	1.01008	0.399	0.003	0	NK_c05_MKI67	CDT1
0	1.00002	0.439	0.009	0	NK_c05_MKI67	CENPU
3.55244e-82	0.975293	0.761	0.313	7.96138e-78	NK_c05_MKI67	DNMT1
0	0.969676	0.332	0.001	0	NK_c05_MKI67	CDK1
1.44523e-80	0.96194	0.94	0.627	3.23891e-76	NK_c05_MKI67	SLC25A5
1.62703e-85	0.959409	0.821	0.352	3.64633e-81	NK_c05_MKI67	NAP1L1
7.82697e-234	0.955392	0.556	0.076	1.7541e-229	NK_c05_MKI67	SMC2
1.0536e-87	0.954896	0.94	0.666	2.36123e-83	NK_c05_MKI67	RAN
6.86013e-202	0.95379	0.47	0.064	1.53742e-197	NK_c05_MKI67	LIG1
0	0.945231	0.444	0.021	0	NK_c05_MKI67	MAD2L1
3.22264e-90	0.940735	0.971	0.715	7.22225e-86	NK_c05_MKI67	COX8A
4.26381e-71	0.93301	0.733	0.311	9.55563e-67	NK_c05_MKI67	NUCB2
0	0.928165	0.327	0.001	0	NK_c05_MKI67	KIFC1
3.48755e-55	0.927724	0.971	0.836	7.81595e-51	NK_c05_MKI67	CRIP1
2.03408e-68	0.921791	0.673	0.279	4.55859e-64	NK_c05_MKI67	ANP32E
2.62142e-76	0.915155	0.773	0.338	5.87487e-72	NK_c05_MKI67	H2AFY
1.38708e-74	0.913104	0.742	0.308	3.10858e-70	NK_c05_MKI67	HNRNPAB
4.19254e-78	0.907072	0.728	0.287	9.39589e-74	NK_c05_MKI67	SIVA1
0	0.898915	0.286	0.001	0	NK_c05_MKI67	CDC20
3.26663e-100	0.891367	0.554	0.152	7.32084e-96	NK_c05_MKI67	KIF22
0	0.883086	0.322	0.004	0	NK_c05_MKI67	CDKN3
4.99532e-86	0.882763	0.477	0.127	1.1195e-81	NK_c05_MKI67	TUBA1C
0	0.870799	0.294	0	0	NK_c05_MKI67	PKMYT1
1.0475e-81	0.852287	0.728	0.278	2.34755e-77	NK_c05_MKI67	RANBP1
1.21689e-67	0.851256	0.931	0.566	2.72718e-63	NK_c05_MKI67	SNRPB
1.68555e-172	0.843301	0.461	0.07	3.77749e-168	NK_c05_MKI67	RRM1
0	0.839829	0.411	0.018	0	NK_c05_MKI67	TCF19
0	0.839038	0.37	0.009	0	NK_c05_MKI67	GGH
3.1074e-94	0.837814	0.604	0.177	6.964e-90	NK_c05_MKI67	CENPX
1.01081e-07	0.833954	0.613	0.454	0.00226534	NK_c05_MKI67	HIST1H1E
0	0.823289	0.327	0.009	0	NK_c05_MKI67	CDCA7
0	0.821101	0.365	0.008	0	NK_c05_MKI67	RAD51AP1
0	0.820621	0.368	0.017	0	NK_c05_MKI67	UBE2T
0	0.817519	0.284	0.001	0	NK_c05_MKI67	FAM111B
8.85565e-77	0.816426	0.53	0.164	1.98464e-72	NK_c05_MKI67	HMGA1
1.3744e-47	0.813098	0.449	0.166	3.08017e-43	NK_c05_MKI67	UBE2S
2.70495e-49	0.810111	0.845	0.511	6.06205e-45	NK_c05_MKI67	CALM3
2.74483e-96	0.808157	0.993	0.949	6.15144e-92	NK_c05_MKI67	HNRNPA2B1
2.11661e-81	0.805811	0.998	0.972	4.74354e-77	NK_c05_MKI67	RPLP0
4.43167e-137	0.803406	0.52	0.104	9.93181e-133	NK_c05_MKI67	DTYMK
2.54243e-46	0.802956	0.726	0.358	5.69784e-42	NK_c05_MKI67	JPT1
3.54433e-163	0.799799	0.501	0.085	7.9432e-159	NK_c05_MKI67	RNASEH2A
3.77592e-168	0.791867	0.422	0.06	8.46222e-164	NK_c05_MKI67	FABP5
0	0.790368	0.296	0.006	0	NK_c05_MKI67	CDCA8
0	0.789649	0.382	0.024	0	NK_c05_MKI67	FANCI
0	0.784938	0.279	0.001	0	NK_c05_MKI67	CCNB2
6.36438e-87	0.782432	0.611	0.193	1.42632e-82	NK_c05_MKI67	USP1
4.41567e-90	0.780009	0.372	0.082	9.89597e-86	NK_c05_MKI67	UNG
3.50745e-59	0.779693	0.838	0.453	7.86055e-55	NK_c05_MKI67	SNRPG
8.63771e-64	0.779562	0.931	0.605	1.9358e-59	NK_c05_MKI67	HMGN1
1.03971e-51	0.779413	0.95	0.705	2.33009e-47	NK_c05_MKI67	ENO1
0	0.771344	0.291	0.004	0	NK_c05_MKI67	KNL1
0	0.770099	0.348	0.006	0	NK_c05_MKI67	CHEK1
2.3417e-68	0.765612	0.768	0.32	5.24799e-64	NK_c05_MKI67	LSM4
2.61785e-49	0.755196	0.389	0.132	5.86687e-45	NK_c05_MKI67	ANXA5
1.70548e-221	0.754746	0.377	0.037	3.82216e-217	NK_c05_MKI67	EZH2
3.48e-149	0.75224	0.499	0.089	7.79903e-145	NK_c05_MKI67	CBX5
8.58538e-49	0.751088	0.788	0.433	1.92407e-44	NK_c05_MKI67	IDH2
0	0.749344	0.327	0.003	0	NK_c05_MKI67	RAD51
2.74939e-107	0.747983	0.558	0.139	6.16166e-103	NK_c05_MKI67	CCDC167
0	0.742259	0.272	0.001	0	NK_c05_MKI67	HMMR
8.55832e-09	0.738154	0.811	0.666	0.0001918	NK_c05_MKI67	LGALS1
0	0.737961	0.258	0.003	0	NK_c05_MKI67	GTSE1
0	0.737924	0.303	0.001	0	NK_c05_MKI67	CDC6
5.32578e-179	0.73498	0.451	0.064	1.19356e-174	NK_c05_MKI67	SNRNP25
2.63509e-64	0.732003	0.979	0.803	5.90549e-60	NK_c05_MKI67	YBX1
2.26247e-42	0.730896	0.85	0.559	5.07043e-38	NK_c05_MKI67	MZT2B
7.54571e-57	0.730368	0.804	0.39	1.69107e-52	NK_c05_MKI67	CBX3
4.75256e-62	0.729789	0.737	0.315	1.0651e-57	NK_c05_MKI67	SNRPD1
2.78698e-56	0.7281	0.778	0.363	6.2459e-52	NK_c05_MKI67	TXN
1.22473e-51	0.727771	0.809	0.44	2.74475e-47	NK_c05_MKI67	PKM
0	0.71964	0.313	0.002	0	NK_c05_MKI67	DTL
3.16226e-28	0.719254	0.73	0.45	7.08693e-24	NK_c05_MKI67	MT2A
1.01169e-50	0.718303	0.897	0.603	2.2673e-46	NK_c05_MKI67	LDHA
0	0.717198	0.303	0.001	0	NK_c05_MKI67	CDC45
0	0.715911	0.294	0.008	0	NK_c05_MKI67	CENPE
0	0.715121	0.334	0.013	0	NK_c05_MKI67	CENPN
4.82083e-115	0.712479	0.279	0.039	1.0804e-110	NK_c05_MKI67	HIST1H2AG
8.67713e-43	0.711642	0.947	0.788	1.94463e-38	NK_c05_MKI67	TPI1
4.62508e-48	0.711006	0.928	0.666	1.03653e-43	NK_c05_MKI67	HNRNPF
4.59399e-52	0.709252	0.983	0.889	1.02956e-47	NK_c05_MKI67	HSP90AA1
1.70012e-60	0.709013	0.647	0.25	3.81013e-56	NK_c05_MKI67	SMC1A
3.19206e-295	0.7068	0.375	0.026	7.15373e-291	NK_c05_MKI67	GMNN
0	0.705925	0.356	0.017	0	NK_c05_MKI67	BRCA1
7.03226e-51	0.704035	0.759	0.366	1.576e-46	NK_c05_MKI67	PSIP1
7.99864e-53	0.701014	0.971	0.785	1.79257e-48	NK_c05_MKI67	PSME2
1.27815e-59	0.695083	0.723	0.304	2.86446e-55	NK_c05_MKI67	PSMC3
4.87241e-70	0.694948	0.351	0.086	1.09195e-65	NK_c05_MKI67	KPNA2
6.69778e-71	0.693908	0.983	0.858	1.50104e-66	NK_c05_MKI67	CHCHD2
4.98385e-137	0.691837	0.444	0.077	1.11693e-132	NK_c05_MKI67	HIRIP3
4.46177e-69	0.691644	0.628	0.218	9.99928e-65	NK_c05_MKI67	YWHAH
5.68745e-56	0.690082	0.709	0.309	1.27461e-51	NK_c05_MKI67	DDX39A
1.0248e-39	0.688898	0.866	0.553	2.29668e-35	NK_c05_MKI67	LDHB
4.05393e-239	0.684935	0.332	0.026	9.08526e-235	NK_c05_MKI67	ATAD5
0	0.683535	0.329	0.006	0	NK_c05_MKI67	ORC6
1.28935e-92	0.681353	0.561	0.153	2.88957e-88	NK_c05_MKI67	HPRT1
3.09103e-60	0.676676	0.64	0.25	6.92732e-56	NK_c05_MKI67	SMC3
6.17418e-245	0.676054	0.358	0.03	1.3837e-240	NK_c05_MKI67	CENPH
0	0.671549	0.327	0.018	0	NK_c05_MKI67	WDR34
7.34583e-50	0.670012	0.881	0.552	1.64627e-45	NK_c05_MKI67	COX5A
2.3943e-91	0.668787	0.998	0.982	5.36586e-87	NK_c05_MKI67	PPIA
6.01541e-171	0.662836	0.353	0.042	1.34811e-166	NK_c05_MKI67	PHF19
3.76092e-112	0.658324	0.413	0.081	8.4286e-108	NK_c05_MKI67	ACOT7
2.88216e-18	0.655787	0.251	0.113	6.45921e-14	NK_c05_MKI67	HIST1H3D
3.22309e-39	0.654133	0.926	0.673	7.22326e-35	NK_c05_MKI67	HNRNPA3
1.53872e-51	0.639652	0.737	0.328	3.44842e-47	NK_c05_MKI67	CACYBP
1.78505e-76	0.638826	0.592	0.185	4.00047e-72	NK_c05_MKI67	CDK4
7.80159e-147	0.635936	0.399	0.06	1.74841e-142	NK_c05_MKI67	RFC4
5.34197e-143	0.635705	0.339	0.046	1.19719e-138	NK_c05_MKI67	TACC3
3.15279e-58	0.633309	0.616	0.228	7.06572e-54	NK_c05_MKI67	LSM5
1.46781e-107	0.625249	0.451	0.095	3.28951e-103	NK_c05_MKI67	NCAPD2
2.96954e-48	0.624698	0.728	0.341	6.65503e-44	NK_c05_MKI67	SNRPF
9.3152e-47	0.623203	0.773	0.37	2.08763e-42	NK_c05_MKI67	TALDO1
3.40489e-302	0.622559	0.272	0.012	7.6307e-298	NK_c05_MKI67	NUF2
1.35105e-29	0.620195	0.78	0.471	3.02783e-25	NK_c05_MKI67	RAD21
0	0.616757	0.279	0.004	0	NK_c05_MKI67	CENPW
9.7177e-219	0.615852	0.351	0.032	2.17783e-214	NK_c05_MKI67	CHAF1A
1.15761e-106	0.612112	0.332	0.056	2.59433e-102	NK_c05_MKI67	KIF20B
1.05778e-43	0.608717	0.84	0.471	2.37059e-39	NK_c05_MKI67	ANAPC11
1.93745e-44	0.607956	0.778	0.381	4.34202e-40	NK_c05_MKI67	ILF2
0	0.605238	0.272	0.004	0	NK_c05_MKI67	NCAPH
7.77692e-153	0.604252	0.284	0.03	1.74289e-148	NK_c05_MKI67	NRM
3.31855e-65	0.603648	0.589	0.199	7.43721e-61	NK_c05_MKI67	PRDX3
0	0.602701	0.279	0.007	0	NK_c05_MKI67	BRCA2
1.52061e-223	0.601658	0.301	0.023	3.40784e-219	NK_c05_MKI67	RACGAP1
1.9724e-288	0.596281	0.291	0.015	4.42034e-284	NK_c05_MKI67	CDCA7L
4.57158e-75	0.596153	0.43	0.113	1.02454e-70	NK_c05_MKI67	NME1
1.92234e-43	0.588145	0.699	0.322	4.30815e-39	NK_c05_MKI67	RBBP7
5.19939e-37	0.587393	0.847	0.508	1.16524e-32	NK_c05_MKI67	PA2G4
3.04587e-114	0.586212	0.353	0.059	6.8261e-110	NK_c05_MKI67	MTHFD1
1.47798e-30	0.585727	0.947	0.788	3.31231e-26	NK_c05_MKI67	S100A10
5.60444e-12	0.584512	0.458	0.289	1.25601e-07	NK_c05_MKI67	HLA-DRB1
2.80883e-188	0.580194	0.31	0.029	6.29488e-184	NK_c05_MKI67	TIMELESS
1.18132e-16	0.575183	0.857	0.644	2.64745e-12	NK_c05_MKI67	ARL6IP1
1.91039e-144	0.569859	0.332	0.043	4.28136e-140	NK_c05_MKI67	BARD1
5.49614e-155	0.569576	0.353	0.045	1.23174e-150	NK_c05_MKI67	IFI27L1
1.21247e-91	0.568329	0.465	0.11	2.71726e-87	NK_c05_MKI67	ACAT2
3.90736e-27	0.566245	0.797	0.513	8.75679e-23	NK_c05_MKI67	ANXA2
6.05735e-37	0.565152	0.68	0.327	1.35751e-32	NK_c05_MKI67	MZT2A
1.4637e-170	0.562873	0.322	0.034	3.2803e-166	NK_c05_MKI67	DSN1
5.97692e-49	0.562638	0.551	0.21	1.33949e-44	NK_c05_MKI67	EBP
2.11464e-164	0.560904	0.294	0.03	4.73912e-160	NK_c05_MKI67	WDR76
4.02513e-242	0.560431	0.284	0.018	9.02071e-238	NK_c05_MKI67	NDC80
1.17987e-26	0.559038	0.933	0.779	2.6442e-22	NK_c05_MKI67	PPDPF
4.31391e-38	0.558863	0.838	0.495	9.66789e-34	NK_c05_MKI67	PSMA2
2.26651e-70	0.557769	0.501	0.146	5.07948e-66	NK_c05_MKI67	SHMT2
2.01969e-108	0.557393	0.26	0.035	4.52633e-104	NK_c05_MKI67	CKAP2
6.59703e-40	0.556275	0.652	0.3	1.47846e-35	NK_c05_MKI67	FDPS
3.51985e-33	0.555244	0.831	0.502	7.88833e-29	NK_c05_MKI67	ERH
3.03933e-62	0.550913	0.446	0.132	6.81145e-58	NK_c05_MKI67	DCTPP1
3.79103e-71	0.54803	0.301	0.064	8.49607e-67	NK_c05_MKI67	CD59
5.43864e-35	0.547677	0.876	0.587	1.21885e-30	NK_c05_MKI67	PGAM1
3.09849e-42	0.546899	1	1	6.94402e-38	NK_c05_MKI67	ACTB
2.04965e-49	0.545707	0.623	0.25	4.59346e-45	NK_c05_MKI67	YWHAE
1.38807e-30	0.54245	0.814	0.486	3.1108e-26	NK_c05_MKI67	PDIA6
1.69058e-67	0.541203	0.501	0.149	3.78877e-63	NK_c05_MKI67	SAE1
2.83285e-92	0.540736	0.368	0.075	6.3487e-88	NK_c05_MKI67	YEATS4
1.58436e-35	0.538675	0.761	0.386	3.5507e-31	NK_c05_MKI67	PSMB2
2.31228e-60	0.535328	0.993	0.975	5.18205e-56	NK_c05_MKI67	H3F3A
1.00949e-40	0.534212	0.666	0.297	2.26237e-36	NK_c05_MKI67	SNRPE
4.58786e-195	0.53208	0.286	0.024	1.02819e-190	NK_c05_MKI67	CCDC34
1.02281e-69	0.531834	0.499	0.146	2.29221e-65	NK_c05_MKI67	SMS
4.79477e-93	0.530641	0.337	0.064	1.07456e-88	NK_c05_MKI67	MSH6
1.31532e-31	0.530111	0.864	0.58	2.94776e-27	NK_c05_MKI67	PSMB3
1.28454e-33	0.528984	0.893	0.573	2.87878e-29	NK_c05_MKI67	BANF1
1.87296e-265	0.528582	0.277	0.015	4.19749e-261	NK_c05_MKI67	RBBP8
2.31697e-129	0.527924	0.274	0.033	5.19256e-125	NK_c05_MKI67	SAC3D1
1.53108e-32	0.526969	0.916	0.67	3.43129e-28	NK_c05_MKI67	ATP5MC3
3.00298e-132	0.526307	0.294	0.037	6.72998e-128	NK_c05_MKI67	NSD2
3.0935e-31	0.526206	0.823	0.477	6.93285e-27	NK_c05_MKI67	HNRNPR
1.51113e-275	0.525934	0.282	0.015	3.38659e-271	NK_c05_MKI67	NCAPG2
3.41598e-70	0.52389	0.461	0.128	7.65556e-66	NK_c05_MKI67	TOPBP1
2.62126e-38	0.52369	0.621	0.283	5.87452e-34	NK_c05_MKI67	PRKDC
2.26462e-24	0.522788	0.933	0.807	5.07523e-20	NK_c05_MKI67	GSTP1
1.11235e-134	0.520536	0.263	0.029	2.49289e-130	NK_c05_MKI67	FBXO5
7.84328e-23	0.519895	0.792	0.501	1.75776e-18	NK_c05_MKI67	SRSF2
1.04949e-23	0.518919	0.773	0.48	2.35201e-19	NK_c05_MKI67	SRSF10
1.78635e-116	0.518414	0.317	0.048	4.00338e-112	NK_c05_MKI67	PAICS
6.09839e-18	0.516338	0.936	0.76	1.36671e-13	NK_c05_MKI67	SUB1
5.29186e-45	0.515841	0.523	0.197	1.18596e-40	NK_c05_MKI67	RPA1
6.17999e-40	0.513698	0.673	0.309	1.385e-35	NK_c05_MKI67	HSPD1
8.38479e-39	0.512671	0.971	0.814	1.87911e-34	NK_c05_MKI67	COX6A1
2.65937e-34	0.510587	0.947	0.739	5.95992e-30	NK_c05_MKI67	PSMB8
6.42043e-29	0.508363	0.573	0.281	1.43888e-24	NK_c05_MKI67	PRDX1
1.36268e-31	0.505513	0.924	0.672	3.0539e-27	NK_c05_MKI67	GNG5
2.20421e-74	0.504211	0.449	0.118	4.93985e-70	NK_c05_MKI67	SKA2
2.76918e-26	0.501654	0.842	0.565	6.20602e-22	NK_c05_MKI67	SRSF3
3.15884e-06	0.500542	0.883	0.749	0.0707927	NK_c05_MKI67	HSP90B1
9.6535e-33	0.500136	0.702	0.364	2.16345e-28	NK_c05_MKI67	CCT2
1.06811e-72	0.499127	0.43	0.112	2.39375e-68	NK_c05_MKI67	HADH
2.27665e-85	0.49894	0.337	0.068	5.10221e-81	NK_c05_MKI67	RBL1
2.04724e-75	0.498293	0.434	0.111	4.58806e-71	NK_c05_MKI67	RFC2
7.24595e-31	0.495492	0.89	0.603	1.62389e-26	NK_c05_MKI67	NDUFB11
1.74697e-113	0.495279	0.325	0.051	3.91513e-109	NK_c05_MKI67	C19orf48
3.91973e-08	0.494881	0.957	0.901	0.000878451	NK_c05_MKI67	CD74
1.99103e-32	0.491444	0.513	0.228	4.46209e-28	NK_c05_MKI67	RHEB
9.81165e-140	0.490147	0.315	0.04	2.19889e-135	NK_c05_MKI67	PXMP2
1.49195e-43	0.489693	0.558	0.218	3.34361e-39	NK_c05_MKI67	HINT2
1.41004e-182	0.489468	0.26	0.021	3.16004e-178	NK_c05_MKI67	WDHD1
5.61901e-40	0.486137	0.446	0.168	1.25928e-35	NK_c05_MKI67	PLP2
3.77849e-38	0.482123	0.649	0.289	8.46797e-34	NK_c05_MKI67	SNRPA
5.78474e-30	0.481988	0.668	0.338	1.29642e-25	NK_c05_MKI67	PARP1
4.55917e-39	0.480254	0.587	0.249	1.02175e-34	NK_c05_MKI67	RNASEH2B
9.41585e-36	0.478914	0.556	0.239	2.11019e-31	NK_c05_MKI67	MAD2L2
1.14824e-26	0.478035	0.726	0.407	2.57332e-22	NK_c05_MKI67	TRA2B
2.26126e-33	0.477908	0.609	0.282	5.06771e-29	NK_c05_MKI67	SUPT16H
1.95474e-51	0.477366	0.501	0.173	4.38078e-47	NK_c05_MKI67	IMPDH2
7.45642e-27	0.476831	0.635	0.328	1.67106e-22	NK_c05_MKI67	SDF2L1
7.07036e-25	0.47284	0.874	0.58	1.58454e-20	NK_c05_MKI67	PCBP2
7.07401e-30	0.472596	0.969	0.845	1.58536e-25	NK_c05_MKI67	TAGLN2
8.08099e-38	0.470643	0.547	0.229	1.81103e-33	NK_c05_MKI67	BAZ1B
5.46387e-57	0.47009	1	1	1.22451e-52	NK_c05_MKI67	PFN1
3.09599e-62	0.469595	0.998	1	6.93843e-58	NK_c05_MKI67	RPLP1
4.12881e-28	0.468995	0.685	0.355	9.25308e-24	NK_c05_MKI67	VDAC3
9.38476e-26	0.467968	0.952	0.821	2.10322e-21	NK_c05_MKI67	NPM1
1.5183e-32	0.467236	0.723	0.364	3.40266e-28	NK_c05_MKI67	MRPL51
3.16317e-116	0.467184	0.286	0.039	7.08897e-112	NK_c05_MKI67	RFC5
2.97646e-112	0.465424	0.282	0.039	6.67053e-108	NK_c05_MKI67	TUBG1
1.37423e-83	0.46529	0.317	0.062	3.07979e-79	NK_c05_MKI67	ITGB3BP
3.60407e-21	0.46474	0.955	0.808	8.07708e-17	NK_c05_MKI67	MIF
4.29795e-23	0.464525	0.859	0.61	9.63214e-19	NK_c05_MKI67	RALY
5.1144e-32	0.464126	0.675	0.335	1.14619e-27	NK_c05_MKI67	LSM3
9.96548e-50	0.462758	0.468	0.159	2.23336e-45	NK_c05_MKI67	MTHFD2
2.42453e-28	0.462628	0.69	0.37	5.43362e-24	NK_c05_MKI67	NAA38
7.5052e-46	0.462456	0.527	0.199	1.68199e-41	NK_c05_MKI67	SSRP1
1.03865e-88	0.46178	0.31	0.057	2.32772e-84	NK_c05_MKI67	CDCA4
2.12292e-68	0.459803	0.375	0.093	4.75768e-64	NK_c05_MKI67	POLD2
7.43882e-36	0.459404	0.623	0.278	1.66711e-31	NK_c05_MKI67	HSPB11
3.19019e-25	0.458222	0.864	0.562	7.14953e-21	NK_c05_MKI67	YWHAQ
4.81801e-27	0.458202	0.716	0.385	1.07976e-22	NK_c05_MKI67	ROMO1
2.33403e-25	0.456857	0.842	0.529	5.2308e-21	NK_c05_MKI67	COX7B
1.37396e-14	0.456003	0.969	0.888	3.07918e-10	NK_c05_MKI67	PPIB
1.62995e-27	0.455957	0.907	0.631	3.65287e-23	NK_c05_MKI67	ATP5MF
1.76227e-24	0.455542	0.859	0.548	3.94943e-20	NK_c05_MKI67	BLOC1S1
5.36506e-133	0.454977	0.274	0.032	1.20236e-128	NK_c05_MKI67	POLD1
1.43847e-28	0.454514	0.819	0.495	3.22377e-24	NK_c05_MKI67	UQCRQ
5.43508e-32	0.45145	0.637	0.301	1.21806e-27	NK_c05_MKI67	PSMA3
7.16868e-53	0.451302	0.993	0.993	1.60657e-48	NK_c05_MKI67	CFL1
2.28656e-17	0.451225	0.921	0.76	5.12442e-13	NK_c05_MKI67	CALM2
2.79276e-72	0.451088	0.308	0.065	6.25885e-68	NK_c05_MKI67	TFDP1
5.8495e-21	0.450203	0.8	0.509	1.31093e-16	NK_c05_MKI67	IFI16
1.28041e-25	0.449717	0.947	0.738	2.86952e-21	NK_c05_MKI67	DBI
3.32363e-77	0.449534	0.382	0.089	7.44859e-73	NK_c05_MKI67	HAUS4
1.34684e-41	0.449302	0.523	0.202	3.0184e-37	NK_c05_MKI67	GUSB
1.59906e-85	0.449086	0.294	0.053	3.58366e-81	NK_c05_MKI67	LRR1
3.11361e-73	0.447865	0.334	0.074	6.97791e-69	NK_c05_MKI67	NCAPD3
1.33681e-49	0.444882	0.551	0.197	2.99593e-45	NK_c05_MKI67	COPS3
1.31918e-47	0.444476	0.446	0.149	2.95641e-43	NK_c05_MKI67	HAT1
1.22629e-22	0.444403	0.742	0.43	2.74824e-18	NK_c05_MKI67	CCT6A
3.22529e-79	0.443695	0.296	0.057	7.2282e-75	NK_c05_MKI67	NCAPH2
9.32967e-22	0.442542	0.776	0.459	2.09087e-17	NK_c05_MKI67	BUB3
2.62478e-26	0.441222	0.912	0.671	5.8824e-22	NK_c05_MKI67	SLC25A3
4.24908e-56	0.438711	0.411	0.121	9.52262e-52	NK_c05_MKI67	GGCT
8.41831e-85	0.436327	0.334	0.066	1.88663e-80	NK_c05_MKI67	RPL39L
6.65194e-43	0.435876	0.496	0.183	1.49077e-38	NK_c05_MKI67	THOC3
9.36299e-26	0.43442	0.955	0.763	2.09834e-21	NK_c05_MKI67	COX6C
1.32941e-23	0.434383	0.728	0.412	2.97934e-19	NK_c05_MKI67	TPM4
9.36654e-40	0.434382	0.444	0.164	2.09914e-35	NK_c05_MKI67	ARL6IP6
1.41385e-29	0.433464	0.721	0.374	3.16858e-25	NK_c05_MKI67	CCT8
2.08216e-44	0.433208	0.461	0.162	4.66632e-40	NK_c05_MKI67	EXOSC8
2.80062e-21	0.428013	0.931	0.751	6.27647e-17	NK_c05_MKI67	EIF4A1
1.9876e-44	0.427524	0.434	0.149	4.45442e-40	NK_c05_MKI67	UQCC2
2.89465e-23	0.427067	0.788	0.476	6.48719e-19	NK_c05_MKI67	ATP5F1C
3.27019e-16	0.426954	0.993	0.981	7.32882e-12	NK_c05_MKI67	ACTG1
2.47091e-15	0.42622	0.871	0.662	5.53757e-11	NK_c05_MKI67	NME2
4.56717e-20	0.425799	0.888	0.619	1.02355e-15	NK_c05_MKI67	EIF5A
4.61593e-24	0.42535	0.728	0.406	1.03448e-19	NK_c05_MKI67	TOMM5
2.23331e-25	0.425139	0.969	0.857	5.00508e-21	NK_c05_MKI67	PSMB9
1.68215e-24	0.424475	0.933	0.72	3.76987e-20	NK_c05_MKI67	PSMA7
4.52168e-39	0.424058	0.492	0.191	1.01335e-34	NK_c05_MKI67	CCDC28B
1.37214e-95	0.423264	0.291	0.048	3.0751e-91	NK_c05_MKI67	POLD3
2.69017e-24	0.422943	0.733	0.408	6.02894e-20	NK_c05_MKI67	C17orf49
8.02723e-23	0.420085	0.945	0.79	1.79898e-18	NK_c05_MKI67	HINT1
7.8271e-24	0.419071	0.74	0.406	1.75413e-19	NK_c05_MKI67	RTRAF
2.46751e-34	0.417381	0.566	0.245	5.52995e-30	NK_c05_MKI67	RNASEH2C
1.62961e-52	0.416249	0.401	0.12	3.65211e-48	NK_c05_MKI67	CKAP5
5.96008e-23	0.415749	0.714	0.396	1.33571e-18	NK_c05_MKI67	NONO
1.57756e-48	0.41465	0.399	0.124	3.53547e-44	NK_c05_MKI67	PGD
5.14175e-36	0.413651	0.48	0.191	1.15232e-31	NK_c05_MKI67	LAGE3
6.20154e-58	0.41253	0.325	0.082	1.38983e-53	NK_c05_MKI67	ACYP1
8.98307e-27	0.412468	0.699	0.366	2.0132e-22	NK_c05_MKI67	CCT5
2.18566e-20	0.411606	0.866	0.594	4.89829e-16	NK_c05_MKI67	XRCC5
8.92784e-33	0.411091	0.995	0.98	2.00082e-28	NK_c05_MKI67	RPSA
3.21039e-26	0.410421	0.704	0.365	7.19481e-22	NK_c05_MKI67	NDUFV2
9.50652e-26	0.409975	0.802	0.45	2.13051e-21	NK_c05_MKI67	RBX1
1.95066e-19	0.409647	0.551	0.285	4.37163e-15	NK_c05_MKI67	SSR3
1.34014e-20	0.408077	0.69	0.405	3.00338e-16	NK_c05_MKI67	LBR
2.02011e-28	0.407794	0.728	0.371	4.52727e-24	NK_c05_MKI67	NDUFAB1
5.38274e-11	0.407476	0.919	0.78	1.20633e-06	NK_c05_MKI67	HSP90AB1
4.90933e-22	0.407161	0.876	0.617	1.10023e-17	NK_c05_MKI67	UQCRH
1.24689e-19	0.406702	0.726	0.437	2.79442e-15	NK_c05_MKI67	HNRNPD
2.03779e-16	0.406307	0.828	0.594	4.5669e-12	NK_c05_MKI67	CDK2AP2
6.87651e-37	0.404805	0.604	0.259	1.5411e-32	NK_c05_MKI67	ATP1B3
2.11626e-20	0.404695	0.776	0.46	4.74275e-16	NK_c05_MKI67	GPX4
9.81147e-33	0.402702	0.506	0.214	2.19885e-28	NK_c05_MKI67	NUDT21
4.99032e-34	0.402627	0.468	0.187	1.11838e-29	NK_c05_MKI67	MIR4435-2HG
6.47044e-22	0.402002	0.876	0.619	1.45009e-17	NK_c05_MKI67	PTGES3
1.86537e-26	0.400901	0.979	0.831	4.18048e-22	NK_c05_MKI67	SUMO2
1.75032e-27	0.400742	0.666	0.325	3.92264e-23	NK_c05_MKI67	NUTF2
7.93034e-23	0.400714	0.857	0.538	1.77727e-18	NK_c05_MKI67	PSMA6
8.97937e-31	0.399417	0.473	0.203	2.01237e-26	NK_c05_MKI67	NOP56
1.38251e-30	0.399318	0.644	0.302	3.09834e-26	NK_c05_MKI67	UBE2N
8.09208e-24	0.399169	0.704	0.397	1.81352e-19	NK_c05_MKI67	DNAJA1
1.14881e-26	0.398285	0.642	0.321	2.57459e-22	NK_c05_MKI67	NDUFB6
1.99097e-32	0.39808	0.628	0.28	4.46195e-28	NK_c05_MKI67	PDCD5
1.32318e-35	0.397331	0.382	0.139	2.96537e-31	NK_c05_MKI67	RIF1
2.46661e-30	0.396803	0.494	0.215	5.52792e-26	NK_c05_MKI67	CDC25B
2.66017e-43	0.395818	0.406	0.135	5.9617e-39	NK_c05_MKI67	MZT1
1.06132e-27	0.395693	0.616	0.306	2.37852e-23	NK_c05_MKI67	MRPL52
2.85993e-22	0.39569	0.678	0.37	6.40938e-18	NK_c05_MKI67	RPA2
5.16887e-31	0.394798	0.463	0.192	1.1584e-26	NK_c05_MKI67	LAP3
5.01202e-17	0.394677	0.761	0.48	1.12324e-12	NK_c05_MKI67	CKLF
1.10298e-24	0.393973	0.759	0.42	2.47188e-20	NK_c05_MKI67	CCT4
4.86415e-23	0.392938	0.757	0.42	1.0901e-18	NK_c05_MKI67	SNRPD3
2.03832e-35	0.390495	0.427	0.164	4.56808e-31	NK_c05_MKI67	GMPS
9.25671e-27	0.390433	0.709	0.359	2.07452e-22	NK_c05_MKI67	MDH1
1.94148e-26	0.390127	0.542	0.254	4.35104e-22	NK_c05_MKI67	SUMO3
5.66909e-23	0.388542	0.771	0.439	1.2705e-18	NK_c05_MKI67	NDUFA6
3.89941e-39	0.387253	0.487	0.183	8.73897e-35	NK_c05_MKI67	GLO1
1.55433e-72	0.386911	0.301	0.062	3.4834e-68	NK_c05_MKI67	PAFAH1B3
3.83581e-25	0.386864	0.757	0.406	8.59643e-21	NK_c05_MKI67	AP2S1
3.55151e-19	0.386609	0.728	0.436	7.9593e-15	NK_c05_MKI67	TAF15
1.87163e-38	0.386559	0.551	0.22	4.1945e-34	NK_c05_MKI67	GSTO1
2.94342e-34	0.386147	0.487	0.2	6.5965e-30	NK_c05_MKI67	FAM111A
2.88674e-32	0.385256	0.482	0.201	6.46948e-28	NK_c05_MKI67	MAT2A
5.77639e-28	0.384662	0.601	0.285	1.29455e-23	NK_c05_MKI67	IER3IP1
3.7139e-30	0.384482	0.473	0.2	8.32322e-26	NK_c05_MKI67	DPM2
3.5117e-73	0.383545	0.346	0.077	7.87007e-69	NK_c05_MKI67	BCL2L12
1.53624e-21	0.383225	0.936	0.738	3.44286e-17	NK_c05_MKI67	ATP5F1B
3.44457e-20	0.383215	0.883	0.625	7.71962e-16	NK_c05_MKI67	CSNK2B
3.65332e-19	0.382841	0.73	0.423	8.18746e-15	NK_c05_MKI67	RPN1
1.47177e-27	0.3824	0.666	0.329	3.29839e-23	NK_c05_MKI67	VDAC1
8.42709e-21	0.381891	0.613	0.324	1.8886e-16	NK_c05_MKI67	MEA1
1.57713e-42	0.380882	0.451	0.159	3.53451e-38	NK_c05_MKI67	PSMD14
6.89977e-34	0.377944	0.475	0.191	1.54631e-29	NK_c05_MKI67	EIF4A3
2.30982e-21	0.377115	0.566	0.301	5.17655e-17	NK_c05_MKI67	PRDX2
7.76975e-23	0.376765	0.73	0.427	1.74128e-18	NK_c05_MKI67	PPM1G
7.28648e-20	0.376024	0.919	0.681	1.63297e-15	NK_c05_MKI67	NDUFA4
1.16646e-54	0.375701	0.449	0.137	2.61415e-50	NK_c05_MKI67	MRPL37
1.15717e-13	0.373875	0.847	0.618	2.59332e-09	NK_c05_MKI67	SRSF7
2.29067e-34	0.372795	0.463	0.185	5.13363e-30	NK_c05_MKI67	HSPH1
7.70432e-40	0.371807	0.329	0.105	1.72661e-35	NK_c05_MKI67	MAGOHB
1.67605e-20	0.370451	0.74	0.422	3.7562e-16	NK_c05_MKI67	NDUFA2
1.90422e-75	0.368689	0.339	0.073	4.26755e-71	NK_c05_MKI67	PMVK
5.66392e-18	0.368338	0.8	0.501	1.26934e-13	NK_c05_MKI67	POMP
1.89827e-23	0.367539	0.702	0.364	4.25421e-19	NK_c05_MKI67	CYC1
2.28459e-41	0.367399	0.506	0.186	5.12e-37	NK_c05_MKI67	AK2
3.12386e-34	0.367136	0.47	0.186	7.00088e-30	NK_c05_MKI67	PNP
1.57798e-20	0.366068	0.685	0.375	3.53641e-16	NK_c05_MKI67	KPNB1
1.02204e-55	0.365666	0.365	0.1	2.2905e-51	NK_c05_MKI67	HAUS1
6.60159e-15	0.36555	0.821	0.564	1.47948e-10	NK_c05_MKI67	XRCC6
6.51606e-13	0.365314	0.916	0.763	1.46031e-08	NK_c05_MKI67	CALR
2.18802e-22	0.365131	0.663	0.347	4.90357e-18	NK_c05_MKI67	PSMA4
2.56685e-53	0.36512	0.303	0.077	5.75256e-49	NK_c05_MKI67	PRIM2
6.06959e-36	0.364495	0.425	0.159	1.36026e-31	NK_c05_MKI67	PPA1
3.83618e-40	0.36427	0.406	0.139	8.59726e-36	NK_c05_MKI67	RUVBL2
5.39601e-74	0.364235	0.294	0.058	1.2093e-69	NK_c05_MKI67	PRIM1
4.56632e-22	0.363336	0.425	0.2	1.02336e-17	NK_c05_MKI67	GBP1
3.54874e-34	0.363123	0.594	0.248	7.95309e-30	NK_c05_MKI67	TMX1
2.07955e-18	0.362326	0.757	0.46	4.66049e-14	NK_c05_MKI67	NDUFB4
3.2239e-29	0.361305	0.525	0.232	7.22508e-25	NK_c05_MKI67	PPIH
5.43805e-23	0.361082	0.761	0.422	1.21872e-18	NK_c05_MKI67	CLTA
5.22026e-27	0.360026	0.661	0.318	1.16991e-22	NK_c05_MKI67	NDUFB3
1.15321e-17	0.359687	0.792	0.496	2.58446e-13	NK_c05_MKI67	SFPQ
6.35408e-21	0.358953	0.57	0.299	1.42401e-16	NK_c05_MKI67	IFI6
6.53076e-24	0.358466	0.661	0.341	1.46361e-19	NK_c05_MKI67	NUDC
1.22709e-39	0.357981	0.296	0.09	2.75003e-35	NK_c05_MKI67	SVIP
4.09084e-17	0.355963	0.821	0.549	9.16798e-13	NK_c05_MKI67	ATP5PF
7.57373e-17	0.355336	0.905	0.656	1.69735e-12	NK_c05_MKI67	COX7A2
6.84098e-20	0.354377	0.687	0.391	1.53313e-15	NK_c05_MKI67	HSPE1
2.03585e-14	0.353963	0.587	0.357	4.56255e-10	NK_c05_MKI67	SPCS3
3.96575e-23	0.353819	0.671	0.354	8.88764e-19	NK_c05_MKI67	EIF2S2
6.29405e-52	0.353442	0.258	0.061	1.41056e-47	NK_c05_MKI67	ARHGAP19
6.32863e-31	0.352535	0.26	0.086	1.41831e-26	NK_c05_MKI67	HLA-DMA
8.77536e-29	0.352329	0.284	0.101	1.96665e-24	NK_c05_MKI67	SCCPDH
1.25413e-37	0.351777	0.32	0.103	2.81063e-33	NK_c05_MKI67	MSH2
2.4622e-45	0.350958	0.334	0.099	5.51803e-41	NK_c05_MKI67	VRK1
4.41732e-24	0.350844	0.678	0.347	9.89966e-20	NK_c05_MKI67	UQCRC1
1.51304e-27	0.350646	0.351	0.139	3.39086e-23	NK_c05_MKI67	HDGF
9.66031e-22	0.350357	0.967	0.861	2.16497e-17	NK_c05_MKI67	ATP5MG
4.80387e-21	0.348949	0.578	0.297	1.07659e-16	NK_c05_MKI67	ATP5MC1
3.53094e-34	0.348924	0.542	0.222	7.9132e-30	NK_c05_MKI67	SNRPA1
4.15226e-26	0.348515	0.64	0.312	9.30562e-22	NK_c05_MKI67	NDUFB1
2.43872e-23	0.347733	0.504	0.243	5.46541e-19	NK_c05_MKI67	AKR7A2
3.61315e-47	0.347702	0.384	0.118	8.09742e-43	NK_c05_MKI67	TIMM10
6.83359e-26	0.347336	0.642	0.309	1.53147e-21	NK_c05_MKI67	ELOC
1.47936e-47	0.347284	0.368	0.11	3.3154e-43	NK_c05_MKI67	DDB2
5.19786e-21	0.347072	0.704	0.375	1.16489e-16	NK_c05_MKI67	SNRPC
5.44285e-29	0.346527	0.494	0.214	1.2198e-24	NK_c05_MKI67	TXNDC17
1.84967e-48	0.346113	0.329	0.092	4.14528e-44	NK_c05_MKI67	RPL26L1
1.16274e-27	0.345892	0.494	0.215	2.60582e-23	NK_c05_MKI67	NUDT5
9.58424e-27	0.345856	0.549	0.251	2.14792e-22	NK_c05_MKI67	UFD1
1.20221e-14	0.345806	0.862	0.631	2.69427e-10	NK_c05_MKI67	RBM3
3.2284e-24	0.345426	0.556	0.267	7.23517e-20	NK_c05_MKI67	GPAA1
2.43048e-17	0.345417	0.8	0.504	5.44694e-13	NK_c05_MKI67	ANP32A
1.3368e-24	0.345207	0.43	0.193	2.9959e-20	NK_c05_MKI67	PFKL
1.04433e-30	0.344834	0.592	0.26	2.34044e-26	NK_c05_MKI67	MPC2
1.55787e-28	0.344153	0.456	0.192	3.49135e-24	NK_c05_MKI67	COMMD4
7.09599e-24	0.343347	0.434	0.196	1.59028e-19	NK_c05_MKI67	POLE3
5.40259e-15	0.343018	0.947	0.81	1.21078e-10	NK_c05_MKI67	NCL
6.31388e-23	0.342548	0.609	0.31	1.415e-18	NK_c05_MKI67	NDUFA7
5.39713e-25	0.342348	0.604	0.287	1.20955e-20	NK_c05_MKI67	DNAJC15
1.37997e-29	0.341389	0.329	0.122	3.09264e-25	NK_c05_MKI67	CASP8AP2
3.10924e-50	0.340428	0.437	0.137	6.96812e-46	NK_c05_MKI67	TPGS2
1.16556e-36	0.339632	0.437	0.161	2.61215e-32	NK_c05_MKI67	TRNAU1AP
1.19897e-19	0.339594	0.403	0.192	2.68702e-15	NK_c05_MKI67	SPTBN1
3.12254e-42	0.339032	0.411	0.138	6.99792e-38	NK_c05_MKI67	NABP2
1.40722e-16	0.338231	0.747	0.449	3.15372e-12	NK_c05_MKI67	PSMA1
1.86284e-13	0.338136	0.828	0.587	4.17481e-09	NK_c05_MKI67	P4HB
2.28039e-21	0.33722	0.573	0.3	5.11058e-17	NK_c05_MKI67	NHP2
1.35388e-15	0.336549	0.852	0.59	3.03418e-11	NK_c05_MKI67	COPE
4.48332e-36	0.335972	0.389	0.137	1.00476e-31	NK_c05_MKI67	LRRC59
1.20518e-53	0.335729	0.344	0.093	2.70092e-49	NK_c05_MKI67	MCUR1
5.63975e-16	0.3357	0.828	0.561	1.26392e-11	NK_c05_MKI67	ATP5PO
5.56207e-77	0.335476	0.26	0.046	1.24652e-72	NK_c05_MKI67	SHMT1
1.24257e-28	0.335243	0.449	0.191	2.78472e-24	NK_c05_MKI67	MIS18BP1
5.01657e-15	0.334566	0.874	0.612	1.12426e-10	NK_c05_MKI67	ARL6IP4
5.15948e-18	0.334162	0.766	0.461	1.15629e-13	NK_c05_MKI67	HNRNPM
7.64232e-16	0.334133	0.609	0.352	1.71272e-11	NK_c05_MKI67	COX17
7.90758e-43	0.33334	0.294	0.083	1.77217e-38	NK_c05_MKI67	DLEU2
1.36962e-24	0.332971	0.465	0.209	3.06945e-20	NK_c05_MKI67	RTN3
2.45088e-18	0.331937	0.85	0.551	5.49266e-14	NK_c05_MKI67	NDUFC2
8.36866e-41	0.331443	0.286	0.083	1.8755e-36	NK_c05_MKI67	HMGXB4
8.40284e-42	0.328687	0.394	0.13	1.88316e-37	NK_c05_MKI67	POLR3K
1.63947e-19	0.327434	0.745	0.429	3.67421e-15	NK_c05_MKI67	NDUFS8
5.63132e-16	0.327256	0.804	0.514	1.26203e-11	NK_c05_MKI67	PSMA5
5.90509e-19	0.326993	0.616	0.33	1.32339e-14	NK_c05_MKI67	MRPL57
3.4955e-31	0.326005	0.487	0.199	7.83377e-27	NK_c05_MKI67	CIAO2A
1.51365e-16	0.324424	0.871	0.63	3.39225e-12	NK_c05_MKI67	PARK7
1.91089e-07	0.324261	0.618	0.48	0.0042825	NK_c05_MKI67	IGFBP7
6.67814e-09	0.324126	0.286	0.165	0.000149664	NK_c05_MKI67	MX1
1.93588e-16	0.323118	0.823	0.525	4.3385e-12	NK_c05_MKI67	EWSR1
5.71956e-45	0.322492	0.353	0.107	1.28181e-40	NK_c05_MKI67	MRPL17
6.8096e-20	0.322422	0.656	0.355	1.5261e-15	NK_c05_MKI67	LSM2
2.47176e-32	0.321656	0.42	0.161	5.53945e-28	NK_c05_MKI67	BOLA3
1.56818e-30	0.321576	0.422	0.168	3.51444e-26	NK_c05_MKI67	CISD2
8.88173e-12	0.321174	0.535	0.308	1.99048e-07	NK_c05_MKI67	SEC11C
7.99893e-19	0.320508	0.747	0.426	1.79264e-14	NK_c05_MKI67	HDAC1
8.18048e-18	0.320293	0.983	0.899	1.83333e-13	NK_c05_MKI67	TPM3
1.32778e-18	0.319279	0.747	0.436	2.9757e-14	NK_c05_MKI67	EZR
2.33884e-25	0.3189	0.604	0.289	5.24157e-21	NK_c05_MKI67	TCP1
8.6068e-14	0.318664	0.747	0.471	1.92887e-09	NK_c05_MKI67	RPN2
2.5232e-31	0.317453	0.403	0.155	5.65475e-27	NK_c05_MKI67	POLR2H
1.99186e-18	0.317134	0.726	0.394	4.46396e-14	NK_c05_MKI67	MAGOH
6.52043e-20	0.316564	0.556	0.282	1.46129e-15	NK_c05_MKI67	DDT
6.42257e-14	0.314918	0.766	0.486	1.43936e-09	NK_c05_MKI67	PSMB6
1.02756e-22	0.313733	0.518	0.247	2.30287e-18	NK_c05_MKI67	DCK
1.11702e-10	0.3134	0.761	0.528	2.50335e-06	NK_c05_MKI67	SEC61G
4.86064e-16	0.3129	0.659	0.396	1.08932e-11	NK_c05_MKI67	FKBP1A
4.85189e-07	0.312869	0.632	0.449	0.0108736	NK_c05_MKI67	CNN2
7.34236e-12	0.31221	0.974	0.845	1.6455e-07	NK_c05_MKI67	ARPC1B
7.31169e-13	0.311914	0.878	0.65	1.63862e-08	NK_c05_MKI67	SET
1.44008e-28	0.311765	0.394	0.156	3.22736e-24	NK_c05_MKI67	DCPS
4.09084e-15	0.311596	0.663	0.402	9.16798e-11	NK_c05_MKI67	CD38
7.15462e-19	0.311489	0.976	0.931	1.60342e-14	NK_c05_MKI67	HNRNPA1
4.83349e-19	0.311284	0.625	0.335	1.08323e-14	NK_c05_MKI67	ZNF706
7.93612e-14	0.311093	0.945	0.762	1.77856e-09	NK_c05_MKI67	COX6B1
1.47205e-13	0.310529	0.919	0.71	3.29901e-09	NK_c05_MKI67	NDUFA13
1.09004e-18	0.31041	0.272	0.115	2.44288e-14	NK_c05_MKI67	WARS
4.91658e-24	0.309749	0.492	0.227	1.10185e-19	NK_c05_MKI67	FUBP1
1.60085e-27	0.309629	0.527	0.23	3.58766e-23	NK_c05_MKI67	MRPL18
3.96159e-20	0.30915	0.322	0.143	8.87833e-16	NK_c05_MKI67	RGS10
9.28001e-14	0.309132	0.535	0.307	2.07974e-09	NK_c05_MKI67	PDIA4
3.72684e-15	0.309113	0.644	0.377	8.35222e-11	NK_c05_MKI67	ACAA2
6.92501e-05	0.308929	0.566	0.396	1	NK_c05_MKI67	ISG15
3.45914e-14	0.308923	0.768	0.494	7.75228e-10	NK_c05_MKI67	PSMD8
6.24824e-28	0.308464	0.487	0.209	1.40029e-23	NK_c05_MKI67	MRPL11
3.53928e-13	0.30787	0.745	0.483	7.93189e-09	NK_c05_MKI67	KHDRBS1
6.33943e-16	0.307846	0.702	0.412	1.42073e-11	NK_c05_MKI67	ATP5PD
1.27453e-19	0.307744	0.315	0.137	2.85635e-15	NK_c05_MKI67	LIMS1
4.58711e-25	0.306733	0.487	0.221	1.02802e-20	NK_c05_MKI67	MCUB
1.31413e-23	0.305202	0.592	0.289	2.9451e-19	NK_c05_MKI67	PSMG2
8.6538e-38	0.305183	0.382	0.13	1.9394e-33	NK_c05_MKI67	MYCBP
3.00003e-10	0.305131	0.332	0.183	6.72337e-06	NK_c05_MKI67	UBE2J1
8.65432e-23	0.304215	0.628	0.31	1.93952e-18	NK_c05_MKI67	PSMD2
1.12892e-19	0.303724	0.706	0.379	2.53003e-15	NK_c05_MKI67	SF3B4
8.55133e-18	0.30372	0.995	0.999	1.91644e-13	NK_c05_MKI67	TMSB10
7.57273e-22	0.303375	0.504	0.24	1.69713e-17	NK_c05_MKI67	CEP57
8.47283e-34	0.303091	0.387	0.14	1.89885e-29	NK_c05_MKI67	ETFB
1.16909e-12	0.302992	0.728	0.455	2.62005e-08	NK_c05_MKI67	RBBP4
2.42427e-16	0.302092	0.952	0.772	5.43302e-12	NK_c05_MKI67	SNRPD2
9.77068e-17	0.301763	0.735	0.43	2.18971e-12	NK_c05_MKI67	CCT7
4.15552e-09	0.301321	0.623	0.399	9.31293e-05	NK_c05_MKI67	MYDGF
1.32094e-16	0.301274	0.766	0.451	2.96036e-12	NK_c05_MKI67	ABRACL
1.58928e-42	0.300122	0.263	0.071	3.56172e-38	NK_c05_MKI67	GMPPB
2.22402e-34	0.299332	0.346	0.12	4.98426e-30	NK_c05_MKI67	EEF1E1
3.93175e-37	0.299134	0.341	0.113	8.81144e-33	NK_c05_MKI67	TOR3A
1.42869e-25	0.298711	0.494	0.218	3.20183e-21	NK_c05_MKI67	PHF5A
2.24148e-26	0.29771	0.475	0.207	5.02339e-22	NK_c05_MKI67	HDAC2
2.9767e-13	0.296877	0.816	0.562	6.67109e-09	NK_c05_MKI67	SRP9
1.54438e-20	0.296339	0.568	0.285	3.46111e-16	NK_c05_MKI67	MLEC
6.77017e-15	0.296305	0.742	0.446	1.51726e-10	NK_c05_MKI67	RAD23A
1.37173e-30	0.295904	0.317	0.114	3.07419e-26	NK_c05_MKI67	PRDX4
2.41269e-23	0.295881	0.539	0.255	5.40708e-19	NK_c05_MKI67	PSMB7
8.23146e-18	0.295513	0.456	0.232	1.84475e-13	NK_c05_MKI67	DNAJB11
5.8554e-41	0.294879	0.298	0.088	1.31225e-36	NK_c05_MKI67	OXCT1
2.32019e-40	0.294457	0.368	0.119	5.19977e-36	NK_c05_MKI67	HACD3
6.61141e-14	0.294358	0.792	0.521	1.48168e-09	NK_c05_MKI67	NDUFB9
3.99776e-14	0.294194	0.788	0.485	8.95938e-10	NK_c05_MKI67	TCEA1
2.81065e-13	0.29393	0.885	0.65	6.29895e-09	NK_c05_MKI67	UQCR10
4.43468e-25	0.293209	0.523	0.241	9.93857e-21	NK_c05_MKI67	NOP58
1.21703e-13	0.292905	0.833	0.552	2.72748e-09	NK_c05_MKI67	NDUFA12
2.84368e-24	0.292619	0.425	0.186	6.37298e-20	NK_c05_MKI67	SUZ12
6.24274e-31	0.292195	0.365	0.135	1.39906e-26	NK_c05_MKI67	TPRKB
7.81226e-15	0.29207	0.637	0.365	1.75081e-10	NK_c05_MKI67	TMEM109
2.50781e-19	0.291399	0.578	0.295	5.62024e-15	NK_c05_MKI67	NDUFC1
1.13384e-19	0.290896	0.537	0.267	2.54106e-15	NK_c05_MKI67	STIP1
1.91943e-34	0.290842	0.31	0.102	4.30164e-30	NK_c05_MKI67	MCMBP
8.86846e-23	0.290631	0.544	0.261	1.98751e-18	NK_c05_MKI67	PTBP1
3.31056e-17	0.290485	0.749	0.434	7.41929e-13	NK_c05_MKI67	SUMO1
1.00667e-11	0.289746	0.807	0.556	2.25604e-07	NK_c05_MKI67	HNRNPA0
1.18408e-31	0.289506	0.382	0.144	2.65365e-27	NK_c05_MKI67	TMEM18
1.37169e-22	0.289363	0.558	0.265	3.07408e-18	NK_c05_MKI67	ITGB1BP1
6.76936e-12	0.288942	0.675	0.432	1.51708e-07	NK_c05_MKI67	LIME1
3.10969e-38	0.288169	0.415	0.146	6.96912e-34	NK_c05_MKI67	CSRP1
3.53619e-12	0.286992	0.468	0.272	7.92495e-08	NK_c05_MKI67	TUBA4A
6.08927e-14	0.28699	0.785	0.491	1.36467e-09	NK_c05_MKI67	LSM7
2.09174e-15	0.286677	0.573	0.312	4.68781e-11	NK_c05_MKI67	IFI27L2
3.03362e-14	0.28544	0.747	0.454	6.79864e-10	NK_c05_MKI67	SEM1
1.4141e-14	0.285228	0.99	0.961	3.16914e-10	NK_c05_MKI67	CORO1A
2.51007e-12	0.284716	0.983	0.957	5.62532e-08	NK_c05_MKI67	HSPA8
2.21385e-17	0.284698	0.647	0.358	4.96145e-13	NK_c05_MKI67	C1QBP
3.52265e-22	0.284077	0.494	0.229	7.89462e-18	NK_c05_MKI67	MRPL28
1.51358e-20	0.283996	0.406	0.187	3.39209e-16	NK_c05_MKI67	CRELD2
5.36751e-15	0.283317	0.714	0.435	1.20291e-10	NK_c05_MKI67	NDUFS6
2.74678e-19	0.283014	0.563	0.29	6.15581e-15	NK_c05_MKI67	AP1M1
9.23877e-25	0.282684	0.511	0.237	2.0705e-20	NK_c05_MKI67	SYNCRIP
4.47281e-12	0.281851	0.888	0.678	1.0024e-07	NK_c05_MKI67	ATP5F1D
1.74741e-14	0.281815	0.893	0.646	3.91613e-10	NK_c05_MKI67	NDUFA11
3.55827e-19	0.281758	0.582	0.301	7.97444e-15	NK_c05_MKI67	DECR1
7.47765e-42	0.281204	0.303	0.088	1.67582e-37	NK_c05_MKI67	FH
1.02416e-10	0.281166	0.711	0.45	2.29524e-06	NK_c05_MKI67	DCTN3
7.618e-12	0.280874	0.795	0.511	1.70727e-07	NK_c05_MKI67	SPCS2
7.66517e-13	0.280492	0.704	0.439	1.71784e-08	NK_c05_MKI67	GDI2
3.12882e-33	0.280429	0.456	0.175	7.012e-29	NK_c05_MKI67	ZDHHC12
6.41762e-14	0.279776	0.773	0.49	1.43825e-09	NK_c05_MKI67	RNPS1
6.30455e-12	0.279316	0.57	0.352	1.41291e-07	NK_c05_MKI67	H1FX
2.34509e-24	0.279272	0.406	0.172	5.25559e-20	NK_c05_MKI67	MRPS16
8.03194e-18	0.279263	0.525	0.267	1.80004e-13	NK_c05_MKI67	RFC1
7.11094e-43	0.279254	0.31	0.089	1.59363e-38	NK_c05_MKI67	GON7
7.34138e-15	0.278964	0.637	0.371	1.64528e-10	NK_c05_MKI67	PRDX6
1.10077e-18	0.27887	0.642	0.342	2.46694e-14	NK_c05_MKI67	RBM17
2.72201e-10	0.278677	0.768	0.526	6.10029e-06	NK_c05_MKI67	ERP29
4.01329e-09	0.278626	0.857	0.637	8.99418e-05	NK_c05_MKI67	SEC61B
8.15515e-12	0.278571	0.795	0.531	1.82765e-07	NK_c05_MKI67	ATP5MPL
3.87535e-26	0.278271	0.403	0.167	8.68504e-22	NK_c05_MKI67	ACD
2.99435e-12	0.27826	0.811	0.537	6.71063e-08	NK_c05_MKI67	UBE2I
5.30807e-16	0.277691	0.695	0.398	1.18959e-11	NK_c05_MKI67	DCXR
6.99061e-12	0.27764	0.878	0.654	1.56667e-07	NK_c05_MKI67	SERBP1
4.31413e-18	0.277586	0.332	0.154	9.66841e-14	NK_c05_MKI67	OAS1
4.91866e-29	0.276833	0.418	0.167	1.10232e-24	NK_c05_MKI67	CHRAC1
4.37031e-20	0.276759	0.551	0.268	9.7943e-16	NK_c05_MKI67	AHSA1
1.19507e-34	0.276298	0.394	0.141	2.67828e-30	NK_c05_MKI67	POP7
2.19175e-23	0.273472	0.504	0.228	4.91192e-19	NK_c05_MKI67	MRPS15
5.74428e-43	0.273372	0.251	0.065	1.28735e-38	NK_c05_MKI67	PRPS2
2.55041e-33	0.272781	0.332	0.113	5.71573e-29	NK_c05_MKI67	NTAN1
9.87802e-22	0.272235	0.527	0.25	2.21376e-17	NK_c05_MKI67	UBE2A
2.44262e-21	0.272197	0.558	0.272	5.47415e-17	NK_c05_MKI67	UBA2
4.25281e-14	0.271634	0.68	0.405	9.53097e-10	NK_c05_MKI67	OSTC
6.11104e-42	0.271245	0.251	0.066	1.36954e-37	NK_c05_MKI67	SLC1A5
1.48376e-16	0.270287	0.962	0.9	3.32525e-12	NK_c05_MKI67	RHOA
4.15592e-14	0.268626	0.671	0.408	9.31384e-10	NK_c05_MKI67	TPR
1.81853e-24	0.268163	0.31	0.121	4.07551e-20	NK_c05_MKI67	TMEM107
2.61298e-14	0.267172	0.635	0.361	5.85596e-10	NK_c05_MKI67	SF3A2
1.58185e-21	0.267108	0.446	0.206	3.54508e-17	NK_c05_MKI67	IMMT
2.17186e-28	0.263759	0.449	0.183	4.86735e-24	NK_c05_MKI67	NUDCD2
3.4463e-29	0.263627	0.351	0.131	7.72351e-25	NK_c05_MKI67	ANAPC15
4.14028e-11	0.263599	0.745	0.485	9.27877e-07	NK_c05_MKI67	SNU13
2.18554e-10	0.262782	0.845	0.604	4.89801e-06	NK_c05_MKI67	ATP5PB
9.97174e-24	0.262462	0.289	0.111	2.23477e-19	NK_c05_MKI67	PCNT
8.03867e-22	0.262435	0.458	0.21	1.80155e-17	NK_c05_MKI67	POLE4
7.34569e-17	0.262307	0.558	0.298	1.64624e-12	NK_c05_MKI67	FIBP
1.04987e-25	0.262124	0.501	0.217	2.35287e-21	NK_c05_MKI67	STOML2
1.14657e-20	0.26186	0.52	0.252	2.56957e-16	NK_c05_MKI67	COA3
1.47833e-12	0.261818	0.716	0.437	3.31308e-08	NK_c05_MKI67	RPS27L
1.66977e-09	0.261808	0.881	0.676	3.74212e-05	NK_c05_MKI67	RPS17
1.42864e-28	0.261717	0.291	0.102	3.20173e-24	NK_c05_MKI67	CYB561A3
2.52083e-11	0.261373	0.854	0.622	5.64943e-07	NK_c05_MKI67	NDUFA1
3.65778e-11	0.261174	0.831	0.581	8.19744e-07	NK_c05_MKI67	TRMT112
8.32969e-23	0.260303	0.549	0.256	1.86677e-18	NK_c05_MKI67	NDUFS3
4.65561e-24	0.259914	0.341	0.137	1.04337e-19	NK_c05_MKI67	NUP107
3.02252e-31	0.259127	0.26	0.083	6.77378e-27	NK_c05_MKI67	CPSF3
7.87974e-26	0.258998	0.315	0.121	1.76593e-21	NK_c05_MKI67	ADI1
5.02845e-33	0.258959	0.267	0.083	1.12693e-28	NK_c05_MKI67	UBR7
3.46419e-32	0.258787	0.274	0.088	7.76359e-28	NK_c05_MKI67	RCC2
1.14681e-26	0.256053	0.377	0.15	2.57012e-22	NK_c05_MKI67	TIMM17A
9.60268e-21	0.254449	0.499	0.236	2.15206e-16	NK_c05_MKI67	SNRNP40
1.61249e-11	0.254255	0.852	0.635	3.61374e-07	NK_c05_MKI67	PSMB1
3.07659e-27	0.254161	0.389	0.155	6.89494e-23	NK_c05_MKI67	PSMD12
1.06038e-35	0.253915	0.251	0.072	2.37641e-31	NK_c05_MKI67	ENOSF1
4.80945e-26	0.253183	0.403	0.165	1.07785e-21	NK_c05_MKI67	TMEM167A
5.27872e-13	0.252599	0.733	0.431	1.18301e-08	NK_c05_MKI67	CCT3
2.30273e-27	0.252493	0.442	0.182	5.16066e-23	NK_c05_MKI67	VBP1
7.36401e-23	0.252309	0.473	0.212	1.65035e-18	NK_c05_MKI67	ELOVL5
7.31013e-09	0.252274	0.828	0.574	0.000163827	NK_c05_MKI67	SPCS1
2.0788e-18	0.252175	0.394	0.191	4.65879e-14	NK_c05_MKI67	LGALS9
6.0747e-14	0.251731	0.666	0.375	1.3614e-09	NK_c05_MKI67	ADRM1
7.73778e-24	0.251135	0.501	0.224	1.73411e-19	NK_c05_MKI67	ATG3
1.16555e-33	0.251003	0.258	0.079	2.61211e-29	NK_c05_MKI67	BTG3
1.85226e-23	0.25069	0.289	0.112	4.1511e-19	NK_c05_MKI67	PALM2-AKAP2
2.30305e-16	0.250617	0.525	0.271	5.16137e-12	NK_c05_MKI67	SNX5

## Sheet: 4. myeloid cells
p_val	avg_log2FC	pct.1	pct.2	p_val_adj	cluster	gene
0	2.76568	0.949	0.431	0	DC_c01_CD1C	HLA-DQA1
0	2.42707	0.96	0.528	0	DC_c01_CD1C	HLA-DQB1
0	2.35969	0.646	0.004	0	DC_c01_CD1C	FCER1A
0	2.29309	0.734	0.055	0	DC_c01_CD1C	CLEC10A
0	2.05641	1	0.822	0	DC_c01_CD1C	HLA-DPB1
0	1.95738	1	0.95	0	DC_c01_CD1C	HLA-DRA
0	1.85237	0.581	0.025	0	DC_c01_CD1C	CD1C
0	1.79649	1	0.992	0	DC_c01_CD1C	CD74
0	1.74867	0.999	0.875	0	DC_c01_CD1C	HLA-DPA1
0	1.7234	0.999	0.937	0	DC_c01_CD1C	HLA-DRB1
0	1.32633	0.494	0.017	0	DC_c01_CD1C	ENHO
0	1.26342	0.316	0.021	0	DC_c01_CD1C	LMNA
1.48108e-214	1.1756	0.942	0.645	3.31925e-210	DC_c01_CD1C	HLA-DMA
0	1.08772	0.675	0.121	0	DC_c01_CD1C	PLD4
7.75638e-244	1.05409	0.778	0.274	1.73828e-239	DC_c01_CD1C	GSN
1.36346e-206	1.04032	0.516	0.13	3.05565e-202	DC_c01_CD1C	ARL4C
1.80757e-59	1.03984	0.836	0.583	4.05094e-55	DC_c01_CD1C	HLA-DRB5
2.56264e-242	0.986306	0.995	0.939	5.74314e-238	DC_c01_CD1C	RPLP0
3.50808e-212	0.942641	0.977	0.881	7.86196e-208	DC_c01_CD1C	RPSA
1.98259e-133	0.933269	0.922	0.674	4.44318e-129	DC_c01_CD1C	CPVL
6.27378e-223	0.925656	0.997	0.989	1.40602e-218	DC_c01_CD1C	CST3
1.28063e-180	0.879848	0.982	0.895	2.87002e-176	DC_c01_CD1C	RPL3
6.76518e-115	0.872093	0.94	0.656	1.51614e-110	DC_c01_CD1C	TUBA1B
0	0.866952	0.572	0.079	0	DC_c01_CD1C	ITGB7
1.73578e-173	0.865426	0.787	0.333	3.89006e-169	DC_c01_CD1C	PPA1
9.88298e-149	0.861915	0.747	0.326	2.21488e-144	DC_c01_CD1C	HMGN1
6.49708e-229	0.844948	0.711	0.215	1.45606e-224	DC_c01_CD1C	PEBP1
2.28071e-255	0.839433	0.555	0.122	5.11129e-251	DC_c01_CD1C	FABP5
7.71272e-136	0.831893	0.867	0.5	1.7285e-131	DC_c01_CD1C	HLA-DMB
7.02538e-192	0.820379	0.986	0.943	1.57446e-187	DC_c01_CD1C	RPS6
1.04671e-188	0.815282	0.99	0.933	2.34578e-184	DC_c01_CD1C	ACTG1
0	0.81446	0.391	0.031	0	DC_c01_CD1C	GPR183
1.63179e-168	0.780652	0.987	0.925	3.65701e-164	DC_c01_CD1C	RPL5
1.24126e-184	0.773445	0.99	0.961	2.7818e-180	DC_c01_CD1C	RPS18
2.87576e-223	0.772697	0.501	0.112	6.44485e-219	DC_c01_CD1C	HLA-DQA2
1.0708e-184	0.756263	0.982	0.915	2.39976e-180	DC_c01_CD1C	RPS5
4.95447e-88	0.748864	0.565	0.251	1.11035e-83	DC_c01_CD1C	ID2
3.26818e-111	0.748733	0.895	0.625	7.32431e-107	DC_c01_CD1C	EIF3L
6.44711e-203	0.742293	0.981	0.912	1.44486e-198	DC_c01_CD1C	PPIA
2.17147e-144	0.736627	0.976	0.86	4.86648e-140	DC_c01_CD1C	EEF1B2
1.6188e-163	0.710671	0.982	0.903	3.62789e-159	DC_c01_CD1C	RPL10A
1.04316e-106	0.704265	0.923	0.75	2.33783e-102	DC_c01_CD1C	HINT1
4.5047e-86	0.700846	0.956	0.822	1.00955e-81	DC_c01_CD1C	MT-ND4L
2.70907e-94	0.699245	0.906	0.711	6.07129e-90	DC_c01_CD1C	SNHG29
4.70907e-132	0.690965	0.716	0.302	1.05535e-127	DC_c01_CD1C	APEX1
0	0.687613	0.4	0.008	0	DC_c01_CD1C	NDRG2
1.1186e-56	0.685191	0.671	0.379	2.50689e-52	DC_c01_CD1C	MT-ND6
5.07828e-139	0.681191	0.967	0.866	1.13809e-134	DC_c01_CD1C	EEF1G
3.39687e-113	0.677915	0.967	0.873	7.61272e-109	DC_c01_CD1C	SAMHD1
4.9064e-174	0.677548	0.996	0.976	1.09957e-169	DC_c01_CD1C	RPS2
2.63665e-134	0.677443	0.991	0.961	5.90899e-130	DC_c01_CD1C	RPS3A
1.28752e-141	0.672546	0.642	0.237	2.88547e-137	DC_c01_CD1C	HMGA1
2.80593e-120	0.67163	0.77	0.364	6.28837e-116	DC_c01_CD1C	C1QBP
1.60478e-119	0.668209	0.965	0.857	3.59648e-115	DC_c01_CD1C	RPL4
1.56965e-80	0.667229	0.995	0.972	3.51773e-76	DC_c01_CD1C	VIM
3.00702e-144	0.661834	0.662	0.247	6.73902e-140	DC_c01_CD1C	CIITA
9.64841e-99	0.655687	0.959	0.802	2.16231e-94	DC_c01_CD1C	HNRNPA1
2.08734e-94	0.655569	0.94	0.83	4.67794e-90	DC_c01_CD1C	ANXA2
0	0.651944	0.404	0.034	0	DC_c01_CD1C	HLA-DOA
2.47009e-114	0.649466	0.765	0.367	5.53572e-110	DC_c01_CD1C	LDHB
3.20148e-64	0.649324	0.941	0.822	7.17484e-60	DC_c01_CD1C	ANXA1
5.39969e-130	0.645291	0.961	0.856	1.21012e-125	DC_c01_CD1C	NME2
1.2161e-61	0.644721	0.966	0.83	2.72541e-57	DC_c01_CD1C	TAGLN2
4.70552e-82	0.637429	0.895	0.657	1.05455e-77	DC_c01_CD1C	NPM1
5.61651e-100	0.624772	0.955	0.837	1.25872e-95	DC_c01_CD1C	RPL27A
3.99421e-39	0.618318	0.596	0.336	8.95143e-35	DC_c01_CD1C	HIST1H1E
1.90173e-152	0.616251	0.985	0.949	4.26196e-148	DC_c01_CD1C	RPL15
8.74952e-98	0.611928	0.76	0.385	1.96086e-93	DC_c01_CD1C	CCDC88A
2.80609e-101	0.602746	0.757	0.375	6.28874e-97	DC_c01_CD1C	DDOST
1.09619e-100	0.602722	0.684	0.316	2.45668e-96	DC_c01_CD1C	PRCP
1.13796e-80	0.601797	0.391	0.142	2.55027e-76	DC_c01_CD1C	NR4A2
1.12592e-144	0.595614	0.98	0.939	2.52331e-140	DC_c01_CD1C	RPL35
2.83573e-151	0.592793	0.995	0.977	6.35515e-147	DC_c01_CD1C	RPS3
5.87698e-62	0.590766	0.981	0.949	1.31709e-57	DC_c01_CD1C	S100A10
2.11009e-79	0.588576	0.88	0.618	4.72892e-75	DC_c01_CD1C	ATP5F1A
9.30876e-182	0.586201	0.504	0.128	2.08619e-177	DC_c01_CD1C	TMEM109
1.06515e-114	0.585547	0.644	0.261	2.38712e-110	DC_c01_CD1C	SPINT2
0	0.584967	0.325	0.01	0	DC_c01_CD1C	FLT3
8.04448e-166	0.584755	0.59	0.179	1.80285e-161	DC_c01_CD1C	GPAT3
7.99782e-189	0.577012	0.4	0.082	1.79239e-184	DC_c01_CD1C	PHACTR1
4.25635e-118	0.572552	0.675	0.278	9.5389e-114	DC_c01_CD1C	YIF1B
7.35147e-58	0.571389	0.882	0.624	1.64754e-53	DC_c01_CD1C	HSP90B1
3.58144e-121	0.570257	0.979	0.924	8.02638e-117	DC_c01_CD1C	RPL23A
2.4136e-50	0.565981	0.944	0.815	5.40912e-46	DC_c01_CD1C	MT-ND5
7.3414e-162	0.556209	1	0.983	1.64528e-157	DC_c01_CD1C	RPS23
1.53746e-76	0.55332	0.923	0.728	3.44561e-72	DC_c01_CD1C	ATP5F1B
5.43665e-130	0.548414	0.576	0.192	1.21841e-125	DC_c01_CD1C	RNASE6
1.57781e-39	0.54757	0.817	0.549	3.53603e-35	DC_c01_CD1C	CALR
9.38771e-113	0.544389	0.99	0.964	2.10388e-108	DC_c01_CD1C	RPS4X
1.17217e-303	0.532539	0.425	0.061	2.62695e-299	DC_c01_CD1C	MAP4K1
0	0.531151	0.329	0.018	0	DC_c01_CD1C	AFF3
1.59169e-147	0.526999	0.548	0.165	3.56714e-143	DC_c01_CD1C	IL13RA1
1.38219e-158	0.526824	0.272	0.047	3.09763e-154	DC_c01_CD1C	DDIT4
5.83141e-83	0.519708	0.744	0.381	1.30688e-78	DC_c01_CD1C	OSTC
8.51967e-111	0.51525	0.565	0.207	1.90934e-106	DC_c01_CD1C	MZT2A
4.76842e-118	0.513473	0.523	0.177	1.06865e-113	DC_c01_CD1C	ADAM8
2.3243e-119	0.512833	0.506	0.168	5.20898e-115	DC_c01_CD1C	IGFBP7
1.55935e-97	0.50934	0.979	0.935	3.49465e-93	DC_c01_CD1C	RPL13A
3.29591e-51	0.502741	0.881	0.683	7.38647e-47	DC_c01_CD1C	DBI
4.60866e-75	0.502712	0.739	0.399	1.03285e-70	DC_c01_CD1C	CD33
4.41857e-103	0.502165	0.985	0.945	9.90246e-99	DC_c01_CD1C	RPL37A
6.70336e-94	0.497836	0.55	0.217	1.50229e-89	DC_c01_CD1C	EIF2AK4
9.83625e-58	0.49557	0.94	0.791	2.2044e-53	DC_c01_CD1C	PPIB
1.149e-86	0.49392	0.592	0.249	2.57501e-82	DC_c01_CD1C	AHR
3.37636e-94	0.492717	0.965	0.919	7.56676e-90	DC_c01_CD1C	RPS11
3.72782e-94	0.492262	0.582	0.236	8.35441e-90	DC_c01_CD1C	ADAM15
1.54399e-50	0.490416	0.753	0.466	3.46024e-46	DC_c01_CD1C	EZR
1.0865e-57	0.48764	0.92	0.747	2.43495e-53	DC_c01_CD1C	SLC25A5
4.41208e-83	0.487424	0.68	0.318	9.8879e-79	DC_c01_CD1C	CD1D
8.08417e-46	0.484009	0.906	0.746	1.81174e-41	DC_c01_CD1C	CTSZ
5.96185e-60	0.478551	0.975	0.846	1.33611e-55	DC_c01_CD1C	EEF2
8.16207e-90	0.477807	0.981	0.943	1.8292e-85	DC_c01_CD1C	RPL36A
5.02923e-99	0.473071	0.433	0.146	1.1271e-94	DC_c01_CD1C	RTN1
5.67297e-112	0.471334	1	0.991	1.27137e-107	DC_c01_CD1C	EEF1A1
5.3486e-79	0.464665	0.415	0.152	1.19868e-74	DC_c01_CD1C	F13A1
1.69141e-48	0.462881	0.819	0.556	3.79063e-44	DC_c01_CD1C	LDHA
4.11298e-131	0.459699	0.432	0.119	9.21761e-127	DC_c01_CD1C	IL18
4.8932e-56	0.459091	0.629	0.316	1.09662e-51	DC_c01_CD1C	ANXA6
7.29356e-71	0.455163	0.632	0.305	1.63456e-66	DC_c01_CD1C	PEA15
3.33444e-104	0.449604	1	0.997	7.47282e-100	DC_c01_CD1C	ACTB
1.44793e-54	0.448259	0.926	0.757	3.24496e-50	DC_c01_CD1C	SLC25A3
2.6354e-51	0.447683	0.921	0.769	5.9062e-47	DC_c01_CD1C	ENO1
1.68519e-159	0.443685	0.435	0.105	3.77668e-155	DC_c01_CD1C	NME1
2.35349e-46	0.442919	0.351	0.149	5.2744e-42	DC_c01_CD1C	NKG7
9.77995e-71	0.441325	0.72	0.375	2.19179e-66	DC_c01_CD1C	FBL
2.17531e-100	0.441095	0.997	0.984	4.87509e-96	DC_c01_CD1C	RPS7
1.66468e-133	0.439672	0.419	0.111	3.73071e-129	DC_c01_CD1C	C12orf45
3.32563e-90	0.439019	0.985	0.953	7.45307e-86	DC_c01_CD1C	RACK1
3.88624e-27	0.437392	0.738	0.526	8.70944e-23	DC_c01_CD1C	MYADM
1.53997e-103	0.436793	0.999	0.986	3.45122e-99	DC_c01_CD1C	RPL13
3.35891e-96	0.436471	0.995	0.975	7.52765e-92	DC_c01_CD1C	RPL7A
8.17014e-101	0.434457	0.518	0.186	1.83101e-96	DC_c01_CD1C	DEGS1
2.51672e-10	0.433033	0.93	0.835	5.64021e-06	DC_c01_CD1C	CRIP1
4.78531e-87	0.432631	0.981	0.952	1.07244e-82	DC_c01_CD1C	RPS16
1.04659e-119	0.431857	1	0.983	2.34551e-115	DC_c01_CD1C	RPL18A
2.4406e-279	0.431158	0.291	0.031	5.46962e-275	DC_c01_CD1C	CLIC2
1.96106e-86	0.430308	0.558	0.227	4.39494e-82	DC_c01_CD1C	LPXN
1.86542e-50	0.429246	0.883	0.644	4.1806e-46	DC_c01_CD1C	HNRNPC
3.69924e-68	0.428157	0.683	0.353	8.29036e-64	DC_c01_CD1C	RPN2
3.59267e-63	0.426835	0.954	0.864	8.05154e-59	DC_c01_CD1C	EIF4A1
6.08457e-53	0.426574	0.711	0.415	1.36361e-48	DC_c01_CD1C	SRSF2
0	0.417986	0.272	0.019	0	DC_c01_CD1C	SLC38A1
1.56168e-57	0.417623	0.346	0.135	3.49989e-53	DC_c01_CD1C	FCGR2B
1.1377e-47	0.416758	0.762	0.488	2.54969e-43	DC_c01_CD1C	MZT2B
3.80112e-87	0.416673	0.995	0.956	8.51868e-83	DC_c01_CD1C	RPS25
1.48243e-134	0.413079	0.386	0.096	3.32227e-130	DC_c01_CD1C	HDAC9
1.02066e-37	0.410983	0.873	0.654	2.28741e-33	DC_c01_CD1C	SYNGR2
7.60109e-186	0.410766	0.359	0.066	1.70348e-181	DC_c01_CD1C	CACNA2D3
7.33789e-75	0.410631	0.991	0.952	1.64449e-70	DC_c01_CD1C	RPL17
3.22722e-103	0.407442	0.443	0.142	7.23252e-99	DC_c01_CD1C	PRPF19
5.71706e-87	0.407019	0.996	0.97	1.28125e-82	DC_c01_CD1C	RPL14
1.44092e-48	0.406594	0.813	0.532	3.22924e-44	DC_c01_CD1C	LY86
2.21935e-90	0.406535	0.37	0.117	4.97379e-86	DC_c01_CD1C	BHLHE40
4.31723e-52	0.404932	0.72	0.423	9.67533e-48	DC_c01_CD1C	CAT
7.0335e-55	0.400534	0.967	0.918	1.57628e-50	DC_c01_CD1C	RPS29
2.81375e-44	0.400374	0.911	0.732	6.3059e-40	DC_c01_CD1C	EIF3F
3.33475e-61	0.40009	0.713	0.383	7.47351e-57	DC_c01_CD1C	SNRPF
5.52292e-47	0.398291	0.841	0.586	1.23774e-42	DC_c01_CD1C	SRSF3
1.36394e-51	0.397703	0.931	0.806	3.05673e-47	DC_c01_CD1C	RPS17
1.24115e-139	0.393605	0.277	0.053	2.78154e-135	DC_c01_CD1C	BIN1
4.1019e-96	0.39223	0.552	0.206	9.19277e-92	DC_c01_CD1C	KCNK6
7.60637e-77	0.392104	0.992	0.974	1.70466e-72	DC_c01_CD1C	RPL6
9.98242e-28	0.391876	0.849	0.615	2.23716e-23	DC_c01_CD1C	PDIA3
1.5201e-63	0.391874	0.959	0.908	3.4067e-59	DC_c01_CD1C	BTF3
1.65543e-103	0.390797	1	0.991	3.70998e-99	DC_c01_CD1C	RPL19
2.23205e-38	0.390334	0.837	0.563	5.00226e-34	DC_c01_CD1C	CD99
7.49856e-41	0.390048	0.758	0.485	1.6805e-36	DC_c01_CD1C	GAS5
2.91371e-51	0.389546	0.581	0.296	6.52993e-47	DC_c01_CD1C	IL2RG
1.43996e-53	0.387086	0.755	0.433	3.2271e-49	DC_c01_CD1C	NDUFS8
1.26373e-37	0.383972	0.987	0.923	2.83214e-33	DC_c01_CD1C	MT-CYB
4.64932e-44	0.380903	0.639	0.358	1.04196e-39	DC_c01_CD1C	ATP2B1
5.42445e-55	0.380081	0.369	0.153	1.21567e-50	DC_c01_CD1C	CXCR4
4.67494e-80	0.376018	0.454	0.169	1.0477e-75	DC_c01_CD1C	PID1
1.26113e-52	0.373779	0.976	0.931	2.82631e-48	DC_c01_CD1C	LSP1
8.91697e-218	0.37236	0.274	0.035	1.99838e-213	DC_c01_CD1C	CYP2S1
4.31865e-38	0.371458	0.75	0.482	9.67852e-34	DC_c01_CD1C	XRCC6
3.51285e-69	0.371226	0.509	0.215	7.87266e-65	DC_c01_CD1C	PRMT1
1.69553e-30	0.37117	0.896	0.731	3.79986e-26	DC_c01_CD1C	MT-ATP8
1.43562e-74	0.370653	0.464	0.18	3.21737e-70	DC_c01_CD1C	IMPDH2
6.44356e-43	0.369331	0.792	0.517	1.44407e-38	DC_c01_CD1C	SNHG6
2.29661e-54	0.368326	0.587	0.29	5.14693e-50	DC_c01_CD1C	CCT2
1.55624e-39	0.368269	0.923	0.749	3.4877e-35	DC_c01_CD1C	SUB1
3.5804e-34	0.368209	0.799	0.557	8.02403e-30	DC_c01_CD1C	CNN2
2.96418e-51	0.368053	0.952	0.915	6.64302e-47	DC_c01_CD1C	RPL7
1.78293e-36	0.367659	0.881	0.65	3.99573e-32	DC_c01_CD1C	ATP5PB
7.73933e-66	0.367638	0.977	0.961	1.73446e-61	DC_c01_CD1C	RPL22
1.32493e-183	0.366898	0.262	0.037	2.9693e-179	DC_c01_CD1C	HLA-DQB2
7.41894e-162	0.366458	0.27	0.044	1.66266e-157	DC_c01_CD1C	MAGEF1
3.59916e-240	0.366403	0.296	0.037	8.06609e-236	DC_c01_CD1C	ALCAM
1.27088e-53	0.364326	0.635	0.322	2.84817e-49	DC_c01_CD1C	NDUFV1
5.95779e-39	0.363667	0.893	0.726	1.3352e-34	DC_c01_CD1C	H2AFY
2.18961e-66	0.363489	0.61	0.282	4.90713e-62	DC_c01_CD1C	MLEC
1.08078e-44	0.362722	0.543	0.276	2.42213e-40	DC_c01_CD1C	FDFT1
1.09074e-94	0.362554	0.995	0.986	2.44446e-90	DC_c01_CD1C	RPS15
2.68057e-71	0.360742	0.982	0.969	6.00743e-67	DC_c01_CD1C	RPL36
1.38836e-45	0.360675	0.666	0.383	3.11146e-41	DC_c01_CD1C	TMEM14C
3.37236e-54	0.35985	0.961	0.918	7.55781e-50	DC_c01_CD1C	RPL31
2.17583e-47	0.35975	0.752	0.443	4.87626e-43	DC_c01_CD1C	TUFM
1.06851e-93	0.359715	0.312	0.085	2.39464e-89	DC_c01_CD1C	CES1
1.43354e-57	0.35958	0.616	0.311	3.21271e-53	DC_c01_CD1C	NRROS
1.64851e-40	0.359152	0.965	0.887	3.69447e-36	DC_c01_CD1C	SLC25A6
2.21564e-50	0.359037	0.654	0.348	4.96547e-46	DC_c01_CD1C	ILF2
2.68347e-60	0.358939	0.316	0.114	6.01393e-56	DC_c01_CD1C	RNASE2
1.80771e-32	0.358781	0.861	0.656	4.05125e-28	DC_c01_CD1C	EIF3E
9.62971e-98	0.358372	0.34	0.096	2.15811e-93	DC_c01_CD1C	UPK3A
3.03195e-48	0.358155	0.966	0.885	6.79489e-44	DC_c01_CD1C	YBX1
2.00997e-38	0.356129	0.937	0.841	4.50455e-34	DC_c01_CD1C	RPL23
1.18815e-75	0.35522	0.434	0.162	2.66276e-71	DC_c01_CD1C	FAM162A
9.62377e-170	0.355063	0.251	0.037	2.15678e-165	DC_c01_CD1C	GPRIN3
4.48851e-65	0.353881	0.588	0.268	1.00592e-60	DC_c01_CD1C	PHB
4.07071e-34	0.353617	0.871	0.655	9.12288e-30	DC_c01_CD1C	RBM3
1.04165e-76	0.352057	0.999	0.991	2.33444e-72	DC_c01_CD1C	RPS8
7.89237e-35	0.351505	0.826	0.582	1.76876e-30	DC_c01_CD1C	RAB7A
5.02475e-55	0.350369	0.992	0.973	1.1261e-50	DC_c01_CD1C	GAPDH
1.42554e-25	0.348534	0.822	0.627	3.19479e-21	DC_c01_CD1C	GNAS
6.85703e-42	0.34754	0.764	0.475	1.53673e-37	DC_c01_CD1C	PHB2
4.28099e-64	0.346535	0.99	0.971	9.59413e-60	DC_c01_CD1C	RPS21
5.48174e-85	0.345744	0.422	0.143	1.22851e-80	DC_c01_CD1C	RASA4
2.61679e-50	0.344799	0.689	0.377	5.8645e-46	DC_c01_CD1C	PTRHD1
2.28688e-48	0.344644	0.617	0.321	5.12513e-44	DC_c01_CD1C	HEXB
1.6038e-31	0.344062	0.615	0.382	3.59428e-27	DC_c01_CD1C	SNHG5
3.90852e-34	0.343538	0.763	0.507	8.75937e-30	DC_c01_CD1C	ARF6
6.41687e-35	0.342669	0.875	0.637	1.43808e-30	DC_c01_CD1C	CTSH
1.92884e-54	0.342568	0.566	0.271	4.32273e-50	DC_c01_CD1C	ARL5A
9.95822e-33	0.341928	0.89	0.682	2.23174e-28	DC_c01_CD1C	NCL
2.89402e-45	0.341332	0.985	0.933	6.4858e-41	DC_c01_CD1C	PABPC1
4.58076e-51	0.340611	0.665	0.353	1.02659e-46	DC_c01_CD1C	TMED10
5.64946e-68	0.339239	0.997	0.985	1.2661e-63	DC_c01_CD1C	RPL8
1.30509e-78	0.338901	0.445	0.163	2.92483e-74	DC_c01_CD1C	DSE
2.182e-44	0.336293	0.714	0.405	4.89007e-40	DC_c01_CD1C	MYDGF
9.03767e-45	0.336007	0.604	0.326	2.02543e-40	DC_c01_CD1C	SEPTIN6
7.47594e-52	0.335628	0.982	0.942	1.67543e-47	DC_c01_CD1C	RPL9
2.99861e-53	0.335397	0.969	0.924	6.72019e-49	DC_c01_CD1C	RPL27
5.17554e-33	0.334789	0.928	0.814	1.15989e-28	DC_c01_CD1C	RPS20
1.99762e-64	0.334405	0.991	0.981	4.47686e-60	DC_c01_CD1C	RPL26
5.78925e-41	0.334273	0.605	0.334	1.29743e-36	DC_c01_CD1C	CNPPD1
1.0512e-30	0.33395	0.857	0.638	2.35585e-26	DC_c01_CD1C	RAN
4.82874e-30	0.33361	0.897	0.698	1.08217e-25	DC_c01_CD1C	GDI2
1.77426e-110	0.331941	0.311	0.076	3.97629e-106	DC_c01_CD1C	HIP1
2.2638e-34	0.331152	0.76	0.498	5.0734e-30	DC_c01_CD1C	SRSF7
7.81272e-56	0.329504	0.986	0.96	1.75091e-51	DC_c01_CD1C	RPL21
2.75666e-32	0.32828	0.885	0.731	6.17796e-28	DC_c01_CD1C	ARF5
2.19255e-90	0.328227	0.309	0.086	4.91371e-86	DC_c01_CD1C	ATIC
1.37378e-71	0.327052	1	0.987	3.07878e-67	DC_c01_CD1C	RPS15A
5.35687e-55	0.326526	0.987	0.955	1.20053e-50	DC_c01_CD1C	CFL1
5.38622e-64	0.326458	0.464	0.192	1.20711e-59	DC_c01_CD1C	TUBA1C
1.14904e-70	0.326288	0.535	0.224	2.57511e-66	DC_c01_CD1C	MGST2
8.62107e-80	0.325827	0.997	0.991	1.93207e-75	DC_c01_CD1C	RPL32
2.42629e-64	0.325593	0.469	0.193	5.43756e-60	DC_c01_CD1C	MRPL3
1.2056e-30	0.323912	0.745	0.485	2.70186e-26	DC_c01_CD1C	TPM4
6.71952e-53	0.322128	0.481	0.214	1.50591e-48	DC_c01_CD1C	NBDY
4.00993e-57	0.321316	0.996	0.978	8.98666e-53	DC_c01_CD1C	RPS27
3.47299e-147	0.321281	0.276	0.05	7.78333e-143	DC_c01_CD1C	TCTN3
4.26084e-172	0.320953	0.294	0.049	9.54896e-168	DC_c01_CD1C	NREP
2.86078e-105	0.31721	0.305	0.076	6.4113e-101	DC_c01_CD1C	PTMS
4.63443e-84	0.31591	0.394	0.13	1.03862e-79	DC_c01_CD1C	BZW2
1.07497e-78	0.314677	0.295	0.087	2.40912e-74	DC_c01_CD1C	BEX4
1.63387e-44	0.314215	0.578	0.303	3.66167e-40	DC_c01_CD1C	ELOVL1
3.08204e-50	0.314161	0.417	0.181	6.90715e-46	DC_c01_CD1C	SLC1A5
8.91813e-35	0.313265	0.803	0.523	1.99864e-30	DC_c01_CD1C	ALDH2
2.15432e-26	0.313198	0.69	0.445	4.82805e-22	DC_c01_CD1C	HSPA5
5.06156e-40	0.313018	0.666	0.39	1.13435e-35	DC_c01_CD1C	SSR1
2.02368e-49	0.312984	0.582	0.287	4.53526e-45	DC_c01_CD1C	SNRPA
6.32915e-24	0.312941	0.375	0.212	1.41843e-19	DC_c01_CD1C	IL1B
2.72441e-37	0.312591	0.556	0.308	6.10567e-33	DC_c01_CD1C	ETV6
3.63685e-33	0.312482	0.893	0.704	8.15054e-29	DC_c01_CD1C	COX5A
8.01364e-70	0.311954	1	0.993	1.79594e-65	DC_c01_CD1C	RPL10
4.9244e-249	0.310517	0.251	0.025	1.10361e-244	DC_c01_CD1C	PON2
3.73733e-46	0.308734	0.655	0.352	8.37573e-42	DC_c01_CD1C	RBPJ
5.4986e-29	0.30867	0.849	0.609	1.23229e-24	DC_c01_CD1C	SET
2.58021e-29	0.307039	0.747	0.486	5.7825e-25	DC_c01_CD1C	CCT6A
1.8447e-27	0.30634	0.779	0.536	4.13415e-23	DC_c01_CD1C	EIF4B
3.05473e-24	0.305842	0.657	0.43	6.84595e-20	DC_c01_CD1C	PDIA6
1.40836e-30	0.303128	0.733	0.472	3.15628e-26	DC_c01_CD1C	OXA1L
1.86719e-29	0.302708	0.91	0.73	4.18456e-25	DC_c01_CD1C	MIF
1.41409e-48	0.30264	0.541	0.262	3.16913e-44	DC_c01_CD1C	OLA1
2.59743e-25	0.301599	0.782	0.543	5.8211e-21	DC_c01_CD1C	SFPQ
1.75208e-25	0.301564	0.621	0.385	3.9266e-21	DC_c01_CD1C	H1FX
4.05845e-85	0.300328	0.415	0.14	9.0954e-81	DC_c01_CD1C	AKR1B1
1.63421e-49	0.299593	0.575	0.285	3.66243e-45	DC_c01_CD1C	PSMC4
1.8041e-52	0.298734	0.482	0.221	4.04316e-48	DC_c01_CD1C	SEMA4A
1.8182e-36	0.297933	0.757	0.472	4.07477e-32	DC_c01_CD1C	NDUFV2
1.80302e-38	0.297756	0.665	0.393	4.04076e-34	DC_c01_CD1C	HNRNPL
2.50807e-28	0.29701	0.905	0.732	5.62083e-24	DC_c01_CD1C	ATP5MC3
1.98187e-41	0.296399	0.418	0.195	4.44157e-37	DC_c01_CD1C	ATXN10
1.2208e-47	0.295862	0.464	0.217	2.73594e-43	DC_c01_CD1C	PNP
9.06453e-56	0.29581	0.345	0.133	2.03145e-51	DC_c01_CD1C	PPP1R14B
7.2595e-25	0.294445	0.661	0.415	1.62693e-20	DC_c01_CD1C	EIF4H
5.19607e-30	0.293955	0.925	0.791	1.16449e-25	DC_c01_CD1C	PKM
1.53502e-59	0.293199	0.986	0.985	3.44013e-55	DC_c01_CD1C	RPL18
8.22589e-81	0.292613	0.354	0.113	1.8435e-76	DC_c01_CD1C	DANCR
9.66669e-31	0.292515	0.716	0.443	2.1664e-26	DC_c01_CD1C	CD86
2.45197e-22	0.292151	0.981	0.961	5.49512e-18	DC_c01_CD1C	MT-CO3
1.13464e-25	0.291241	0.897	0.731	2.54284e-21	DC_c01_CD1C	RNH1
1.951e-173	0.288835	0.25	0.036	4.37238e-169	DC_c01_CD1C	COL9A2
5.93258e-22	0.288816	0.852	0.637	1.32955e-17	DC_c01_CD1C	HNRNPA3
2.49108e-32	0.288111	0.715	0.442	5.58275e-28	DC_c01_CD1C	EIF3I
5.77481e-58	0.2873	1	0.99	1.29419e-53	DC_c01_CD1C	RPS24
1.75478e-35	0.28718	0.651	0.378	3.93264e-31	DC_c01_CD1C	CCT3
3.15607e-55	0.286602	0.415	0.171	7.07308e-51	DC_c01_CD1C	ELMO1
4.94119e-26	0.286387	0.742	0.504	1.10737e-21	DC_c01_CD1C	CAPN2
4.84351e-33	0.2856	0.748	0.465	1.08548e-28	DC_c01_CD1C	EIF3D
1.37701e-53	0.28523	0.994	0.979	3.08601e-49	DC_c01_CD1C	RPL29
2.06229e-16	0.285126	0.969	0.851	4.62181e-12	DC_c01_CD1C	HSPA8
4.27363e-30	0.285073	0.995	0.989	9.57764e-26	DC_c01_CD1C	MT-CO1
1.96371e-40	0.284734	0.429	0.208	4.40087e-36	DC_c01_CD1C	DNPH1
2.50659e-34	0.28439	0.726	0.45	5.61753e-30	DC_c01_CD1C	VDAC1
1.5806e-27	0.283958	0.797	0.564	3.54228e-23	DC_c01_CD1C	MDH2
7.63532e-54	0.283014	0.997	0.989	1.71115e-49	DC_c01_CD1C	RPS27A
1.19042e-29	0.282363	0.748	0.48	2.66785e-25	DC_c01_CD1C	UFC1
1.24214e-88	0.281642	0.263	0.066	2.78376e-84	DC_c01_CD1C	HADH
5.15539e-27	0.281188	0.652	0.416	1.15538e-22	DC_c01_CD1C	HNRNPA0
5.23741e-58	0.281097	0.36	0.139	1.17376e-53	DC_c01_CD1C	TOB1
1.53507e-59	0.279493	0.304	0.104	3.44025e-55	DC_c01_CD1C	ARHGAP31
6.50695e-29	0.278999	0.836	0.597	1.45827e-24	DC_c01_CD1C	ATP5F1C
6.63895e-108	0.278294	0.257	0.055	1.48785e-103	DC_c01_CD1C	MYO1E
1.16603e-29	0.275419	0.797	0.526	2.61318e-25	DC_c01_CD1C	ZNF385A
9.57687e-49	0.275334	0.527	0.248	2.14627e-44	DC_c01_CD1C	HEXA
2.30608e-41	0.27512	0.535	0.266	5.16815e-37	DC_c01_CD1C	DEF6
5.1258e-58	0.274348	0.32	0.116	1.14874e-53	DC_c01_CD1C	DUSP2
1.89255e-30	0.273865	0.754	0.493	4.2414e-26	DC_c01_CD1C	PSMA1
4.39471e-38	0.273789	0.614	0.339	9.84899e-34	DC_c01_CD1C	TMED9
1.56026e-33	0.273355	0.734	0.453	3.49669e-29	DC_c01_CD1C	CYC1
1.11165e-54	0.273332	0.467	0.204	2.49131e-50	DC_c01_CD1C	OTULINL
6.17337e-47	0.27324	0.996	0.986	1.38351e-42	DC_c01_CD1C	RPL12
1.92403e-28	0.273212	0.69	0.438	4.31195e-24	DC_c01_CD1C	VCP
2.0341e-55	0.272922	0.995	0.974	4.55862e-51	DC_c01_CD1C	RPS19
2.76512e-40	0.272702	0.609	0.326	6.19691e-36	DC_c01_CD1C	ATP6AP1
1.24424e-44	0.270794	0.509	0.245	2.78846e-40	DC_c01_CD1C	EPRS
4.2173e-28	0.270737	0.63	0.382	9.45138e-24	DC_c01_CD1C	SEC13
3.00625e-58	0.270199	0.399	0.157	6.7373e-54	DC_c01_CD1C	SAMM50
2.33307e-52	0.27011	0.37	0.15	5.22865e-48	DC_c01_CD1C	ANTXR2
3.79562e-30	0.270053	0.872	0.666	8.50637e-26	DC_c01_CD1C	JAML
1.51588e-27	0.26922	0.627	0.377	3.39723e-23	DC_c01_CD1C	TAF15
2.80165e-48	0.267368	0.996	0.986	6.27878e-44	DC_c01_CD1C	RPL37
3.93501e-41	0.264582	0.428	0.202	8.81876e-37	DC_c01_CD1C	SNHG32
2.54528e-47	0.264581	0.374	0.155	5.70423e-43	DC_c01_CD1C	BUD23
1.47501e-27	0.264227	0.607	0.382	3.30564e-23	DC_c01_CD1C	PABPN1
8.91087e-32	0.259435	0.685	0.415	1.99701e-27	DC_c01_CD1C	MRPS24
4.22197e-28	0.258858	0.749	0.482	9.46186e-24	DC_c01_CD1C	POLR2E
5.89908e-37	0.258637	0.552	0.292	1.32204e-32	DC_c01_CD1C	VDAC3
6.30714e-29	0.258122	0.74	0.485	1.41349e-24	DC_c01_CD1C	C20orf27
1.06766e-38	0.257926	0.601	0.334	2.39273e-34	DC_c01_CD1C	CCT7
2.16923e-30	0.257759	0.306	0.145	4.86147e-26	DC_c01_CD1C	PRDX2
1.23211e-22	0.257002	0.846	0.634	2.76128e-18	DC_c01_CD1C	GLIPR1
7.46845e-35	0.25697	0.531	0.285	1.67375e-30	DC_c01_CD1C	PARP1
2.01484e-42	0.2567	0.467	0.228	4.51547e-38	DC_c01_CD1C	PARVB
5.51262e-52	0.256379	0.383	0.156	1.23543e-47	DC_c01_CD1C	DOCK10
1.36653e-31	0.256364	0.634	0.371	3.06253e-27	DC_c01_CD1C	SCNM1
1.04888e-37	0.255506	0.531	0.276	2.35064e-33	DC_c01_CD1C	MAT2A
1.94887e-54	0.254407	0.45	0.197	4.36761e-50	DC_c01_CD1C	CCDC50
1.57343e-23	0.254247	0.817	0.59	3.52622e-19	DC_c01_CD1C	RGS10
1.65834e-19	0.253975	0.812	0.606	3.71652e-15	DC_c01_CD1C	EIF5A
5.57395e-44	0.253823	0.448	0.21	1.24918e-39	DC_c01_CD1C	SLC25A39
1.19507e-38	0.252027	0.606	0.333	2.67827e-34	DC_c01_CD1C	CMTM3
2.07559e-54	0.251406	0.345	0.131	4.65161e-50	DC_c01_CD1C	LY75
1.07564e-31	0.250458	0.528	0.286	2.41061e-27	DC_c01_CD1C	SYNCRIP
0	4.2932	0.826	0.022	0	DC_c02_LILRA4	GZMB
0	3.78974	0.315	0.003	0	DC_c02_LILRA4	PTGDS
3.17472e-113	3.76225	0.859	0.141	7.11487e-109	DC_c02_LILRA4	PLD4
6.9864e-154	3.56906	0.87	0.102	1.56572e-149	DC_c02_LILRA4	TCF4
0	3.52377	0.826	0.022	0	DC_c02_LILRA4	ITM2C
2.73044e-275	3.51447	0.848	0.05	6.11919e-271	DC_c02_LILRA4	UGCG
0	3.51244	0.793	0.007	0	DC_c02_LILRA4	NIBAN3
5.13528e-253	3.49887	0.674	0.033	1.15087e-248	DC_c02_LILRA4	JCHAIN
8.73606e-83	3.44315	0.859	0.205	1.95784e-78	DC_c02_LILRA4	CCDC50
0	3.41543	0.783	0.019	0	DC_c02_LILRA4	LILRA4
1.14928e-83	3.20145	0.924	0.254	2.57565e-79	DC_c02_LILRA4	IRF8
0	3.14113	0.793	0.007	0	DC_c02_LILRA4	MZB1
0	3.02822	0.707	0.009	0	DC_c02_LILRA4	CLIC3
0	3.00821	0.761	0.01	0	DC_c02_LILRA4	SPIB
9.45546e-62	3.00039	0.826	0.249	2.11906e-57	DC_c02_LILRA4	APP
0	2.92932	0.739	0.003	0	DC_c02_LILRA4	CLEC4C
6.77653e-102	2.84968	0.717	0.098	1.51869e-97	DC_c02_LILRA4	IL3RA
0	2.82228	0.717	0.019	0	DC_c02_LILRA4	SERPINF1
1.2809e-89	2.7655	0.728	0.117	2.87062e-85	DC_c02_LILRA4	BCL11A
6.36719e-204	2.74368	0.304	0.007	1.42695e-199	DC_c02_LILRA4	TCL1A
9.10535e-59	2.69813	0.739	0.183	2.0406e-54	DC_c02_LILRA4	ALOX5AP
2.48823e-50	2.69353	0.63	0.143	5.57636e-46	DC_c02_LILRA4	FCHSD2
0	2.67378	0.696	0.025	0	DC_c02_LILRA4	C12orf75
0	2.66949	0.533	0	0	DC_c02_LILRA4	SCT
5.83814e-178	2.61275	0.565	0.033	1.30839e-173	DC_c02_LILRA4	ZFAT
0	2.52953	0.62	0	0	DC_c02_LILRA4	LRRC26
0	2.41619	0.565	0.002	0	DC_c02_LILRA4	LINC00996
3.39839e-285	2.399	0.554	0.019	7.61613e-281	DC_c02_LILRA4	IGKC
0	2.38329	0.533	0.004	0	DC_c02_LILRA4	TPM2
1.73162e-37	2.37354	0.913	0.564	3.88073e-33	DC_c02_LILRA4	IRF7
1.07754e-40	2.22042	0.565	0.14	2.41488e-36	DC_c02_LILRA4	PPP1R14B
0	2.2085	0.641	0.023	0	DC_c02_LILRA4	BLNK
0	2.20718	0.543	0.002	0	DC_c02_LILRA4	DNASE1L3
0	2.17583	0.543	0.003	0	DC_c02_LILRA4	TSPAN13
2.40089e-33	2.16245	0.815	0.472	5.38064e-29	DC_c02_LILRA4	HERPUD1
3.42275e-126	2.09333	0.63	0.056	7.67073e-122	DC_c02_LILRA4	PTPRCAP
6.23051e-52	2.09088	0.511	0.089	1.39632e-47	DC_c02_LILRA4	ERN1
3.28313e-130	2.07653	0.457	0.029	7.35783e-126	DC_c02_LILRA4	RUNX2
1.63427e-51	2.07376	0.663	0.165	3.66255e-47	DC_c02_LILRA4	CYB561A3
0	2.06707	0.565	0.001	0	DC_c02_LILRA4	MAP1A
0	2.05067	0.402	0.003	0	DC_c02_LILRA4	COBLL1
2.29134e-185	2.03874	0.609	0.036	5.13512e-181	DC_c02_LILRA4	STMN1
4.38638e-155	2.02835	0.565	0.037	9.83031e-151	DC_c02_LILRA4	LIME1
0	2.00099	0.533	0.002	0	DC_c02_LILRA4	DERL3
3.39181e-160	1.97933	0.511	0.029	7.6014e-156	DC_c02_LILRA4	AFF3
1.49897e-21	1.92353	0.609	0.27	3.35934e-17	DC_c02_LILRA4	LTB
0	1.91609	0.467	0	0	DC_c02_LILRA4	PTPRS
4.47068e-46	1.90969	0.587	0.136	1.00192e-41	DC_c02_LILRA4	CCDC186
0	1.8725	0.424	0.002	0	DC_c02_LILRA4	TLR9
0	1.87181	0.511	0.001	0	DC_c02_LILRA4	PTCRA
1.68304e-77	1.85596	0.543	0.07	3.77186e-73	DC_c02_LILRA4	OFD1
4.49023e-11	1.83487	0.696	0.658	1.00631e-06	DC_c02_LILRA4	TXN
6.372e-189	1.75974	0.467	0.02	1.42803e-184	DC_c02_LILRA4	TRAF4
3.18837e-26	1.75584	0.848	0.634	7.14546e-22	DC_c02_LILRA4	HSP90B1
4.82724e-46	1.73705	0.511	0.099	1.08183e-41	DC_c02_LILRA4	SMC6
2.52342e-33	1.70257	0.576	0.165	5.65524e-29	DC_c02_LILRA4	PPM1K
0	1.69646	0.467	0.007	0	DC_c02_LILRA4	SMPD3
0	1.65022	0.424	0.004	0	DC_c02_LILRA4	TNFRSF21
3.21795e-25	1.64573	0.989	0.998	7.21175e-21	DC_c02_LILRA4	MALAT1
1.20518e-131	1.64421	0.457	0.028	2.70093e-127	DC_c02_LILRA4	SLC38A1
2.44025e-24	1.62227	0.859	0.769	5.46884e-20	DC_c02_LILRA4	SEC61B
7.13869e-26	1.6203	0.37	0.084	1.59985e-21	DC_c02_LILRA4	GRAMD1B
9.68379e-19	1.61876	0.739	0.582	2.17023e-14	DC_c02_LILRA4	SPCS1
1.60098e-174	1.60103	0.391	0.015	3.58795e-170	DC_c02_LILRA4	P2RY14
2.79494e-19	1.59458	0.424	0.142	6.26375e-15	DC_c02_LILRA4	SLC15A4
2.35857e-26	1.57422	0.489	0.147	5.28578e-22	DC_c02_LILRA4	IDH3A
1.1245e-98	1.57239	0.424	0.032	2.52013e-94	DC_c02_LILRA4	RUBCNL
1.33486e-61	1.56859	0.413	0.049	2.99156e-57	DC_c02_LILRA4	NPC1
1.91263e-59	1.55125	0.293	0.025	4.28639e-55	DC_c02_LILRA4	ADAM19
2.63351e-12	1.53426	0.5	0.256	5.90197e-08	DC_c02_LILRA4	OGT
3.20169e-176	1.53321	0.391	0.015	7.1753e-172	DC_c02_LILRA4	LGMN
5.26305e-26	1.53178	0.598	0.227	1.1795e-21	DC_c02_LILRA4	LAIR1
2.37259e-16	1.52489	0.609	0.351	5.3172e-12	DC_c02_LILRA4	SELENOS
6.82591e-26	1.50536	0.391	0.094	1.52976e-21	DC_c02_LILRA4	PHACTR1
4.67369e-18	1.50462	0.533	0.218	1.04742e-13	DC_c02_LILRA4	CHD9
1.13315e-18	1.49154	0.424	0.146	2.5395e-14	DC_c02_LILRA4	MAPKAPK2
1.31106e-11	1.48626	0.826	0.828	2.93823e-07	DC_c02_LILRA4	MT-ND4L
9.56891e-43	1.48474	0.359	0.051	2.14449e-38	DC_c02_LILRA4	FLNB
8.91835e-15	1.4844	0.5	0.238	1.99869e-10	DC_c02_LILRA4	EIF4A3
2.23877e-103	1.46975	0.293	0.015	5.01731e-99	DC_c02_LILRA4	SEL1L3
1.14621e-25	1.45676	0.489	0.144	2.56878e-21	DC_c02_LILRA4	CD2AP
7.47292e-13	1.45675	0.641	0.463	1.67476e-08	DC_c02_LILRA4	IGFLR1
7.24909e-18	1.44448	0.772	0.578	1.62459e-13	DC_c02_LILRA4	CTSC
2.43331e-12	1.42402	0.587	0.354	5.45329e-08	DC_c02_LILRA4	RRBP1
8.39984e-23	1.42259	0.424	0.123	1.88249e-18	DC_c02_LILRA4	C12orf45
4.64405e-20	1.42087	0.663	0.342	1.04078e-15	DC_c02_LILRA4	HMGN1
5.40326e-258	1.42049	0.413	0.011	1.21092e-253	DC_c02_LILRA4	SCN9A
0	1.41514	0.304	0	0	DC_c02_LILRA4	AL513493.1
9.41365e-38	1.41211	0.38	0.065	2.10969e-33	DC_c02_LILRA4	ZDHHC17
3.02914e-32	1.40478	0.467	0.112	6.78861e-28	DC_c02_LILRA4	NUCB2
3.20822e-51	1.38812	0.359	0.043	7.18993e-47	DC_c02_LILRA4	SEPTIN1
9.25437e-38	1.38075	0.38	0.064	2.074e-33	DC_c02_LILRA4	ATP2A3
0	1.3734	0.304	0.001	0	DC_c02_LILRA4	EPHB1
1.58002e-23	1.36508	0.5	0.17	3.54098e-19	DC_c02_LILRA4	OPN3
6.9279e-23	1.36287	0.446	0.133	1.55261e-18	DC_c02_LILRA4	CCDC18-AS1
2.12444e-26	1.35468	0.38	0.089	4.76109e-22	DC_c02_LILRA4	CXXC5
2.46049e-33	1.35307	0.283	0.04	5.51419e-29	DC_c02_LILRA4	IRF4
6.77565e-86	1.35286	0.304	0.019	1.51849e-81	DC_c02_LILRA4	LINC02812
6.17863e-220	1.34279	0.293	0.006	1.38469e-215	DC_c02_LILRA4	CARD11
1.53004e-13	1.33938	0.5	0.265	3.42897e-09	DC_c02_LILRA4	HIGD1A
0	1.33773	0.337	0.004	0	DC_c02_LILRA4	CXCR3
4.81653e-16	1.33711	0.478	0.207	1.07943e-11	DC_c02_LILRA4	RNASE6
2.75077e-21	1.33123	0.435	0.134	6.16475e-17	DC_c02_LILRA4	RAP1GDS1
5.2357e-120	1.32842	0.348	0.018	1.17337e-115	DC_c02_LILRA4	AHI1
4.47476e-88	1.32039	0.315	0.02	1.00284e-83	DC_c02_LILRA4	IGHM
1.24481e-68	1.31963	0.37	0.035	2.78974e-64	DC_c02_LILRA4	ST6GALNAC4
2.34784e-10	1.30634	0.413	0.204	5.26175e-06	DC_c02_LILRA4	B4GALT1
2.89155e-168	1.2871	0.304	0.009	6.48025e-164	DC_c02_LILRA4	SIT1
1.6979e-27	1.27899	0.326	0.063	3.80516e-23	DC_c02_LILRA4	MYO1E
6.97526e-12	1.27619	0.37	0.145	1.56322e-07	DC_c02_LILRA4	ARL4C
7.78719e-52	1.26657	0.25	0.021	1.74519e-47	DC_c02_LILRA4	VEGFB
4.60609e-11	1.26168	0.652	0.486	1.03227e-06	DC_c02_LILRA4	PNISR
5.3333e-23	1.25643	0.543	0.201	1.19525e-18	DC_c02_LILRA4	DCK
1.22572e-12	1.25382	0.63	0.399	2.74696e-08	DC_c02_LILRA4	CCDC88A
0	1.25322	0.304	0	0	DC_c02_LILRA4	PACSIN1
4.80376e-17	1.2475	0.663	0.382	1.07657e-12	DC_c02_LILRA4	LDHB
1.79267e-11	1.24611	0.478	0.248	4.01755e-07	DC_c02_LILRA4	C12orf57
1.6048e-17	1.24355	0.707	0.433	3.59651e-13	DC_c02_LILRA4	ANKRD12
5.32021e-13	1.24147	0.533	0.3	1.19231e-08	DC_c02_LILRA4	IFNAR2
9.66491e-11	1.23669	0.533	0.319	2.166e-06	DC_c02_LILRA4	SFT2D2
1.19633e-20	1.22469	0.489	0.17	2.68111e-16	DC_c02_LILRA4	NGLY1
1.91881e-05	1.22456	0.478	0.343	0.430023	DC_c02_LILRA4	ANKRD11
5.56658e-16	1.21669	0.609	0.307	1.24753e-11	DC_c02_LILRA4	IL2RG
0	1.21612	0.272	0.002	0	DC_c02_LILRA4	AC023590.1
0	1.2152	0.272	0.003	0	DC_c02_LILRA4	SLC35F3
2.02348e-16	1.19886	0.402	0.143	4.53482e-12	DC_c02_LILRA4	TMEM109
1.38696e-21	1.19278	0.413	0.116	3.10832e-17	DC_c02_LILRA4	TUT4
1.69267e-132	1.18693	0.304	0.012	3.79345e-128	DC_c02_LILRA4	MCOLN2
1.37684e-20	1.18553	0.283	0.061	3.08563e-16	DC_c02_LILRA4	ASPH
8.66416e-16	1.18038	0.652	0.374	1.94172e-11	DC_c02_LILRA4	UBE2J1
0	1.17991	0.304	0.004	0	DC_c02_LILRA4	PPM1J
5.54084e-24	1.17744	0.25	0.043	1.24176e-19	DC_c02_LILRA4	LHFPL2
7.83613e-18	1.17362	0.489	0.192	1.75616e-13	DC_c02_LILRA4	NUDT5
6.05094e-21	1.17216	0.359	0.095	1.35608e-16	DC_c02_LILRA4	TP53I13
0	1.16843	0.293	0.001	0	DC_c02_LILRA4	MYBL2
3.05111e-11	1.16519	0.587	0.393	6.83785e-07	DC_c02_LILRA4	LILRB4
1.89346e-35	1.16512	0.304	0.044	4.24344e-31	DC_c02_LILRA4	MAP2K6
8.19002e-09	1.16013	0.598	0.429	0.000183547	DC_c02_LILRA4	STX7
0	1.15694	0.25	0.001	0	DC_c02_LILRA4	P3H2
4.04379e-09	1.15317	0.413	0.206	9.06253e-05	DC_c02_LILRA4	SLC20A1
1.05868e-11	1.15031	0.467	0.235	2.3726e-07	DC_c02_LILRA4	PEBP1
6.53519e-19	1.14209	0.391	0.119	1.4646e-14	DC_c02_LILRA4	SNX9
7.89838e-06	1.1418	0.467	0.343	0.177011	DC_c02_LILRA4	CYTH4
2.80113e-07	1.1409	0.467	0.311	0.00627762	DC_c02_LILRA4	PCM1
9.73333e-15	1.13441	0.804	0.797	2.18134e-10	DC_c02_LILRA4	PPIB
1.75011e-41	1.13415	0.315	0.041	3.92218e-37	DC_c02_LILRA4	TMEM8B
1.24321e-10	1.13067	0.587	0.409	2.78616e-06	DC_c02_LILRA4	PAXX
2.4975e-10	1.12897	0.359	0.159	5.59714e-06	DC_c02_LILRA4	ANTXR2
1.26453e-10	1.12644	0.5	0.28	2.83394e-06	DC_c02_LILRA4	RPS6KA4
0	1.12349	0.261	0.002	0	DC_c02_LILRA4	TTC24
1.20763e-13	1.12186	0.489	0.23	2.70641e-09	DC_c02_LILRA4	GAPT
3.58088e-18	1.11695	0.261	0.058	8.02512e-14	DC_c02_LILRA4	NREP
1.25635e-12	1.10775	0.837	0.736	2.8156e-08	DC_c02_LILRA4	MPEG1
1.15313e-09	1.10511	0.543	0.366	2.58427e-05	DC_c02_LILRA4	TMED10
6.17795e-10	1.10461	0.63	0.501	1.38454e-05	DC_c02_LILRA4	TUBB
0	1.10411	0.261	0.001	0	DC_c02_LILRA4	SCAMP5
3.10605e-07	1.10163	0.543	0.402	0.00696096	DC_c02_LILRA4	TGFBR2
5.99909e-17	1.09742	0.848	0.658	1.34446e-12	DC_c02_LILRA4	PTPRE
1.24892e-11	1.08878	0.761	0.758	2.79896e-07	DC_c02_LILRA4	HINT1
3.44309e-09	1.08751	0.293	0.116	7.71632e-05	DC_c02_LILRA4	USP24
4.29307e-23	1.08643	0.38	0.097	9.6212e-19	DC_c02_LILRA4	TSPAN3
1.31253e-07	1.08353	0.489	0.321	0.0029415	DC_c02_LILRA4	PHYKPL
4.51963e-08	1.08251	0.685	0.554	0.00101289	DC_c02_LILRA4	FUS
2.21513e-15	1.06946	0.815	0.588	4.96433e-11	DC_c02_LILRA4	PLAC8
2.38129e-09	1.06691	0.315	0.133	5.33671e-05	DC_c02_LILRA4	MDFIC
2.37326e-140	1.06167	0.293	0.01	5.31871e-136	DC_c02_LILRA4	LAMP5
0.00244849	1.0613	0.38	0.295	1	DC_c02_LILRA4	MAP3K2
4.27869e-08	1.0608	0.37	0.19	0.000958897	DC_c02_LILRA4	SLC1A5
1.94975e-10	1.05877	0.663	0.517	4.36959e-06	DC_c02_LILRA4	CD164
7.1499e-10	1.05055	0.554	0.366	1.60237e-05	DC_c02_LILRA4	RPN2
1.3222e-06	1.04981	0.533	0.406	0.0296317	DC_c02_LILRA4	DHRS7
2.54468e-09	1.04702	0.598	0.417	5.70288e-05	DC_c02_LILRA4	PTBP3
9.78452e-20	1.04507	0.293	0.067	2.19281e-15	DC_c02_LILRA4	ST14
7.14478e-09	1.0424	0.467	0.281	0.000160122	DC_c02_LILRA4	PHB
2.30135e-30	1.04186	0.315	0.054	5.15755e-26	DC_c02_LILRA4	GAS6
1.94943e-10	1.03941	0.554	0.337	4.36886e-06	DC_c02_LILRA4	SEPTIN6
2.14508e-11	1.03574	0.304	0.108	4.80735e-07	DC_c02_LILRA4	ODC1
3.45511e-13	1.03549	0.804	0.74	7.74326e-09	DC_c02_LILRA4	ERP29
4.00327e-15	1.02919	0.337	0.107	8.97173e-11	DC_c02_LILRA4	ALG2
2.32339e-11	1.02819	0.467	0.231	5.20695e-07	DC_c02_LILRA4	PARP10
3.17082e-19	1.02629	0.315	0.078	7.10611e-15	DC_c02_LILRA4	SDHAF3
0.00119219	1.02497	0.391	0.311	1	DC_c02_LILRA4	SLC38A2
1.87761e-11	1.02467	0.337	0.131	4.20792e-07	DC_c02_LILRA4	LMAN1
8.50273e-56	1.0242	0.25	0.02	1.90555e-51	DC_c02_LILRA4	SLC9A7
2.93325e-06	1.01985	0.543	0.429	0.065737	DC_c02_LILRA4	KIF5B
0.00112499	1.01622	0.467	0.391	1	DC_c02_LILRA4	MT-ND6
1.17537e-08	1.01419	0.261	0.097	0.000263412	DC_c02_LILRA4	AGPAT5
0.000138971	1.01352	0.446	0.347	1	DC_c02_LILRA4	FOXP1
5.52067e-06	1.01305	0.359	0.22	0.123724	DC_c02_LILRA4	MDM4
0	1.0123	0.315	0.005	0	DC_c02_LILRA4	SMIM5
4.39065e-05	1.01006	0.326	0.195	0.983989	DC_c02_LILRA4	GLS
0.000189107	1.00923	0.424	0.325	1	DC_c02_LILRA4	SULF2
7.55935e-13	1.00439	0.804	0.75	1.69413e-08	DC_c02_LILRA4	UCP2
1.01195e-20	0.994606	0.989	0.993	2.26788e-16	DC_c02_LILRA4	CD74
8.84542e-15	0.990974	0.337	0.109	1.98235e-10	DC_c02_LILRA4	PLAAT3
3.75693e-07	0.990961	0.359	0.198	0.00841965	DC_c02_LILRA4	PDIA4
1.89588e-82	0.990549	0.283	0.017	4.24886e-78	DC_c02_LILRA4	STRBP
0	0.989132	0.261	0	0	DC_c02_LILRA4	AC011893.1
4.75419e-19	0.984778	0.359	0.1	1.06546e-14	DC_c02_LILRA4	KCTD5
1.06579e-12	0.977888	0.761	0.64	2.38854e-08	DC_c02_LILRA4	PLP2
3.17992e-06	0.977744	0.293	0.145	0.0712653	DC_c02_LILRA4	BTAF1
2.27371e-104	0.976865	0.315	0.017	5.09562e-100	DC_c02_LILRA4	TIFAB
3.67556e-07	0.973184	0.63	0.501	0.0082373	DC_c02_LILRA4	CD4
1.40817e-44	0.970586	0.348	0.045	3.15586e-40	DC_c02_LILRA4	GPR183
8.78263e-05	0.969471	0.554	0.491	1	DC_c02_LILRA4	TM9SF2
1.36033e-11	0.96894	0.37	0.148	3.04864e-07	DC_c02_LILRA4	MANF
0.000301762	0.967416	0.478	0.402	1	DC_c02_LILRA4	LUC7L3
5.92662e-52	0.964452	0.315	0.033	1.32821e-47	DC_c02_LILRA4	GNG7
2.62941e-16	0.961435	0.348	0.107	5.89277e-12	DC_c02_LILRA4	ADA
3.52518e-09	0.958668	0.5	0.299	7.90028e-05	DC_c02_LILRA4	PDCD4
2.91245e-07	0.955503	0.261	0.113	0.0065271	DC_c02_LILRA4	NME4
9.47883e-08	0.955064	0.283	0.122	0.0021243	DC_c02_LILRA4	ITPR1
1.2294e-10	0.949139	0.859	0.836	2.75521e-06	DC_c02_LILRA4	TAGLN2
6.535e-05	0.941953	0.402	0.278	1	DC_c02_LILRA4	PCMTD1
7.65479e-09	0.94017	0.435	0.239	0.000171551	DC_c02_LILRA4	FEZ2
3.65881e-10	0.939514	0.522	0.295	8.19976e-06	DC_c02_LILRA4	GSN
8.40549e-10	0.935326	0.87	0.942	1.88376e-05	DC_c02_LILRA4	RPLP0
7.67668e-07	0.932087	0.446	0.277	0.0172042	DC_c02_LILRA4	IRF2BP2
8.91719e-05	0.930015	0.446	0.343	1	DC_c02_LILRA4	FKBP2
4.84859e-08	0.928601	0.576	0.435	0.00108662	DC_c02_LILRA4	CAT
3.02434e-08	0.921827	0.652	0.516	0.000677784	DC_c02_LILRA4	MEF2C
2.45244e-15	0.913336	0.25	0.062	5.49617e-11	DC_c02_LILRA4	SLC39A10
5.36302e-07	0.91333	0.25	0.108	0.0120191	DC_c02_LILRA4	ARHGEF7
4.91624e-40	0.909691	0.304	0.039	1.10178e-35	DC_c02_LILRA4	DAB2
0.000442069	0.909672	0.478	0.405	1	DC_c02_LILRA4	AKAP9
2.1579e-07	0.904397	0.37	0.199	0.00483608	DC_c02_LILRA4	ITCH
4.6701e-06	0.90336	0.848	0.82	0.104662	DC_c02_LILRA4	MT-ND5
8.92741e-07	0.898074	0.478	0.321	0.0200072	DC_c02_LILRA4	ZRANB2
2.03099e-16	0.898013	0.261	0.062	4.55165e-12	DC_c02_LILRA4	USP11
1.89342e-10	0.896933	0.326	0.127	4.24333e-06	DC_c02_LILRA4	TLR7
2.96509e-06	0.896899	0.967	0.985	0.0664506	DC_c02_LILRA4	MT-CO2
2.31706e-05	0.894137	0.5	0.396	0.519277	DC_c02_LILRA4	OSTC
3.92039e-05	0.892811	0.413	0.289	0.878598	DC_c02_LILRA4	RNASEH2B
1.13637e-22	0.889974	0.326	0.072	2.54671e-18	DC_c02_LILRA4	LINC02245
2.90602e-08	0.887866	0.304	0.134	0.000651268	DC_c02_LILRA4	ACSL3
0.000318397	0.886834	0.402	0.296	1	DC_c02_LILRA4	MLEC
0.000180962	0.885404	0.272	0.156	1	DC_c02_LILRA4	CBFA2T3
5.92034e-52	0.879343	0.25	0.021	1.32681e-47	DC_c02_LILRA4	ABHD15
0.000109787	0.878833	0.511	0.444	1	DC_c02_LILRA4	NR3C1
0.00115323	0.875365	0.478	0.395	1	DC_c02_LILRA4	PTPN2
1.10721e-05	0.873976	0.63	0.563	0.248138	DC_c02_LILRA4	SELPLG
1.6313e-07	0.871682	0.326	0.156	0.00365591	DC_c02_LILRA4	ARHGAP15
2.48496e-14	0.87088	0.402	0.152	5.56904e-10	DC_c02_LILRA4	SINHCAF
0.00476632	0.87067	0.38	0.306	1	DC_c02_LILRA4	FNBP4
4.28333e-10	0.868005	0.359	0.156	9.59936e-06	DC_c02_LILRA4	CYFIP2
5.86205e-05	0.866839	0.315	0.191	1	DC_c02_LILRA4	FIP1L1
2.84079e-08	0.865837	0.772	0.637	0.00063665	DC_c02_LILRA4	SELL
2.37901e-20	0.865832	0.337	0.084	5.33159e-16	DC_c02_LILRA4	PTMS
0.000236354	0.863393	0.293	0.175	1	DC_c02_LILRA4	SERTAD2
3.38422e-15	0.862626	0.272	0.072	7.58437e-11	DC_c02_LILRA4	ATP13A2
9.34648e-09	0.862577	0.359	0.169	0.000209464	DC_c02_LILRA4	PAIP1
1.38198e-09	0.861008	0.489	0.277	3.09715e-05	DC_c02_LILRA4	SPINT2
1.94668e-06	0.857957	0.62	0.471	0.043627	DC_c02_LILRA4	BTG2
3.99184e-22	0.857289	0.261	0.049	8.94612e-18	DC_c02_LILRA4	CBLB
3.69625e-10	0.856878	0.457	0.242	8.28367e-06	DC_c02_LILRA4	SMARCB1
0.00032426	0.854537	0.5	0.441	1	DC_c02_LILRA4	TRAM1
1.54165e-14	0.852282	0.261	0.068	3.45499e-10	DC_c02_LILRA4	FUT7
0.000275146	0.847246	0.283	0.172	1	DC_c02_LILRA4	RFTN1
3.64806e-10	0.846925	0.326	0.13	8.17566e-06	DC_c02_LILRA4	SNRNP25
7.91254e-06	0.846552	0.457	0.319	0.177328	DC_c02_LILRA4	XBP1
0.0042392	0.839204	0.326	0.25	1	DC_c02_LILRA4	KIAA0100
0.000432043	0.83866	0.467	0.391	1	DC_c02_LILRA4	TACC1
0.00799117	0.829722	0.337	0.269	1	DC_c02_LILRA4	WDFY2
0.000272244	0.82896	0.402	0.291	1	DC_c02_LILRA4	SNHG7
0.00152597	0.828809	0.446	0.361	1	DC_c02_LILRA4	GTF2I
0.000835216	0.82579	0.663	0.665	1	DC_c02_LILRA4	DDX17
3.87617e-08	0.82432	0.522	0.35	0.000868688	DC_c02_LILRA4	TMED9
9.94802e-09	0.822581	0.424	0.224	0.000222945	DC_c02_LILRA4	NBDY
1.75172e-05	0.822369	0.391	0.25	0.392578	DC_c02_LILRA4	CORO1C
0.000112968	0.819293	0.457	0.364	1	DC_c02_LILRA4	TLE5
5.10626e-16	0.818485	0.304	0.084	1.14436e-11	DC_c02_LILRA4	SNRPN
1.02612e-05	0.817141	0.75	0.798	0.229965	DC_c02_LILRA4	PLEK
0.000529859	0.816563	0.424	0.325	1	DC_c02_LILRA4	TNRC6B
6.59168e-17	0.816125	0.272	0.066	1.47726e-12	DC_c02_LILRA4	CLN8
0.000139339	0.81256	0.467	0.379	1	DC_c02_LILRA4	ARL6IP1
3.79932e-10	0.811635	0.348	0.14	8.51465e-06	DC_c02_LILRA4	SLAMF7
3.38282e-09	0.809348	0.304	0.122	7.58125e-05	DC_c02_LILRA4	DANCR
2.20481e-08	0.807377	0.761	0.667	0.000494119	DC_c02_LILRA4	TUBA1B
0.000140201	0.806777	0.359	0.236	1	DC_c02_LILRA4	SYNRG
5.99544e-06	0.80386	0.25	0.119	0.134364	DC_c02_LILRA4	CERS6
1.36822e-14	0.803644	0.283	0.079	3.06633e-10	DC_c02_LILRA4	CHST12
5.15244e-08	0.801566	0.424	0.241	0.00115471	DC_c02_LILRA4	RNF5
2.99157e-06	0.800489	0.25	0.116	0.067044	DC_c02_LILRA4	SGSM3
0.00626529	0.799035	0.533	0.501	1	DC_c02_LILRA4	TGFBI
0.00555336	0.798373	0.326	0.246	1	DC_c02_LILRA4	SEC11C
1.27756e-08	0.796958	0.761	0.657	0.000286313	DC_c02_LILRA4	HLA-DMA
3.78364e-05	0.794948	0.565	0.455	0.847953	DC_c02_LILRA4	HSPA5
0.000776205	0.794621	0.25	0.151	1	DC_c02_LILRA4	TBL1XR1
0.000884452	0.793048	0.565	0.507	1	DC_c02_LILRA4	MAN2B1
1.51861e-20	0.790097	0.304	0.068	3.40337e-16	DC_c02_LILRA4	N4BP2
6.10825e-05	0.782119	0.359	0.226	1	DC_c02_LILRA4	MIF4GD
2.84398e-08	0.780887	0.293	0.126	0.000637364	DC_c02_LILRA4	ABCE1
9.05053e-06	0.780405	0.457	0.316	0.202831	DC_c02_LILRA4	UVRAG
0.00822631	0.770752	0.326	0.256	1	DC_c02_LILRA4	SNRNP200
0.004138	0.768752	0.25	0.158	1	DC_c02_LILRA4	NKG7
0.00192714	0.765338	0.565	0.544	1	DC_c02_LILRA4	SSR3
0.0022631	0.765251	0.359	0.273	1	DC_c02_LILRA4	ARHGAP17
0.000305051	0.764912	0.283	0.165	1	DC_c02_LILRA4	BRWD1
0.000109116	0.764912	0.37	0.242	1	DC_c02_LILRA4	TTC3
0.00142725	0.763657	0.467	0.397	1	DC_c02_LILRA4	EPC1
1.37876e-07	0.763014	0.576	0.417	0.00308994	DC_c02_LILRA4	SPCS2
0.00206208	0.762647	0.511	0.473	1	DC_c02_LILRA4	KTN1
2.7432e-06	0.760552	0.326	0.17	0.0614779	DC_c02_LILRA4	POLB
9.34275e-05	0.755837	0.304	0.181	1	DC_c02_LILRA4	A1BG
0.00173952	0.755357	0.511	0.469	1	DC_c02_LILRA4	MBP
7.93325e-05	0.752032	0.598	0.563	1	DC_c02_LILRA4	ARGLU1
0.0066949	0.750739	0.283	0.201	1	DC_c02_LILRA4	PRRC2B
0.000387757	0.749679	0.326	0.213	1	DC_c02_LILRA4	INPP4A
7.62953e-08	0.747786	0.891	0.963	0.00170985	DC_c02_LILRA4	RPS3A
0.00394397	0.747129	0.315	0.226	1	DC_c02_LILRA4	MIA3
7.46737e-05	0.746943	0.261	0.143	1	DC_c02_LILRA4	POGZ
0.00937003	0.741949	0.391	0.342	1	DC_c02_LILRA4	SRPRA
4.80449e-06	0.739362	0.685	0.574	0.107673	DC_c02_LILRA4	CD99
6.58928e-05	0.738439	0.261	0.137	1	DC_c02_LILRA4	PHC3
0.00187959	0.738317	0.25	0.156	1	DC_c02_LILRA4	TNPO1
1.33116e-06	0.737446	0.25	0.107	0.0298326	DC_c02_LILRA4	R3HDM1
0.00281286	0.737366	0.283	0.191	1	DC_c02_LILRA4	NOP58
0.000211246	0.736651	0.38	0.266	1	DC_c02_LILRA4	MRPL36
0.00368097	0.736218	0.348	0.262	1	DC_c02_LILRA4	LUC7L2
8.17845e-06	0.735245	0.522	0.387	0.183287	DC_c02_LILRA4	ATRX
2.61471e-05	0.733437	0.304	0.167	0.585984	DC_c02_LILRA4	IVD
0.000220817	0.731815	0.391	0.275	1	DC_c02_LILRA4	UBL7
7.39561e-06	0.725235	0.37	0.22	0.165743	DC_c02_LILRA4	TECR
1.98214e-09	0.724361	0.261	0.091	4.44217e-05	DC_c02_LILRA4	PCED1B-AS1
0.00249532	0.722086	0.457	0.403	1	DC_c02_LILRA4	UNC93B1
5.54892e-10	0.720864	0.272	0.096	1.24357e-05	DC_c02_LILRA4	ARID2
1.90145e-07	0.720048	0.848	0.806	0.00426134	DC_c02_LILRA4	DDX5
2.31402e-06	0.71646	0.467	0.319	0.0518595	DC_c02_LILRA4	APEX1
0.000314429	0.714742	0.261	0.153	1	DC_c02_LILRA4	YLPM1
0.000950988	0.71423	0.359	0.27	1	DC_c02_LILRA4	ADD1
2.84031e-05	0.713806	0.576	0.484	0.636542	DC_c02_LILRA4	NDUFV2
8.86643e-05	0.712531	0.315	0.182	1	DC_c02_LILRA4	CCR2
0.000753352	0.710456	0.348	0.256	1	DC_c02_LILRA4	NEMF
0.000205464	0.709773	0.337	0.215	1	DC_c02_LILRA4	SUPT5H
0.00212487	0.707851	0.62	0.698	1	DC_c02_LILRA4	PARK7
4.44434e-06	0.707571	0.304	0.158	0.0996022	DC_c02_LILRA4	CFAP298
0.000266558	0.70702	0.348	0.24	1	DC_c02_LILRA4	LPXN
0.00269348	0.705876	0.424	0.343	1	DC_c02_LILRA4	PRPF38B
0.00387114	0.705672	0.304	0.223	1	DC_c02_LILRA4	JARID2
3.51157e-05	0.705389	0.261	0.132	0.786978	DC_c02_LILRA4	ARMH1
0.000869739	0.705019	0.446	0.359	1	DC_c02_LILRA4	TRABD
1.08209e-05	0.704958	0.62	0.452	0.242508	DC_c02_LILRA4	HLA-DQA1
0.00954282	0.704719	0.38	0.325	1	DC_c02_LILRA4	PIK3CD
0.00585638	0.70465	0.739	0.738	1	DC_c02_LILRA4	MT-ATP8
0.00226627	0.698343	0.37	0.29	1	DC_c02_LILRA4	UBE3A
0.000237902	0.697951	0.37	0.252	1	DC_c02_LILRA4	GCC2
2.13552e-06	0.693557	0.62	0.437	0.0478591	DC_c02_LILRA4	PPP1R15A
1.62082e-06	0.692446	0.696	0.667	0.0363243	DC_c02_LILRA4	NPM1
0.00147369	0.691732	0.337	0.24	1	DC_c02_LILRA4	NUTM2A-AS1
0.00740594	0.690386	0.457	0.395	1	DC_c02_LILRA4	H1FX
0.00161904	0.689396	0.315	0.224	1	DC_c02_LILRA4	DDAH2
0.000213967	0.686232	0.38	0.255	1	DC_c02_LILRA4	OIP5-AS1
0.00089144	0.680765	0.609	0.572	1	DC_c02_LILRA4	HNRNPDL
4.8414e-05	0.680415	0.457	0.35	1	DC_c02_LILRA4	GGNBP2
0.000329163	0.67992	0.663	0.776	1	DC_c02_LILRA4	SSR4
2.17544e-05	0.677265	0.261	0.13	0.487537	DC_c02_LILRA4	GGA2
1.3658e-06	0.677231	0.804	0.886	0.0306089	DC_c02_LILRA4	RPSA
0.00125029	0.672122	0.261	0.162	1	DC_c02_LILRA4	PGGT1B
4.52168e-09	0.671783	0.261	0.095	0.000101335	DC_c02_LILRA4	BEX4
0.00285657	0.667122	0.554	0.506	1	DC_c02_LILRA4	IKZF1
1.71222e-05	0.663248	0.25	0.121	0.383726	DC_c02_LILRA4	ZCCHC7
1.36525e-06	0.662374	0.293	0.14	0.0305966	DC_c02_LILRA4	RMC1
1.21427e-07	0.661428	0.37	0.191	0.0027213	DC_c02_LILRA4	RBBP7
0.000502231	0.660982	0.261	0.151	1	DC_c02_LILRA4	THUMPD3-AS1
0.0014919	0.656768	0.402	0.315	1	DC_c02_LILRA4	PNN
0.000701628	0.652982	0.543	0.483	1	DC_c02_LILRA4	TOP1
0.00610302	0.652666	0.315	0.231	1	DC_c02_LILRA4	EIF2AK4
8.40214e-06	0.65244	0.272	0.131	0.1883	DC_c02_LILRA4	ARL6IP6
0.00556982	0.648972	0.489	0.441	1	DC_c02_LILRA4	PPM1G
3.92206e-07	0.642609	0.837	0.919	0.00878972	DC_c02_LILRA4	RPS5
1.49737e-06	0.636992	0.946	0.914	0.0335576	DC_c02_LILRA4	HNRNPA2B1
0.000287079	0.636072	0.522	0.443	1	DC_c02_LILRA4	EIF4A2
0.00186032	0.634501	0.304	0.209	1	DC_c02_LILRA4	ATG101
0.000783072	0.630594	0.424	0.318	1	DC_c02_LILRA4	ADI1
0.00243917	0.628059	0.467	0.388	1	DC_c02_LILRA4	OCIAD1
0.0023109	0.626677	0.272	0.179	1	DC_c02_LILRA4	SMG7
0.00186983	0.626595	0.25	0.156	1	DC_c02_LILRA4	GORASP2
0.000117276	0.624124	0.641	0.546	1	DC_c02_LILRA4	HLA-DQB1
2.77734e-05	0.623673	0.261	0.135	0.622429	DC_c02_LILRA4	DTX2
0.00273333	0.623178	0.315	0.221	1	DC_c02_LILRA4	UBE2E2
0.000696495	0.619461	0.359	0.262	1	DC_c02_LILRA4	MATR3.1
0.00342706	0.616629	0.25	0.16	1	DC_c02_LILRA4	MARS
0.0062811	0.616595	0.337	0.264	1	DC_c02_LILRA4	TMX1
0.00258604	0.616399	0.446	0.367	1	DC_c02_LILRA4	SCARB2
1.05793e-05	0.612974	0.293	0.156	0.237092	DC_c02_LILRA4	DCPS
0.000126414	0.606942	0.272	0.15	1	DC_c02_LILRA4	STAG1
0.00346319	0.601071	0.413	0.334	1	DC_c02_LILRA4	CPNE3
0.000431026	0.598947	0.304	0.188	1	DC_c02_LILRA4	ACAP1
0.0015515	0.597019	0.293	0.197	1	DC_c02_LILRA4	PPP6R1
0.00928746	0.593764	0.272	0.194	1	DC_c02_LILRA4	HINT2
5.87058e-05	0.593114	0.261	0.139	1	DC_c02_LILRA4	TATDN3
0.000594107	0.593074	0.283	0.174	1	DC_c02_LILRA4	GNA15
0.000368675	0.587681	0.283	0.17	1	DC_c02_LILRA4	UBTF
0.00187985	0.587226	0.304	0.207	1	DC_c02_LILRA4	RERE
3.10869e-05	0.585496	0.283	0.148	0.696689	DC_c02_LILRA4	CNP
0.00948249	0.584053	0.25	0.172	1	DC_c02_LILRA4	PI4KA
0.00185001	0.583232	0.25	0.157	1	DC_c02_LILRA4	LMF2
0.00525605	0.582903	0.315	0.237	1	DC_c02_LILRA4	MGST2
0.00497003	0.582261	0.326	0.245	1	DC_c02_LILRA4	CCS
0.00012757	0.581119	0.467	0.358	1	DC_c02_LILRA4	ARHGAP9
0.00222573	0.578831	0.576	0.576	1	DC_c02_LILRA4	NAPA
1.22347e-06	0.577447	0.25	0.107	0.0274193	DC_c02_LILRA4	EXOSC8
8.64324e-06	0.576773	0.848	0.966	0.193704	DC_c02_LILRA4	RPS4X
2.7128e-08	0.57553	0.25	0.094	0.000607966	DC_c02_LILRA4	SMIM3
0.00456086	0.575229	0.272	0.183	1	DC_c02_LILRA4	MTG1
0.00343787	0.57518	0.326	0.237	1	DC_c02_LILRA4	PARVB
1.46949e-05	0.5726	0.88	0.898	0.329327	DC_c02_LILRA4	RPL3
2.47179e-05	0.57117	0.304	0.166	0.553953	DC_c02_LILRA4	RNF11
0.0037389	0.571112	0.25	0.161	1	DC_c02_LILRA4	CXCR4
1.61063e-05	0.569965	0.25	0.12	0.360958	DC_c02_LILRA4	REPIN1
0.000833148	0.565837	0.609	0.61	1	DC_c02_LILRA4	C11orf58
1.76801e-06	0.565752	0.837	0.915	0.0396229	DC_c02_LILRA4	PPIA
0.00696758	0.563884	0.272	0.192	1	DC_c02_LILRA4	NOP56
0.00297866	0.563561	0.652	0.646	1	DC_c02_LILRA4	HNRNPA3
0.000176217	0.559709	0.348	0.222	1	DC_c02_LILRA4	CSF2RB
0.00013864	0.556892	0.315	0.191	1	DC_c02_LILRA4	SUMF2
0.00544681	0.549821	0.587	0.586	1	DC_c02_LILRA4	UBE2D2
2.74086e-08	0.543407	0.826	0.759	0.000614253	DC_c02_LILRA4	SARAF
0.000322594	0.541575	0.728	0.829	1	DC_c02_LILRA4	VAMP8
0.00865841	0.540834	0.63	0.628	1	DC_c02_LILRA4	CD53
0.00524882	0.539439	0.457	0.402	1	DC_c02_LILRA4	SSR1
0.00189523	0.53862	0.435	0.344	1	DC_c02_LILRA4	PPP1R2
0.00724238	0.531402	0.522	0.485	1	DC_c02_LILRA4	HNRNPM
0.00110524	0.530226	0.641	0.613	1	DC_c02_LILRA4	SEPTIN9
0.00121442	0.529331	0.598	0.56	1	DC_c02_LILRA4	CIRBP
0.000564026	0.518664	0.63	0.56	1	DC_c02_LILRA4	CALR
0.000704889	0.514606	0.25	0.147	1	DC_c02_LILRA4	MYCL
0.00162863	0.512641	0.728	0.743	1	DC_c02_LILRA4	TMBIM6
0.00206413	0.510309	0.391	0.302	1	DC_c02_LILRA4	CCT2
4.96963e-06	0.508246	0.793	0.802	0.111374	DC_c02_LILRA4	RNASET2
0.00143054	0.502879	0.272	0.167	1	DC_c02_LILRA4	NCOA7
0.00036261	0.502495	0.293	0.173	1	DC_c02_LILRA4	SLC44A2
0.00873404	0.496038	0.467	0.435	1	DC_c02_LILRA4	VAMP2
0.00393926	0.489749	0.261	0.168	1	DC_c02_LILRA4	UFL1
0.000247346	0.488603	0.739	0.866	1	DC_c02_LILRA4	EEF1B2
0.00198889	0.483109	0.674	0.757	1	DC_c02_LILRA4	SUB1
0.000570321	0.482476	0.728	0.79	1	DC_c02_LILRA4	CNPY3
0.00127398	0.47602	0.25	0.148	1	DC_c02_LILRA4	UPF3A
0.000695028	0.470121	0.337	0.227	1	DC_c02_LILRA4	PRMT1
0.001231	0.444471	0.728	0.867	1	DC_c02_LILRA4	COMMD6
0.0077336	0.444186	0.674	0.694	1	DC_c02_LILRA4	EIF4G2
4.64159e-05	0.433554	0.913	0.989	1	DC_c02_LILRA4	RPS27A
3.12531e-06	0.427226	0.87	0.984	0.0700413	DC_c02_LILRA4	RPS23
0.00543159	0.416985	0.772	0.864	1	DC_c02_LILRA4	SRP14
0.0097697	0.400038	0.793	0.929	1	DC_c02_LILRA4	RPL5
0.0025441	0.398326	0.913	0.992	1	DC_c02_LILRA4	RPS8
0.00197382	0.376776	0.62	0.603	1	DC_c02_LILRA4	TAPBP
0.000591781	0.365953	0.902	0.992	1	DC_c02_LILRA4	RPS12
0.00529447	0.352637	0.783	0.927	1	DC_c02_LILRA4	RPL23A
0.00146255	0.336452	0.87	0.979	1	DC_c02_LILRA4	RPS27
0.00938232	0.306881	0.848	0.945	1	DC_c02_LILRA4	RPS6
0.0029174	0.257924	0.837	0.979	1	DC_c02_LILRA4	RPS3
0	2.99648	0.883	0.323	0	Mono_c01_CD14_VCAN	S100A12
0	2.94236	0.996	0.783	0	Mono_c01_CD14_VCAN	S100A8
0	2.44128	0.991	0.906	0	Mono_c01_CD14_VCAN	S100A9
0	1.73349	0.867	0.443	0	Mono_c01_CD14_VCAN	VCAN
0	1.3429	0.814	0.461	0	Mono_c01_CD14_VCAN	CD14
0	1.32029	0.398	0.143	0	Mono_c01_CD14_VCAN	FOLR3
0	1.2029	0.52	0.205	0	Mono_c01_CD14_VCAN	RBP7
0	1.18112	0.993	0.953	0	Mono_c01_CD14_VCAN	LYZ
1.5998e-54	1.05053	0.327	0.251	3.58532e-50	Mono_c01_CD14_VCAN	JUN
0	1.03871	0.735	0.496	0	Mono_c01_CD14_VCAN	CSF3R
0	1.01938	0.956	0.899	0	Mono_c01_CD14_VCAN	MNDA
5.13571e-224	0.979325	0.577	0.416	1.15096e-219	Mono_c01_CD14_VCAN	RETN
0	0.931022	0.714	0.525	0	Mono_c01_CD14_VCAN	SELL
0	0.869185	0.812	0.659	0	Mono_c01_CD14_VCAN	CEBPD
0	0.867413	0.925	0.729	0	Mono_c01_CD14_VCAN	NCF1
3.1812e-253	0.846174	0.516	0.315	7.12939e-249	Mono_c01_CD14_VCAN	AC020656.1
0	0.843149	0.712	0.593	0	Mono_c01_CD14_VCAN	PGD
1.96368e-301	0.82898	0.547	0.331	4.4008e-297	Mono_c01_CD14_VCAN	CDA
0	0.781	0.266	0.038	0	Mono_c01_CD14_VCAN	PADI4
1.26983e-262	0.777937	0.685	0.581	2.84582e-258	Mono_c01_CD14_VCAN	GCA
0	0.775042	0.858	0.785	0	Mono_c01_CD14_VCAN	CSTA
0	0.760755	0.267	0.043	0	Mono_c01_CD14_VCAN	MCEMP1
7.29105e-266	0.759308	0.57	0.369	1.634e-261	Mono_c01_CD14_VCAN	CD36
0	0.75334	0.973	0.975	0	Mono_c01_CD14_VCAN	GAPDH
5.44351e-209	0.751015	0.614	0.497	1.21995e-204	Mono_c01_CD14_VCAN	PLBD1
0	0.744347	0.864	0.857	0	Mono_c01_CD14_VCAN	TALDO1
3.7577e-93	0.721806	0.721	0.618	8.42137e-89	Mono_c01_CD14_VCAN	FOS
1.61154e-249	0.720036	0.515	0.31	3.61162e-245	Mono_c01_CD14_VCAN	NFE2
7.1474e-237	0.718517	0.26	0.076	1.6018e-232	Mono_c01_CD14_VCAN	ALOX5AP
3.45075e-262	0.71659	0.572	0.37	7.73348e-258	Mono_c01_CD14_VCAN	NAIP
9.56277e-66	0.714863	0.513	0.472	2.14311e-61	Mono_c01_CD14_VCAN	RGS2
1.00187e-225	0.699319	0.5	0.325	2.24529e-221	Mono_c01_CD14_VCAN	MEGF9
2.98343e-238	0.69639	0.455	0.266	6.68616e-234	Mono_c01_CD14_VCAN	BST1
0	0.684409	0.881	0.659	0	Mono_c01_CD14_VCAN	MS4A6A
0	0.680459	0.836	0.813	0	Mono_c01_CD14_VCAN	SERPINB1
1.04431e-294	0.676267	0.328	0.104	2.34041e-290	Mono_c01_CD14_VCAN	CLEC4E
1.15322e-155	0.667336	0.489	0.36	2.58448e-151	Mono_c01_CD14_VCAN	HMGB2
1.504e-280	0.659759	0.765	0.727	3.37061e-276	Mono_c01_CD14_VCAN	APLP2
2.69299e-266	0.65464	0.311	0.102	6.03526e-262	Mono_c01_CD14_VCAN	DYSF
2.17615e-192	0.646819	0.535	0.406	4.87697e-188	Mono_c01_CD14_VCAN	METTL9
1.39783e-288	0.64669	0.759	0.577	3.13267e-284	Mono_c01_CD14_VCAN	CAPG
1.05497e-163	0.64005	0.321	0.16	2.36428e-159	Mono_c01_CD14_VCAN	SLC2A3
4.99416e-255	0.632595	0.287	0.087	1.11924e-250	Mono_c01_CD14_VCAN	LINC00937
8.36231e-226	0.61833	0.364	0.17	1.87408e-221	Mono_c01_CD14_VCAN	ITGAM
1.55718e-185	0.616428	0.593	0.45	3.4898e-181	Mono_c01_CD14_VCAN	ALDH2
2.02342e-229	0.616339	0.741	0.675	4.53468e-225	Mono_c01_CD14_VCAN	BLVRB
5.64349e-145	0.599643	0.431	0.292	1.26476e-140	Mono_c01_CD14_VCAN	FAM200B
3.28595e-211	0.590965	0.644	0.472	7.36415e-207	Mono_c01_CD14_VCAN	CD99
3.08567e-189	0.573361	0.733	0.684	6.91529e-185	Mono_c01_CD14_VCAN	AGTRAP
2.31769e-190	0.57171	0.306	0.135	5.19417e-186	Mono_c01_CD14_VCAN	EMB
7.56392e-220	0.568702	0.301	0.118	1.69515e-215	Mono_c01_CD14_VCAN	MGST1
0	0.568476	0.955	0.95	0	Mono_c01_CD14_VCAN	TSPO
1.83562e-259	0.562098	0.85	0.793	4.1138e-255	Mono_c01_CD14_VCAN	ANXA1
1.98322e-191	0.558843	0.682	0.58	4.4446e-187	Mono_c01_CD14_VCAN	PLP2
2.68003e-103	0.557173	0.483	0.362	6.00622e-99	Mono_c01_CD14_VCAN	FCGR1A
2.45364e-126	0.552742	0.494	0.384	5.49884e-122	Mono_c01_CD14_VCAN	MSRB1
1.43727e-141	0.550335	0.526	0.394	3.22107e-137	Mono_c01_CD14_VCAN	ASGR1
3.91606e-159	0.549814	0.675	0.609	8.77628e-155	Mono_c01_CD14_VCAN	GLIPR2
4.1181e-185	0.535901	0.284	0.115	9.22908e-181	Mono_c01_CD14_VCAN	ALDH1A1
1.91649e-135	0.5318	0.658	0.607	4.29506e-131	Mono_c01_CD14_VCAN	NUP214
9.70104e-180	0.526049	0.262	0.102	2.1741e-175	Mono_c01_CD14_VCAN	VNN2
3.37981e-101	0.523796	0.278	0.158	7.5745e-97	Mono_c01_CD14_VCAN	MT1X
2.22776e-38	0.519761	0.315	0.256	4.99264e-34	Mono_c01_CD14_VCAN	AC020916.1
3.15254e-136	0.511977	0.738	0.705	7.06515e-132	Mono_c01_CD14_VCAN	FPR1
1.73815e-183	0.507132	0.293	0.123	3.89537e-179	Mono_c01_CD14_VCAN	CD163
8.27866e-11	0.506191	0.707	0.806	1.85533e-06	Mono_c01_CD14_VCAN	IER2
2.04021e-78	0.50176	0.564	0.516	4.57232e-74	Mono_c01_CD14_VCAN	RAB11FIP1
1.06004e-94	0.500831	0.542	0.468	2.37565e-90	Mono_c01_CD14_VCAN	LRRK2
1.06334e-99	0.496986	0.672	0.638	2.38306e-95	Mono_c01_CD14_VCAN	CD302
3.22533e-112	0.494823	0.544	0.449	7.22828e-108	Mono_c01_CD14_VCAN	KCTD12
1.96732e-108	0.486997	0.393	0.267	4.40896e-104	Mono_c01_CD14_VCAN	CD93
1.34349e-105	0.483227	0.402	0.285	3.0109e-101	Mono_c01_CD14_VCAN	PSTPIP1
2.12459e-111	0.477014	0.34	0.214	4.76142e-107	Mono_c01_CD14_VCAN	RAB27A
2.27327e-116	0.476949	0.368	0.236	5.09462e-112	Mono_c01_CD14_VCAN	PTAFR
3.52454e-126	0.474628	0.296	0.161	7.89886e-122	Mono_c01_CD14_VCAN	CKAP4
6.98457e-30	0.470691	0.689	0.702	1.56531e-25	Mono_c01_CD14_VCAN	NFKBIA
4.32735e-116	0.469068	0.725	0.735	9.69802e-112	Mono_c01_CD14_VCAN	LAMTOR1
3.07987e-25	0.468436	0.269	0.222	6.90229e-21	Mono_c01_CD14_VCAN	FOSB
4.67029e-93	0.46828	0.594	0.546	1.04666e-88	Mono_c01_CD14_VCAN	FBXL5
3.81971e-135	0.467039	0.76	0.759	8.56036e-131	Mono_c01_CD14_VCAN	CTSD
1.63988e-140	0.46559	0.304	0.158	3.67514e-136	Mono_c01_CD14_VCAN	SMARCD3
1.94144e-193	0.465131	0.876	0.904	4.35096e-189	Mono_c01_CD14_VCAN	TKT
0	0.456136	0.997	0.99	0	Mono_c01_CD14_VCAN	RPLP1
1.16404e-86	0.455868	0.609	0.571	2.60873e-82	Mono_c01_CD14_VCAN	IL17RA
9.66788e-103	0.446891	0.766	0.787	2.16667e-98	Mono_c01_CD14_VCAN	MCL1
5.54178e-70	0.446612	0.737	0.751	1.24197e-65	Mono_c01_CD14_VCAN	C4orf48
0	0.446185	0.998	0.984	0	Mono_c01_CD14_VCAN	S100A6
1.75923e-78	0.444371	0.412	0.318	3.94261e-74	Mono_c01_CD14_VCAN	CARS2
1.3615e-65	0.441569	0.518	0.457	3.05126e-61	Mono_c01_CD14_VCAN	SULT1A1
3.03168e-136	0.43123	0.785	0.815	6.79431e-132	Mono_c01_CD14_VCAN	PKM
8.58792e-40	0.428485	0.319	0.256	1.92464e-35	Mono_c01_CD14_VCAN	SLC25A37
4.53873e-76	0.419829	0.366	0.265	1.01718e-71	Mono_c01_CD14_VCAN	GAS7
4.40974e-95	0.41755	0.602	0.521	9.88266e-91	Mono_c01_CD14_VCAN	CRTAP
1.90833e-47	0.413727	0.505	0.459	4.27677e-43	Mono_c01_CD14_VCAN	YPEL3
2.32052e-58	0.412181	0.578	0.558	5.20051e-54	Mono_c01_CD14_VCAN	UBE2D1
1.23152e-98	0.408026	0.773	0.774	2.75995e-94	Mono_c01_CD14_VCAN	GLRX
2.04104e-52	0.407188	0.484	0.434	4.57418e-48	Mono_c01_CD14_VCAN	HEBP2
9.43095e-66	0.405846	0.282	0.183	2.11357e-61	Mono_c01_CD14_VCAN	IER3
1.93536e-93	0.405678	0.786	0.783	4.33732e-89	Mono_c01_CD14_VCAN	HCST
4.44068e-91	0.405257	0.786	0.804	9.95201e-87	Mono_c01_CD14_VCAN	RCSD1
4.03187e-215	0.405157	0.958	0.921	9.03583e-211	Mono_c01_CD14_VCAN	FCN1
3.27773e-87	0.401067	0.29	0.178	7.34571e-83	Mono_c01_CD14_VCAN	ACTN1
5.46516e-231	0.398246	0.966	0.983	1.2248e-226	Mono_c01_CD14_VCAN	VIM
3.45002e-52	0.389919	0.468	0.415	7.73185e-48	Mono_c01_CD14_VCAN	NCF4
6.27984e-36	0.387973	0.664	0.681	1.40738e-31	Mono_c01_CD14_VCAN	CKLF
1.06321e-53	0.386867	0.567	0.536	2.38276e-49	Mono_c01_CD14_VCAN	LRP1
2.50071e-79	0.383777	0.34	0.232	5.60433e-75	Mono_c01_CD14_VCAN	TFEC
3.75772e-71	0.383438	0.697	0.714	8.42144e-67	Mono_c01_CD14_VCAN	SDCBP
4.71161e-81	0.381457	0.692	0.65	1.05592e-76	Mono_c01_CD14_VCAN	JAML
1.38426e-84	0.37915	0.317	0.206	3.10228e-80	Mono_c01_CD14_VCAN	PXN
1.08398e-54	0.375165	0.387	0.313	2.4293e-50	Mono_c01_CD14_VCAN	ETHE1
5.46805e-69	0.374677	0.266	0.171	1.22544e-64	Mono_c01_CD14_VCAN	GM2A
7.46293e-86	0.372701	0.26	0.151	1.67252e-81	Mono_c01_CD14_VCAN	TREM1
7.80929e-59	0.363872	0.296	0.208	1.75014e-54	Mono_c01_CD14_VCAN	LMNB1
1.69076e-96	0.363754	0.774	0.737	3.78916e-92	Mono_c01_CD14_VCAN	TNFAIP2
7.69877e-35	0.360888	0.589	0.596	1.72537e-30	Mono_c01_CD14_VCAN	RABAC1
4.90208e-84	0.357387	0.256	0.15	1.09861e-79	Mono_c01_CD14_VCAN	CREB5
2.62657e-106	0.356989	0.904	0.929	5.88642e-102	Mono_c01_CD14_VCAN	ELOB
3.48532e-31	0.356832	0.461	0.438	7.81096e-27	Mono_c01_CD14_VCAN	HIF1A
7.1835e-40	0.356488	0.536	0.517	1.6099e-35	Mono_c01_CD14_VCAN	SAT2
1.56202e-42	0.353573	0.367	0.307	3.50065e-38	Mono_c01_CD14_VCAN	PYGL
1.08995e-64	0.349739	0.807	0.827	2.44269e-60	Mono_c01_CD14_VCAN	TNFSF13B
2.65381e-71	0.347603	0.772	0.815	5.94746e-67	Mono_c01_CD14_VCAN	ATP5MPL
1.14602e-43	0.347392	0.431	0.385	2.56834e-39	Mono_c01_CD14_VCAN	CREG1
5.78196e-38	0.345565	0.353	0.293	1.2958e-33	Mono_c01_CD14_VCAN	NRGN
4.07974e-43	0.345319	0.339	0.273	9.14311e-39	Mono_c01_CD14_VCAN	UBR4
2.11244e-32	0.341972	0.353	0.299	4.73419e-28	Mono_c01_CD14_VCAN	APOBR
4.80759e-57	0.33852	0.294	0.209	1.07743e-52	Mono_c01_CD14_VCAN	ZNF467
1.56029e-96	0.3378	0.253	0.135	3.49676e-92	Mono_c01_CD14_VCAN	STAB1
2.28959e-81	0.337101	0.92	0.94	5.1312e-77	Mono_c01_CD14_VCAN	TYMP
1.50561e-61	0.33674	0.67	0.643	3.37423e-57	Mono_c01_CD14_VCAN	PTPRE
2.79909e-227	0.336111	0.996	0.986	6.27303e-223	Mono_c01_CD14_VCAN	RPL39
6.4183e-38	0.335993	0.349	0.291	1.43841e-33	Mono_c01_CD14_VCAN	EVI2A
2.39057e-65	0.332901	0.288	0.191	5.35751e-61	Mono_c01_CD14_VCAN	SIRPA
6.53671e-59	0.328416	0.727	0.755	1.46494e-54	Mono_c01_CD14_VCAN	CD44
8.45675e-37	0.32747	0.663	0.688	1.89524e-32	Mono_c01_CD14_VCAN	SCAND1
1.36377e-42	0.327297	0.261	0.191	3.05635e-38	Mono_c01_CD14_VCAN	AL034397.3
1.49389e-30	0.327247	0.377	0.334	3.34795e-26	Mono_c01_CD14_VCAN	TMEM205
1.64714e-11	0.326803	0.464	0.473	3.69141e-07	Mono_c01_CD14_VCAN	CDC42EP3
8.72803e-44	0.326798	0.579	0.567	1.95604e-39	Mono_c01_CD14_VCAN	BNIP3L
2.25328e-37	0.326258	0.705	0.736	5.04982e-33	Mono_c01_CD14_VCAN	TMEM219
6.15496e-41	0.325347	0.342	0.279	1.37939e-36	Mono_c01_CD14_VCAN	DGKZ
1.26802e-200	0.323773	0.984	0.984	2.84176e-196	Mono_c01_CD14_VCAN	H3F3A
6.79977e-28	0.322875	0.486	0.48	1.5239e-23	Mono_c01_CD14_VCAN	RTN3
1.61206e-58	0.32236	0.79	0.817	3.61279e-54	Mono_c01_CD14_VCAN	POLR2L
6.49609e-16	0.320709	0.433	0.425	1.45584e-11	Mono_c01_CD14_VCAN	IFI27L2
1.10133e-93	0.319065	0.84	0.88	2.4682e-89	Mono_c01_CD14_VCAN	GRN
6.41121e-29	0.318949	0.337	0.292	1.43682e-24	Mono_c01_CD14_VCAN	AGTPBP1
1.71897e-37	0.31886	0.332	0.269	3.85239e-33	Mono_c01_CD14_VCAN	SORL1
1.19303e-07	0.315104	0.43	0.449	0.00267369	Mono_c01_CD14_VCAN	PPP1R15A
2.70603e-28	0.314347	0.41	0.374	6.06449e-24	Mono_c01_CD14_VCAN	FLOT1
2.89077e-30	0.314303	0.453	0.433	6.47849e-26	Mono_c01_CD14_VCAN	CTSA
1.07803e-34	0.313796	0.633	0.662	2.41598e-30	Mono_c01_CD14_VCAN	NDUFB9
1.60848e-226	0.313466	0.995	0.987	3.60477e-222	Mono_c01_CD14_VCAN	RPS28
2.0134e-28	0.313464	0.542	0.525	4.51223e-24	Mono_c01_CD14_VCAN	MYADM
3.66025e-19	0.312135	0.574	0.597	8.20298e-15	Mono_c01_CD14_VCAN	POLE4
0.0032118	0.308994	0.382	0.409	1	Mono_c01_CD14_VCAN	ATP2B1-AS1
6.05295e-12	0.30847	0.613	0.654	1.35653e-07	Mono_c01_CD14_VCAN	SMCHD1
1.00583e-29	0.301985	0.261	0.206	2.25417e-25	Mono_c01_CD14_VCAN	AP5B1
2.27352e-20	0.300756	0.342	0.312	5.09519e-16	Mono_c01_CD14_VCAN	APAF1
3.13889e-35	0.300742	0.525	0.5	7.03457e-31	Mono_c01_CD14_VCAN	DMXL2
1.7429e-49	0.300242	0.275	0.196	3.90602e-45	Mono_c01_CD14_VCAN	IGF2R
5.55631e-65	0.300063	0.898	0.929	1.24522e-60	Mono_c01_CD14_VCAN	UQCR11
9.34183e-24	0.298344	0.312	0.261	2.0936e-19	Mono_c01_CD14_VCAN	IL1RN
5.18296e-77	0.29752	0.826	0.861	1.16155e-72	Mono_c01_CD14_VCAN	AP1S2
1.43886e-15	0.296114	0.458	0.446	3.22463e-11	Mono_c01_CD14_VCAN	TMEM176A
5.24072e-30	0.292301	0.287	0.229	1.1745e-25	Mono_c01_CD14_VCAN	KIAA0040
9.50798e-20	0.291683	0.297	0.259	2.13083e-15	Mono_c01_CD14_VCAN	ANPEP
1.2716e-59	0.290469	0.813	0.857	2.84979e-55	Mono_c01_CD14_VCAN	CAST
9.03077e-42	0.29019	0.822	0.871	2.02389e-37	Mono_c01_CD14_VCAN	TRAPPC5
5.73119e-06	0.28896	0.37	0.377	0.128442	Mono_c01_CD14_VCAN	PKN2
3.98126e-14	0.288911	0.59	0.629	8.92239e-10	Mono_c01_CD14_VCAN	NDUFB1
2.19933e-27	0.287137	0.43	0.401	4.92892e-23	Mono_c01_CD14_VCAN	PNPLA2
1.92565e-39	0.285141	0.349	0.287	4.31558e-35	Mono_c01_CD14_VCAN	ARHGAP26
6.19286e-153	0.283718	0.988	0.985	1.38788e-148	Mono_c01_CD14_VCAN	RPLP2
8.82085e-18	0.278906	0.52	0.532	1.97684e-13	Mono_c01_CD14_VCAN	SH3KBP1
3.73668e-20	0.278148	0.373	0.346	8.37427e-16	Mono_c01_CD14_VCAN	GTF2I
5.85386e-07	0.277488	0.612	0.674	0.0131191	Mono_c01_CD14_VCAN	ROMO1
5.2883e-14	0.276859	0.403	0.395	1.18516e-09	Mono_c01_CD14_VCAN	OGFRL1
1.47248e-100	0.276789	0.993	0.982	3.29998e-96	Mono_c01_CD14_VCAN	ATP5F1E
9.34245e-31	0.276517	0.351	0.298	2.09374e-26	Mono_c01_CD14_VCAN	ANXA6
2.16048e-09	0.275389	0.354	0.347	4.84185e-05	Mono_c01_CD14_VCAN	SCO2
2.12021e-44	0.275292	0.806	0.85	4.75161e-40	Mono_c01_CD14_VCAN	BTG1
2.27654e-30	0.271917	0.735	0.781	5.10195e-26	Mono_c01_CD14_VCAN	ACAP2
9.33497e-28	0.271059	0.678	0.724	2.09206e-23	Mono_c01_CD14_VCAN	RAB5IF
3.46719e-17	0.269363	0.615	0.663	7.77032e-13	Mono_c01_CD14_VCAN	NCOA4
2.20408e-176	0.265899	0.993	0.989	4.93956e-172	Mono_c01_CD14_VCAN	RPS13
2.94763e-25	0.2626	0.654	0.693	6.60592e-21	Mono_c01_CD14_VCAN	USP15
2.27631e-32	0.259134	0.718	0.763	5.10144e-28	Mono_c01_CD14_VCAN	MPEG1
1.98835e-16	0.254673	0.377	0.357	4.4561e-12	Mono_c01_CD14_VCAN	FES
3.35524e-11	0.253725	0.298	0.277	7.51942e-07	Mono_c01_CD14_VCAN	CCDC88B
4.22274e-106	0.252968	0.96	0.973	9.46358e-102	Mono_c01_CD14_VCAN	COX4I1
1.78655e-11	0.252736	0.32	0.305	4.00384e-07	Mono_c01_CD14_VCAN	LBR
3.47724e-13	0.251699	0.458	0.453	7.79285e-09	Mono_c01_CD14_VCAN	CLEC4A
2.73009e-22	0.250183	0.27	0.225	6.11841e-18	Mono_c01_CD14_VCAN	TNFSF12
8.06792e-209	1.36905	0.682	0.431	1.8081e-204	Mono_c02_CD14_HLA-DPB1	APOBEC3A
0	0.906324	0.978	0.795	0	Mono_c02_CD14_HLA-DPB1	HLA-DPB1
1.24514e-72	0.795666	0.302	0.169	2.79048e-68	Mono_c02_CD14_HLA-DPB1	CXCL10
0	0.77717	0.987	0.854	0	Mono_c02_CD14_HLA-DPB1	HLA-DPA1
3.35226e-204	0.748057	0.769	0.552	7.51274e-200	Mono_c02_CD14_HLA-DPB1	HLA-DRB5
0	0.710982	0.919	0.576	0	Mono_c02_CD14_HLA-DPB1	LGALS2
0	0.685648	0.998	0.942	0	Mono_c02_CD14_HLA-DPB1	HLA-DRA
0	0.680101	0.995	0.926	0	Mono_c02_CD14_HLA-DPB1	HLA-DRB1
0	0.675257	0.867	0.608	0	Mono_c02_CD14_HLA-DPB1	HLA-DMA
3.9216e-236	0.641952	0.536	0.267	8.7887e-232	Mono_c02_CD14_HLA-DPB1	ATF5
1.71673e-272	0.62895	0.685	0.398	3.84736e-268	Mono_c02_CD14_HLA-DPB1	HLA-DQA1
5.66702e-157	0.566634	0.945	0.825	1.27004e-152	Mono_c02_CD14_HLA-DPB1	HSP90AA1
0	0.545873	1	0.991	0	Mono_c02_CD14_HLA-DPB1	CD74
1.78982e-87	0.543778	0.493	0.327	4.01116e-83	Mono_c02_CD14_HLA-DPB1	HSPB1
1.90114e-84	0.532616	0.718	0.559	4.26064e-80	Mono_c02_CD14_HLA-DPB1	PLAC8
2.65445e-45	0.522587	0.687	0.558	5.94889e-41	Mono_c02_CD14_HLA-DPB1	ISG15
4.29381e-161	0.504204	0.885	0.699	9.62287e-157	Mono_c02_CD14_HLA-DPB1	CALHM6
1.34193e-118	0.501435	0.83	0.674	3.00739e-114	Mono_c02_CD14_HLA-DPB1	VAMP5
3.70321e-199	0.499036	0.973	0.87	8.29926e-195	Mono_c02_CD14_HLA-DPB1	PSME2
3.05601e-203	0.495901	0.685	0.402	6.84882e-199	Mono_c02_CD14_HLA-DPB1	ABI3
2.87894e-137	0.485382	0.457	0.252	6.452e-133	Mono_c02_CD14_HLA-DPB1	CDKN1A
9.29791e-105	0.473078	0.684	0.491	2.08375e-100	Mono_c02_CD14_HLA-DPB1	GBP1
1.18228e-211	0.469852	0.999	0.982	2.64961e-207	Mono_c02_CD14_HLA-DPB1	IFI30
1.09973e-51	0.462941	0.472	0.336	2.4646e-47	Mono_c02_CD14_HLA-DPB1	ISG20
8.30549e-174	0.457862	0.507	0.274	1.86134e-169	Mono_c02_CD14_HLA-DPB1	PEA15
2.34272e-132	0.457635	0.927	0.792	5.25028e-128	Mono_c02_CD14_HLA-DPB1	HSP90AB1
2.09472e-142	0.45228	0.792	0.577	4.69447e-138	Mono_c02_CD14_HLA-DPB1	MARCKS
1.44416e-121	0.437697	0.647	0.432	3.2365e-117	Mono_c02_CD14_HLA-DPB1	GBP4
4.482e-197	0.437111	0.968	0.88	1.00446e-192	Mono_c02_CD14_HLA-DPB1	NPC2
1.22911e-217	0.433614	0.758	0.496	2.75456e-213	Mono_c02_CD14_HLA-DPB1	HLA-DQB1
6.02984e-114	0.432703	0.977	0.882	1.35135e-109	Mono_c02_CD14_HLA-DPB1	IFITM3
2.27818e-65	0.430621	0.749	0.61	5.10563e-61	Mono_c02_CD14_HLA-DPB1	HSPA1A
2.86304e-125	0.424591	0.984	0.928	6.41636e-121	Mono_c02_CD14_HLA-DPB1	EMP3
1.24849e-78	0.397073	0.923	0.782	2.79799e-74	Mono_c02_CD14_HLA-DPB1	LY6E
1.5787e-105	0.395766	0.875	0.717	3.53802e-101	Mono_c02_CD14_HLA-DPB1	WARS
6.25378e-116	0.395592	0.769	0.586	1.40153e-111	Mono_c02_CD14_HLA-DPB1	ATOX1
1.10726e-105	0.39375	0.595	0.403	2.48148e-101	Mono_c02_CD14_HLA-DPB1	HSPE1
1.68702e-126	0.39046	0.836	0.648	3.78079e-122	Mono_c02_CD14_HLA-DPB1	CPVL
6.43899e-117	0.389973	0.85	0.664	1.44304e-112	Mono_c02_CD14_HLA-DPB1	DUSP6
1.11014e-133	0.386102	0.948	0.835	2.48794e-129	Mono_c02_CD14_HLA-DPB1	HSPA8
1.30734e-74	0.379245	0.86	0.733	2.92988e-70	Mono_c02_CD14_HLA-DPB1	CD52
1.87514e-71	0.376855	0.331	0.192	4.20238e-67	Mono_c02_CD14_HLA-DPB1	IL1B
7.17748e-100	0.372629	0.485	0.301	1.60855e-95	Mono_c02_CD14_HLA-DPB1	SERPINB9
2.07402e-107	0.372333	0.747	0.521	4.64809e-103	Mono_c02_CD14_HLA-DPB1	MAFB
2.08026e-107	0.364912	0.661	0.457	4.66208e-103	Mono_c02_CD14_HLA-DPB1	GPBAR1
5.25713e-115	0.36462	0.681	0.476	1.17818e-110	Mono_c02_CD14_HLA-DPB1	HLA-DMB
1.59866e-118	0.360275	0.925	0.802	3.58277e-114	Mono_c02_CD14_HLA-DPB1	C1orf162
5.82095e-97	0.352127	0.692	0.478	1.30453e-92	Mono_c02_CD14_HLA-DPB1	RHOB
3.85952e-46	0.349362	0.522	0.386	8.64957e-42	Mono_c02_CD14_HLA-DPB1	IFIT2
1.31894e-81	0.34809	0.814	0.655	2.95587e-77	Mono_c02_CD14_HLA-DPB1	LAP3
1.11229e-49	0.347039	0.858	0.752	2.49274e-45	Mono_c02_CD14_HLA-DPB1	TNFSF10
2.23204e-104	0.343534	0.757	0.575	5.00222e-100	Mono_c02_CD14_HLA-DPB1	DOK2
5.81994e-104	0.334805	0.988	0.923	1.30431e-99	Mono_c02_CD14_HLA-DPB1	TXNIP
2.83685e-68	0.333081	0.545	0.38	6.35767e-64	Mono_c02_CD14_HLA-DPB1	GBP5
2.65955e-110	0.331922	0.955	0.849	5.96032e-106	Mono_c02_CD14_HLA-DPB1	PRELID1
3.84102e-66	0.32698	0.598	0.45	8.60811e-62	Mono_c02_CD14_HLA-DPB1	EZR
8.79116e-92	0.326537	0.687	0.496	1.97019e-87	Mono_c02_CD14_HLA-DPB1	CD300E
1.82148e-104	0.326129	0.45	0.264	4.08211e-100	Mono_c02_CD14_HLA-DPB1	FUOM
1.38303e-90	0.325719	0.275	0.138	3.09951e-86	Mono_c02_CD14_HLA-DPB1	MARCO
2.59349e-40	0.321455	0.488	0.362	5.81227e-36	Mono_c02_CD14_HLA-DPB1	IFIT3
6.46695e-65	0.31682	0.735	0.587	1.44931e-60	Mono_c02_CD14_HLA-DPB1	PLAAT4
3.43978e-83	0.313935	0.423	0.252	7.7089e-79	Mono_c02_CD14_HLA-DPB1	SERPING1
3.0812e-58	0.312254	0.935	0.817	6.90529e-54	Mono_c02_CD14_HLA-DPB1	CRIP1
2.20465e-57	0.31159	0.666	0.512	4.94085e-53	Mono_c02_CD14_HLA-DPB1	IFI35
4.09129e-94	0.309689	0.785	0.592	9.16898e-90	Mono_c02_CD14_HLA-DPB1	ITGA4
2.88904e-89	0.306778	0.488	0.315	6.47463e-85	Mono_c02_CD14_HLA-DPB1	CAMK1
5.89395e-75	0.303029	0.402	0.249	1.32089e-70	Mono_c02_CD14_HLA-DPB1	CDC42EP2
1.14843e-72	0.302384	0.623	0.46	2.57376e-68	Mono_c02_CD14_HLA-DPB1	HSPD1
4.50824e-70	0.300329	0.43	0.278	1.01034e-65	Mono_c02_CD14_HLA-DPB1	HSPH1
2.38759e-62	0.298971	0.621	0.48	5.35083e-58	Mono_c02_CD14_HLA-DPB1	IKZF1
1.69458e-56	0.296916	0.736	0.594	3.79772e-52	Mono_c02_CD14_HLA-DPB1	ZFP36L1
2.54951e-96	0.294734	0.812	0.634	5.71371e-92	Mono_c02_CD14_HLA-DPB1	TUBA1B
7.76834e-65	0.294018	0.879	0.746	1.74096e-60	Mono_c02_CD14_HLA-DPB1	GIMAP4
1.27822e-74	0.292736	0.811	0.661	2.86463e-70	Mono_c02_CD14_HLA-DPB1	NAGK
2.11108e-65	0.29167	0.683	0.532	4.73113e-61	Mono_c02_CD14_HLA-DPB1	CALR
3.35169e-98	0.290435	0.96	0.872	7.51148e-94	Mono_c02_CD14_HLA-DPB1	YBX1
5.66198e-83	0.290403	0.7	0.517	1.26891e-78	Mono_c02_CD14_HLA-DPB1	SCIMP
7.64375e-85	0.286385	0.92	0.807	1.71304e-80	Mono_c02_CD14_HLA-DPB1	VAMP8
7.17525e-162	0.280748	1	0.993	1.60804e-157	Mono_c02_CD14_HLA-DPB1	TMSB10
9.0648e-87	0.279444	0.293	0.154	2.03151e-82	Mono_c02_CD14_HLA-DPB1	PID1
1.0472e-28	0.279225	0.603	0.487	2.34687e-24	Mono_c02_CD14_HLA-DPB1	IFITM1
1.29857e-58	0.277985	0.671	0.511	2.91023e-54	Mono_c02_CD14_HLA-DPB1	EPSTI1
2.96333e-76	0.277497	0.595	0.42	6.64113e-72	Mono_c02_CD14_HLA-DPB1	SECTM1
2.88476e-59	0.273214	0.357	0.232	6.46505e-55	Mono_c02_CD14_HLA-DPB1	LIPA
3.44764e-109	0.267361	0.999	0.975	7.72651e-105	Mono_c02_CD14_HLA-DPB1	PSAP
1.09897e-21	0.262664	0.324	0.246	2.4629e-17	Mono_c02_CD14_HLA-DPB1	IFIT1
2.96536e-60	0.261805	0.516	0.371	6.64566e-56	Mono_c02_CD14_HLA-DPB1	MTHFD2
2.72519e-42	0.260032	0.67	0.541	6.10743e-38	Mono_c02_CD14_HLA-DPB1	IRF7
4.43398e-50	0.259045	0.732	0.579	9.93698e-46	Mono_c02_CD14_HLA-DPB1	IFI6
7.09998e-66	0.25612	0.884	0.769	1.59118e-61	Mono_c02_CD14_HLA-DPB1	UBB
1.55583e-54	0.254631	0.585	0.444	3.48676e-50	Mono_c02_CD14_HLA-DPB1	YBX3
3.63871e-64	0.251981	0.745	0.588	8.15472e-60	Mono_c02_CD14_HLA-DPB1	ZNF706
7.59516e-59	0.251202	0.712	0.548	1.70215e-54	Mono_c02_CD14_HLA-DPB1	KLF2
3.21573e-56	0.251091	0.735	0.583	7.20678e-52	Mono_c02_CD14_HLA-DPB1	PSMA4
7.17591e-55	0.250817	0.872	0.753	1.60819e-50	Mono_c02_CD14_HLA-DPB1	CFP
5.40459e-67	0.250069	0.548	0.382	1.21122e-62	Mono_c02_CD14_HLA-DPB1	ICAM2
0	3.5256	0.981	0.198	0	Mono_c03_FCGR3A	FCGR3A
0	2.88961	0.83	0.083	0	Mono_c03_FCGR3A	CDKN1C
0	2.19944	0.903	0.214	0	Mono_c03_FCGR3A	RHOC
0	1.95939	0.963	0.576	0	Mono_c03_FCGR3A	MS4A7
0	1.67687	0.966	0.554	0	Mono_c03_FCGR3A	SMIM25
0	1.61862	0.897	0.437	0	Mono_c03_FCGR3A	HMOX1
0	1.5954	0.854	0.215	0	Mono_c03_FCGR3A	MTSS1
0	1.5618	0.738	0.179	0	Mono_c03_FCGR3A	CTSL
0	1.55614	0.995	0.957	0	Mono_c03_FCGR3A	LST1
0	1.55601	0.725	0.094	0	Mono_c03_FCGR3A	HES4
0	1.48074	0.919	0.514	0	Mono_c03_FCGR3A	CTSC
0	1.47506	0.817	0.392	0	Mono_c03_FCGR3A	CUX1
0	1.40817	0.857	0.324	0	Mono_c03_FCGR3A	SPN
0	1.38797	0.887	0.397	0	Mono_c03_FCGR3A	BCL2A1
0	1.38124	0.937	0.597	0	Mono_c03_FCGR3A	NAP1L1
0	1.32366	0.861	0.409	0	Mono_c03_FCGR3A	CSF1R
0	1.32136	0.636	0.095	0	Mono_c03_FCGR3A	INSIG1
0	1.30565	0.78	0.253	0	Mono_c03_FCGR3A	FAM110A
0	1.294	0.7	0.13	0	Mono_c03_FCGR3A	SIGLEC10
0	1.26281	0.842	0.489	0	Mono_c03_FCGR3A	PECAM1
0	1.24831	0.452	0.014	0	Mono_c03_FCGR3A	CKB
0	1.21715	0.733	0.174	0	Mono_c03_FCGR3A	TCF7L2
0	1.21026	0.921	0.619	0	Mono_c03_FCGR3A	TUBA1B
0	1.17531	0.693	0.237	0	Mono_c03_FCGR3A	CX3CR1
0	1.14665	0.853	0.38	0	Mono_c03_FCGR3A	ABI3
0	1.12919	0.779	0.313	0	Mono_c03_FCGR3A	CYTIP
0	1.11987	0.92	0.576	0	Mono_c03_FCGR3A	LRRC25
0	1.0854	0.444	0.104	0	Mono_c03_FCGR3A	MS4A4A
0	1.08278	0.95	0.701	0	Mono_c03_FCGR3A	LILRB2
0	1.05367	0.998	0.97	0	Mono_c03_FCGR3A	RPS19
0	1.05205	0.657	0.189	0	Mono_c03_FCGR3A	CXCL16
0	1.04921	0.933	0.72	0	Mono_c03_FCGR3A	TIMP1
0	1.02911	0.992	0.937	0	Mono_c03_FCGR3A	SAT1
0	1.0142	0.951	0.725	0	Mono_c03_FCGR3A	PTPN6
0	0.996366	0.988	0.915	0	Mono_c03_FCGR3A	SERPINA1
0	0.988272	0.736	0.248	0	Mono_c03_FCGR3A	EVL
0	0.988235	0.547	0.067	0	Mono_c03_FCGR3A	CD79B
0	0.985668	0.993	0.923	0	Mono_c03_FCGR3A	IFITM2
0	0.983909	0.789	0.373	0	Mono_c03_FCGR3A	C5AR1
0	0.982023	0.941	0.711	0	Mono_c03_FCGR3A	WARS
0	0.976196	0.962	0.727	0	Mono_c03_FCGR3A	DRAP1
0	0.961845	0.924	0.725	0	Mono_c03_FCGR3A	CD52
0	0.940735	0.548	0.194	0	Mono_c03_FCGR3A	RRAS
0	0.936539	0.86	0.5	0	Mono_c03_FCGR3A	LILRB1
0	0.935295	0.513	0.13	0	Mono_c03_FCGR3A	NR4A1
0	0.918618	0.99	0.924	0	Mono_c03_FCGR3A	HLA-E
9.45067e-279	0.917001	0.821	0.533	2.11799e-274	Mono_c03_FCGR3A	KLF2
0	0.907221	0.732	0.32	0	Mono_c03_FCGR3A	UNC119
0	0.894678	0.545	0.117	0	Mono_c03_FCGR3A	BATF3
0	0.892952	0.634	0.224	0	Mono_c03_FCGR3A	SLC2A6
0	0.892616	0.942	0.721	0	Mono_c03_FCGR3A	TNFRSF1B
0	0.885708	0.786	0.436	0	Mono_c03_FCGR3A	SOD1
0	0.883041	0.868	0.507	0	Mono_c03_FCGR3A	MAFB
0	0.858156	0.967	0.82	0	Mono_c03_FCGR3A	CFD
0	0.853747	0.992	0.946	0	Mono_c03_FCGR3A	COTL1
0	0.850128	0.853	0.508	0	Mono_c03_FCGR3A	SELPLG
0	0.835747	0.552	0.138	0	Mono_c03_FCGR3A	LINC02432
0	0.827006	0.907	0.617	0	Mono_c03_FCGR3A	SYNGR2
0	0.825282	0.879	0.556	0	Mono_c03_FCGR3A	BID
0	0.824102	0.629	0.204	0	Mono_c03_FCGR3A	LTB
0	0.822971	0.906	0.646	0	Mono_c03_FCGR3A	PILRA
0	0.818648	0.399	0.029	0	Mono_c03_FCGR3A	NEURL1
1.37548e-225	0.813613	0.837	0.606	3.0826e-221	Mono_c03_FCGR3A	LYN
0	0.803348	0.965	0.771	0	Mono_c03_FCGR3A	RNASET2
0	0.783548	0.818	0.461	0	Mono_c03_FCGR3A	RHOB
0	0.783294	0.962	0.824	0	Mono_c03_FCGR3A	CD68
0	0.776555	0.754	0.348	0	Mono_c03_FCGR3A	ICAM2
0	0.772423	0.916	0.675	0	Mono_c03_FCGR3A	PTGES3
0	0.770049	0.425	0.047	0	Mono_c03_FCGR3A	ADA
0	0.766267	0.561	0.195	0	Mono_c03_FCGR3A	SYTL1
0	0.765171	0.448	0.105	0	Mono_c03_FCGR3A	ZNF703
0	0.7626	0.565	0.16	0	Mono_c03_FCGR3A	CALML4
0	0.760629	0.463	0.135	0	Mono_c03_FCGR3A	C3AR1
0	0.760169	0.509	0.109	0	Mono_c03_FCGR3A	SLC44A2
0	0.755484	0.806	0.473	0	Mono_c03_FCGR3A	NAAA
0	0.751599	0.725	0.363	0	Mono_c03_FCGR3A	CLEC2B
0	0.750414	0.952	0.792	0	Mono_c03_FCGR3A	CSTB
1.37089e-255	0.746394	0.716	0.417	3.07231e-251	Mono_c03_FCGR3A	SLC31A2
0	0.744575	0.758	0.396	0	Mono_c03_FCGR3A	LILRA1
3.15367e-289	0.743169	0.844	0.57	7.06768e-285	Mono_c03_FCGR3A	POLD4
0	0.737298	0.915	0.669	0	Mono_c03_FCGR3A	RAP1B
0	0.733171	0.995	0.966	0	Mono_c03_FCGR3A	FCER1G
0	0.732569	0.29	0.016	0	Mono_c03_FCGR3A	PPM1N
0	0.732429	0.353	0.07	0	Mono_c03_FCGR3A	DUSP5
0	0.727734	0.608	0.249	0	Mono_c03_FCGR3A	GNG2
4.96085e-243	0.726689	0.47	0.199	1.11178e-238	Mono_c03_FCGR3A	MARCKSL1
0	0.725925	0.997	0.976	0	Mono_c03_FCGR3A	PSAP
0	0.72581	0.554	0.167	0	Mono_c03_FCGR3A	PAG1
5.49863e-301	0.723609	0.734	0.402	1.2323e-296	Mono_c03_FCGR3A	KLF3
0	0.720873	0.727	0.363	0	Mono_c03_FCGR3A	CD300A
1.24828e-278	0.71726	0.889	0.652	2.79751e-274	Mono_c03_FCGR3A	TUBA1A
0	0.713246	0.996	0.975	0	Mono_c03_FCGR3A	AIF1
0	0.71285	0.909	0.669	0	Mono_c03_FCGR3A	VASP
0	0.707412	0.695	0.34	0	Mono_c03_FCGR3A	CD47
0	0.705983	0.751	0.399	0	Mono_c03_FCGR3A	MAPKAPK3
1.43424e-295	0.692532	0.771	0.45	3.21427e-291	Mono_c03_FCGR3A	TUBB
5.28566e-186	0.687078	0.595	0.313	1.18457e-181	Mono_c03_FCGR3A	HSPB1
2.66136e-298	0.678952	0.813	0.507	5.96436e-294	Mono_c03_FCGR3A	BIN2
2.11315e-233	0.677818	0.848	0.556	4.73578e-229	Mono_c03_FCGR3A	OAS1
4.14486e-272	0.677726	0.77	0.444	9.28904e-268	Mono_c03_FCGR3A	GPBAR1
7.75848e-295	0.677292	0.847	0.557	1.73875e-290	Mono_c03_FCGR3A	CSK
1.35022e-289	0.673103	0.887	0.641	3.02598e-285	Mono_c03_FCGR3A	ARL6IP5
0	0.670847	0.942	0.748	0	Mono_c03_FCGR3A	RAC2
1.52868e-214	0.667421	0.848	0.595	3.42593e-210	Mono_c03_FCGR3A	TSC22D3
0	0.655572	0.987	0.859	0	Mono_c03_FCGR3A	HLA-DPA1
0	0.65064	0.291	0.004	0	Mono_c03_FCGR3A	AC104809.2
0	0.649562	0.451	0.118	0	Mono_c03_FCGR3A	P2RX1
2.2149e-307	0.64868	0.633	0.291	4.96382e-303	Mono_c03_FCGR3A	ADGRE2
0	0.644148	0.974	0.875	0	Mono_c03_FCGR3A	ARHGDIB
0	0.642623	0.546	0.221	0	Mono_c03_FCGR3A	SNX18
8.43381e-263	0.642342	0.886	0.625	1.8901e-258	Mono_c03_FCGR3A	ADGRE5
0	0.635221	0.491	0.158	0	Mono_c03_FCGR3A	TBC1D8
0	0.634518	0.395	0.078	0	Mono_c03_FCGR3A	AC064805.1
0	0.632528	0.438	0.124	0	Mono_c03_FCGR3A	SIDT2
0	0.629919	0.979	0.886	0	Mono_c03_FCGR3A	PTPRC
1.75714e-283	0.628271	0.915	0.703	3.93793e-279	Mono_c03_FCGR3A	ASAH1
3.27559e-250	0.625333	0.916	0.7	7.34093e-246	Mono_c03_FCGR3A	CEBPB
4.08652e-252	0.62386	0.804	0.514	9.15829e-248	Mono_c03_FCGR3A	CIRBP
0	0.623488	0.33	0.018	0	Mono_c03_FCGR3A	FCGR3B
0	0.618872	0.299	0.026	0	Mono_c03_FCGR3A	ICAM4
4.03256e-255	0.615402	0.921	0.729	9.03737e-251	Mono_c03_FCGR3A	SARAF
2.41493e-263	0.614086	0.94	0.695	5.41211e-259	Mono_c03_FCGR3A	CALHM6
1.11371e-287	0.614066	0.678	0.333	2.49594e-283	Mono_c03_FCGR3A	ITGAL
6.61412e-247	0.612783	0.848	0.568	1.48229e-242	Mono_c03_FCGR3A	SEPTIN9
0	0.611707	0.32	0.045	0	Mono_c03_FCGR3A	PAPSS2
4.6897e-262	0.609149	0.828	0.539	1.05101e-257	Mono_c03_FCGR3A	CMTM6
0	0.609117	0.978	0.872	0	Mono_c03_FCGR3A	YBX1
4.13474e-250	0.608792	0.908	0.703	9.26637e-246	Mono_c03_FCGR3A	PGK1
8.20345e-227	0.600913	0.968	0.835	1.83848e-222	Mono_c03_FCGR3A	HSPA8
1.62251e-283	0.599898	0.935	0.758	3.6362e-279	Mono_c03_FCGR3A	HCK
5.41598e-276	0.597178	0.807	0.492	1.21377e-271	Mono_c03_FCGR3A	MYD88
0	0.596389	0.443	0.129	0	Mono_c03_FCGR3A	RHOF
1.13609e-250	0.596317	0.873	0.583	2.5461e-246	Mono_c03_FCGR3A	ITGA4
8.96698e-256	0.593789	0.59	0.284	2.00959e-251	Mono_c03_FCGR3A	S1PR4
8.12182e-246	0.590981	0.809	0.513	1.82018e-241	Mono_c03_FCGR3A	LCP2
3.22664e-239	0.590773	0.933	0.802	7.23122e-235	Mono_c03_FCGR3A	VSIR
0	0.585786	0.507	0.178	0	Mono_c03_FCGR3A	TMC6
8.48028e-242	0.584642	0.926	0.735	1.90052e-237	Mono_c03_FCGR3A	HMGN2
0	0.584145	0.427	0.105	0	Mono_c03_FCGR3A	CYFIP2
6.8242e-195	0.581979	0.901	0.707	1.52937e-190	Mono_c03_FCGR3A	LILRA5
8.90597e-262	0.573692	0.62	0.296	1.99592e-257	Mono_c03_FCGR3A	CAMK1
0	0.566481	0.485	0.172	0	Mono_c03_FCGR3A	PLAGL2
1.44094e-216	0.564558	0.539	0.255	3.2293e-212	Mono_c03_FCGR3A	IER5
1.82421e-213	0.560449	0.807	0.527	4.08824e-209	Mono_c03_FCGR3A	HNRNPDL
7.95494e-253	0.558095	0.744	0.401	1.78278e-248	Mono_c03_FCGR3A	NFKBIZ
7.49018e-222	0.552498	0.894	0.67	1.67862e-217	Mono_c03_FCGR3A	GDI2
1.65707e-167	0.550645	0.845	0.628	3.71366e-163	Mono_c03_FCGR3A	PTP4A2
9.14073e-191	0.549905	0.625	0.343	2.04853e-186	Mono_c03_FCGR3A	KLF4
3.52757e-226	0.548309	0.76	0.463	7.90564e-222	Mono_c03_FCGR3A	TBXAS1
8.71947e-219	0.547205	0.706	0.406	1.95412e-214	Mono_c03_FCGR3A	SECTM1
3.06587e-153	0.546942	0.893	0.702	6.87092e-149	Mono_c03_FCGR3A	PPDPF
0	0.546887	0.382	0.085	0	Mono_c03_FCGR3A	PHTF2
0	0.545195	0.427	0.131	0	Mono_c03_FCGR3A	PIK3CG
1.6845e-207	0.543402	0.793	0.515	3.77513e-203	Mono_c03_FCGR3A	MYO1G
0	0.537656	1	0.999	0	Mono_c03_FCGR3A	FTH1
2.09483e-281	0.535814	0.511	0.201	4.69473e-277	Mono_c03_FCGR3A	SH2D3C
2.10813e-223	0.534263	0.608	0.311	4.72454e-219	Mono_c03_FCGR3A	ATP1B3
4.41479e-216	0.534218	0.882	0.647	9.89398e-212	Mono_c03_FCGR3A	RGS19
0	0.533672	0.362	0.083	0	Mono_c03_FCGR3A	PHF19
8.20313e-247	0.533521	0.936	0.763	1.8384e-242	Mono_c03_FCGR3A	CAPZB
1.6603e-293	0.533501	0.994	0.882	3.72091e-289	Mono_c03_FCGR3A	IFITM3
1.403e-212	0.532674	0.834	0.577	3.14427e-208	Mono_c03_FCGR3A	ZNF706
3.88722e-227	0.52825	0.63	0.327	8.71164e-223	Mono_c03_FCGR3A	UBE2J1
3.06511e-212	0.526626	0.786	0.506	6.86923e-208	Mono_c03_FCGR3A	WDR1
0	0.524981	0.405	0.113	0	Mono_c03_FCGR3A	CDH23
5.2332e-187	0.521488	0.851	0.608	1.17281e-182	Mono_c03_FCGR3A	POU2F2
1.78265e-193	0.521262	0.61	0.33	3.99509e-189	Mono_c03_FCGR3A	TESC
7.0628e-203	0.520394	0.622	0.334	1.58284e-198	Mono_c03_FCGR3A	AC090559.1
1.00605e-198	0.519893	0.714	0.423	2.25465e-194	Mono_c03_FCGR3A	PIK3AP1
3.90141e-231	0.5184	0.657	0.337	8.74344e-227	Mono_c03_FCGR3A	GCH1
1.1311e-225	0.518399	0.634	0.332	2.53491e-221	Mono_c03_FCGR3A	PCGF5
1.0772e-217	0.518039	0.749	0.448	2.41412e-213	Mono_c03_FCGR3A	M6PR
3.81855e-236	0.517828	0.883	0.62	8.55775e-232	Mono_c03_FCGR3A	RNF149
5.84659e-163	0.516094	0.896	0.707	1.31028e-158	Mono_c03_FCGR3A	MT-ATP8
5.28233e-273	0.514452	0.541	0.224	1.18382e-268	Mono_c03_FCGR3A	C11orf21
8.66565e-198	0.512667	0.714	0.419	1.94206e-193	Mono_c03_FCGR3A	RABGAP1L
1.31013e-242	0.510914	0.604	0.292	2.93613e-238	Mono_c03_FCGR3A	TSPAN14
1.35058e-223	0.505701	0.498	0.219	3.02678e-219	Mono_c03_FCGR3A	APOBEC3G
5.19241e-246	0.504613	0.491	0.203	1.16367e-241	Mono_c03_FCGR3A	TBC1D10C
4.35637e-208	0.504088	0.627	0.334	9.76306e-204	Mono_c03_FCGR3A	RASSF5
1.16404e-175	0.503484	0.759	0.506	2.60874e-171	Mono_c03_FCGR3A	ZFAND5
6.1011e-172	0.502939	0.622	0.354	1.36732e-167	Mono_c03_FCGR3A	CNIH4
0	0.502897	0.301	0.063	0	Mono_c03_FCGR3A	IL3RA
4.17388e-220	0.502674	0.926	0.727	9.35408e-216	Mono_c03_FCGR3A	PPP1CA
1.54195e-200	0.493699	0.969	0.903	3.45567e-196	Mono_c03_FCGR3A	UBC
5.27232e-185	0.493245	0.903	0.704	1.18158e-180	Mono_c03_FCGR3A	ATP5F1B
0	0.490993	1	0.996	0	Mono_c03_FCGR3A	FTL
4.43919e-159	0.490561	0.797	0.575	9.94867e-155	Mono_c03_FCGR3A	ABRACL
7.60401e-156	0.490517	0.81	0.571	1.70413e-151	Mono_c03_FCGR3A	DOK2
0	0.490148	0.998	0.985	0	Mono_c03_FCGR3A	PFN1
1.45814e-248	0.489328	0.981	0.906	3.26784e-244	Mono_c03_FCGR3A	SPI1
0	0.488321	0.377	0.1	0	Mono_c03_FCGR3A	PLD4
1.93075e-280	0.487589	0.313	0.081	4.32701e-276	Mono_c03_FCGR3A	TNF
2.60612e-175	0.486781	0.529	0.265	5.84058e-171	Mono_c03_FCGR3A	HSPH1
1.06874e-176	0.484557	0.638	0.364	2.39515e-172	Mono_c03_FCGR3A	TMPO
8.44717e-183	0.484556	0.832	0.577	1.89309e-178	Mono_c03_FCGR3A	TCIRG1
1.72057e-206	0.483	0.989	0.929	3.85597e-202	Mono_c03_FCGR3A	EMP3
6.20822e-196	0.482507	0.952	0.801	1.39132e-191	Mono_c03_FCGR3A	LIMD2
1.28188e-196	0.4824	0.968	0.778	2.87281e-192	Mono_c03_FCGR3A	LY6E
1.21358e-176	0.481954	0.834	0.589	2.71976e-172	Mono_c03_FCGR3A	CD53
0	0.481688	0.985	0.93	0	Mono_c03_FCGR3A	ARPC2
1.23501e-178	0.481027	0.954	0.845	2.76778e-174	Mono_c03_FCGR3A	STXBP2
2.27121e-166	0.480638	0.769	0.51	5.09e-162	Mono_c03_FCGR3A	SCIMP
3.41763e-183	0.479424	0.486	0.235	7.65925e-179	Mono_c03_FCGR3A	SSBP4
4.17902e-102	0.479023	0.51	0.328	9.3656e-98	Mono_c03_FCGR3A	LFNG
0	0.477449	0.331	0.08	0	Mono_c03_FCGR3A	SNX9
7.62764e-183	0.473834	0.527	0.264	1.70943e-178	Mono_c03_FCGR3A	CALHM2
1.09139e-181	0.473344	0.726	0.445	2.44592e-177	Mono_c03_FCGR3A	TBCB
1.48689e-191	0.472399	0.933	0.777	3.33227e-187	Mono_c03_FCGR3A	MTPN
0	0.470182	1	0.994	0	Mono_c03_FCGR3A	TMSB4X
2.92713e-110	0.469567	0.539	0.342	6.55998e-106	Mono_c03_FCGR3A	MBD2
6.15367e-120	0.468862	0.741	0.522	1.3791e-115	Mono_c03_FCGR3A	GBP2
5.97403e-173	0.467828	0.85	0.62	1.33884e-168	Mono_c03_FCGR3A	H2AFZ
2.24757e-76	0.465388	0.428	0.265	5.03704e-72	Mono_c03_FCGR3A	CDKN1A
3.06614e-183	0.46069	0.65	0.364	6.87152e-179	Mono_c03_FCGR3A	UTRN
1.88107e-150	0.457627	0.85	0.633	4.21567e-146	Mono_c03_FCGR3A	WSB1
1.3122e-204	0.455427	0.997	0.983	2.94077e-200	Mono_c03_FCGR3A	IFI30
1.74234e-158	0.455183	0.831	0.602	3.90476e-154	Mono_c03_FCGR3A	LYST
2.00297e-211	0.454597	0.957	0.818	4.48885e-207	Mono_c03_FCGR3A	MYL12B
1.90435e-132	0.452727	0.613	0.377	4.26784e-128	Mono_c03_FCGR3A	ZBTB7A
6.63632e-256	0.452006	0.436	0.157	1.48727e-251	Mono_c03_FCGR3A	ARAP2
3.66818e-191	0.45078	0.539	0.267	8.22076e-187	Mono_c03_FCGR3A	PDLIM5
0	0.448698	1	0.997	0	Mono_c03_FCGR3A	ACTB
3.63188e-221	0.445462	0.995	0.973	8.1394e-217	Mono_c03_FCGR3A	HLA-C
4.34526e-228	0.444681	0.387	0.141	9.73817e-224	Mono_c03_FCGR3A	SWAP70
7.35103e-181	0.442417	0.597	0.323	1.64744e-176	Mono_c03_FCGR3A	ATP1A1
1.46843e-137	0.442353	0.901	0.734	3.2909e-133	Mono_c03_FCGR3A	CASP1
3.66022e-228	0.440252	0.299	0.091	8.20291e-224	Mono_c03_FCGR3A	NSMF
3.36685e-175	0.439167	0.367	0.15	7.54545e-171	Mono_c03_FCGR3A	RNF144B
4.54802e-163	0.438855	0.61	0.348	1.01926e-158	Mono_c03_FCGR3A	PFKL
1.51657e-262	0.438264	1	0.997	3.39878e-258	Mono_c03_FCGR3A	B2M
0	0.437771	0.294	0.051	0	Mono_c03_FCGR3A	CKS1B
1.63845e-136	0.437669	0.821	0.6	3.67192e-132	Mono_c03_FCGR3A	CHCHD10
6.92224e-244	0.43738	0.351	0.113	1.55134e-239	Mono_c03_FCGR3A	DNASE2
1.52733e-187	0.436751	0.466	0.207	3.4229e-183	Mono_c03_FCGR3A	C12orf57
0	0.43601	0.307	0.067	0	Mono_c03_FCGR3A	TNFRSF8
6.55075e-160	0.435192	0.75	0.487	1.46809e-155	Mono_c03_FCGR3A	BCAP31
2.79363e-151	0.435064	0.703	0.45	6.26081e-147	Mono_c03_FCGR3A	STK10
5.1356e-158	0.434752	0.892	0.693	1.15094e-153	Mono_c03_FCGR3A	WASF2
0	0.434201	0.297	0.061	0	Mono_c03_FCGR3A	GPR137B
6.24638e-266	0.433923	0.269	0.065	1.39988e-261	Mono_c03_FCGR3A	CHST2
5.52104e-154	0.432531	0.949	0.818	1.23732e-149	Mono_c03_FCGR3A	UQCRB
4.01688e-173	0.432052	0.953	0.824	9.00224e-169	Mono_c03_FCGR3A	CD48
3.34816e-209	0.430263	0.998	0.988	7.50357e-205	Mono_c03_FCGR3A	HLA-B
0	0.430043	0.268	0.04	0	Mono_c03_FCGR3A	CHST7
1.77363e-250	0.427983	0.995	0.97	3.97489e-246	Mono_c03_FCGR3A	NACA
1.02492e-181	0.426174	0.484	0.23	2.29694e-177	Mono_c03_FCGR3A	CCM2
1.27095e-158	0.42554	0.904	0.717	2.84833e-154	Mono_c03_FCGR3A	ACTR3
7.87972e-230	0.425343	0.377	0.134	1.76592e-225	Mono_c03_FCGR3A	RFTN1
6.03224e-130	0.425016	0.628	0.397	1.35188e-125	Mono_c03_FCGR3A	CORO1B
1.68297e-164	0.424275	0.668	0.393	3.7717e-160	Mono_c03_FCGR3A	SH3BP1
1.36878e-230	0.424244	0.441	0.172	3.06758e-226	Mono_c03_FCGR3A	TMEM134
2.67913e-197	0.423807	0.976	0.893	6.0042e-193	Mono_c03_FCGR3A	CD37
1.06856e-194	0.422702	0.999	0.998	2.39475e-190	Mono_c03_FCGR3A	MALAT1
3.62603e-149	0.42044	0.651	0.396	8.12629e-145	Mono_c03_FCGR3A	LAPTM4A
2.31972e-152	0.419379	0.939	0.789	5.19873e-148	Mono_c03_FCGR3A	MSN
1.1728e-118	0.418832	0.585	0.371	2.62837e-114	Mono_c03_FCGR3A	PKN1
1.34252e-170	0.417719	0.969	0.89	3.00872e-166	Mono_c03_FCGR3A	ALDOA
9.92118e-138	0.417026	0.615	0.369	2.22344e-133	Mono_c03_FCGR3A	RARA
6.01618e-147	0.415649	0.543	0.299	1.34829e-142	Mono_c03_FCGR3A	IDH2
3.15322e-144	0.414774	0.678	0.421	7.06668e-140	Mono_c03_FCGR3A	HK3
1.47834e-149	0.414075	0.717	0.457	3.31311e-145	Mono_c03_FCGR3A	RAB8A
3.06482e-48	0.413943	0.329	0.207	6.86858e-44	Mono_c03_FCGR3A	HSPA1B
3.75343e-167	0.413515	0.941	0.79	8.41182e-163	Mono_c03_FCGR3A	CAP1
3.2773e-164	0.412238	0.385	0.167	7.34476e-160	Mono_c03_FCGR3A	SAMSN1
1.69916e-136	0.411287	0.738	0.492	3.80798e-132	Mono_c03_FCGR3A	CCT5
3.97466e-145	0.4111	0.612	0.357	8.90762e-141	Mono_c03_FCGR3A	SLC9A3R1
5.7753e-219	0.409144	0.396	0.147	1.2943e-214	Mono_c03_FCGR3A	AC119396.1
1.42285e-104	0.40566	0.696	0.477	3.18874e-100	Mono_c03_FCGR3A	RPS27L
6.1608e-143	0.405448	0.623	0.375	1.3807e-138	Mono_c03_FCGR3A	RNF13
1.04286e-158	0.404741	0.935	0.777	2.33715e-154	Mono_c03_FCGR3A	HCLS1
3.39407e-258	0.404078	0.312	0.087	7.60644e-254	Mono_c03_FCGR3A	ADGRE1
2.44596e-123	0.403538	0.648	0.417	5.48165e-119	Mono_c03_FCGR3A	CD86
3.08093e-127	0.402646	0.894	0.703	6.90467e-123	Mono_c03_FCGR3A	LGALS9
3.15614e-131	0.402503	0.747	0.513	7.07322e-127	Mono_c03_FCGR3A	LILRA2
2.79457e-163	0.39963	0.559	0.299	6.2629e-159	Mono_c03_FCGR3A	BTK
8.82064e-161	0.399323	0.554	0.293	1.97679e-156	Mono_c03_FCGR3A	CD300LF
2.13978e-131	0.398508	0.626	0.386	4.79546e-127	Mono_c03_FCGR3A	SLC16A3
2.12792e-133	0.398074	0.903	0.734	4.76889e-129	Mono_c03_FCGR3A	GSTK1
1.37806e-155	0.395574	0.497	0.253	3.08838e-151	Mono_c03_FCGR3A	HOTAIRM1
1.99568e-150	0.395428	0.55	0.299	4.47253e-146	Mono_c03_FCGR3A	PTPN1
1.095e-139	0.395316	0.411	0.2	2.454e-135	Mono_c03_FCGR3A	CDK2AP1
2.53442e-150	0.394967	0.339	0.143	5.67988e-146	Mono_c03_FCGR3A	ADK
5.0645e-195	0.394937	0.429	0.181	1.135e-190	Mono_c03_FCGR3A	LMBRD1
7.8249e-171	0.393889	0.968	0.866	1.75364e-166	Mono_c03_FCGR3A	ATP6V0C
1.44821e-132	0.393217	0.778	0.54	3.24559e-128	Mono_c03_FCGR3A	CAPZA1
1.6985e-147	0.393215	0.596	0.339	3.8065e-143	Mono_c03_FCGR3A	C15orf39
1.07526e-149	0.393117	0.499	0.256	2.40977e-145	Mono_c03_FCGR3A	PARP1
5.14023e-134	0.392631	0.848	0.631	1.15198e-129	Mono_c03_FCGR3A	ATG3
8.96961e-144	0.392533	0.781	0.535	2.01018e-139	Mono_c03_FCGR3A	JPT1
3.91702e-125	0.39189	0.707	0.479	8.77843e-121	Mono_c03_FCGR3A	VPS35
4.4104e-232	0.391623	0.33	0.104	9.88414e-228	Mono_c03_FCGR3A	RBBP8
4.44462e-130	0.391	0.987	0.925	9.96083e-126	Mono_c03_FCGR3A	ACTG1
3.3758e-152	0.390062	0.942	0.809	7.5655e-148	Mono_c03_FCGR3A	RHOG
1.17165e-127	0.38962	0.545	0.317	2.62579e-123	Mono_c03_FCGR3A	LYL1
4.11701e-128	0.385046	0.799	0.572	9.22663e-124	Mono_c03_FCGR3A	RAB24
6.36039e-152	0.384995	0.364	0.156	1.42543e-147	Mono_c03_FCGR3A	TPPP3
1.44187e-159	0.384603	0.515	0.262	3.23137e-155	Mono_c03_FCGR3A	AP2A1
1.77044e-143	0.384422	0.585	0.329	3.96774e-139	Mono_c03_FCGR3A	ATP2B1
4.54646e-126	0.383816	0.787	0.559	1.01891e-121	Mono_c03_FCGR3A	RAB10
1.91106e-139	0.383548	0.612	0.363	4.28287e-135	Mono_c03_FCGR3A	UNC93B1
1.66075e-110	0.3832	0.859	0.686	3.72191e-106	Mono_c03_FCGR3A	SH3BGRL
5.49224e-172	0.382543	0.369	0.151	1.23087e-167	Mono_c03_FCGR3A	PTGER4
9.93939e-129	0.382487	0.558	0.326	2.22752e-124	Mono_c03_FCGR3A	ITGAX
4.98072e-112	0.382223	0.9	0.722	1.11623e-107	Mono_c03_FCGR3A	UCP2
5.79065e-92	0.381721	0.757	0.569	1.29774e-87	Mono_c03_FCGR3A	NINJ1
8.01118e-162	0.381037	0.506	0.253	1.79539e-157	Mono_c03_FCGR3A	DPEP2
9.82029e-229	0.380541	0.287	0.081	2.20083e-224	Mono_c03_FCGR3A	RAB37
2.81754e-209	0.379677	0.306	0.098	6.3144e-205	Mono_c03_FCGR3A	MAGED2
1.61298e-107	0.379516	0.588	0.372	3.61485e-103	Mono_c03_FCGR3A	GPI
3.03307e-125	0.379264	0.647	0.406	6.79742e-121	Mono_c03_FCGR3A	ACAA1
5.66488e-92	0.377363	0.932	0.796	1.26956e-87	Mono_c03_FCGR3A	HSP90AB1
6.04001e-165	0.377131	0.422	0.192	1.35363e-160	Mono_c03_FCGR3A	HAGH
1.54381e-158	0.377068	0.448	0.213	3.45982e-154	Mono_c03_FCGR3A	DSTN
7.27603e-25	0.376858	0.734	0.618	1.63063e-20	Mono_c03_FCGR3A	HSPA1A
4.68046e-134	0.376576	0.862	0.641	1.04894e-129	Mono_c03_FCGR3A	TMBIM4
3.77759e-175	0.374373	0.37	0.151	8.46597e-171	Mono_c03_FCGR3A	WDR11
1.43217e-109	0.373138	0.951	0.828	3.20964e-105	Mono_c03_FCGR3A	HSP90AA1
3.30448e-145	0.37265	0.583	0.324	7.40566e-141	Mono_c03_FCGR3A	EML4
3.37924e-138	0.372193	0.94	0.807	7.57321e-134	Mono_c03_FCGR3A	YWHAZ
1.20005e-165	0.371931	0.407	0.18	2.68942e-161	Mono_c03_FCGR3A	ERGIC1
3.36802e-141	0.371707	0.469	0.24	7.54807e-137	Mono_c03_FCGR3A	RELT
5.31628e-141	0.370236	0.503	0.266	1.19143e-136	Mono_c03_FCGR3A	AP1M1
5.89897e-168	0.369548	0.403	0.173	1.32202e-163	Mono_c03_FCGR3A	MXD3
3.03441e-164	0.369092	0.306	0.113	6.80041e-160	Mono_c03_FCGR3A	FCGR2B
8.30557e-206	0.3684	1	0.99	1.86136e-201	Mono_c03_FCGR3A	EEF1A1
2.43239e-118	0.365905	0.443	0.23	5.45124e-114	Mono_c03_FCGR3A	ID2
2.49621e-208	0.365604	0.29	0.088	5.59425e-204	Mono_c03_FCGR3A	TSTD1
2.02542e-155	0.364953	0.409	0.188	4.53916e-151	Mono_c03_FCGR3A	CCDC115
2.17635e-118	0.364537	0.65	0.418	4.87743e-114	Mono_c03_FCGR3A	RASGRP2
5.92982e-126	0.364115	0.676	0.433	1.32893e-121	Mono_c03_FCGR3A	ITGB1
1.30193e-131	0.363496	0.544	0.307	2.91777e-127	Mono_c03_FCGR3A	SNX5
6.1397e-143	0.363129	0.557	0.305	1.37597e-138	Mono_c03_FCGR3A	CNPPD1
1.60063e-138	0.362913	0.521	0.282	3.58718e-134	Mono_c03_FCGR3A	CD300C
2.80105e-150	0.362526	0.508	0.262	6.27743e-146	Mono_c03_FCGR3A	IFNAR2
1.34927e-114	0.362119	0.936	0.807	3.02385e-110	Mono_c03_FCGR3A	MT-ND4L
5.50366e-121	0.361682	0.586	0.355	1.23343e-116	Mono_c03_FCGR3A	MAP2K3
1.42436e-140	0.361057	0.45	0.225	3.19212e-136	Mono_c03_FCGR3A	TMBIM1
1.02652e-180	0.360494	0.371	0.149	2.30054e-176	Mono_c03_FCGR3A	PDCL3
8.18955e-90	0.359789	0.652	0.445	1.83536e-85	Mono_c03_FCGR3A	EZR
5.85864e-157	0.3593	0.564	0.29	1.31298e-152	Mono_c03_FCGR3A	MYOF
1.49844e-132	0.358307	0.55	0.309	3.35815e-128	Mono_c03_FCGR3A	SLC66A3
5.47523e-131	0.356373	0.614	0.369	1.22705e-126	Mono_c03_FCGR3A	SSH2
2.03716e-164	0.356189	0.414	0.183	4.56548e-160	Mono_c03_FCGR3A	MCOLN1
5.30325e-111	0.353873	0.463	0.254	1.18851e-106	Mono_c03_FCGR3A	DNAJB1
1.11437e-174	0.353435	0.366	0.147	2.49742e-170	Mono_c03_FCGR3A	PRDX4
5.22124e-108	0.352741	0.553	0.338	1.17013e-103	Mono_c03_FCGR3A	CYCS
9.06785e-142	0.352327	0.441	0.217	2.0322e-137	Mono_c03_FCGR3A	VAV1
6.07758e-104	0.352154	0.677	0.434	1.36205e-99	Mono_c03_FCGR3A	GBP4
5.06602e-132	0.352113	0.65	0.395	1.13535e-127	Mono_c03_FCGR3A	FGD2
1.45419e-111	0.352039	0.897	0.707	3.25899e-107	Mono_c03_FCGR3A	RNH1
8.72937e-115	0.351372	0.882	0.693	1.95634e-110	Mono_c03_FCGR3A	NDUFA4
2.72486e-105	0.349048	0.662	0.442	6.10668e-101	Mono_c03_FCGR3A	PTPN18
3.8783e-206	0.348957	0.318	0.105	8.69167e-202	Mono_c03_FCGR3A	TBC1D10A
1.25272e-123	0.347865	0.634	0.388	2.80746e-119	Mono_c03_FCGR3A	C9orf78
6.30883e-127	0.34728	0.49	0.263	1.41387e-122	Mono_c03_FCGR3A	AMPD2
2.35041e-177	0.342766	0.328	0.122	5.26749e-173	Mono_c03_FCGR3A	SH2B2
6.61488e-130	0.341208	0.491	0.265	1.48246e-125	Mono_c03_FCGR3A	TADA3
7.32436e-108	0.34117	0.886	0.702	1.64146e-103	Mono_c03_FCGR3A	ARPC4
1.08095e-101	0.34107	0.709	0.489	2.42251e-97	Mono_c03_FCGR3A	CCND3
1.56503e-155	0.340972	0.383	0.166	3.50739e-151	Mono_c03_FCGR3A	PMVK
2.0114e-95	0.340371	0.677	0.461	4.50775e-91	Mono_c03_FCGR3A	C20orf27
1.81811e-129	0.338935	0.553	0.311	4.07457e-125	Mono_c03_FCGR3A	KDM1B
3.43443e-95	0.338159	0.622	0.409	7.6969e-91	Mono_c03_FCGR3A	EIF4A2
3.93601e-107	0.338002	0.657	0.425	8.82098e-103	Mono_c03_FCGR3A	SRI
1.42919e-80	0.336468	0.776	0.58	3.20295e-76	Mono_c03_FCGR3A	SRSF5
1.81769e-113	0.334489	0.508	0.289	4.07363e-109	Mono_c03_FCGR3A	GIMAP2
2.74477e-164	0.333509	0.352	0.143	6.15131e-160	Mono_c03_FCGR3A	NEDD9
2.16823e-188	0.332728	0.298	0.099	4.85923e-184	Mono_c03_FCGR3A	SNAPC3
3.68109e-91	0.332013	0.778	0.569	8.24969e-87	Mono_c03_FCGR3A	NOP53
2.06691e-89	0.331525	0.751	0.532	4.63216e-85	Mono_c03_FCGR3A	LDHA
7.20374e-112	0.329342	0.592	0.358	1.61443e-107	Mono_c03_FCGR3A	ARRB1
4.26715e-122	0.328395	0.427	0.22	9.56311e-118	Mono_c03_FCGR3A	DEDD2
1.48721e-100	0.327827	0.585	0.364	3.33299e-96	Mono_c03_FCGR3A	CACYBP
1.0158e-116	0.327765	0.475	0.263	2.27651e-112	Mono_c03_FCGR3A	PSMC4
1.06832e-102	0.327659	0.649	0.429	2.39421e-98	Mono_c03_FCGR3A	EWSR1
2.42775e-101	0.327581	0.768	0.541	5.44082e-97	Mono_c03_FCGR3A	VPS29
1.69497e-135	0.326697	0.289	0.113	3.79859e-131	Mono_c03_FCGR3A	SLAMF7
9.42596e-90	0.326666	0.886	0.711	2.11245e-85	Mono_c03_FCGR3A	ARRB2
2.39862e-124	0.326654	0.442	0.23	5.37556e-120	Mono_c03_FCGR3A	MRPS35
6.27404e-126	0.324987	0.466	0.241	1.40607e-121	Mono_c03_FCGR3A	MAP3K8
9.505e-125	0.32385	0.384	0.186	2.13017e-120	Mono_c03_FCGR3A	TSPAN32
2.61025e-105	0.323774	0.818	0.601	5.84983e-101	Mono_c03_FCGR3A	C19orf38
1.61186e-89	0.32279	0.819	0.625	3.61233e-85	Mono_c03_FCGR3A	HLA-F
8.22257e-188	0.322289	0.987	0.957	1.84276e-183	Mono_c03_FCGR3A	ARPC3
1.61309e-123	0.321996	0.56	0.322	3.61509e-119	Mono_c03_FCGR3A	FAM32A
4.93146e-115	0.321281	0.375	0.184	1.10519e-110	Mono_c03_FCGR3A	CCDC88C
9.08336e-119	0.320103	0.44	0.232	2.03567e-114	Mono_c03_FCGR3A	HIGD1A
6.85611e-122	0.320026	0.539	0.306	1.53652e-117	Mono_c03_FCGR3A	CYTH4
3.74408e-39	0.319751	0.54	0.387	8.39086e-35	Mono_c03_FCGR3A	GBP5
9.31851e-56	0.31862	0.882	0.752	2.08837e-51	Mono_c03_FCGR3A	TNFSF10
3.51739e-98	0.318481	0.635	0.416	7.88283e-94	Mono_c03_FCGR3A	SH3BP2
4.59391e-103	0.318392	0.928	0.781	1.02954e-98	Mono_c03_FCGR3A	GNB2
1.28437e-111	0.318359	0.971	0.883	2.87841e-107	Mono_c03_FCGR3A	NPC2
2.86171e-139	0.318206	0.326	0.138	6.41339e-135	Mono_c03_FCGR3A	IVD
1.08433e-71	0.318018	0.475	0.307	2.4301e-67	Mono_c03_FCGR3A	MIDN
1.8612e-169	0.317661	0.266	0.088	4.17113e-165	Mono_c03_FCGR3A	SCRN1
1.07619e-138	0.317079	0.364	0.163	2.41185e-134	Mono_c03_FCGR3A	ALDH16A1
2.46589e-09	0.316865	0.306	0.252	5.52631e-05	Mono_c03_FCGR3A	IFIT1
1.24334e-91	0.315991	0.718	0.503	2.78645e-87	Mono_c03_FCGR3A	SNRPB
4.12521e-134	0.315636	0.979	0.919	9.24502e-130	Mono_c03_FCGR3A	CORO1A
3.64551e-77	0.315187	0.832	0.652	8.16995e-73	Mono_c03_FCGR3A	PRDX1
1.45929e-102	0.314938	0.61	0.384	3.27042e-98	Mono_c03_FCGR3A	SNAP23
6.23074e-112	0.314293	0.504	0.285	1.39637e-107	Mono_c03_FCGR3A	ADAP2
2.05893e-121	0.314079	0.517	0.288	4.61428e-117	Mono_c03_FCGR3A	LNPEP
3.08855e-104	0.313177	0.941	0.821	6.92176e-100	Mono_c03_FCGR3A	FKBP1A
3.61494e-146	0.312226	0.321	0.13	8.10144e-142	Mono_c03_FCGR3A	EAF2
5.24415e-109	0.311904	0.485	0.274	1.17527e-104	Mono_c03_FCGR3A	MTHFS
8.24081e-102	0.311404	0.574	0.355	1.84685e-97	Mono_c03_FCGR3A	CDKN2D
1.14578e-109	0.310479	0.525	0.302	2.5678e-105	Mono_c03_FCGR3A	SEPTIN6
1.06905e-114	0.310343	0.502	0.28	2.39586e-110	Mono_c03_FCGR3A	PLIN2
2.16632e-188	0.310245	0.313	0.106	4.85494e-184	Mono_c03_FCGR3A	APH1B
4.09895e-102	0.30942	0.608	0.386	9.18616e-98	Mono_c03_FCGR3A	SASH3
3.84498e-117	0.309287	0.539	0.309	8.61698e-113	Mono_c03_FCGR3A	FAM49A
4.91506e-166	0.309246	0.269	0.092	1.10151e-161	Mono_c03_FCGR3A	FAM126A
4.95582e-100	0.308858	0.621	0.403	1.11065e-95	Mono_c03_FCGR3A	SEC14L1
2.97973e-87	0.30776	0.385	0.21	6.67787e-83	Mono_c03_FCGR3A	FKBP4
1.0329e-56	0.307384	0.652	0.484	2.31483e-52	Mono_c03_FCGR3A	TAF10
4.14637e-108	0.307018	0.465	0.259	9.29243e-104	Mono_c03_FCGR3A	GUSB
2.25288e-83	0.306995	0.466	0.283	5.04893e-79	Mono_c03_FCGR3A	ANXA4
1.16619e-98	0.306704	0.816	0.608	2.61354e-94	Mono_c03_FCGR3A	SLC11A1
3.37546e-96	0.306566	0.965	0.873	7.56473e-92	Mono_c03_FCGR3A	CALM2
9.5463e-131	0.306494	0.353	0.16	2.13942e-126	Mono_c03_FCGR3A	SLC1A5
7.61631e-105	0.30545	0.43	0.232	1.70689e-100	Mono_c03_FCGR3A	OGDH
3.24518e-173	0.305354	0.267	0.087	7.27277e-169	Mono_c03_FCGR3A	NFATC1
2.51422e-116	0.305034	0.436	0.228	5.63463e-112	Mono_c03_FCGR3A	RNF141
7.10487e-184	0.304658	0.259	0.079	1.59227e-179	Mono_c03_FCGR3A	PRADC1
4.06829e-75	0.303388	0.977	0.928	9.11744e-71	Mono_c03_FCGR3A	TXNIP
2.0793e-140	0.302589	0.336	0.143	4.65992e-136	Mono_c03_FCGR3A	FAM162A
2.06943e-143	0.30246	0.25	0.089	4.6378e-139	Mono_c03_FCGR3A	CDIP1
2.23048e-93	0.302022	0.953	0.839	4.99872e-89	Mono_c03_FCGR3A	CDC42
4.0935e-80	0.301618	0.721	0.516	9.17394e-76	Mono_c03_FCGR3A	ICAM3
2.33278e-156	0.301608	0.258	0.088	5.22799e-152	Mono_c03_FCGR3A	AL139246.5
3.02478e-147	0.301354	0.306	0.12	6.77883e-143	Mono_c03_FCGR3A	ABHD3
5.95243e-92	0.301044	0.783	0.573	1.334e-87	Mono_c03_FCGR3A	OSTF1
2.61774e-131	0.300639	0.983	0.923	5.86662e-127	Mono_c03_FCGR3A	RHOA
1.66228e-108	0.300074	0.588	0.356	3.72533e-104	Mono_c03_FCGR3A	TES
3.65976e-61	0.29969	0.914	0.785	8.20189e-57	Mono_c03_FCGR3A	DDX5
1.14445e-153	0.29916	0.319	0.125	2.56483e-149	Mono_c03_FCGR3A	RAP1GAP2
7.69348e-123	0.299145	0.297	0.126	1.72419e-118	Mono_c03_FCGR3A	RAB29
5.58483e-102	0.298649	0.41	0.22	1.25162e-97	Mono_c03_FCGR3A	DAPK1
8.41562e-94	0.298145	0.73	0.512	1.88602e-89	Mono_c03_FCGR3A	HM13
1.18708e-95	0.297971	0.883	0.714	2.66037e-91	Mono_c03_FCGR3A	HSBP1
3.10323e-86	0.297826	0.871	0.697	6.95466e-82	Mono_c03_FCGR3A	ARL6IP4
4.12631e-167	0.297547	0.259	0.084	9.24746e-163	Mono_c03_FCGR3A	RIN1
3.96842e-95	0.296955	0.684	0.463	8.89363e-91	Mono_c03_FCGR3A	NDUFA6
7.94145e-104	0.296821	0.778	0.546	1.77976e-99	Mono_c03_FCGR3A	TMEM59
3.07047e-114	0.295978	0.335	0.157	6.88124e-110	Mono_c03_FCGR3A	RASAL3
1.71843e-92	0.295807	0.582	0.37	3.85118e-88	Mono_c03_FCGR3A	ITSN2
3.48171e-151	0.293997	0.295	0.11	7.80286e-147	Mono_c03_FCGR3A	SVIL
1.01012e-38	0.293213	0.592	0.458	2.26377e-34	Mono_c03_FCGR3A	APOBEC3A
1.96105e-93	0.292987	0.459	0.268	4.39492e-89	Mono_c03_FCGR3A	UBE2N
1.77234e-120	0.29247	0.443	0.23	3.972e-116	Mono_c03_FCGR3A	TMEM9B
1.5776e-45	0.292274	0.342	0.226	3.53555e-41	Mono_c03_FCGR3A	METRNL
4.54847e-95	0.291526	0.55	0.339	1.01936e-90	Mono_c03_FCGR3A	PDCD6IP
5.41333e-86	0.291204	0.922	0.766	1.21318e-81	Mono_c03_FCGR3A	UBB
4.07977e-62	0.29062	0.352	0.213	9.14317e-58	Mono_c03_FCGR3A	CEBPA
5.34792e-87	0.290462	0.965	0.855	1.19852e-82	Mono_c03_FCGR3A	PSMB9
6.24496e-96	0.289974	0.644	0.419	1.39956e-91	Mono_c03_FCGR3A	TAOK3
8.52849e-79	0.289178	0.931	0.806	1.91132e-74	Mono_c03_FCGR3A	FGR
1.61344e-104	0.28806	0.525	0.307	3.61589e-100	Mono_c03_FCGR3A	MPC1
3.93944e-97	0.287248	0.541	0.324	8.82868e-93	Mono_c03_FCGR3A	AC004687.1
5.10265e-93	0.2857	0.574	0.363	1.14355e-88	Mono_c03_FCGR3A	EPN1
3.80956e-98	0.285204	0.421	0.23	8.53761e-94	Mono_c03_FCGR3A	ALDH3B1
8.46019e-81	0.285081	0.646	0.445	1.89601e-76	Mono_c03_FCGR3A	ARHGEF1
1.06137e-75	0.284304	0.897	0.736	2.37865e-71	Mono_c03_FCGR3A	COX6C
7.45463e-113	0.284201	0.981	0.926	1.67066e-108	Mono_c03_FCGR3A	TPM3
2.01704e-105	0.283633	0.352	0.175	4.52038e-101	Mono_c03_FCGR3A	ARHGAP1
2.88459e-92	0.283324	0.637	0.422	6.46466e-88	Mono_c03_FCGR3A	IRF9
3.37082e-147	0.282986	0.293	0.111	7.55435e-143	Mono_c03_FCGR3A	RMC1
1.70176e-100	0.282743	0.384	0.202	3.81382e-96	Mono_c03_FCGR3A	WASHC3
6.35076e-88	0.281663	0.66	0.443	1.42327e-83	Mono_c03_FCGR3A	RALY
4.16888e-81	0.280193	0.616	0.41	9.34287e-77	Mono_c03_FCGR3A	CDK2AP2
6.05569e-60	0.280009	0.878	0.731	1.35714e-55	Mono_c03_FCGR3A	SLC25A5
6.72467e-84	0.279885	0.437	0.26	1.50707e-79	Mono_c03_FCGR3A	PABPC4
1.87284e-122	0.27946	0.324	0.144	4.19722e-118	Mono_c03_FCGR3A	MPDU1
3.65507e-87	0.278075	0.55	0.345	8.19138e-83	Mono_c03_FCGR3A	ERP44
2.37429e-175	0.276625	0.806	0.452	5.32103e-171	Mono_c03_FCGR3A	IFITM1
2.90143e-71	0.276024	0.906	0.737	6.5024e-67	Mono_c03_FCGR3A	SLC25A3
4.81678e-93	0.274899	0.485	0.286	1.07949e-88	Mono_c03_FCGR3A	COMMD7
3.16785e-94	0.273805	0.54	0.327	7.09946e-90	Mono_c03_FCGR3A	PDCD5
1.58208e-115	0.271616	0.991	0.95	3.5456e-111	Mono_c03_FCGR3A	CFL1
3.44161e-132	0.271493	0.998	0.984	7.71299e-128	Mono_c03_FCGR3A	RPL8
2.82127e-89	0.271253	0.525	0.321	6.32274e-85	Mono_c03_FCGR3A	WBP2
2.03782e-101	0.270142	0.491	0.279	4.56695e-97	Mono_c03_FCGR3A	NKTR
1.53175e-95	0.269619	0.431	0.24	3.43281e-91	Mono_c03_FCGR3A	ZFAND6
1.52016e-109	0.269478	0.422	0.217	3.40683e-105	Mono_c03_FCGR3A	TRIM14
5.35966e-150	0.26944	0.25	0.085	1.20115e-145	Mono_c03_FCGR3A	LPCAT3
1.78928e-140	0.26874	0.267	0.097	4.00996e-136	Mono_c03_FCGR3A	PPCDC
1.50762e-116	0.268144	0.693	0.437	3.37873e-112	Mono_c03_FCGR3A	NAMPT
2.51176e-73	0.26795	0.828	0.648	5.62912e-69	Mono_c03_FCGR3A	RBX1
2.1638e-74	0.267884	0.761	0.559	4.84929e-70	Mono_c03_FCGR3A	RTN4
4.80472e-75	0.267578	0.443	0.269	1.07679e-70	Mono_c03_FCGR3A	GRK6
3.80524e-93	0.267232	0.955	0.848	8.52791e-89	Mono_c03_FCGR3A	LRRFIP1
7.51321e-121	0.267139	0.27	0.109	1.68378e-116	Mono_c03_FCGR3A	LINC01504
9.79032e-74	0.267129	0.419	0.253	2.19411e-69	Mono_c03_FCGR3A	MACF1
4.09617e-106	0.267038	0.327	0.156	9.17992e-102	Mono_c03_FCGR3A	CD58
3.51492e-86	0.266836	0.492	0.298	7.8773e-82	Mono_c03_FCGR3A	SERINC1
2.21163e-70	0.266815	0.341	0.194	4.95647e-66	Mono_c03_FCGR3A	DNPH1
7.56974e-81	0.266725	0.459	0.277	1.69646e-76	Mono_c03_FCGR3A	ZNF217
1.73807e-75	0.265526	0.554	0.358	3.8952e-71	Mono_c03_FCGR3A	CCT3
5.36959e-126	0.263164	0.302	0.125	1.20338e-121	Mono_c03_FCGR3A	RUNX3
1.82703e-87	0.262402	0.479	0.286	4.09455e-83	Mono_c03_FCGR3A	TCP1
4.64261e-97	0.262363	0.312	0.15	1.04046e-92	Mono_c03_FCGR3A	CERK
4.4707e-102	0.261891	0.382	0.198	1.00193e-97	Mono_c03_FCGR3A	DOCK5
2.87261e-124	0.261583	0.395	0.189	6.4378e-120	Mono_c03_FCGR3A	NOTCH2NLA
3.32716e-75	0.261376	0.644	0.443	7.45649e-71	Mono_c03_FCGR3A	RIN3
3.69481e-94	0.260048	0.583	0.363	8.28044e-90	Mono_c03_FCGR3A	RALB
4.12968e-52	0.259542	0.521	0.367	9.25503e-48	Mono_c03_FCGR3A	LMO2
6.81655e-64	0.259444	0.807	0.627	1.52766e-59	Mono_c03_FCGR3A	SLC7A7
9.41332e-93	0.259092	0.505	0.298	2.10962e-88	Mono_c03_FCGR3A	ARPC1A
1.14677e-99	0.259089	0.324	0.158	2.57003e-95	Mono_c03_FCGR3A	GRAMD1A
4.63665e-77	0.259089	0.699	0.487	1.03912e-72	Mono_c03_FCGR3A	MVP
3.28758e-84	0.258783	0.535	0.334	7.36779e-80	Mono_c03_FCGR3A	RPS6KA1
1.19755e-82	0.258712	0.373	0.204	2.68382e-78	Mono_c03_FCGR3A	ZDHHC1
2.00379e-88	0.258595	0.51	0.308	4.49069e-84	Mono_c03_FCGR3A	SNAP29
8.61946e-89	0.258144	0.479	0.283	1.93171e-84	Mono_c03_FCGR3A	ELOVL1
1.14503e-83	0.257795	0.655	0.439	2.56613e-79	Mono_c03_FCGR3A	NDFIP1
1.79791e-96	0.256436	0.292	0.137	4.02929e-92	Mono_c03_FCGR3A	FAM89B
1.84516e-122	0.256431	0.261	0.103	4.13518e-118	Mono_c03_FCGR3A	TCTA
2.79483e-76	0.256213	0.658	0.454	6.2635e-72	Mono_c03_FCGR3A	ARHGAP4
7.43877e-82	0.256122	0.688	0.478	1.6671e-77	Mono_c03_FCGR3A	CELF2
3.9668e-91	0.255532	0.448	0.254	8.88999e-87	Mono_c03_FCGR3A	SNN
2.14819e-109	0.255479	0.263	0.11	4.81432e-105	Mono_c03_FCGR3A	CD244
1.56741e-112	0.25518	0.345	0.162	3.51272e-108	Mono_c03_FCGR3A	RBBP7
9.83955e-85	0.254811	0.382	0.209	2.20514e-80	Mono_c03_FCGR3A	CYB561D2
1.61395e-84	0.254576	0.502	0.306	3.61703e-80	Mono_c03_FCGR3A	HAX1
4.91254e-65	0.252689	0.841	0.671	1.10095e-60	Mono_c03_FCGR3A	ARF1
3.139e-94	0.252329	0.398	0.215	7.03481e-90	Mono_c03_FCGR3A	ACO2
7.36341e-90	0.251233	0.523	0.314	1.65021e-85	Mono_c03_FCGR3A	FOXP1
1.88187e-76	0.250965	0.623	0.414	4.21745e-72	Mono_c03_FCGR3A	BSG
5.26018e-65	0.250057	0.733	0.533	1.17886e-60	Mono_c03_FCGR3A	BANF1
2.03023e-67	3.70414	1	0.911	4.54995e-63	Neutrophils	NEAT1
2.19665e-34	3.25242	0.765	0.455	4.92292e-30	Neutrophils	NFKBIZ
7.19596e-52	3.0692	0.931	0.691	1.61269e-47	Neutrophils	ZEB2
2.15705e-39	3.0686	0.814	0.491	4.83416e-35	Neutrophils	CCNL1
3.90249e-67	2.96785	1	0.998	8.74587e-63	Neutrophils	MALAT1
5.55408e-28	2.79042	0.735	0.476	1.24472e-23	Neutrophils	NAMPT
2.17986e-31	2.77077	0.667	0.289	4.88529e-27	Neutrophils	AC020916.1
1.20415e-33	2.61768	0.578	0.2	2.69863e-29	Neutrophils	CD83
1.40738e-23	2.58398	0.667	0.411	3.15409e-19	Neutrophils	GPCPD1
3.84699e-28	2.56643	0.647	0.322	8.6215e-24	Neutrophils	ARHGAP26
1.37516e-11	2.42922	0.451	0.256	3.08188e-07	Neutrophils	TNFAIP3
9.37086e-26	2.32082	0.529	0.206	2.1001e-21	Neutrophils	IPMK
5.46735e-20	2.28033	0.549	0.248	1.22529e-15	Neutrophils	FOSB
2.32395e-20	2.27708	0.686	0.514	5.20821e-16	Neutrophils	DMXL2
1.31507e-25	2.23772	0.814	0.75	2.9472e-21	Neutrophils	KLF6
1.15641e-22	2.15332	0.667	0.421	2.59163e-18	Neutrophils	IRAK3
2.86303e-29	2.10912	0.843	0.828	6.41633e-25	Neutrophils	MT-ND4L
3.60687e-17	2.08654	0.647	0.466	8.08335e-13	Neutrophils	ATG16L2
2.0909e-17	2.08462	0.539	0.3	4.68591e-13	Neutrophils	MED13L
2.4496e-12	2.06337	0.412	0.207	5.48981e-08	Neutrophils	IVNS1ABP
4.45055e-14	2.05763	0.569	0.391	9.97414e-10	Neutrophils	JMJD1C
1.95905e-22	2.05591	0.52	0.22	4.39042e-18	Neutrophils	NOTCH2NLA
3.69084e-17	2.04422	0.725	0.637	8.27155e-13	Neutrophils	CSF3R
3.4242e-22	2.01775	0.775	0.737	7.67397e-18	Neutrophils	MT-ATP8
5.91231e-13	2.01314	0.5	0.301	1.32501e-08	Neutrophils	LINC01578
3.45688e-13	1.99353	0.569	0.405	7.74721e-09	Neutrophils	QKI
6.82655e-08	1.98638	0.402	0.263	0.0015299	Neutrophils	CIITA
4.46919e-37	1.98505	0.941	0.926	1.00159e-32	Neutrophils	MT-CYB
1.16179e-14	1.97704	0.716	0.735	2.60369e-10	Neutrophils	HNRNPU
3.13661e-15	1.96727	0.627	0.495	7.02945e-11	Neutrophils	DPYD
3.67344e-14	1.96405	0.618	0.436	8.23255e-10	Neutrophils	PPP1R15A
4.71114e-11	1.96	0.412	0.222	1.05581e-06	Neutrophils	JARID2
6.26958e-14	1.94685	0.51	0.305	1.40507e-09	Neutrophils	DENND5A
5.66198e-17	1.94668	0.5	0.248	1.26891e-12	Neutrophils	ACSL1
1.20941e-17	1.94614	0.441	0.184	2.71041e-13	Neutrophils	ARIH1
2.74871e-12	1.93807	0.529	0.362	6.16014e-08	Neutrophils	ITGAX
2.49176e-09	1.92472	0.569	0.471	5.58427e-05	Neutrophils	BTG2
3.15697e-16	1.92293	0.755	0.775	7.07509e-12	Neutrophils	MCL1
1.37291e-10	1.91669	0.569	0.48	3.07682e-06	Neutrophils	DDX3X
1.96074e-10	1.91255	0.441	0.259	4.39422e-06	Neutrophils	BAZ2B
1.98203e-12	1.90912	0.343	0.143	4.44193e-08	Neutrophils	FCGR2B
1.24415e-11	1.8978	0.578	0.451	2.78826e-07	Neutrophils	HIF1A
8.32754e-21	1.89267	0.755	0.669	1.86629e-16	Neutrophils	USP15
1.48945e-12	1.88437	0.382	0.177	3.33801e-08	Neutrophils	TMEM170B
2.9299e-18	1.88107	0.402	0.147	6.5662e-14	Neutrophils	RELL1
6.65534e-36	1.86773	0.951	0.962	1.49153e-31	Neutrophils	MT-CO3
1.28113e-12	1.86613	0.637	0.588	2.87114e-08	Neutrophils	STK17B
5.88064e-14	1.85983	0.608	0.469	1.31791e-09	Neutrophils	MBP
2.51059e-12	1.85138	0.578	0.448	5.62649e-08	Neutrophils	PLXDC2
4.251e-09	1.84505	0.382	0.215	9.52691e-05	Neutrophils	TREM1
3.24987e-13	1.84242	0.529	0.347	7.28327e-09	Neutrophils	FOXP1
4.18598e-10	1.8268	0.471	0.313	9.38119e-06	Neutrophils	NKTR
2.69549e-09	1.80233	0.569	0.496	6.04085e-05	Neutrophils	AOAH
3.80987e-07	1.79899	0.48	0.391	0.00853829	Neutrophils	MT-ND6
7.98587e-14	1.78458	0.422	0.2	1.78971e-09	Neutrophils	FNDC3B
1.33993e-20	1.78296	0.353	0.104	3.00291e-16	Neutrophils	RASGEF1B
1.09812e-13	1.77994	0.48	0.268	2.46101e-09	Neutrophils	WDFY2
9.73974e-19	1.77991	0.471	0.2	2.18277e-14	Neutrophils	ADAM17
1.53269e-09	1.77358	0.5	0.372	3.43491e-05	Neutrophils	NUMB
6.47376e-08	1.76782	0.392	0.242	0.00145083	Neutrophils	IGF2R
6.14767e-22	1.7648	0.353	0.099	1.37776e-17	Neutrophils	NOTCH2NLC
3.01643e-09	1.75699	0.402	0.234	6.76012e-05	Neutrophils	PELI1
6.58574e-16	1.74673	0.451	0.209	1.47593e-11	Neutrophils	ZFAND3
5.7777e-20	1.73436	0.735	0.671	1.29484e-15	Neutrophils	RBM39
1.22654e-10	1.73401	0.48	0.316	2.7488e-06	Neutrophils	ELF2
1.07318e-12	1.73295	0.284	0.099	2.4051e-08	Neutrophils	PLCB1
6.55899e-14	1.73079	0.706	0.692	1.46994e-09	Neutrophils	MYO1F
2.00445e-09	1.7238	0.471	0.325	4.49217e-05	Neutrophils	SULF2
8.83147e-11	1.72089	0.559	0.448	1.97922e-06	Neutrophils	ANKRD44
1.61128e-09	1.71816	0.539	0.442	3.61104e-05	Neutrophils	TRA2B
4.49759e-09	1.71657	0.422	0.255	0.000100795	Neutrophils	SLC2A3
4.69344e-08	1.71462	0.549	0.506	0.00105185	Neutrophils	NOTCH2
1.86369e-06	1.7126	0.451	0.37	0.0417672	Neutrophils	ATP2B1
1.97163e-13	1.70803	0.588	0.44	4.41861e-09	Neutrophils	EMILIN2
3.93877e-08	1.70731	0.51	0.417	0.000882717	Neutrophils	NFE2L2
3.32432e-05	1.70335	0.324	0.219	0.745013	Neutrophils	DLEU2
1.69821e-13	1.69562	0.686	0.695	3.80585e-09	Neutrophils	MBNL1
1.31038e-14	1.69523	0.392	0.167	2.93669e-10	Neutrophils	GAB2
2.58153e-17	1.69316	0.745	0.67	5.78547e-13	Neutrophils	SRRM2
9.75247e-07	1.6916	0.373	0.244	0.0218563	Neutrophils	DENND1A
4.74157e-09	1.68165	0.392	0.227	0.000106263	Neutrophils	DOCK5
2.88233e-08	1.6804	0.284	0.132	0.00064596	Neutrophils	TRPS1
2.82864e-09	1.67841	0.51	0.387	6.33926e-05	Neutrophils	CYTIP
6.73378e-09	1.67648	0.52	0.408	0.000150911	Neutrophils	SSH2
1.74506e-07	1.66939	0.402	0.263	0.00391086	Neutrophils	AHR
6.37192e-12	1.66456	0.412	0.212	1.42801e-07	Neutrophils	PIK3R5
1.95871e-35	1.66086	0.971	0.989	4.38966e-31	Neutrophils	MT-CO1
1.66635e-08	1.66012	0.431	0.285	0.000373445	Neutrophils	NUFIP2
1.02967e-11	1.65667	0.373	0.175	2.30759e-07	Neutrophils	NEDD9
1.66497e-11	1.65269	0.608	0.512	3.73137e-07	Neutrophils	LRRK2
4.661e-12	1.64083	0.373	0.172	1.04458e-07	Neutrophils	MTMR3
3.71875e-11	1.63848	0.382	0.189	8.33409e-07	Neutrophils	SIK3
5.54453e-11	1.63549	0.667	0.706	1.24258e-06	Neutrophils	RSRP1
3.8097e-10	1.63429	0.588	0.515	8.53792e-06	Neutrophils	VMP1
3.06225e-07	1.62871	0.392	0.257	0.00686282	Neutrophils	MXD1
2.79045e-15	1.62716	0.255	0.07	6.25368e-11	Neutrophils	LINC00278
7.44163e-11	1.62205	0.588	0.512	1.66774e-06	Neutrophils	CELF2
9.94043e-07	1.6148	0.324	0.187	0.0222775	Neutrophils	SLC6A6
3.24986e-06	1.61419	0.402	0.299	0.0728326	Neutrophils	CTNNB1
8.11108e-07	1.61192	0.422	0.305	0.0181777	Neutrophils	NLRP1
1.65341e-21	1.60873	0.324	0.084	3.70545e-17	Neutrophils	SLC49A4
4.94093e-11	1.60626	0.578	0.481	1.10731e-06	Neutrophils	CHD1
4.6404e-11	1.60515	0.647	0.638	1.03996e-06	Neutrophils	LYST
4.75496e-14	1.60448	0.353	0.139	1.06563e-09	Neutrophils	CCNT2
8.27419e-08	1.60448	0.343	0.193	0.00185433	Neutrophils	UBAP1
9.59106e-06	1.60418	0.451	0.384	0.214945	Neutrophils	MYO9B
1.30622e-14	1.60381	0.706	0.665	2.92738e-10	Neutrophils	DDX17
6.59316e-14	1.59838	0.304	0.104	1.47759e-09	Neutrophils	NFKBID
8.97163e-19	1.58726	0.382	0.13	2.01063e-14	Neutrophils	AVL9
8.61021e-06	1.58695	0.353	0.241	0.192963	Neutrophils	ATF7IP
1.31894e-07	1.58575	0.559	0.542	0.00295587	Neutrophils	CD55
2.75787e-05	1.58565	0.343	0.241	0.618065	Neutrophils	CSGALNACT2
1.36738e-12	1.58142	0.265	0.087	3.06443e-08	Neutrophils	NR1D2
2.30203e-07	1.58063	0.412	0.279	0.00515909	Neutrophils	MACF1
1.79218e-09	1.57495	0.382	0.209	4.01645e-05	Neutrophils	ATF3
1.03765e-11	1.57277	0.667	0.662	2.32548e-07	Neutrophils	RNF149
6.75645e-13	1.5642	0.324	0.124	1.51419e-08	Neutrophils	UTY
3.41192e-08	1.56411	0.422	0.276	0.000764646	Neutrophils	STX16
1.0863e-09	1.56328	0.578	0.521	2.4345e-05	Neutrophils	IL10RA
1.14983e-11	1.56303	0.304	0.119	2.57687e-07	Neutrophils	ESYT2
1.68086e-06	1.56242	0.343	0.216	0.0376698	Neutrophils	SBF2
6.46213e-08	1.5591	0.333	0.181	0.00144823	Neutrophils	KANSL1
2.10857e-10	1.55784	0.353	0.17	4.72553e-06	Neutrophils	ATAD2B
5.19041e-08	1.55319	0.314	0.159	0.00116322	Neutrophils	GARS-DT
1.72626e-10	1.5506	0.529	0.395	3.86872e-06	Neutrophils	KMT2C
7.95014e-11	1.54281	0.539	0.402	1.78171e-06	Neutrophils	TGFBR2
2.62851e-08	1.54183	0.402	0.249	0.000589076	Neutrophils	SLC24A4
1.60633e-30	1.54031	0.892	0.901	3.59996e-26	Neutrophils	PTPRC
7.90999e-07	1.53914	0.294	0.157	0.0177271	Neutrophils	PDE4B
9.75131e-10	1.53396	0.333	0.159	2.18537e-05	Neutrophils	ANTXR2
6.41879e-07	1.53051	0.392	0.263	0.0143852	Neutrophils	SPAG9
2.63979e-12	1.52669	0.314	0.121	5.91603e-08	Neutrophils	FTX
0.0091091	1.52614	0.353	0.331	1	Neutrophils	TET2
4.76313e-06	1.5259	0.333	0.211	0.106746	Neutrophils	RIPK2
1.31486e-08	1.51807	0.52	0.43	0.000294674	Neutrophils	AKIRIN2
1.01748e-29	1.51054	0.98	0.985	2.28027e-25	Neutrophils	MT-CO2
8.557e-08	1.5095	0.392	0.248	0.00191771	Neutrophils	PRKAG2
8.95494e-07	1.50676	0.314	0.176	0.0200689	Neutrophils	DENND3
1.35455e-05	1.50633	0.422	0.341	0.303567	Neutrophils	C9orf72
2.89476e-06	1.50216	0.412	0.308	0.0648744	Neutrophils	SMG1
7.50548e-07	1.49995	0.412	0.294	0.0168205	Neutrophils	TLE4
9.5979e-06	1.49904	0.412	0.32	0.215098	Neutrophils	MEF2A
1.02706e-07	1.49582	0.333	0.185	0.00230175	Neutrophils	ZSWIM6
6.62587e-18	1.49433	0.804	0.82	1.48492e-13	Neutrophils	MT-ND5
5.19316e-05	1.49231	0.314	0.208	1	Neutrophils	PHF21A
1.0171e-08	1.48828	0.382	0.223	0.000227943	Neutrophils	LARP4B
0.000290337	1.48405	0.304	0.213	1	Neutrophils	ETNK1
2.8334e-09	1.47852	0.471	0.318	6.34992e-05	Neutrophils	AGTPBP1
4.85821e-07	1.47769	0.451	0.347	0.0108877	Neutrophils	AFF4
4.29001e-13	1.47432	0.304	0.109	9.61434e-09	Neutrophils	AL390728.5
3.34909e-08	1.47325	0.49	0.372	0.000750564	Neutrophils	PKN2
7.91423e-07	1.47077	0.324	0.188	0.0177366	Neutrophils	POLR2J3
0.000683036	1.47019	0.618	0.696	1	Neutrophils	VCAN
2.34564e-06	1.46953	0.559	0.576	0.0525681	Neutrophils	SF1
0.00105272	1.46907	0.373	0.332	1	Neutrophils	GIT2
2.6241e-06	1.46817	0.471	0.398	0.0588088	Neutrophils	PICALM
4.59191e-06	1.46776	0.373	0.256	0.102909	Neutrophils	OGT
1.12761e-11	1.46413	0.324	0.132	2.52709e-07	Neutrophils	2024-03-06
0.000127405	1.46176	0.451	0.418	1	Neutrophils	MAP3K1
0.000207108	1.45884	0.343	0.258	1	Neutrophils	GOLGB1
1.44556e-09	1.45668	0.637	0.666	3.23963e-05	Neutrophils	AKAP13
2.03879e-09	1.45636	0.324	0.153	4.56914e-05	Neutrophils	FBXW7
0.00345675	1.4555	0.49	0.538	1	Neutrophils	GLUL
5.28229e-08	1.4548	0.382	0.231	0.00118381	Neutrophils	NFKB1
0.000547783	1.45327	0.392	0.346	1	Neutrophils	ADGRE2
2.48784e-15	1.45158	0.324	0.109	5.5755e-11	Neutrophils	KDM6A
1.0963e-08	1.44789	0.539	0.457	0.000245693	Neutrophils	REL
0.000239178	1.44615	0.461	0.445	1	Neutrophils	JAK2
0.00852868	1.4447	0.353	0.336	1	Neutrophils	KYNU
0.000379128	1.44245	0.284	0.195	1	Neutrophils	GLS
0.000405944	1.43995	0.373	0.315	1	Neutrophils	PNN
1.73594e-05	1.42855	0.451	0.393	0.389041	Neutrophils	WASHC4
0.000205628	1.42764	0.402	0.352	1	Neutrophils	SLC8A1
1.35438e-10	1.42672	0.676	0.713	3.03529e-06	Neutrophils	DOCK8
3.8922e-09	1.42634	0.265	0.109	8.72281e-05	Neutrophils	SLC9A9
1.76122e-06	1.42439	0.5	0.453	0.0394707	Neutrophils	DOCK2
0.000226328	1.42089	0.373	0.306	1	Neutrophils	SPEN
0.000136492	1.42077	0.343	0.256	1	Neutrophils	SP3
0.00154203	1.42072	0.275	0.198	1	Neutrophils	CUL5
5.53397e-05	1.41854	0.402	0.322	1	Neutrophils	HIPK3
3.33497e-07	1.41779	0.353	0.213	0.00747399	Neutrophils	INPP4A
7.75469e-06	1.41648	0.324	0.205	0.17379	Neutrophils	B4GALT1
3.23805e-10	1.40854	0.363	0.181	7.25679e-06	Neutrophils	ELMO1
6.99074e-08	1.40823	0.284	0.136	0.00156669	Neutrophils	LCOR
6.3809e-06	1.40721	0.304	0.182	0.143002	Neutrophils	PLEKHM1
7.5843e-06	1.40489	0.49	0.453	0.169972	Neutrophils	ZNF207
2.27514e-07	1.40464	0.284	0.14	0.00509881	Neutrophils	FRY
2.5682e-09	1.40442	0.392	0.222	5.75559e-05	Neutrophils	SLCO3A1
0.00353718	1.40076	0.52	0.574	1	Neutrophils	PARP14
1.70303e-15	1.39891	0.941	0.946	3.81667e-11	Neutrophils	SAT1
0.000902137	1.3986	0.363	0.311	1	Neutrophils	SLC38A2
3.65188e-05	1.39792	0.382	0.295	0.818424	Neutrophils	MAP3K2
2.16748e-06	1.39764	0.284	0.153	0.0485753	Neutrophils	BMP2K
7.17042e-13	1.39676	0.294	0.103	1.60696e-08	Neutrophils	VAV3
1.79772e-06	1.39605	0.569	0.581	0.0402888	Neutrophils	CFLAR
4.97239e-06	1.39534	0.333	0.209	0.111436	Neutrophils	PTPRJ
0.000165088	1.39407	0.49	0.507	1	Neutrophils	IKZF1
9.54112e-06	1.39265	0.539	0.555	0.213826	Neutrophils	FUS
6.35763e-08	1.39254	0.353	0.2	0.00142481	Neutrophils	TTC17
3.2898e-07	1.39114	0.382	0.245	0.00737278	Neutrophils	RBM33
0.000793631	1.39098	0.294	0.213	1	Neutrophils	CREB5
5.53951e-05	1.38785	0.49	0.487	1	Neutrophils	PNISR
0.000674652	1.38629	0.353	0.285	1	Neutrophils	MCTP1
4.67867e-05	1.38456	0.333	0.231	1	Neutrophils	ASH1L
4.49367e-07	1.3832	0.578	0.563	0.0100708	Neutrophils	ARGLU1
0.00077513	1.38199	0.265	0.179	1	Neutrophils	RLIM
9.79805e-09	1.38158	0.284	0.127	0.000219584	Neutrophils	AHCTF1
0.000101199	1.38043	0.265	0.162	1	Neutrophils	NABP1
0.000148031	1.37876	0.333	0.241	1	Neutrophils	CHD2
0.0052073	1.37852	0.275	0.215	1	Neutrophils	SREK1
0.00761237	1.37576	0.471	0.547	1	Neutrophils	ZFAND5
0.00571872	1.37166	0.451	0.492	1	Neutrophils	PLAUR
1.87507e-20	1.37096	0.853	0.939	4.20223e-16	Neutrophils	MT-ND3
1.04842e-06	1.36842	0.431	0.324	0.0234961	Neutrophils	ADPGK
2.60123e-09	1.36831	0.647	0.659	5.82962e-05	Neutrophils	PTPRE
0.00130251	1.36361	0.49	0.552	1	Neutrophils	SF3B1
1.31811e-05	1.36068	0.314	0.197	0.295403	Neutrophils	SIPA1L1
6.14068e-05	1.35664	0.5	0.507	1	Neutrophils	VPS13C
1.01293e-09	1.35558	0.363	0.186	2.27008e-05	Neutrophils	RIC1
9.82283e-10	1.35224	0.255	0.097	2.20139e-05	Neutrophils	EFCAB2
1.54037e-05	1.3512	0.333	0.22	0.345211	Neutrophils	MDM4
7.10461e-06	1.35102	0.598	0.667	0.159221	Neutrophils	ADGRE5
1.20063e-05	1.34875	0.461	0.402	0.269074	Neutrophils	LUC7L3
0.000484412	1.34768	0.441	0.43	1	Neutrophils	STX7
1.63237e-05	1.34616	0.49	0.459	0.36583	Neutrophils	CD46
1.12253e-10	1.34464	0.284	0.111	2.5157e-06	Neutrophils	PCNX1
2.39359e-06	1.34167	0.304	0.171	0.0536427	Neutrophils	DIP2B
0.000427755	1.34093	0.373	0.306	1	Neutrophils	SORL1
6.56602e-05	1.34043	0.284	0.177	1	Neutrophils	ARHGEF40
4.29991e-06	1.33921	0.294	0.168	0.0963652	Neutrophils	USP25
2.17587e-09	1.33904	0.275	0.114	4.87634e-05	Neutrophils	PELI2
1.03292e-09	1.33858	0.627	0.611	2.31488e-05	Neutrophils	SRSF5
3.91596e-05	1.33791	0.314	0.207	0.877605	Neutrophils	RNF138
0.000769024	1.3358	0.373	0.322	1	Neutrophils	PHIP
1.36759e-06	1.3345	0.284	0.152	0.030649	Neutrophils	NR4A2
0.00010428	1.33204	0.461	0.434	1	Neutrophils	ANKRD12
3.5304e-08	1.33113	0.686	0.76	0.000791199	Neutrophils	TNFAIP2
1.57407e-15	1.32975	0.833	0.83	3.52765e-11	Neutrophils	AHNAK
0.000279748	1.32921	0.422	0.385	1	Neutrophils	IFNGR1
1.02178e-05	1.32533	0.284	0.164	0.228991	Neutrophils	MKLN1
9.77509e-08	1.32527	0.284	0.137	0.0021907	Neutrophils	SPIDR
0.000119138	1.32476	0.5	0.514	1	Neutrophils	DDX39B
0.00293195	1.32348	0.284	0.219	1	Neutrophils	RCOR1
2.64189e-10	1.32336	0.647	0.526	5.92073e-06	Neutrophils	JUND
6.15981e-11	1.32321	0.255	0.09	1.38048e-06	Neutrophils	FBXL20
7.46127e-10	1.32163	0.304	0.131	1.67215e-05	Neutrophils	SUGP2
0.00572477	1.3211	0.314	0.266	1	Neutrophils	ZFC3H1
8.17095e-08	1.32091	0.324	0.172	0.00183119	Neutrophils	SPOPL
0.00211228	1.31725	0.461	0.502	1	Neutrophils	RBM25
2.11392e-07	1.31636	0.324	0.177	0.00473751	Neutrophils	RAPGEF1
0.000136399	1.31255	0.275	0.175	1	Neutrophils	ZNF394
0.000123106	1.30961	0.284	0.184	1	Neutrophils	ZNF267
1.8662e-05	1.30829	0.324	0.21	0.418234	Neutrophils	ARID1B
0.00024909	1.30564	0.333	0.247	1	Neutrophils	USP34
0.000550382	1.30242	0.549	0.642	1	Neutrophils	SLC11A1
4.56576e-05	1.29602	0.265	0.155	1	Neutrophils	IKBKB
0.000140812	1.29244	0.294	0.197	1	Neutrophils	CCNH
1.14504e-08	1.29228	0.314	0.153	0.000256615	Neutrophils	CHFR
3.61578e-05	1.292	0.333	0.229	0.810333	Neutrophils	TBC1D22A
1.137e-08	1.28933	0.284	0.127	0.000254812	Neutrophils	DDHD1
0.000173934	1.28816	0.294	0.199	1	Neutrophils	ATG7
1.4615e-05	1.27989	0.549	0.578	0.327536	Neutrophils	DDX21
0.000524582	1.27976	0.343	0.27	1	Neutrophils	RELB
2.58143e-05	1.27842	0.265	0.152	0.578525	Neutrophils	CHST11
5.68335e-06	1.27717	0.608	0.63	0.127369	Neutrophils	SMCHD1
0.00010013	1.2757	0.314	0.213	1	Neutrophils	TMEM131
3.64138e-07	1.27338	0.48	0.295	0.0081607	Neutrophils	JUN
1.48226e-08	1.26713	0.294	0.137	0.000332189	Neutrophils	PHC3
0.00024892	1.26613	0.412	0.359	1	Neutrophils	AC004687.1
0.00249755	1.26584	0.324	0.268	1	Neutrophils	PIK3R1
0.00182657	1.26513	0.402	0.388	1	Neutrophils	HNRNPH1
0.000250033	1.26445	0.275	0.179	1	Neutrophils	USP32
5.3921e-05	1.26246	0.49	0.482	1	Neutrophils	N4BP2L2
0.00869101	1.26115	0.382	0.372	1	Neutrophils	PRPF4B
0.000857728	1.26081	0.284	0.204	1	Neutrophils	ZNF292
0.000789346	1.25313	0.451	0.451	1	Neutrophils	SH3BP2
0.000665537	1.24974	0.5	0.554	1	Neutrophils	USP3
8.26824e-05	1.24864	0.412	0.343	1	Neutrophils	ANKRD11
0.00419742	1.2484	0.265	0.198	1	Neutrophils	PLCG2
1.15104e-05	1.2479	0.559	0.594	0.257959	Neutrophils	IL17RA
4.46052e-06	1.24682	0.598	0.644	0.0999646	Neutrophils	LYN
0.00302986	1.24332	0.412	0.404	1	Neutrophils	ITSN2
0.00567853	1.24246	0.265	0.202	1	Neutrophils	ARAP2
8.27107e-18	1.23981	0.804	0.865	1.85363e-13	Neutrophils	LRRFIP1
4.39757e-18	1.23972	0.882	0.708	9.8554e-14	Neutrophils	DUSP1
0.00250753	1.23945	0.353	0.31	1	Neutrophils	VCL
0.00366264	1.23884	0.294	0.235	1	Neutrophils	USP22
0.000198956	1.23829	0.284	0.187	1	Neutrophils	RRP12
2.85845e-06	1.23687	0.275	0.145	0.0640606	Neutrophils	NUTM2B-AS1
0.000209258	1.23674	0.314	0.222	1	Neutrophils	SPG7
6.80461e-10	1.23194	0.765	0.822	1.52498e-05	Neutrophils	RNF213
1.06947e-20	1.22922	0.922	0.678	2.39679e-16	Neutrophils	FOS
0.000310993	1.22873	0.441	0.415	1	Neutrophils	BCLAF1
0.0087797	1.22748	0.392	0.388	1	Neutrophils	KLF4
4.881e-06	1.22404	0.284	0.157	0.109388	Neutrophils	MON2
1.04018e-07	1.2238	0.265	0.12	0.00233115	Neutrophils	C16orf72
0.00222974	1.223	0.284	0.214	1	Neutrophils	ST8SIA4
0.00371787	1.21894	0.363	0.334	1	Neutrophils	NUDT3
0.00298816	1.21439	0.294	0.23	1	Neutrophils	KIDINS220
9.33278e-06	1.21263	0.608	0.67	0.209157	Neutrophils	CLEC7A
2.3459e-05	1.21145	0.402	0.313	0.525739	Neutrophils	ATM
1.1194e-05	1.21061	0.598	0.668	0.250868	Neutrophils	WSB1
8.15628e-08	1.20841	0.304	0.153	0.0018279	Neutrophils	PLCL2
0.00096971	1.20649	0.314	0.242	1	Neutrophils	SEMA4D
0.00132134	1.20541	0.304	0.234	1	Neutrophils	ETF1
0.000342438	1.20532	0.294	0.204	1	Neutrophils	EHMT1
4.80725e-06	1.20411	0.255	0.131	0.107735	Neutrophils	PIK3CB
0.00201822	1.20327	0.343	0.29	1	Neutrophils	RBM5
0.0053441	1.20155	0.333	0.293	1	Neutrophils	SCLT1
2.94715e-05	1.20016	0.294	0.181	0.660487	Neutrophils	WDR26
0.00247458	1.19718	0.363	0.32	1	Neutrophils	SLC43A2
0.00740656	1.19711	0.382	0.375	1	Neutrophils	CERT1
0.00415295	1.19635	0.461	0.511	1	Neutrophils	TBXAS1
3.8362e-05	1.19595	0.608	0.739	0.859731	Neutrophils	CD44
0.00149395	1.19513	0.324	0.258	1	Neutrophils	SRGAP2
0.000208297	1.19464	0.265	0.167	1	Neutrophils	TUG1
0.00203583	1.1936	0.314	0.25	1	Neutrophils	DAPK1
1.45301e-05	1.19305	0.275	0.156	0.325634	Neutrophils	ARHGAP15
0.0069916	1.18487	0.402	0.407	1	Neutrophils	CYTH1
0.000354371	1.18333	0.265	0.172	1	Neutrophils	SPATA13
0.00914167	1.17554	0.382	0.38	1	Neutrophils	AC090559.1
5.26421e-06	1.16381	0.314	0.189	0.117976	Neutrophils	ANKRD10
7.27192e-05	1.16289	0.284	0.177	1	Neutrophils	SUSD6
0.00527093	1.15734	0.284	0.226	1	Neutrophils	CLK1
0.00113175	1.15686	0.275	0.191	1	Neutrophils	NR4A1
0.000211485	1.15447	0.353	0.273	1	Neutrophils	TTC7A
0.00478539	1.1543	0.353	0.322	1	Neutrophils	PIAS1
0.00170808	1.1518	0.255	0.178	1	Neutrophils	NSF
0.00208781	1.1477	0.304	0.234	1	Neutrophils	PPP3CA
0.00805349	1.14469	0.441	0.491	1	Neutrophils	STK10
0.00242085	1.14448	0.451	0.484	1	Neutrophils	PRKCB
0.000312325	1.14278	0.333	0.252	1	Neutrophils	MRTFA
9.99086e-05	1.14115	0.5	0.506	1	Neutrophils	SRSF11
0.00431523	1.14077	0.353	0.315	1	Neutrophils	TOM1
0.00334273	1.13913	0.373	0.346	1	Neutrophils	FAM49A
0.000591945	1.13455	0.265	0.177	1	Neutrophils	ST3GAL1
0.00113385	1.13406	0.314	0.24	1	Neutrophils	MARK3
0.00403807	1.13128	0.441	0.478	1	Neutrophils	2024-03-01
0.000977243	1.13054	0.284	0.204	1	Neutrophils	TMEM131L
0.00180301	1.12365	0.382	0.351	1	Neutrophils	INPP5D
0.000337601	1.12304	0.48	0.502	1	Neutrophils	NCKAP1L
3.75895e-05	1.12224	0.255	0.143	0.842419	Neutrophils	KDM4B
0.00429889	1.12222	0.275	0.211	1	Neutrophils	TBC1D8
0.00496255	1.11578	0.255	0.187	1	Neutrophils	AC119396.1
0.000475351	1.11547	0.284	0.197	1	Neutrophils	FAM91A1
0.000864085	1.10906	0.353	0.287	1	Neutrophils	OGA
1.73952e-08	1.10903	0.255	0.106	0.000389844	Neutrophils	CHN2
0.000433873	1.10891	0.333	0.256	1	Neutrophils	NEMF
0.0019954	1.10622	0.304	0.236	1	Neutrophils	RAF1
0.000110219	1.10234	0.265	0.16	1	Neutrophils	OSBPL9
0.00113695	1.10038	0.363	0.309	1	Neutrophils	CCNY
0.00247414	1.09974	0.275	0.202	1	Neutrophils	ARFGEF1
3.52678e-07	1.08626	0.255	0.118	0.00790386	Neutrophils	EPC2
0.00833979	1.08309	0.265	0.207	1	Neutrophils	PSMA3-AS1
0.00115874	1.08203	0.265	0.184	1	Neutrophils	CDK13
2.17116e-05	1.08178	0.255	0.141	0.48658	Neutrophils	SESTD1
0.00210847	1.08165	0.265	0.19	1	Neutrophils	ITPRIP
0.000993615	1.07007	0.412	0.386	1	Neutrophils	ADAM10
2.89836e-09	1.06678	0.775	0.798	6.49553e-05	Neutrophils	ZFP36
0.000100863	1.06556	0.275	0.171	1	Neutrophils	HERC1
1.30288e-11	1.06328	0.735	0.806	2.91988e-07	Neutrophils	DDX5
0.00934229	1.05754	0.422	0.444	1	Neutrophils	NR3C1
0.00139085	1.0504	0.5	0.554	1	Neutrophils	SFPQ
3.78168e-12	1.05039	0.824	0.948	8.47512e-08	Neutrophils	MT-ND1
5.03964e-07	1.04916	0.647	0.696	0.0112943	Neutrophils	RIPOR2
0.000612248	1.04853	0.284	0.197	1	Neutrophils	FGD4
0.00388378	1.04331	0.471	0.511	1	Neutrophils	BACH1
[truncated: 95 more rows]

## Sheet: 5. B cells
p_val	avg_log2FC	pct.1	pct.2	p_val_adj	cluster	gene
0	3.16501	0.935	0.119	0	B_c01_TCL1A	TCL1A
0	1.59702	0.552	0.148	0	B_c01_TCL1A	IL4R
0	1.49652	0.75	0.359	0	B_c01_TCL1A	FCER2
0	1.3657	0.637	0.247	0	B_c01_TCL1A	BACH2
0	1.29662	0.667	0.386	0	B_c01_TCL1A	PLPP5
0	1.22336	0.803	0.493	0	B_c01_TCL1A	CXCR4
0	1.1466	0.874	0.629	0	B_c01_TCL1A	HVCN1
0	1.059	0.491	0.218	0	B_c01_TCL1A	TSPAN13
1.19476e-259	0.999135	0.523	0.28	2.67758e-255	B_c01_TCL1A	CCR7
0	0.897061	0.81	0.724	0	B_c01_TCL1A	MEF2C
4.69973e-68	0.884855	0.33	0.227	1.05326e-63	B_c01_TCL1A	H1FX
2.97071e-223	0.882771	0.363	0.151	6.65766e-219	B_c01_TCL1A	APLP2
2.08483e-129	0.862298	0.393	0.251	4.6723e-125	B_c01_TCL1A	YBX3
4.10045e-262	0.855314	0.701	0.475	9.18951e-258	B_c01_TCL1A	VPREB3
6.01439e-222	0.838616	0.577	0.392	1.34789e-217	B_c01_TCL1A	CALHM6
5.60315e-256	0.824456	0.63	0.459	1.25572e-251	B_c01_TCL1A	FCRL1
5.28816e-185	0.797457	0.563	0.409	1.18513e-180	B_c01_TCL1A	ADK
0	0.786133	0.903	0.86	0	B_c01_TCL1A	NCF1
7.48512e-307	0.782529	0.831	0.684	1.67749e-302	B_c01_TCL1A	SELL
1.63965e-272	0.778141	0.54	0.282	3.67462e-268	B_c01_TCL1A	IGHD
0	0.777118	0.981	0.957	0	B_c01_TCL1A	BTG1
1.60374e-218	0.747453	0.265	0.064	3.59414e-214	B_c01_TCL1A	PCDH9
4.70007e-202	0.695048	0.732	0.618	1.05333e-197	B_c01_TCL1A	LINC00926
9.87093e-140	0.695038	0.315	0.157	2.21217e-135	B_c01_TCL1A	LAIR1
2.16295e-123	0.679115	0.53	0.43	4.84739e-119	B_c01_TCL1A	LINC02397
3.12891e-165	0.676981	0.529	0.348	7.0122e-161	B_c01_TCL1A	CD72
6.44277e-106	0.655365	0.378	0.25	1.44389e-101	B_c01_TCL1A	BCL7A
1.59766e-145	0.651218	0.593	0.491	3.58052e-141	B_c01_TCL1A	HLA-DOB
1.26444e-116	0.646669	0.584	0.519	2.83374e-112	B_c01_TCL1A	STK17A
6.88011e-104	0.643424	0.348	0.224	1.5419e-99	B_c01_TCL1A	BTLA
1.38239e-221	0.621037	0.74	0.615	3.09807e-217	B_c01_TCL1A	AFF3
1.26985e-83	0.620748	0.348	0.24	2.84586e-79	B_c01_TCL1A	IGHV5-78
4.76473e-89	0.617943	0.442	0.358	1.06782e-84	B_c01_TCL1A	CDCA7L
1.77962e-84	0.604916	0.456	0.383	3.9883e-80	B_c01_TCL1A	BLOC1S2
6.44201e-121	0.603641	0.277	0.13	1.44372e-116	B_c01_TCL1A	COL19A1
1.09147e-207	0.596571	0.959	0.934	2.4461e-203	B_c01_TCL1A	TXNIP
1.47439e-164	0.590502	0.778	0.706	3.30425e-160	B_c01_TCL1A	ZFP36L1
6.74021e-219	0.590036	0.843	0.831	1.51055e-214	B_c01_TCL1A	SARAF
1.20182e-90	0.589944	0.384	0.281	2.69339e-86	B_c01_TCL1A	SNX29
3.30743e-114	0.584501	0.28	0.139	7.41228e-110	B_c01_TCL1A	SSBP2
6.6811e-84	0.581677	0.252	0.134	1.4973e-79	B_c01_TCL1A	CHI3L2
8.5794e-206	0.578096	0.803	0.649	1.92273e-201	B_c01_TCL1A	NIBAN3
4.48571e-83	0.570003	0.445	0.362	1.00529e-78	B_c01_TCL1A	PLEKHA2
5.48584e-84	0.565632	0.281	0.168	1.22943e-79	B_c01_TCL1A	2024-03-03
5.8059e-66	0.561259	0.519	0.485	1.30116e-61	B_c01_TCL1A	TMEM123
1.0814e-61	0.553564	0.251	0.157	2.42354e-57	B_c01_TCL1A	FOXO1
0.000116535	0.553022	0.539	0.586	1	B_c01_TCL1A	IFITM1
1.46903e-143	0.543722	0.774	0.752	3.29224e-139	B_c01_TCL1A	POLD4
1.85468e-56	0.539788	0.355	0.278	4.15652e-52	B_c01_TCL1A	SNX22
7.61439e-86	0.533569	0.466	0.359	1.70646e-81	B_c01_TCL1A	C1orf162
2.05202e-54	0.530789	0.346	0.256	4.59877e-50	B_c01_TCL1A	MARCKSL1
1.58057e-132	0.529477	0.779	0.759	3.54221e-128	B_c01_TCL1A	ITM2B
3.14725e-55	0.526214	0.56	0.593	7.05331e-51	B_c01_TCL1A	DBI
2.13901e-69	0.526211	0.484	0.415	4.79373e-65	B_c01_TCL1A	IRF8
0	0.520397	0.999	0.978	0	B_c01_TCL1A	CD37
2.17292e-100	0.520311	0.566	0.469	4.86974e-96	B_c01_TCL1A	CD22
9.2441e-115	0.518951	0.647	0.59	2.0717e-110	B_c01_TCL1A	EAF2
8.26115e-85	0.515643	0.572	0.508	1.85141e-80	B_c01_TCL1A	CLEC2D
4.91282e-74	0.515371	0.642	0.628	1.10101e-69	B_c01_TCL1A	TAGAP
1.13654e-44	0.508865	0.355	0.301	2.54709e-40	B_c01_TCL1A	STAP1
3.23586e-237	0.504976	0.946	0.938	7.25188e-233	B_c01_TCL1A	PNRC1
7.02392e-78	0.501227	0.813	0.839	1.57413e-73	B_c01_TCL1A	KLF2
2.83372e-100	0.484101	0.642	0.619	6.35065e-96	B_c01_TCL1A	STX7
3.8293e-25	0.478814	0.379	0.369	8.58184e-21	B_c01_TCL1A	FAM3C
1.59157e-38	0.475313	0.448	0.448	3.56687e-34	B_c01_TCL1A	LTA4H
6.27461e-43	0.47245	0.269	0.201	1.4062e-38	B_c01_TCL1A	AGPAT5
2.33175e-149	0.471935	0.762	0.68	5.22568e-145	B_c01_TCL1A	FOXP1
1.00076e-169	0.471716	0.911	0.885	2.2428e-165	B_c01_TCL1A	FCMR
7.2641e-140	0.470935	0.821	0.828	1.62796e-135	B_c01_TCL1A	RCSD1
7.19784e-51	0.469863	0.498	0.47	1.61311e-46	B_c01_TCL1A	CD40
5.28871e-47	0.459108	0.447	0.41	1.18525e-42	B_c01_TCL1A	PLEKHF2
1.04376e-170	0.450156	0.937	0.912	2.33917e-166	B_c01_TCL1A	CD79B
9.28945e-49	0.447936	0.466	0.445	2.08186e-44	B_c01_TCL1A	ZCCHC7
1.97845e-55	0.445869	0.58	0.624	4.43391e-51	B_c01_TCL1A	SELENOF
4.15442e-129	0.445661	0.806	0.829	9.31047e-125	B_c01_TCL1A	ATP6V1G1
3.42593e-96	0.440477	0.721	0.662	7.67785e-92	B_c01_TCL1A	HLA-DMB
2.19184e-51	0.438806	0.49	0.436	4.91214e-47	B_c01_TCL1A	GAPT
7.00353e-47	0.432914	0.549	0.571	1.56956e-42	B_c01_TCL1A	CD55
9.39155e-64	0.432739	0.647	0.682	2.10474e-59	B_c01_TCL1A	SEC62
8.32847e-29	0.43146	0.467	0.497	1.86649e-24	B_c01_TCL1A	LSM10
2.40647e-49	0.429716	0.515	0.49	5.39314e-45	B_c01_TCL1A	LAT2
0	0.429632	1	0.984	0	B_c01_TCL1A	TMSB10
3.37221e-42	0.427998	0.51	0.527	7.55746e-38	B_c01_TCL1A	NSD3
9.00317e-27	0.427725	0.406	0.406	2.0177e-22	B_c01_TCL1A	PSMB8-AS1
1.35084e-23	0.423962	0.493	0.544	3.02737e-19	B_c01_TCL1A	SHISA5
3.21466e-37	0.423558	0.527	0.491	7.20438e-33	B_c01_TCL1A	TRIM22
2.3637e-58	0.4228	0.589	0.59	5.29729e-54	B_c01_TCL1A	RHOH
1.80442e-51	0.422711	0.594	0.612	4.04388e-47	B_c01_TCL1A	SNHG7
6.01318e-36	0.415816	0.312	0.255	1.34761e-31	B_c01_TCL1A	CXCR5
7.39952e-34	0.4069	0.36	0.31	1.65831e-29	B_c01_TCL1A	CCR6
1.48811e-32	0.405947	0.425	0.407	3.33501e-28	B_c01_TCL1A	GLIPR1
7.10918e-46	0.400912	0.378	0.314	1.59324e-41	B_c01_TCL1A	CAMK2D
4.28794e-29	0.399717	0.356	0.315	9.60971e-25	B_c01_TCL1A	ADAM28
1.1219e-18	0.398432	0.306	0.285	2.51429e-14	B_c01_TCL1A	C16orf74
2.20199e-36	0.397518	0.444	0.417	4.93488e-32	B_c01_TCL1A	RUBCNL
1.80458e-28	0.397048	0.286	0.237	4.04425e-24	B_c01_TCL1A	CCNG2
1.58965e-17	0.395157	0.346	0.349	3.56257e-13	B_c01_TCL1A	BLCAP
7.12512e-38	0.395081	0.508	0.481	1.59681e-33	B_c01_TCL1A	BIRC3
2.12173e-69	0.388321	0.753	0.8	4.755e-65	B_c01_TCL1A	HMGN2
2.8798e-40	0.387758	0.312	0.249	6.45393e-36	B_c01_TCL1A	ITPR1
6.2272e-81	0.387119	0.722	0.758	1.39558e-76	B_c01_TCL1A	MBNL1
1.21021e-38	0.385591	0.484	0.474	2.71219e-34	B_c01_TCL1A	TGFBR2
3.30217e-13	0.38521	0.358	0.371	7.40048e-09	B_c01_TCL1A	AC243960.1
1.25113e-15	0.382343	0.394	0.402	2.80391e-11	B_c01_TCL1A	NT5C3A
4.65374e-41	0.379898	0.516	0.511	1.04295e-36	B_c01_TCL1A	AC119396.1
4.78288e-23	0.379865	0.452	0.481	1.07189e-18	B_c01_TCL1A	RB1
8.11159e-05	0.378937	0.321	0.345	1	B_c01_TCL1A	SAMD9
2.08772e-20	0.378658	0.273	0.236	4.67879e-16	B_c01_TCL1A	RBM38
1.9549e-16	0.375981	0.36	0.366	4.38113e-12	B_c01_TCL1A	STRBP
2.59834e-27	0.372867	0.416	0.397	5.82314e-23	B_c01_TCL1A	HHEX
2.40078e-32	0.372733	0.407	0.374	5.38039e-28	B_c01_TCL1A	PAX5
1.67352e-08	0.369377	0.325	0.346	0.000375052	B_c01_TCL1A	SECISBP2L
9.90436e-174	0.36801	0.952	0.915	2.21967e-169	B_c01_TCL1A	LAPTM5
1.40425e-20	0.365311	0.488	0.522	3.14706e-16	B_c01_TCL1A	SMAP2
1.6839e-09	0.364309	0.342	0.369	3.77379e-05	B_c01_TCL1A	CCDC32
8.4965e-21	0.363687	0.296	0.263	1.90415e-16	B_c01_TCL1A	CLEC2B
8.49216e-15	0.36356	0.326	0.323	1.90318e-10	B_c01_TCL1A	OPN3
2.03937e-18	0.363482	0.395	0.399	4.57042e-14	B_c01_TCL1A	CCND3
1.12373e-232	0.36334	0.998	0.979	2.5184e-228	B_c01_TCL1A	CD79A
6.99322e-15	0.363315	0.423	0.458	1.56725e-10	B_c01_TCL1A	APPL1
5.58026e-11	0.360292	0.318	0.328	1.25059e-06	B_c01_TCL1A	DEGS1
4.93271e-75	0.358577	0.821	0.865	1.10547e-70	B_c01_TCL1A	UBB
1.53693e-49	0.35777	0.639	0.656	3.44441e-45	B_c01_TCL1A	EVL
3.16187e-25	0.351831	0.398	0.377	7.08607e-21	B_c01_TCL1A	PKIG
8.76036e-14	0.351181	0.417	0.447	1.96329e-09	B_c01_TCL1A	NPC2
1.98097e-18	0.35055	0.414	0.435	4.43956e-14	B_c01_TCL1A	EBLN3P
4.28877e-34	0.345723	0.588	0.639	9.61157e-30	B_c01_TCL1A	SNHG6
1.69648e-09	0.345069	0.343	0.371	3.80198e-05	B_c01_TCL1A	ICAM2
1.25539e-56	0.342891	0.736	0.776	2.81345e-52	B_c01_TCL1A	SP100
1.17379e-13	0.342677	0.36	0.356	2.63059e-09	B_c01_TCL1A	LGALS9
2.16659e-21	0.34025	0.558	0.609	4.85555e-17	B_c01_TCL1A	IFI16
2.75439e-31	0.339743	0.798	0.827	6.17285e-27	B_c01_TCL1A	IFITM2
3.11725e-78	0.339333	0.863	0.899	6.98607e-74	B_c01_TCL1A	HMGB1
1.2707e-11	0.338548	0.316	0.319	2.84777e-07	B_c01_TCL1A	SP140L
1.68724e-11	0.338055	0.37	0.379	3.78128e-07	B_c01_TCL1A	ARID5B
0.000297924	0.337116	0.26	0.271	1	B_c01_TCL1A	HIST1H2AC
2.03138e-10	0.335927	0.259	0.24	4.55252e-06	B_c01_TCL1A	JUP
1.92142e-43	0.334717	0.721	0.801	4.3061e-39	B_c01_TCL1A	CIRBP
4.13935e-15	0.333667	0.4	0.421	9.27669e-11	B_c01_TCL1A	NR3C1
1.3513e-28	0.330062	0.506	0.544	3.02841e-24	B_c01_TCL1A	TPD52
9.71172e-14	0.328951	0.307	0.293	2.17649e-09	B_c01_TCL1A	HLA-DOA
1.20479e-09	0.328931	0.407	0.445	2.70006e-05	B_c01_TCL1A	CD180
1.24969e-12	0.328642	0.399	0.425	2.80069e-08	B_c01_TCL1A	P2RY10
3.8077e-16	0.326628	0.515	0.597	8.53345e-12	B_c01_TCL1A	THRAP3
4.69144e-11	0.325455	0.356	0.368	1.0514e-06	B_c01_TCL1A	LNPEP
1.10284e-299	0.325067	1	0.999	2.47158e-295	B_c01_TCL1A	CD74
0.000358671	0.324926	0.296	0.33	1	B_c01_TCL1A	PSMC6
5.33788e-21	0.3249	0.27	0.23	1.19627e-16	B_c01_TCL1A	CLEC17A
3.52111e-55	0.324597	0.769	0.797	7.89117e-51	B_c01_TCL1A	SNX2
3.64494e-17	0.323971	0.495	0.558	8.16868e-13	B_c01_TCL1A	MAT2B
3.76085e-19	0.323924	0.283	0.25	8.42843e-15	B_c01_TCL1A	KMO
6.67988e-16	0.322515	0.496	0.529	1.49703e-11	B_c01_TCL1A	PPM1K
3.41671e-68	0.32054	0.861	0.853	7.65719e-64	B_c01_TCL1A	HLA-DMA
2.19159e-28	0.32053	0.613	0.627	4.91158e-24	B_c01_TCL1A	CYB561A3
8.74346e-24	0.317476	0.512	0.542	1.9595e-19	B_c01_TCL1A	ANKRD44
3.17299e-18	0.31402	0.419	0.426	7.11098e-14	B_c01_TCL1A	DCK
1.66705e-38	0.313901	0.701	0.769	3.73602e-34	B_c01_TCL1A	SELENOH
1.14304e-16	0.313758	0.256	0.219	2.56167e-12	B_c01_TCL1A	CD83
1.4499e-05	0.313647	0.339	0.378	0.324936	B_c01_TCL1A	CGGBP1
3.86237e-22	0.306735	0.552	0.592	8.65597e-18	B_c01_TCL1A	KIAA0040
9.4504e-26	0.306378	0.432	0.417	2.11793e-21	B_c01_TCL1A	BCL11A
3.61025e-17	0.305148	0.544	0.544	8.09094e-13	B_c01_TCL1A	HLA-DRB5
0.00124131	0.304269	0.253	0.273	1	B_c01_TCL1A	RNF13
1.99965e-07	0.304238	0.427	0.491	0.00448142	B_c01_TCL1A	TAF7
6.53186e-13	0.304168	0.251	0.229	1.46386e-08	B_c01_TCL1A	LYST
3.06523e-15	0.301774	0.378	0.382	6.86949e-11	B_c01_TCL1A	ZNF107
1.02609e-09	0.299884	0.293	0.292	2.29958e-05	B_c01_TCL1A	DGKD
4.1582e-27	0.295138	0.642	0.731	9.31895e-23	B_c01_TCL1A	ANAPC16
4.74837e-87	0.295067	0.956	0.962	1.06416e-82	B_c01_TCL1A	LIMD2
1.01894e-05	0.294317	0.293	0.311	0.228354	B_c01_TCL1A	AP3B1
1.17951e-42	0.286328	0.87	0.925	2.64341e-38	B_c01_TCL1A	DDX5
4.69401e-18	0.285141	0.467	0.469	1.05197e-13	B_c01_TCL1A	MTSS1
2.3016e-14	0.283269	0.522	0.571	5.15812e-10	B_c01_TCL1A	TRBC2
0.000202429	0.280124	0.388	0.455	1	B_c01_TCL1A	IRF2
1.1402e-06	0.278483	0.375	0.413	0.0255531	B_c01_TCL1A	P2RY8
6.10528e-34	0.278145	0.734	0.792	1.36825e-29	B_c01_TCL1A	MTPN
0.001529	0.277897	0.285	0.311	1	B_c01_TCL1A	HIF1A
0.00304162	0.27756	0.247	0.268	1	B_c01_TCL1A	PRCP
0.000155562	0.277034	0.275	0.287	1	B_c01_TCL1A	LYL1
2.77278e-05	0.276243	0.355	0.393	0.621407	B_c01_TCL1A	ATF7IP
6.87481e-13	0.27601	0.483	0.559	1.54071e-08	B_c01_TCL1A	PAPOLA
1.55858e-38	0.273228	0.703	0.697	3.49293e-34	B_c01_TCL1A	LBH
1.92034e-99	0.273123	0.972	0.973	4.30368e-95	B_c01_TCL1A	EEF1D
1.46134e-06	0.272293	0.506	0.59	0.03275	B_c01_TCL1A	TSTD1
0.00323674	0.270991	0.244	0.257	1	B_c01_TCL1A	STAT2
5.7181e-88	0.268773	0.966	0.968	1.28148e-83	B_c01_TCL1A	PFDN5
1.10667e-06	0.268711	0.457	0.513	0.0248016	B_c01_TCL1A	NFKBIA
8.77516e-06	0.267241	0.266	0.274	0.19666	B_c01_TCL1A	KDM4C
5.83718e-06	0.266414	0.356	0.383	0.130817	B_c01_TCL1A	S1PR1
2.01337e-07	0.26606	0.448	0.522	0.00451216	B_c01_TCL1A	BTK
5.89506e-24	0.265599	0.771	0.813	1.32114e-19	B_c01_TCL1A	TLE5
2.24591e-118	0.2654	0.994	0.982	5.03332e-114	B_c01_TCL1A	FTH1
1.77845e-06	0.261995	0.46	0.552	0.0398567	B_c01_TCL1A	SRP9
4.95211e-28	0.261706	0.693	0.783	1.10982e-23	B_c01_TCL1A	DAZAP2
1.4155e-49	0.261326	0.882	0.912	3.17227e-45	B_c01_TCL1A	MT-ND2
4.53354e-07	0.26078	0.322	0.334	0.0101601	B_c01_TCL1A	LYSMD2
0.00261697	0.259848	0.305	0.337	1	B_c01_TCL1A	RABEP1
2.8478e-13	0.252112	0.429	0.445	6.3822e-09	B_c01_TCL1A	UTRN
0.0021076	0.251158	0.474	0.54	1	B_c01_TCL1A	IRF1
2.74939e-10	0.250399	0.463	0.484	6.16166e-06	B_c01_TCL1A	SMIM14
0	2.05071	0.886	0.442	0	B_c02_AIM2	CRIP1
0	1.14133	0.641	0.272	0	B_c02_AIM2	S100A10
0	1.05175	0.474	0.075	0	B_c02_AIM2	CLECL1
0	1.04192	0.407	0.056	0	B_c02_AIM2	AIM2
0	1.01134	0.519	0.137	0	B_c02_AIM2	TNFRSF13B
0	0.99803	0.481	0.156	0	B_c02_AIM2	ITGB1
0	0.987665	0.875	0.513	0	B_c02_AIM2	COTL1
0	0.981769	0.67	0.302	0	B_c02_AIM2	AHNAK
0	0.976406	0.742	0.304	0	B_c02_AIM2	CD82
1.12553e-302	0.975178	0.489	0.186	2.52243e-298	B_c02_AIM2	S100A4
1.11705e-306	0.950349	0.781	0.481	2.50342e-302	B_c02_AIM2	IFI30
0	0.882941	0.593	0.222	0	B_c02_AIM2	ACP5
0	0.869582	0.51	0.14	0	B_c02_AIM2	GPR183
0	0.84353	0.534	0.205	0	B_c02_AIM2	ANXA2
1.45495e-306	0.814742	0.631	0.303	3.26069e-302	B_c02_AIM2	PLEK
0	0.809306	0.904	0.571	0	B_c02_AIM2	VIM
0	0.796471	0.394	0.089	0	B_c02_AIM2	CD1C
6.64158e-197	0.761556	0.702	0.435	1.48845e-192	B_c02_AIM2	CIB1
9.59609e-287	0.758594	0.468	0.18	2.15058e-282	B_c02_AIM2	S100A11
8.21693e-307	0.729733	0.411	0.121	1.8415e-302	B_c02_AIM2	MARCKS
8.00448e-249	0.727286	0.5	0.213	1.79388e-244	B_c02_AIM2	PPP1R14A
1.50381e-219	0.711985	0.635	0.348	3.37019e-215	B_c02_AIM2	KLF6
2.45827e-230	0.692685	0.584	0.304	5.50922e-226	B_c02_AIM2	TKT
3.62451e-272	0.690612	0.538	0.239	8.12289e-268	B_c02_AIM2	GRN
3.31856e-249	0.65845	0.63	0.32	7.43722e-245	B_c02_AIM2	S100A6
0	0.632523	0.94	0.735	0	B_c02_AIM2	GAPDH
0	0.62666	0.465	0.126	0	B_c02_AIM2	CD27
3.40073e-212	0.612978	0.562	0.29	7.62137e-208	B_c02_AIM2	CCDC50
4.53826e-230	0.612194	0.598	0.297	1.01707e-225	B_c02_AIM2	CAPG
8.93543e-190	0.592863	0.971	0.846	2.00252e-185	B_c02_AIM2	ACTG1
5.20337e-300	0.587793	0.957	0.8	1.16613e-295	B_c02_AIM2	LSP1
1.04687e-188	0.577228	0.902	0.705	2.34615e-184	B_c02_AIM2	EMP3
1.32341e-253	0.575862	0.719	0.391	2.9659e-249	B_c02_AIM2	PKM
9.56503e-215	0.559481	0.485	0.219	2.14362e-210	B_c02_AIM2	VOPP1
1.58242e-206	0.552049	0.487	0.211	3.54635e-202	B_c02_AIM2	ANXA4
1.34195e-82	0.526013	0.486	0.314	3.00744e-78	B_c02_AIM2	DUSP1
7.01633e-216	0.515299	0.841	0.528	1.57243e-211	B_c02_AIM2	SPIB
5.88977e-185	0.513296	0.308	0.102	1.31996e-180	B_c02_AIM2	TNFRSF1B
3.87899e-206	0.512593	0.907	0.723	8.69319e-202	B_c02_AIM2	ARPC1B
1.07269e-89	0.502423	0.707	0.516	2.40401e-85	B_c02_AIM2	JUNB
1.0733e-120	0.499151	0.923	0.821	2.40538e-116	B_c02_AIM2	TAGLN2
2.65717e-172	0.493104	0.309	0.106	5.95499e-168	B_c02_AIM2	LINC01857
8.70361e-223	0.490789	0.301	0.083	1.95057e-218	B_c02_AIM2	BACE2
6.09019e-130	0.482982	0.654	0.412	1.36487e-125	B_c02_AIM2	IER2
3.31482e-222	0.481161	0.418	0.148	7.42885e-218	B_c02_AIM2	ARHGAP24
1.50851e-186	0.477618	0.427	0.179	3.38071e-182	B_c02_AIM2	FCRL2
4.24993e-152	0.472168	0.667	0.401	9.52453e-148	B_c02_AIM2	CD99
1.93911e-175	0.468373	0.885	0.664	4.34573e-171	B_c02_AIM2	NME2
1.0439e-175	0.468053	0.544	0.277	2.33947e-171	B_c02_AIM2	CTSH
6.34093e-181	0.465026	0.891	0.706	1.42107e-176	B_c02_AIM2	CALM2
1.16848e-173	0.464457	0.758	0.495	2.61868e-169	B_c02_AIM2	HIGD2A
1.90159e-181	0.462092	0.272	0.087	4.26165e-177	B_c02_AIM2	CSGALNACT1
2.17897e-147	0.454969	0.637	0.383	4.88328e-143	B_c02_AIM2	PLP2
2.05907e-142	0.452721	0.663	0.408	4.61459e-138	B_c02_AIM2	LDHB
8.35395e-156	0.44506	0.484	0.247	1.8722e-151	B_c02_AIM2	FLNA
2.1222e-149	0.442777	0.481	0.233	4.75606e-145	B_c02_AIM2	SCIMP
4.44888e-183	0.435899	0.341	0.119	9.97039e-179	B_c02_AIM2	HCK
2.55742e-177	0.435186	0.373	0.147	5.73143e-173	B_c02_AIM2	IL10RA
8.17162e-139	0.433959	0.721	0.469	1.83134e-134	B_c02_AIM2	TUBB
5.09011e-136	0.433422	0.61	0.376	1.14074e-131	B_c02_AIM2	PTPN1
5.5152e-124	0.43141	0.263	0.107	1.23601e-119	B_c02_AIM2	ADGRE5
1.31873e-153	0.429449	0.601	0.344	2.9554e-149	B_c02_AIM2	PCED1B-AS1
4.02462e-147	0.424644	0.498	0.257	9.01957e-143	B_c02_AIM2	ITGB7
9.8519e-115	0.417541	0.694	0.483	2.20791e-110	B_c02_AIM2	SYK
5.54225e-164	0.415187	0.424	0.191	1.24207e-159	B_c02_AIM2	MAP4K1
4.13653e-180	0.410967	0.305	0.105	9.27038e-176	B_c02_AIM2	CDC42EP3
8.15509e-235	0.408909	0.996	0.956	1.82764e-230	B_c02_AIM2	PFN1
3.71488e-133	0.408046	0.56	0.332	8.32542e-129	B_c02_AIM2	CPNE5
8.07544e-172	0.407165	0.482	0.213	1.80979e-167	B_c02_AIM2	TLR10
6.03031e-97	0.405089	0.594	0.374	1.35145e-92	B_c02_AIM2	CD24
7.96462e-142	0.403847	0.343	0.144	1.78495e-137	B_c02_AIM2	SLC2A3
0	0.402246	1	0.987	0	B_c02_AIM2	RPS14
7.28092e-162	0.400371	0.902	0.72	1.63173e-157	B_c02_AIM2	TPM3
1.66506e-138	0.394931	0.53	0.285	3.73156e-134	B_c02_AIM2	ARHGAP25
5.56273e-168	0.39439	0.942	0.805	1.24666e-163	B_c02_AIM2	ARPC2
3.83295e-105	0.393658	0.942	0.865	8.59001e-101	B_c02_AIM2	LTB
2.69696e-144	0.391952	0.582	0.321	6.04416e-140	B_c02_AIM2	AC004687.1
1.55271e-147	0.390795	0.344	0.151	3.47978e-143	B_c02_AIM2	C4orf48
2.28177e-176	0.3906	0.316	0.105	5.11368e-172	B_c02_AIM2	SIGLEC10
5.86382e-101	0.390489	0.68	0.473	1.31414e-96	B_c02_AIM2	GABARAPL2
5.5185e-128	0.388846	0.663	0.417	1.23675e-123	B_c02_AIM2	TPI1
5.12607e-138	0.386093	0.845	0.622	1.1488e-133	B_c02_AIM2	RNASET2
2.38613e-91	0.385826	0.714	0.526	5.34755e-87	B_c02_AIM2	TCF4
2.07675e-164	0.381534	0.972	0.877	4.6542e-160	B_c02_AIM2	RAC2
1.82602e-141	0.376614	0.299	0.121	4.0923e-137	B_c02_AIM2	RGS10
5.03154e-120	0.372485	0.667	0.409	1.12762e-115	B_c02_AIM2	BLK
2.23838e-92	0.37078	0.352	0.189	5.01642e-88	B_c02_AIM2	PPP1R15A
3.29355e-107	0.369309	0.85	0.664	7.38117e-103	B_c02_AIM2	EZR
1.51642e-122	0.36573	0.933	0.779	3.39845e-118	B_c02_AIM2	CLIC1
2.50115e-289	0.365127	1	0.988	5.60533e-285	B_c02_AIM2	RPS18
2.61507e-120	0.363096	0.371	0.186	5.86064e-116	B_c02_AIM2	MRPL40
1.13855e-144	0.362434	0.253	0.088	2.55161e-140	B_c02_AIM2	ZYX
3.27904e-107	0.360324	0.579	0.353	7.34865e-103	B_c02_AIM2	FCGR2B
2.01403e-181	0.358741	0.993	0.957	4.51363e-177	B_c02_AIM2	EEF2
1.95563e-150	0.358267	0.977	0.887	4.38276e-146	B_c02_AIM2	SH3BGRL3
9.91024e-106	0.35813	0.758	0.539	2.22098e-101	B_c02_AIM2	CHCHD10
3.10097e-127	0.351587	0.346	0.155	6.94958e-123	B_c02_AIM2	PTPN18
1.75855e-136	0.350946	0.989	0.909	3.94109e-132	B_c02_AIM2	HLA-DQA1
2.23108e-117	0.350659	0.942	0.812	5.00007e-113	B_c02_AIM2	HSPA8
5.548e-102	0.345733	0.502	0.298	1.24336e-97	B_c02_AIM2	HMGA1
1.34819e-163	0.345533	0.986	0.941	3.02143e-159	B_c02_AIM2	RPL4
1.80553e-79	0.345331	0.663	0.459	4.04637e-75	B_c02_AIM2	DYNLL1
3.01864e-132	0.34521	0.973	0.887	6.76507e-128	B_c02_AIM2	UBC
1.69522e-100	0.342137	0.742	0.52	3.79916e-96	B_c02_AIM2	NAP1L1
1.25265e-125	0.341674	0.411	0.205	2.80732e-121	B_c02_AIM2	LPXN
5.93725e-105	0.339832	0.542	0.327	1.3306e-100	B_c02_AIM2	PGLS
5.24894e-103	0.339753	0.511	0.298	1.17634e-98	B_c02_AIM2	ODC1
5.06024e-149	0.339475	0.98	0.913	1.13405e-144	B_c02_AIM2	RPL27A
9.91592e-114	0.339328	0.461	0.258	2.22226e-109	B_c02_AIM2	NEAT1
9.66394e-158	0.338891	0.273	0.091	2.16579e-153	B_c02_AIM2	NLRC5
4.5513e-100	0.335394	0.489	0.29	1.01999e-95	B_c02_AIM2	PYCARD
6.02533e-119	0.335047	0.492	0.265	1.35034e-114	B_c02_AIM2	CYB5R3
4.22237e-93	0.333305	0.592	0.386	9.46275e-89	B_c02_AIM2	SMARCB1
9.25452e-166	0.332741	0.99	0.938	2.07403e-161	B_c02_AIM2	PPIA
3.5776e-106	0.331882	0.68	0.447	8.01777e-102	B_c02_AIM2	CNPY3
8.01626e-108	0.330733	0.451	0.251	1.79652e-103	B_c02_AIM2	MRPS6
3.96199e-231	0.330125	0.999	0.979	8.87921e-227	B_c02_AIM2	RPL23A
2.86203e-99	0.327123	0.351	0.185	6.41409e-95	B_c02_AIM2	CORO7
1.77037e-126	0.325664	0.39	0.179	3.96757e-122	B_c02_AIM2	PIKFYVE
1.98452e-77	0.32449	0.46	0.284	4.4475e-73	B_c02_AIM2	LRMP
1.57037e-153	0.323794	0.997	0.959	3.51936e-149	B_c02_AIM2	RPS29
4.93854e-45	0.322535	0.28	0.171	1.10678e-40	B_c02_AIM2	MT2A
8.64706e-135	0.322472	0.286	0.108	1.93789e-130	B_c02_AIM2	DUS2
1.79609e-39	0.318159	0.396	0.273	4.02521e-35	B_c02_AIM2	FGR
2.7395e-75	0.3155	0.762	0.575	6.13949e-71	B_c02_AIM2	TSC22D3
1.00376e-111	0.315408	0.975	0.901	2.24954e-107	B_c02_AIM2	RPS20
3.86518e-148	0.314616	0.3	0.108	8.66225e-144	B_c02_AIM2	RILPL2
7.71903e-105	0.314587	0.304	0.133	1.72991e-100	B_c02_AIM2	NCR3
3.82377e-117	0.313526	0.955	0.849	8.56945e-113	B_c02_AIM2	SLC25A6
5.64069e-81	0.310718	0.4	0.219	1.26414e-76	B_c02_AIM2	HSPB1
3.8718e-104	0.310433	0.479	0.273	8.67709e-100	B_c02_AIM2	TWF2
8.5546e-105	0.30937	0.264	0.119	1.91717e-100	B_c02_AIM2	CAPN2
1.88086e-111	0.308867	0.451	0.239	4.21519e-107	B_c02_AIM2	IFT57
2.34834e-100	0.306796	0.88	0.691	5.26287e-96	B_c02_AIM2	PSMB9
2.08027e-100	0.306632	0.38	0.201	4.66208e-96	B_c02_AIM2	PTRHD1
8.43551e-91	0.306377	0.326	0.167	1.89048e-86	B_c02_AIM2	YWHAH
1.67791e-99	0.306336	0.541	0.319	3.76035e-95	B_c02_AIM2	TUBA4A
7.89974e-81	0.306117	0.587	0.392	1.77041e-76	B_c02_AIM2	PTP4A2
2.66908e-112	0.305988	0.949	0.836	5.98168e-108	B_c02_AIM2	RPL23
4.34386e-259	0.304439	1	0.996	9.73503e-255	B_c02_AIM2	EEF1A1
2.80309e-86	0.303277	0.751	0.547	6.282e-82	B_c02_AIM2	POU2F2
4.22758e-98	0.303206	0.321	0.162	9.47442e-94	B_c02_AIM2	TOR3A
2.79775e-102	0.301338	0.999	0.964	6.27004e-98	B_c02_AIM2	HLA-DPA1
2.93673e-84	0.300058	0.387	0.219	6.58151e-80	B_c02_AIM2	JPT1
1.1826e-112	0.299707	0.386	0.186	2.65033e-108	B_c02_AIM2	TFEB
5.12197e-77	0.29966	0.695	0.49	1.14788e-72	B_c02_AIM2	RBM3
1.07544e-80	0.299621	0.614	0.408	2.41017e-76	B_c02_AIM2	CTSZ
1.0114e-88	0.298199	0.795	0.583	2.26664e-84	B_c02_AIM2	ARL6IP5
1.13947e-82	0.297839	0.689	0.483	2.55366e-78	B_c02_AIM2	ICAM3
7.27875e-85	0.297812	0.766	0.562	1.63124e-80	B_c02_AIM2	TCEA1
1.63798e-86	0.296743	0.287	0.147	3.67087e-82	B_c02_AIM2	CTSC
2.72739e-96	0.296143	0.44	0.247	6.11236e-92	B_c02_AIM2	SELENOW
2.73259e-105	0.294597	0.998	0.948	6.124e-101	B_c02_AIM2	HLA-DPB1
5.758e-81	0.293178	0.346	0.19	1.29042e-76	B_c02_AIM2	PBXIP1
2.44635e-171	0.292367	0.999	0.983	5.48252e-167	B_c02_AIM2	HLA-A
2.45077e-89	0.292214	0.581	0.368	5.49242e-85	B_c02_AIM2	TALDO1
2.16762e-104	0.291698	0.552	0.305	4.85786e-100	B_c02_AIM2	DEK
1.28366e-91	0.29115	0.382	0.207	2.8768e-87	B_c02_AIM2	DDAH2
1.55275e-95	0.291102	0.253	0.113	3.47987e-91	B_c02_AIM2	TBC1D9
8.05802e-241	0.290268	1	0.991	1.80588e-236	B_c02_AIM2	RPLP1
7.18661e-96	0.288047	0.475	0.272	1.61059e-91	B_c02_AIM2	TBCB
1.67545e-74	0.287549	0.711	0.514	3.75485e-70	B_c02_AIM2	CXXC5
1.36658e-77	0.28645	0.279	0.145	3.06263e-73	B_c02_AIM2	CORO1B
5.86394e-111	0.28396	0.969	0.868	1.31417e-106	B_c02_AIM2	ATP5MC2
2.01473e-90	0.28355	0.489	0.278	4.51521e-86	B_c02_AIM2	PLD4
5.75523e-105	0.281	0.415	0.212	1.2898e-100	B_c02_AIM2	SEMA4B
7.72873e-80	0.280082	0.692	0.487	1.73209e-75	B_c02_AIM2	APBB1IP
7.2241e-91	0.279996	0.382	0.211	1.61899e-86	B_c02_AIM2	CFLAR
1.77e-29	0.27928	0.328	0.235	3.96675e-25	B_c02_AIM2	FCRL5
6.98567e-74	0.27911	0.775	0.599	1.56556e-69	B_c02_AIM2	CAPZB
5.65987e-87	0.278984	0.516	0.308	1.26843e-82	B_c02_AIM2	RHOG
7.80354e-65	0.27837	0.332	0.195	1.74885e-60	B_c02_AIM2	ARL4C
3.29512e-87	0.277982	0.887	0.73	7.38468e-83	B_c02_AIM2	CALM1
2.00766e-119	0.277503	0.294	0.122	4.49936e-115	B_c02_AIM2	ZDHHC21
5.10484e-66	0.277064	0.997	0.907	1.14404e-61	B_c02_AIM2	MS4A1
2.15981e-62	0.276469	0.684	0.515	4.84035e-58	B_c02_AIM2	GNAI2
4.00227e-78	0.274691	0.425	0.254	8.96949e-74	B_c02_AIM2	ZFAND6
9.67061e-124	0.274106	0.987	0.925	2.16728e-119	B_c02_AIM2	RPL31
4.06321e-81	0.273031	0.746	0.532	9.10605e-77	B_c02_AIM2	ANP32B
4.32738e-69	0.273021	0.36	0.2	9.6981e-65	B_c02_AIM2	FCRL3
5.61746e-73	0.272888	0.771	0.548	1.25893e-68	B_c02_AIM2	FCRLA
1.63102e-82	0.271902	0.514	0.312	3.65528e-78	B_c02_AIM2	VASP
1.16971e-68	0.269345	0.634	0.44	2.62143e-64	B_c02_AIM2	GSTK1
2.96403e-102	0.269054	0.271	0.118	6.64269e-98	B_c02_AIM2	IRF5
4.78125e-84	0.267285	0.609	0.391	1.07153e-79	B_c02_AIM2	RGS19
1.12924e-70	0.267115	0.615	0.404	2.53074e-66	B_c02_AIM2	POU2AF1
2.14311e-72	0.264831	0.47	0.295	4.80293e-68	B_c02_AIM2	AP2S1
6.1899e-91	0.264595	0.38	0.202	1.38722e-86	B_c02_AIM2	ANKRD13A
2.08023e-164	0.264547	1	0.989	4.66201e-160	B_c02_AIM2	RPS2
6.8264e-40	0.262698	0.696	0.514	1.52986e-35	B_c02_AIM2	PSAP
1.005e-103	0.261772	0.297	0.13	2.2523e-99	B_c02_AIM2	ZNF860
1.91836e-75	0.259616	0.505	0.315	4.29923e-71	B_c02_AIM2	SYTL1
1.73433e-81	0.258314	0.313	0.164	3.88681e-77	B_c02_AIM2	TUBB4B
1.37033e-158	0.258062	1	0.984	3.07104e-154	B_c02_AIM2	RPL14
6.85687e-76	0.256853	0.646	0.442	1.53669e-71	B_c02_AIM2	GPX4
1.756e-95	0.256272	0.282	0.131	3.93536e-91	B_c02_AIM2	OSBPL10
1.20556e-126	0.256208	0.997	0.97	2.70179e-122	B_c02_AIM2	RPL41
4.62126e-74	0.254928	0.504	0.316	1.03567e-69	B_c02_AIM2	CCDC85B
5.05662e-119	0.253471	0.999	0.981	1.13324e-114	B_c02_AIM2	RPL13A
1.0655e-147	0.253194	0.999	0.981	2.38788e-143	B_c02_AIM2	RPL36
4.79576e-70	0.253098	0.671	0.453	1.07478e-65	B_c02_AIM2	MTDH
4.86971e-84	0.252824	0.378	0.206	1.09135e-79	B_c02_AIM2	RHOF
1.87093e-68	0.250758	0.681	0.482	4.19293e-64	B_c02_AIM2	ARF6
0	5.62756	0.994	0.434	0	B_c03_MZB1	JCHAIN
0	5.57706	0.818	0.179	0	B_c03_MZB1	IGHA1
6.62346e-75	4.56719	0.385	0.159	1.48438e-70	B_c03_MZB1	IGHG1
3.27605e-83	4.26412	0.597	0.445	7.34195e-79	B_c03_MZB1	IGKC
5.73967e-58	4.26127	0.315	0.107	1.28632e-53	B_c03_MZB1	IGKV4-1
0	4.19572	0.381	0.033	0	B_c03_MZB1	IGHA2
1.09823e-68	3.95233	0.462	0.245	2.46123e-64	B_c03_MZB1	IGLC2
6.11842e-185	3.75339	0.275	0.035	1.3712e-180	B_c03_MZB1	IGLV3-1
0	3.72635	0.975	0.326	0	B_c03_MZB1	MZB1
0	3.70801	0.952	0.095	0	B_c03_MZB1	TXNDC5
0	3.45735	0.973	0.51	0	B_c03_MZB1	HSP90B1
0	3.29493	0.698	0.106	0	B_c03_MZB1	IGLC1
0	3.2021	0.953	0.121	0	B_c03_MZB1	XBP1
0	3.08373	0.987	0.672	0	B_c03_MZB1	PPIB
0	2.83262	0.93	0.224	0	B_c03_MZB1	SEC11C
0	2.68343	0.927	0.221	0	B_c03_MZB1	ITM2C
0	2.63156	0.926	0.074	0	B_c03_MZB1	FKBP11
0	2.54624	0.978	0.654	0	B_c03_MZB1	SSR4
0	2.34615	0.953	0.306	0	B_c03_MZB1	HSPA5
0	2.34598	0.922	0.205	0	B_c03_MZB1	MYDGF
0	2.34561	0.912	0.111	0	B_c03_MZB1	DERL3
0	2.29216	0.925	0.161	0	B_c03_MZB1	PDIA4
0	2.23259	0.895	0.095	0	B_c03_MZB1	TNFRSF17
1.67244e-59	2.22068	0.384	0.794	3.74811e-55	B_c03_MZB1	IGHM
0	2.15821	0.925	0.265	0	B_c03_MZB1	SSR3
0	2.14049	0.916	0.171	0	B_c03_MZB1	SRGN
0	2.00259	0.969	0.685	0	B_c03_MZB1	SUB1
0	1.99816	0.908	0.15	0	B_c03_MZB1	CD38
0	1.99616	0.765	0.095	0	B_c03_MZB1	LGALS1
0	1.98491	0.946	0.476	0	B_c03_MZB1	SEC61B
0.000580684	1.96009	0.367	0.332	1	B_c03_MZB1	IGLC3
0	1.93989	0.923	0.228	0	B_c03_MZB1	HM13
0	1.91966	0.901	0.11	0	B_c03_MZB1	SDF2L1
0	1.86811	0.901	0.173	0	B_c03_MZB1	LMAN1
0	1.79317	0.831	0.017	0	B_c03_MZB1	AQP3
0	1.78987	0.958	0.436	0	B_c03_MZB1	UBE2J1
1.44288e-290	1.7521	0.942	0.504	3.23364e-286	B_c03_MZB1	CALR
0	1.7064	0.885	0.226	0	B_c03_MZB1	CD27
0	1.67949	0.912	0.138	0	B_c03_MZB1	LIME1
0	1.66447	0.909	0.213	0	B_c03_MZB1	SPCS3
0	1.66416	0.929	0.3	0	B_c03_MZB1	P4HB
0	1.63153	0.853	0.095	0	B_c03_MZB1	MANF
0	1.55059	0.923	0.347	0	B_c03_MZB1	PDIA6
0	1.5082	0.883	0.084	0	B_c03_MZB1	TXNDC11
0	1.49503	0.767	0.128	0	B_c03_MZB1	WARS
0	1.48948	0.907	0.319	0	B_c03_MZB1	RPN2
0	1.48851	0.922	0.391	0	B_c03_MZB1	SEC61G
2.83205e-292	1.48302	0.939	0.548	6.34691e-288	B_c03_MZB1	SPCS1
0	1.47319	0.888	0.292	0	B_c03_MZB1	OSTC
0	1.4692	0.87	0.193	0	B_c03_MZB1	KDELR2
0	1.46193	0.886	0.159	0	B_c03_MZB1	TENT5C
0	1.43366	0.798	0.061	0	B_c03_MZB1	RRBP1
0	1.43196	0.805	0.101	0	B_c03_MZB1	PRDX4
0	1.4278	0.824	0.011	0	B_c03_MZB1	SLAMF7
0	1.4199	0.9	0.281	0	B_c03_MZB1	RPN1
2.52283e-296	1.36974	0.904	0.365	5.65392e-292	B_c03_MZB1	DDOST
0	1.35622	0.9	0.173	0	B_c03_MZB1	FKBP2
0	1.35027	0.872	0.12	0	B_c03_MZB1	SELENOS
0	1.34493	0.865	0.16	0	B_c03_MZB1	ERLEC1
8.55096e-155	1.32234	0.968	0.809	1.91635e-150	B_c03_MZB1	GAPDH
0	1.28801	0.772	0.052	0	B_c03_MZB1	NUCB2
1.21578e-303	1.27665	0.899	0.338	2.72469e-299	B_c03_MZB1	LMAN2
0	1.27036	0.812	0.052	0	B_c03_MZB1	CD59
8.67539e-97	1.25309	0.791	0.425	1.94424e-92	B_c03_MZB1	S100A6
1.77208e-235	1.22776	0.926	0.531	3.9714e-231	B_c03_MZB1	TMEM258
3.91343e-188	1.20134	0.913	0.442	8.77039e-184	B_c03_MZB1	PEBP1
5.94167e-111	1.17818	0.952	0.692	1.33159e-106	B_c03_MZB1	VIM
0	1.17326	0.741	0.008	0	B_c03_MZB1	PRDM1
0	1.16969	0.826	0.128	0	B_c03_MZB1	DNAJB11
0	1.15694	0.781	0.046	0	B_c03_MZB1	ELL2
1.46715e-243	1.14971	0.938	0.507	3.28802e-239	B_c03_MZB1	SPCS2
0	1.1478	0.77	0.059	0	B_c03_MZB1	MAN1A1
1.43745e-271	1.14032	0.895	0.302	3.22146e-267	B_c03_MZB1	CANX
0	1.12543	0.856	0.211	0	B_c03_MZB1	ARF4
0	1.12398	0.838	0.153	0	B_c03_MZB1	HDLBP
0	1.09524	0.699	0.008	0	B_c03_MZB1	FNDC3B
0	1.09424	0.805	0.092	0	B_c03_MZB1	CRELD2
0	1.08462	0.726	0.027	0	B_c03_MZB1	SPN
1.28134e-115	1.08151	0.689	0.286	2.87162e-111	B_c03_MZB1	S100A4
5.59679e-213	1.07217	0.935	0.507	1.2543e-208	B_c03_MZB1	RABAC1
0	1.07135	0.866	0.228	0	B_c03_MZB1	IDH2
0	1.07106	0.847	0.124	0	B_c03_MZB1	SEC61A1
0	1.06341	0.576	0.002	0	B_c03_MZB1	PLAAT2
6.70093e-268	1.0599	0.883	0.288	1.50175e-263	B_c03_MZB1	TMED10
0	1.0376	0.792	0.1	0	B_c03_MZB1	STT3A
7.38256e-237	1.02973	0.878	0.325	1.65451e-232	B_c03_MZB1	TMED9
3.31093e-272	1.01461	0.677	0.147	7.42011e-268	B_c03_MZB1	IRF4
2.47984e-166	1.0103	0.769	0.27	5.55758e-162	B_c03_MZB1	PLAAT4
7.89414e-178	1.00995	0.855	0.324	1.76916e-173	B_c03_MZB1	PIM2
7.62685e-298	0.988805	0.873	0.226	1.70925e-293	B_c03_MZB1	ZBP1
0	0.980206	0.812	0.191	0	B_c03_MZB1	TXN
1.01554e-305	0.978999	0.752	0.161	2.27593e-301	B_c03_MZB1	CITED2
0	0.954338	0.747	0.036	0	B_c03_MZB1	MANEA
0	0.936403	0.649	0.005	0	B_c03_MZB1	ABCB9
0	0.933793	0.754	0.076	0	B_c03_MZB1	CKAP4
0	0.933532	0.85	0.176	0	B_c03_MZB1	MLEC
0	0.931132	0.721	0.034	0	B_c03_MZB1	SLC44A1
0	0.930396	0.681	0.003	0	B_c03_MZB1	CHPF
0	0.926725	0.332	0.008	0	B_c03_MZB1	CEBPD
6.67522e-129	0.922223	0.894	0.463	1.49598e-124	B_c03_MZB1	HERPUD1
5.22578e-174	0.9191	0.939	0.659	1.17115e-169	B_c03_MZB1	TMBIM6
4.07894e-147	0.91203	0.521	0.147	9.14131e-143	B_c03_MZB1	KLHL14
7.93307e-161	0.910981	0.896	0.494	1.77788e-156	B_c03_MZB1	DAD1
7.18492e-120	0.906446	0.677	0.264	1.61021e-115	B_c03_MZB1	ITGB1
0	0.905506	0.669	0.03	0	B_c03_MZB1	CYTOR
0	0.883442	0.728	0.053	0	B_c03_MZB1	GMPPB
8.71099e-230	0.877082	0.875	0.284	1.95222e-225	B_c03_MZB1	KDELR1
0	0.872292	0.687	0.045	0	B_c03_MZB1	HYOU1
0	0.86602	0.803	0.12	0	B_c03_MZB1	DNAJC3
0	0.846858	0.769	0.075	0	B_c03_MZB1	SPATS2
6.66357e-178	0.841327	0.899	0.398	1.49337e-173	B_c03_MZB1	TRAM1
5.41172e-136	0.837817	0.918	0.493	1.21282e-131	B_c03_MZB1	COPE
0	0.830725	0.686	0.02	0	B_c03_MZB1	SEMA4A
3.3157e-152	0.827443	0.942	0.655	7.43082e-148	B_c03_MZB1	SSR2
8.60466e-135	0.81995	0.944	0.703	1.92839e-130	B_c03_MZB1	SERP1
0	0.818779	0.813	0.147	0	B_c03_MZB1	SEC14L1
1.54175e-94	0.81723	0.891	0.542	3.45523e-90	B_c03_MZB1	PSME2
0	0.815308	0.8	0.125	0	B_c03_MZB1	B4GALT3
1.04091e-125	0.806598	0.911	0.52	2.33279e-121	B_c03_MZB1	PDIA3
0	0.801704	0.743	0.125	0	B_c03_MZB1	ZBTB38
2.07583e-155	0.796639	0.872	0.355	4.65215e-151	B_c03_MZB1	UQCRQ
8.20431e-238	0.79356	0.83	0.228	1.83867e-233	B_c03_MZB1	SLC9A3R1
3.21487e-194	0.793017	0.857	0.284	7.20483e-190	B_c03_MZB1	SELENOK
0	0.792771	0.729	0.091	0	B_c03_MZB1	DNAJC1
0	0.791793	0.678	0.044	0	B_c03_MZB1	SEC24D
1.11366e-200	0.785315	0.855	0.278	2.49582e-196	B_c03_MZB1	TMED2
7.16501e-169	0.781519	0.848	0.308	1.60575e-164	B_c03_MZB1	ANXA2
1.04759e-232	0.780376	0.835	0.236	2.34776e-228	B_c03_MZB1	SEC13
0	0.770762	0.597	0.039	0	B_c03_MZB1	UAP1
0	0.768279	0.744	0.126	0	B_c03_MZB1	LRRC59
3.71033e-232	0.758508	0.843	0.237	8.31521e-228	B_c03_MZB1	SSR1
0	0.754127	0.707	0.062	0	B_c03_MZB1	NANS
0	0.752273	0.73	0.089	0	B_c03_MZB1	SRPRB
4.91195e-295	0.745211	0.598	0.108	1.10082e-290	B_c03_MZB1	CLPTM1L
0	0.741615	0.777	0.133	0	B_c03_MZB1	DCPS
0	0.737618	0.555	0.02	0	B_c03_MZB1	BIK
0	0.737444	0.764	0.115	0	B_c03_MZB1	PREB
0	0.734035	0.698	0.129	0	B_c03_MZB1	HCST
1.76276e-111	0.720768	0.881	0.394	3.95053e-107	B_c03_MZB1	S100A10
1.94957e-107	0.716043	0.917	0.58	4.36918e-103	B_c03_MZB1	COX7A2
3.17033e-106	0.716042	0.905	0.518	7.10502e-102	B_c03_MZB1	ATP5F1A
0	0.710398	0.774	0.134	0	B_c03_MZB1	TMEM208
6.54651e-95	0.708899	0.911	0.519	1.46714e-90	B_c03_MZB1	MTDH
0	0.707977	0.748	0.113	0	B_c03_MZB1	ST6GALNAC4
0	0.706223	0.663	0.082	0	B_c03_MZB1	MTHFD2
2.8612e-144	0.688051	0.84	0.325	6.41225e-140	B_c03_MZB1	ITGB7
1.7695e-247	0.668341	0.791	0.193	3.96563e-243	B_c03_MZB1	DERL1
2.69264e-149	0.668188	0.864	0.317	6.03448e-145	B_c03_MZB1	CDK2AP2
0	0.667853	0.536	0.019	0	B_c03_MZB1	ERN1
0	0.664689	0.671	0.084	0	B_c03_MZB1	CCDC167
0	0.658484	0.716	0.085	0	B_c03_MZB1	CASP3
1.6299e-120	0.654834	0.952	0.729	3.65277e-116	B_c03_MZB1	ISG20
1.3275e-98	0.654646	0.935	0.721	2.97506e-94	B_c03_MZB1	OST4
1.44765e-211	0.652792	0.787	0.213	3.24434e-207	B_c03_MZB1	PRDX2
6.04115e-70	0.64947	0.955	0.796	1.35388e-65	B_c03_MZB1	MIF
0	0.643733	0.56	0.018	0	B_c03_MZB1	LGALS3
9.90415e-281	0.643377	0.585	0.104	2.21962e-276	B_c03_MZB1	GLCCI1
0	0.631483	0.654	0.056	0	B_c03_MZB1	SLC35B1
0	0.630702	0.725	0.091	0	B_c03_MZB1	SAR1B
0	0.629079	0.734	0.101	0	B_c03_MZB1	TXNDC15
0	0.624111	0.726	0.095	0	B_c03_MZB1	ALG5
0	0.612212	0.349	0.008	0	B_c03_MZB1	LAMP5
6.50744e-164	0.608333	0.839	0.277	1.45838e-159	B_c03_MZB1	ANXA5
1.91936e-83	0.607335	0.89	0.465	4.30147e-79	B_c03_MZB1	POU2AF1
0	0.606706	0.716	0.131	0	B_c03_MZB1	DNAJB9
0	0.606212	0.457	0.003	0	B_c03_MZB1	LINC02362
0	0.601548	0.672	0.066	0	B_c03_MZB1	PDXK
0	0.595522	0.676	0.079	0	B_c03_MZB1	ISOC2
4.7471e-121	0.59447	0.872	0.367	1.06387e-116	B_c03_MZB1	ERGIC3
0	0.594445	0.702	0.095	0	B_c03_MZB1	DSTN
0	0.593917	0.441	0.005	0	B_c03_MZB1	LILRB4
7.23002e-293	0.59361	0.722	0.142	1.62032e-288	B_c03_MZB1	CTSD
0	0.590336	0.739	0.121	0	B_c03_MZB1	CISD2
7.99267e-228	0.588824	0.813	0.207	1.79124e-223	B_c03_MZB1	TRABD
2.87921e-118	0.588501	0.859	0.347	6.4526e-114	B_c03_MZB1	ROMO1
0	0.588166	0.652	0.04	0	B_c03_MZB1	SIL1
0	0.587431	0.376	0.005	0	B_c03_MZB1	CCR10
0	0.584052	0.642	0.11	0	B_c03_MZB1	C12orf75
5.6508e-69	0.579495	0.9	0.553	1.2664e-64	B_c03_MZB1	ATP5MC3
2.31019e-100	0.570799	0.905	0.49	5.17736e-96	B_c03_MZB1	COX5A
0	0.569663	0.655	0.079	0	B_c03_MZB1	MEI1
0	0.569548	0.485	0.031	0	B_c03_MZB1	AL133467.1
7.93577e-278	0.569425	0.699	0.139	1.77849e-273	B_c03_MZB1	ADA2
0	0.5652	0.593	0.031	0	B_c03_MZB1	LINC02384
0	0.564457	0.562	0.012	0	B_c03_MZB1	WIPI1
2.91791e-131	0.563909	0.855	0.317	6.53933e-127	B_c03_MZB1	SEL1L3
0	0.563271	0.719	0.124	0	B_c03_MZB1	ARFGAP3
1.42163e-182	0.562853	0.761	0.218	3.18602e-178	B_c03_MZB1	PPA1
0	0.56268	0.698	0.112	0	B_c03_MZB1	EDEM2
0	0.562667	0.629	0.066	0	B_c03_MZB1	CALU
1.42114e-76	0.557319	0.903	0.485	3.18491e-72	B_c03_MZB1	CD99
4.80058e-174	0.55639	0.795	0.235	1.07586e-169	B_c03_MZB1	SDF4
5.18112e-91	0.555683	0.952	0.792	1.16114e-86	B_c03_MZB1	RPL36AL
6.38515e-179	0.555073	0.8	0.235	1.43098e-174	B_c03_MZB1	NUCB1
0	0.553476	0.616	0.047	0	B_c03_MZB1	HSPA13
1.20279e-159	0.552653	0.625	0.173	2.69557e-155	B_c03_MZB1	SRM
9.47999e-94	0.551456	0.881	0.405	2.12456e-89	B_c03_MZB1	COX7B
7.24393e-175	0.548423	0.783	0.227	1.62344e-170	B_c03_MZB1	ACADVL
2.83934e-213	0.546126	0.791	0.204	6.36325e-209	B_c03_MZB1	COPB2
0	0.543991	0.641	0.106	0	B_c03_MZB1	IQGAP2
0	0.538304	0.562	0.01	0	B_c03_MZB1	PDIA5
2.43593e-258	0.537961	0.712	0.148	5.45917e-254	B_c03_MZB1	SLC38A10
0	0.536943	0.523	0.011	0	B_c03_MZB1	SLC1A4
0	0.536442	0.393	0.002	0	B_c03_MZB1	NT5DC2
9.30152e-26	0.536079	0.709	0.451	2.08456e-21	B_c03_MZB1	JUN
1.38412e-203	0.535295	0.79	0.209	3.10196e-199	B_c03_MZB1	ATF4
3.34778e-53	0.533957	0.901	0.59	7.50271e-49	B_c03_MZB1	EIF4A1
0	0.529998	0.739	0.129	0	B_c03_MZB1	CHST12
0	0.529147	0.523	0.036	0	B_c03_MZB1	SLC38A5
5.84708e-119	0.527808	0.856	0.331	1.31039e-114	B_c03_MZB1	SRPRA
0	0.525076	0.472	0.013	0	B_c03_MZB1	TRIB1
0	0.522912	0.655	0.106	0	B_c03_MZB1	EDEM1
0	0.521788	0.624	0.06	0	B_c03_MZB1	SCARB2
7.85054e-247	0.517258	0.761	0.171	1.75938e-242	B_c03_MZB1	SRP54
4.70761e-203	0.515945	0.725	0.182	1.05502e-198	B_c03_MZB1	PHPT1
0	0.515477	0.681	0.119	0	B_c03_MZB1	SEL1L
2.42602e-63	0.514973	0.962	0.823	5.43695e-59	B_c03_MZB1	ATP5MG
8.97507e-162	0.510805	0.798	0.245	2.0114e-157	B_c03_MZB1	UBE2G1
0	0.510781	0.617	0.061	0	B_c03_MZB1	GMPPA
3.01475e-64	0.510043	0.914	0.564	6.75637e-60	B_c03_MZB1	KRTCAP2
0	0.508649	0.62	0.083	0	B_c03_MZB1	BAK1
1.60429e-164	0.507596	0.812	0.248	3.59537e-160	B_c03_MZB1	CFLAR
3.74442e-244	0.505623	0.612	0.124	8.39161e-240	B_c03_MZB1	NME1
0	0.504407	0.589	0.068	0	B_c03_MZB1	SELPLG
4.78371e-127	0.503998	0.826	0.296	1.07208e-122	B_c03_MZB1	VOPP1
0	0.503323	0.437	0.002	0	B_c03_MZB1	CAV1
0	0.502642	0.636	0.106	0	B_c03_MZB1	AC012236.1
1.41808e-197	0.500053	0.79	0.212	3.17806e-193	B_c03_MZB1	GORASP2
6.56001e-135	0.499395	0.818	0.28	1.47016e-130	B_c03_MZB1	SND1
3.36856e-63	0.498879	0.866	0.472	7.54928e-59	B_c03_MZB1	PRDX1
0	0.498009	0.621	0.09	0	B_c03_MZB1	EIF2AK4
0	0.497768	0.664	0.108	0	B_c03_MZB1	ARSA
4.13778e-286	0.496275	0.726	0.142	9.27318e-282	B_c03_MZB1	DERL2
4.68943e-133	0.495781	0.812	0.276	1.05095e-128	B_c03_MZB1	TECR
0	0.4952	0.332	0.003	0	B_c03_MZB1	PERP
0	0.494189	0.681	0.104	0	B_c03_MZB1	CCPG1
4.66985e-231	0.487487	0.756	0.178	1.04656e-226	B_c03_MZB1	USO1
7.63393e-124	0.485484	0.827	0.294	1.71084e-119	B_c03_MZB1	MRPS24
3.2235e-234	0.482323	0.72	0.163	7.22418e-230	B_c03_MZB1	FDX1
2.35349e-71	0.481982	0.872	0.459	5.2744e-67	B_c03_MZB1	PRDX5
0	0.479202	0.604	0.071	0	B_c03_MZB1	CHID1
2.07139e-203	0.478278	0.752	0.19	4.64219e-199	B_c03_MZB1	PABPC4
0	0.477659	0.436	0.013	0	B_c03_MZB1	PLAAT3
0	0.477643	0.652	0.106	0	B_c03_MZB1	SURF4
9.04321e-65	0.475506	0.865	0.444	2.02667e-60	B_c03_MZB1	VCP
0	0.474843	0.402	0.012	0	B_c03_MZB1	NPIPA1
0	0.468959	0.389	0.023	0	B_c03_MZB1	DUSP5
4.51288e-92	0.467611	0.79	0.313	1.01138e-87	B_c03_MZB1	NEAT1
0	0.465878	0.47	0.015	0	B_c03_MZB1	MIR4435-2HG
0	0.465755	0.486	0.029	0	B_c03_MZB1	KCNK6
1.27899e-149	0.465168	0.802	0.252	2.86636e-145	B_c03_MZB1	CLINT1
0	0.464791	0.516	0.031	0	B_c03_MZB1	SEC24A
8.50162e-266	0.464535	0.732	0.15	1.9053e-261	B_c03_MZB1	WDR45
4.17182e-121	0.464299	0.829	0.297	9.34947e-117	B_c03_MZB1	SRP72
4.97172e-231	0.464138	0.704	0.157	1.11421e-226	B_c03_MZB1	ATOX1
2.34057e-297	0.463698	0.624	0.106	5.24546e-293	B_c03_MZB1	TPST2
9.60061e-112	0.462707	0.852	0.324	2.15159e-107	B_c03_MZB1	TOP1
0	0.461052	0.495	0.047	0	B_c03_MZB1	INPP4A
0	0.45787	0.615	0.086	0	B_c03_MZB1	SLC39A7
3.99921e-62	0.457725	0.879	0.483	8.96262e-58	B_c03_MZB1	ATP5PF
0	0.457607	0.634	0.096	0	B_c03_MZB1	MGAT2
1.10055e-113	0.456398	0.787	0.284	2.46644e-109	B_c03_MZB1	DANCR
3.9022e-76	0.454988	0.892	0.421	8.74522e-72	B_c03_MZB1	GUK1
7.42712e-127	0.454284	0.811	0.282	1.66449e-122	B_c03_MZB1	COPZ1
0	0.452808	0.677	0.118	0	B_c03_MZB1	ZNF593
3.84954e-87	0.452586	0.851	0.357	8.62721e-83	B_c03_MZB1	RPS27L
0	0.452131	0.576	0.064	0	B_c03_MZB1	NEU1
6.5737e-77	0.4514	0.868	0.406	1.47323e-72	B_c03_MZB1	SF3B5
1.07564e-48	0.448889	0.846	0.479	2.41061e-44	B_c03_MZB1	GSTP1
3.24743e-143	0.448384	0.712	0.218	7.27781e-139	B_c03_MZB1	GSPT1
2.11634e-77	0.448056	0.848	0.387	4.74293e-73	B_c03_MZB1	PSMB6
1.52787e-143	0.443511	0.794	0.254	3.42411e-139	B_c03_MZB1	LRPAP1
0	0.442998	0.442	0.015	0	B_c03_MZB1	IL6R
0	0.442449	0.577	0.064	0	B_c03_MZB1	NXPE3
1.48205e-181	0.441787	0.778	0.215	3.32142e-177	B_c03_MZB1	MESD
2.29672e-146	0.440232	0.777	0.242	5.14718e-142	B_c03_MZB1	NDUFB6
0	0.439332	0.505	0.049	0	B_c03_MZB1	HIPK2
5.12262e-273	0.439053	0.7	0.137	1.14803e-268	B_c03_MZB1	COPG1
3.9832e-116	0.438336	0.812	0.291	8.92675e-112	B_c03_MZB1	NDUFS6
3.73552e-170	0.43825	0.76	0.213	8.37167e-166	B_c03_MZB1	STT3B
0	0.436025	0.598	0.083	0	B_c03_MZB1	UBA5
1.06448e-118	0.431412	0.441	0.117	2.3856e-114	B_c03_MZB1	RHOB
0	0.431185	0.304	0.001	0	B_c03_MZB1	GPRC5D
3.98355e-91	0.42955	0.534	0.186	8.92753e-87	B_c03_MZB1	MYADM
1.77351e-238	0.428214	0.707	0.153	3.97462e-234	B_c03_MZB1	CCNC
1.53561e-143	0.427815	0.808	0.255	3.44146e-139	B_c03_MZB1	SRP19
1.19015e-261	0.427462	0.632	0.119	2.66725e-257	B_c03_MZB1	ARMCX3
1.98409e-54	0.426469	0.899	0.524	4.44654e-50	B_c03_MZB1	NDUFA1
0	0.426329	0.416	0.013	0	B_c03_MZB1	CEP128
0	0.425983	0.515	0.034	0	B_c03_MZB1	GAB1
1.08591e-260	0.423875	0.706	0.143	2.43363e-256	B_c03_MZB1	TMEM167A
1.67517e-51	0.423296	0.904	0.487	3.75422e-47	B_c03_MZB1	LDHB
1.40822e-73	0.422958	0.628	0.248	3.15596e-69	B_c03_MZB1	IFI6
2.08036e-96	0.421884	0.855	0.341	4.6623e-92	B_c03_MZB1	NDUFB7
1.35804e-128	0.42105	0.75	0.244	3.04351e-124	B_c03_MZB1	GLRX
6.73832e-184	0.420732	0.423	0.08	1.51012e-179	B_c03_MZB1	CCDC88A
1.47971e-43	0.419705	0.943	0.742	3.31619e-39	B_c03_MZB1	NME2
0	0.416466	0.51	0.068	0	B_c03_MZB1	PDK1
5.16672e-255	0.4146	0.435	0.063	1.15791e-250	B_c03_MZB1	LZTFL1
3.21286e-264	0.412853	0.608	0.111	7.20034e-260	B_c03_MZB1	YIF1B
3.57857e-52	0.412821	0.796	0.39	8.01994e-48	B_c03_MZB1	LDHA
2.21882e-205	0.410887	0.719	0.174	4.97259e-201	B_c03_MZB1	TIMM8B
0	0.408688	0.585	0.076	0	B_c03_MZB1	IFNG-AS1
9.69235e-269	0.408522	0.641	0.119	2.17215e-264	B_c03_MZB1	EDEM3
7.08393e-235	0.406285	0.642	0.133	1.58758e-230	B_c03_MZB1	GNL3
2.53518e-109	0.404656	0.717	0.247	5.68158e-105	B_c03_MZB1	CDV3
5.77966e-296	0.402206	0.642	0.111	1.29528e-291	B_c03_MZB1	TIMM17A
1.84763e-185	0.402148	0.629	0.15	4.14073e-181	B_c03_MZB1	CAPN2
0	0.399046	0.537	0.061	0	B_c03_MZB1	CREB3L2
1.76209e-128	0.398037	0.783	0.259	3.94902e-124	B_c03_MZB1	CNPY2
0	0.397332	0.275	0.01	0	B_c03_MZB1	SGK1
1.61374e-81	0.39624	0.827	0.353	3.61655e-77	B_c03_MZB1	NDUFS5
3.94396e-135	0.39562	0.777	0.25	8.8388e-131	B_c03_MZB1	APOBEC3G
0	0.395443	0.388	0.002	0	B_c03_MZB1	BHLHA15
9.82413e-271	0.394179	0.584	0.101	2.20168e-266	B_c03_MZB1	TP53INP1
4.97654e-56	0.393143	0.872	0.447	1.11529e-51	B_c03_MZB1	NDUFV2
0	0.3919	0.633	0.1	0	B_c03_MZB1	MYCBP
6.35529e-283	0.391431	0.649	0.116	1.42428e-278	B_c03_MZB1	MARS
9.41148e-109	0.3888	0.816	0.293	2.10921e-104	B_c03_MZB1	AKR1A1
6.87294e-61	0.388359	0.861	0.418	1.5403e-56	B_c03_MZB1	POLR2L
4.46551e-160	0.38787	0.761	0.214	1.00076e-155	B_c03_MZB1	MGAT1
2.96427e-144	0.387799	0.809	0.251	6.64323e-140	B_c03_MZB1	COMMD3
1.09714e-174	0.386283	0.733	0.195	2.45881e-170	B_c03_MZB1	IER3IP1
6.32259e-89	0.384671	0.809	0.318	1.41696e-84	B_c03_MZB1	PSMA5
0	0.383586	0.47	0.042	0	B_c03_MZB1	ANKRD28
0	0.383525	0.436	0.018	0	B_c03_MZB1	IFI27L1
1.16711e-197	0.382085	0.712	0.174	2.61561e-193	B_c03_MZB1	EMC7
0	0.381308	0.436	0.023	0	B_c03_MZB1	TRAM2
0	0.378923	0.327	0.011	0	B_c03_MZB1	GGH
0	0.378573	0.542	0.078	0	B_c03_MZB1	AARS
0	0.378292	0.432	0.02	0	B_c03_MZB1	NUGGC
2.16056e-285	0.378027	0.694	0.129	4.84204e-281	B_c03_MZB1	GUSB
8.5634e-114	0.377686	0.764	0.263	1.91914e-109	B_c03_MZB1	PSMB2
2.61882e-115	0.377393	0.773	0.262	5.86903e-111	B_c03_MZB1	OS9
2.19414e-144	0.376386	0.687	0.201	4.9173e-140	B_c03_MZB1	GOLGB1
0	0.375197	0.25	0.003	0	B_c03_MZB1	JSRP1
0	0.374683	0.545	0.052	0	B_c03_MZB1	C1GALT1C1
4.18035e-278	0.373986	0.625	0.111	9.36858e-274	B_c03_MZB1	SEC23B
2.15872e-232	0.372619	0.691	0.148	4.83791e-228	B_c03_MZB1	GPAA1
2.42802e-135	0.370706	0.734	0.223	5.44144e-131	B_c03_MZB1	DNM2
3.34757e-305	0.370273	0.637	0.106	7.50223e-301	B_c03_MZB1	MCUR1
0	0.370225	0.455	0.042	0	B_c03_MZB1	LAX1
0	0.369388	0.495	0.038	0	B_c03_MZB1	NOMO2
2.50504e-63	0.368715	0.833	0.371	5.61404e-59	B_c03_MZB1	H2AFV
1.75071e-248	0.368628	0.457	0.07	3.92351e-244	B_c03_MZB1	CD320
0	0.36698	0.407	0.019	0	B_c03_MZB1	MYO1D
2.73026e-262	0.364479	0.645	0.122	6.11878e-258	B_c03_MZB1	FBH1
0	0.361943	0.473	0.039	0	B_c03_MZB1	HSD17B8
8.41445e-66	0.360607	0.83	0.368	1.88576e-61	B_c03_MZB1	MRPL52
1.37492e-62	0.359146	0.844	0.398	3.08133e-58	B_c03_MZB1	PSMD8
1.53447e-165	0.358784	0.669	0.175	3.43889e-161	B_c03_MZB1	CD63
1.22382e-277	0.355754	0.507	0.077	2.7427e-273	B_c03_MZB1	NCLN
3.52472e-50	0.354954	0.875	0.486	7.89925e-46	B_c03_MZB1	CUTA
7.19495e-139	0.354303	0.765	0.234	1.61246e-134	B_c03_MZB1	IFNAR2
2.56549e-79	0.352741	0.785	0.323	5.74952e-75	B_c03_MZB1	NDUFAB1
7.15695e-55	0.352388	0.894	0.463	1.60394e-50	B_c03_MZB1	UBXN4
2.52675e-200	0.349668	0.601	0.132	5.6627e-196	B_c03_MZB1	LMO4
6.2949e-299	0.349146	0.348	0.034	1.41075e-294	B_c03_MZB1	RGCC
0	0.347926	0.342	0	0	B_c03_MZB1	TSHR
5.43006e-228	0.345993	0.615	0.124	1.21693e-223	B_c03_MZB1	PLD3
1.25882e-72	0.343273	0.791	0.328	2.82114e-68	B_c03_MZB1	ATP5MC1
2.69314e-57	0.342856	0.866	0.432	6.03561e-53	B_c03_MZB1	NDUFB4
2.09246e-164	0.340325	0.677	0.18	4.68942e-160	B_c03_MZB1	VAMP5
1.23161e-300	0.339757	0.56	0.085	2.76016e-296	B_c03_MZB1	MAGT1
0	0.338916	0.337	0.008	0	B_c03_MZB1	B9D1
2.15566e-250	0.338509	0.543	0.095	4.83104e-246	B_c03_MZB1	GYG1
0	0.337823	0.377	0.001	0	B_c03_MZB1	CNKSR1
1.19763e-136	0.33702	0.681	0.199	2.68401e-132	B_c03_MZB1	EIF4G1
3.11666e-169	0.336582	0.706	0.186	6.98474e-165	B_c03_MZB1	IFI27L2
0	0.336538	0.341	0.012	0	B_c03_MZB1	RCBTB2
0	0.336369	0.345	0.032	0	B_c03_MZB1	ANKRD37
1.44334e-35	0.33617	0.916	0.607	3.23467e-31	B_c03_MZB1	NDUFB11
0	0.336125	0.525	0.067	0	B_c03_MZB1	AC078883.1
0	0.335702	0.385	0.003	0	B_c03_MZB1	MIXL1
7.93943e-255	0.33544	0.546	0.094	1.77931e-250	B_c03_MZB1	CNP
0	0.335318	0.28	0.002	0	B_c03_MZB1	CADM1
0	0.332943	0.292	0.001	0	B_c03_MZB1	GLDC
0	0.329792	0.385	0.024	0	B_c03_MZB1	LARP1B
0	0.329676	0.472	0.057	0	B_c03_MZB1	SLC25A4
3.42151e-274	0.328695	0.588	0.1	7.66794e-270	B_c03_MZB1	BSCL2
0	0.327615	0.416	0.018	0	B_c03_MZB1	HYI
2.73254e-154	0.326919	0.677	0.184	6.12389e-150	B_c03_MZB1	VSIR
1.17369e-249	0.326607	0.543	0.095	2.63036e-245	B_c03_MZB1	FBXW7
7.21623e-153	0.326559	0.717	0.199	1.61723e-148	B_c03_MZB1	TRADD
1.11847e-298	0.326507	0.438	0.054	2.5066e-294	B_c03_MZB1	SLC17A9
1.01435e-34	0.325657	0.925	0.655	2.27326e-30	B_c03_MZB1	EDF1
2.9848e-30	0.32513	0.918	0.631	6.68923e-26	B_c03_MZB1	NDUFA13
5.203e-181	0.324567	0.676	0.167	1.16604e-176	B_c03_MZB1	YIF1A
2.23582e-188	0.324518	0.553	0.121	5.0107e-184	B_c03_MZB1	LIMS1
1.7149e-144	0.324411	0.668	0.189	3.84325e-140	B_c03_MZB1	CLDND1
5.22443e-221	0.324095	0.554	0.107	1.17085e-216	B_c03_MZB1	SMC4
3.12308e-214	0.323989	0.637	0.137	6.99914e-210	B_c03_MZB1	REXO2
0	0.323844	0.368	0.008	0	B_c03_MZB1	PYCR1
2.94328e-260	0.323762	0.39	0.05	6.59618e-256	B_c03_MZB1	ATP2A2
1.6874e-27	0.32282	0.913	0.727	3.78163e-23	B_c03_MZB1	COX6A1
3.2542e-116	0.3226	0.744	0.245	7.29299e-112	B_c03_MZB1	PSMA3
0	0.322442	0.418	0.022	0	B_c03_MZB1	ADA
0	0.322434	0.47	0.052	0	B_c03_MZB1	NMRK1
0	0.321917	0.444	0.044	0	B_c03_MZB1	C15orf39
2.39678e-101	0.319697	0.76	0.265	5.37142e-97	B_c03_MZB1	NDUFS8
0	0.317804	0.402	0.016	0	B_c03_MZB1	CHAC2
0	0.317484	0.441	0.041	0	B_c03_MZB1	PARM1
1.69453e-122	0.317462	0.712	0.224	3.79762e-118	B_c03_MZB1	CORO7
0	0.317027	0.498	0.063	0	B_c03_MZB1	GFPT1
2.60242e-68	0.316788	0.516	0.197	5.83228e-64	B_c03_MZB1	UBALD2
1.62985e-251	0.315214	0.588	0.106	3.65266e-247	B_c03_MZB1	KCNA3
3.41984e-49	0.314886	0.851	0.441	7.66421e-45	B_c03_MZB1	PSMA2
3.53888e-120	0.314124	0.776	0.254	7.93098e-116	B_c03_MZB1	YWHAE
1.27158e-264	0.313868	0.451	0.065	2.84974e-260	B_c03_MZB1	ARID3A
0	0.313416	0.506	0.056	0	B_c03_MZB1	TMEM39A
2.10758e-130	0.313053	0.709	0.216	4.72329e-126	B_c03_MZB1	TMCO1
7.75731e-214	0.311899	0.573	0.116	1.73849e-209	B_c03_MZB1	FNDC3A
0	0.311858	0.351	0.011	0	B_c03_MZB1	C2orf88
7.7796e-48	0.311001	0.984	0.972	1.74349e-43	B_c03_MZB1	CYBA
1.4555e-47	0.310483	0.833	0.416	3.26192e-43	B_c03_MZB1	NDUFC2
1.7516e-72	0.310076	0.824	0.34	3.92551e-68	B_c03_MZB1	EIF2S2
8.03957e-124	0.309071	0.722	0.227	1.80175e-119	B_c03_MZB1	TMED5
1.56171e-79	0.308737	0.777	0.31	3.49994e-75	B_c03_MZB1	CYCS
1.01775e-307	0.307566	0.521	0.073	2.28087e-303	B_c03_MZB1	TMEM214
8.92717e-211	0.30697	0.624	0.134	2.00067e-206	B_c03_MZB1	IBTK
0	0.306878	0.459	0.053	0	B_c03_MZB1	AC009133.3
1.08071e-265	0.306219	0.253	0.019	2.42199e-261	B_c03_MZB1	PHGDH
7.18967e-253	0.306152	0.572	0.102	1.61128e-248	B_c03_MZB1	ALG2
5.57352e-151	0.305628	0.281	0.045	1.24908e-146	B_c03_MZB1	PTTG1
7.12952e-124	0.305611	0.667	0.203	1.5978e-119	B_c03_MZB1	BUD23
0	0.305155	0.254	0	0	B_c03_MZB1	IGF1
3.67437e-30	0.304649	0.894	0.588	8.23463e-26	B_c03_MZB1	SLC25A3
1.00471e-288	0.304094	0.542	0.083	2.25165e-284	B_c03_MZB1	SAR1A
0	0.303378	0.323	0.007	0	B_c03_MZB1	DCAF12
0	0.301827	0.25	0.013	0	B_c03_MZB1	LTK
0	0.301155	0.486	0.057	0	B_c03_MZB1	SLC33A1
1.17984e-164	0.300809	0.489	0.108	2.64415e-160	B_c03_MZB1	MDM2
9.12006e-116	0.299482	0.649	0.206	2.0439e-111	B_c03_MZB1	LAP3
2.04259e-153	0.298952	0.523	0.126	4.57765e-149	B_c03_MZB1	ENTPD1
0	0.298798	0.385	0.029	0	B_c03_MZB1	PPCDC
3.83988e-181	0.298715	0.601	0.139	8.60556e-177	B_c03_MZB1	FUT8
4.99811e-20	0.298465	0.909	0.687	1.12013e-15	B_c03_MZB1	UQCRH
2.10372e-107	0.295822	0.763	0.263	4.71464e-103	B_c03_MZB1	TNFRSF13B
1.36062e-28	0.29561	0.9	0.574	3.04928e-24	B_c03_MZB1	ARF1
3.91175e-35	0.294275	0.898	0.554	8.76663e-31	B_c03_MZB1	NDUFA11
6.62342e-45	0.293527	0.839	0.413	1.48437e-40	B_c03_MZB1	ATP5F1C
3.98302e-161	0.29343	0.307	0.05	8.92635e-157	B_c03_MZB1	ITM2A
7.60198e-32	0.29286	0.79	0.431	1.70368e-27	B_c03_MZB1	AHNAK
3.74926e-88	0.292803	0.765	0.285	8.40247e-84	B_c03_MZB1	HAX1
1.63867e-104	0.292337	0.757	0.262	3.67242e-100	B_c03_MZB1	EPRS
9.34505e-210	0.291826	0.569	0.116	2.09432e-205	B_c03_MZB1	FTSJ1
4.82986e-92	0.290867	0.751	0.27	1.08242e-87	B_c03_MZB1	SEC31A
9.25309e-284	0.29	0.473	0.066	2.07371e-279	B_c03_MZB1	DENND1B
0	0.287373	0.281	0.002	0	B_c03_MZB1	SLCO3A1
6.43228e-178	0.28716	0.425	0.082	1.44154e-173	B_c03_MZB1	FABP5
1.57446e-69	0.286137	0.733	0.293	3.52852e-65	B_c03_MZB1	OGT
5.71489e-68	0.286095	0.732	0.298	1.28076e-63	B_c03_MZB1	CALM3
4.19753e-292	0.286092	0.476	0.065	9.40709e-288	B_c03_MZB1	CASP10
3.55593e-170	0.285817	0.445	0.09	7.96918e-166	B_c03_MZB1	KDM5D
1.31817e-74	0.285415	0.781	0.313	2.95415e-70	B_c03_MZB1	TM9SF2
1.09273e-67	0.284676	0.807	0.331	2.44891e-63	B_c03_MZB1	ILF2
2.975e-176	0.284238	0.258	0.033	6.66727e-172	B_c03_MZB1	LAT
7.3217e-268	0.282344	0.454	0.064	1.64087e-263	B_c03_MZB1	KLF10
2.39303e-266	0.281705	0.553	0.091	5.36303e-262	B_c03_MZB1	MPST
5.26317e-32	0.28022	0.868	0.495	1.17953e-27	B_c03_MZB1	NDUFB8
1.01196e-102	0.279807	0.755	0.259	2.26789e-98	B_c03_MZB1	NDUFA6
1.7142e-208	0.279352	0.505	0.095	3.84169e-204	B_c03_MZB1	BID
5.97747e-54	0.278984	0.811	0.365	1.33961e-49	B_c03_MZB1	AURKAIP1
2.57152e-197	0.278632	0.601	0.131	5.76302e-193	B_c03_MZB1	RTN3
1.74151e-36	0.278065	0.87	0.515	3.90291e-32	B_c03_MZB1	TMEM59
0	0.276223	0.327	0.025	0	B_c03_MZB1	PKHD1L1
0	0.276183	0.353	0.021	0	B_c03_MZB1	RBM47
1.04525e-289	0.275499	0.556	0.086	2.3425e-285	B_c03_MZB1	TM9SF1
0	0.274757	0.291	0.003	0	B_c03_MZB1	AC106897.1
1.7652e-85	0.274255	0.707	0.268	3.95599e-81	B_c03_MZB1	IFI35
3.01448e-49	0.274246	0.833	0.393	6.75574e-45	B_c03_MZB1	SEC11A
0	0.272586	0.368	0.035	0	B_c03_MZB1	CEP97
1.31286e-99	0.272067	0.756	0.26	2.94225e-95	B_c03_MZB1	RER1
1.13436e-19	0.271984	0.907	0.66	2.54222e-15	B_c03_MZB1	ATP5F1B
2.01625e-64	0.271862	0.796	0.335	4.51861e-60	B_c03_MZB1	BSG
5.46512e-231	0.27105	0.497	0.085	1.22479e-226	B_c03_MZB1	BCKDK
1.98948e-229	0.270379	0.61	0.121	4.45863e-225	B_c03_MZB1	FAM177A1
9.74787e-174	0.269765	0.656	0.162	2.1846e-169	B_c03_MZB1	ACSS1
2.00129e-49	0.269344	0.859	0.414	4.48509e-45	B_c03_MZB1	MCL1
2.93523e-217	0.269017	0.578	0.115	6.57814e-213	B_c03_MZB1	SRP68
2.50301e-155	0.268616	0.628	0.162	5.6095e-151	B_c03_MZB1	PAPSS1
0	0.266855	0.252	0	0	B_c03_MZB1	HID1
1.74619e-171	0.266783	0.511	0.112	3.91338e-167	B_c03_MZB1	CBWD1
8.09837e-203	0.266378	0.619	0.134	1.81493e-198	B_c03_MZB1	ZNRD2
4.87512e-206	0.265709	0.304	0.038	1.09256e-201	B_c03_MZB1	GSTM2
5.00501e-266	0.265641	0.412	0.054	1.12167e-261	B_c03_MZB1	CLN6
2.56931e-294	0.264208	0.505	0.071	5.75808e-290	B_c03_MZB1	CREB3
8.77597e-243	0.263493	0.546	0.096	1.96678e-238	B_c03_MZB1	GMDS
1.68859e-31	0.263379	0.882	0.504	3.7843e-27	B_c03_MZB1	PSMB1
1.15311e-172	0.263374	0.567	0.131	2.58424e-168	B_c03_MZB1	TPP2
2.30221e-209	0.26141	0.584	0.119	5.15947e-205	B_c03_MZB1	MRPS14
3.74971e-204	0.261004	0.593	0.124	8.40347e-200	B_c03_MZB1	MORF4L2
2.16719e-211	0.260557	0.56	0.112	4.85689e-207	B_c03_MZB1	MPC1
1.55675e-81	0.259762	0.812	0.313	3.48882e-77	B_c03_MZB1	RNF181
4.06673e-144	0.256725	0.543	0.137	9.11394e-140	B_c03_MZB1	TMED3
[truncated: 330 more rows]
