# Supplementary material for: Comprehensive multi‐omics mapping of immune perturbations in autism spectrum disorder
Source: Clin Transl Med. 2025 Dec 12;15(12):e70552. doi: 10.1002/ctm2.70552 (PMC12699144; doi:10.1002/ctm2.70552)
Supplement: Supplementary file 13 — Supporting Information [file CTM2-15-e70552-s001.xlsx]

## Sheet: T_CD4_c01_LEF1
	p_val	avg_log2FC	pct.1	pct.2	p_val_adj
RPS10-NUDT3	0	0.912468	0.633	0.413	0
GIMAP7	0	0.795418	0.971	0.932	0
RPS26	0	-2.17354	0.84	0.958	0
RPL41	0	0.360473	0.997	0.996	0
MT-CO1	0	0.460214	0.997	0.993	0
SRSF5	8.45537e-294	-0.490182	0.787	0.946	1.89493e-289
MT-ATP6	5.23382e-278	0.532009	0.944	0.906	1.17295e-273
DDX5	6.86002e-267	-0.432252	0.923	0.983	1.5374e-262
MT-ATP8	6.13033e-258	0.571749	0.887	0.814	1.37387e-253
MT-ND5	1.62137e-210	0.51065	0.882	0.807	3.63366e-206
SNHG5	6.79656e-200	0.642704	0.563	0.389	1.52318e-195
MT-CO2	1.01219e-199	0.364921	0.995	0.992	2.26841e-195
LINC00861	4.06934e-185	0.503124	0.844	0.791	9.11979e-181
MT-ND4L	8.76191e-184	0.435419	0.966	0.955	1.96363e-179
GIMAP5	1.2844e-179	0.487837	0.785	0.711	2.87848e-175
TXNIP	1.97301e-152	-0.441223	0.977	0.992	4.42172e-148
ZFP36L2	7.17219e-152	-0.396048	0.811	0.923	1.60736e-147
CCR7	5.21196e-151	0.437556	0.893	0.872	1.16805e-146
HNRNPDL	1.47348e-150	-0.380893	0.708	0.87	3.30221e-146
LINC02273	9.36614e-148	-0.438586	0.187	0.373	2.09904e-143
RGCC	6.70668e-138	0.5295	0.546	0.41	1.50303e-133
ERAP2	5.348e-121	0.493419	0.296	0.152	1.19854e-116
ID3	2.40197e-113	0.527052	0.258	0.123	5.38306e-109
AC026979.2	1.10823e-109	-0.298701	0.082	0.202	2.48364e-105
EVL	1.66656e-108	-0.287061	0.851	0.946	3.73493e-104
GIMAP4	1.75098e-107	0.416761	0.787	0.743	3.92413e-103
RPS4Y1	7.47675e-107	-0.350483	0.64	0.811	1.67562e-102
CHI3L2	1.62215e-104	-0.357562	0.151	0.295	3.6354e-100
HECA	1.27046e-94	0.473584	0.27	0.151	2.84724e-90
CISH	5.09408e-86	0.620062	0.277	0.16	1.14163e-81
FOS	1.60483e-85	-0.289368	0.05	0.137	3.59659e-81
ATF7IP2	2.42279e-85	-0.360159	0.212	0.354	5.42971e-81
JUNB	1.83114e-75	-0.475062	0.589	0.73	4.10376e-71
TAGAP	3.60063e-72	0.414933	0.586	0.512	8.06936e-68
S100A11	8.32561e-71	0.456337	0.412	0.313	1.86585e-66
HNRNPA0	2.29813e-70	-0.278543	0.512	0.679	5.15034e-66
TNFAIP3	3.02529e-70	-0.286706	0.159	0.277	6.77997e-66
ITM2A	8.76239e-70	-0.31588	0.582	0.732	1.96374e-65
MT-ND1	1.84397e-63	0.297491	0.9	0.883	4.13252e-59
ATP6V0E2	3.27239e-63	-0.26371	0.266	0.407	7.33375e-59
UCP2	3.27418e-59	0.338661	0.785	0.761	7.33778e-55
KLF2	3.46281e-58	0.321326	0.894	0.959	7.76051e-54
TMEM204	1.57302e-57	0.34608	0.415	0.333	3.5253e-53
MT-ND6	4.21296e-57	0.367096	0.507	0.435	9.44166e-53
DNAJB1	1.28185e-54	-0.250504	0.391	0.537	2.87276e-50
TNFAIP8L2	3.2712e-54	0.314595	0.209	0.124	7.33108e-50
ZFP36	3.47369e-53	0.310271	0.58	0.521	7.78488e-49
MT-ND4	1.5914e-52	0.250913	0.904	0.892	3.56648e-48
TSC22D3	6.0341e-50	-0.27022	0.562	0.689	1.3523e-45
HIST1H1D	2.01752e-49	0.372939	0.303	0.22	4.52145e-45
LINC01138	4.94823e-49	-0.25286	0.412	0.549	1.10895e-44
PCED1B	1.33267e-45	0.375354	0.476	0.416	2.98665e-41
HIST1H1E	3.40241e-44	0.355543	0.287	0.206	7.62513e-40
RNASET2	4.82904e-43	0.271552	0.593	0.549	1.08224e-38
IL7R	1.49739e-39	0.282305	0.894	0.886	3.35581e-35
PASK	1.28356e-36	0.332395	0.2	0.131	2.87658e-32
FAM118A	1.02263e-34	0.266775	0.185	0.123	2.29183e-30
C14orf119	3.06367e-34	0.252084	0.212	0.146	6.86598e-30
AC119396.1	4.18503e-33	0.272385	0.499	0.461	9.37908e-29
GIMAP2	2.64469e-32	0.273797	0.454	0.409	5.927e-28
FHIT	2.29235e-30	0.274665	0.241	0.18	5.13738e-26
HCP5	3.42678e-30	0.251902	0.199	0.139	7.67976e-26
LRRN3	5.88032e-29	0.283409	0.425	0.367	1.31784e-24
TNFSF10	6.58307e-26	0.372675	0.248	0.197	1.47533e-21
IRF1	1.03481e-25	0.357188	0.358	0.307	2.31912e-21
CD40LG	1.15475e-25	0.252559	0.369	0.32	2.58791e-21
ISG15	1.01876e-21	0.713264	0.245	0.201	2.28315e-17
IER2	2.63056e-15	0.26802	0.467	0.459	5.89535e-11
MX2	5.49289e-10	0.300298	0.206	0.183	1.23101e-05
STAT1	2.83397e-08	0.359888	0.337	0.322	0.00063512
IFITM3	1.56191e-06	0.278201	0.139	0.12	0.035004
TRIM22	2.99807e-05	0.258249	0.308	0.308	0.671897
MT2A	0.000100946	0.283767	0.225	0.265	1
MX1	0.00269772	0.51812	0.15	0.143	1
IFI6	0.0715277	0.686407	0.251	0.267	1
LY6E	0.726501	0.257807	0.495	0.555	1

## Sheet: T_CD4_c02_FOS
	p_val	avg_log2FC	pct.1	pct.2	p_val_adj
RPS26	0	-2.2042	0.881	0.981	0
MT-CO1	1.77893e-270	0.631958	0.999	0.996	3.98676e-266
GIMAP7	7.9143e-250	0.756027	0.979	0.939	1.77367e-245
MT-CO2	2.61738e-170	0.546492	0.998	0.995	5.86582e-166
RPS10-NUDT3	5.23381e-158	0.956158	0.657	0.396	1.17295e-153
JUNB	1.8633e-157	-1.08108	0.815	0.932	4.17585e-153
MT-ND5	5.3388e-154	0.689387	0.927	0.836	1.19648e-149
MT-ND4L	5.65153e-149	0.640338	0.976	0.947	1.26656e-144
RPL41	2.80347e-143	0.379042	0.997	0.996	6.28286e-139
FOS	4.30542e-142	-1.57493	0.154	0.439	9.64889e-138
MT-ATP6	2.37662e-141	0.611689	0.964	0.91	5.32624e-137
DUSP1	4.84197e-133	-1.16326	0.35	0.633	1.08513e-128
MT-ATP8	1.2245e-129	0.653579	0.915	0.82	2.74423e-125
CD69	5.59177e-119	-0.783036	0.443	0.716	1.25317e-114
LINC00861	4.54267e-108	0.632329	0.833	0.7	1.01806e-103
GIMAP5	3.33836e-107	0.624275	0.856	0.769	7.4816e-103
SRSF5	5.6297e-97	-0.451508	0.825	0.951	1.26167e-92
DNAJB1	4.90346e-91	-0.600697	0.492	0.728	1.09891e-86
MT-CYB	3.10722e-83	0.45847	0.993	0.986	6.96359e-79
DDX5	4.40866e-83	-0.393301	0.94	0.99	9.88025e-79
JUN	1.40879e-77	-1.00245	0.532	0.697	3.15724e-73
ZFP36L2	4.32847e-76	-0.514061	0.877	0.946	9.70054e-72
TSC22D3	3.70405e-74	-0.545853	0.69	0.844	8.30116e-70
ERAP2	4.91347e-73	0.59169	0.385	0.183	1.10116e-68
AC026979.2	1.84383e-69	-0.469633	0.117	0.304	4.13221e-65
MT-CO3	3.394e-69	0.388005	0.994	0.984	7.6063e-65
SNHG5	8.30149e-69	0.617627	0.567	0.398	1.86045e-64
MT-ND1	5.91294e-67	0.494163	0.926	0.882	1.32515e-62
HNRNPDL	5.68179e-64	-0.399474	0.719	0.875	1.27335e-59
CCR7	2.47467e-63	0.531022	0.81	0.734	5.54599e-59
MYOM2	1.86405e-62	0.52039	0.135	0.017	4.17753e-58
FOSB	3.88344e-61	-0.362433	0.018	0.126	8.70317e-57
TNFAIP3	1.252e-60	-0.56137	0.263	0.464	2.80586e-56
SARAF	1.31607e-58	-0.272649	0.986	0.996	2.94945e-54
CXCR4	1.79411e-55	-0.645817	0.353	0.533	4.02078e-51
ID3	4.18817e-55	0.523175	0.362	0.185	9.3861e-51
GIMAP4	1.25282e-54	0.493616	0.854	0.808	2.80768e-50
HECA	1.87092e-54	0.526922	0.341	0.177	4.19292e-50
MT-ND4	6.59429e-52	0.397811	0.923	0.878	1.47785e-47
TXNIP	5.84371e-47	-0.46527	0.974	0.993	1.30963e-42
LINC02273	2.25605e-46	-0.43406	0.219	0.392	5.05603e-42
SKIL	2.7789e-44	-0.322569	0.052	0.164	6.2278e-40
MT-ND6	6.52254e-42	0.460419	0.573	0.437	1.46177e-37
JUND	2.80007e-41	-0.510566	0.67	0.731	6.27525e-37
TMEM204	1.22123e-38	0.419354	0.438	0.299	2.73691e-34
RGCC	3.77939e-35	0.424289	0.562	0.453	8.46999e-31
TAGAP	7.08012e-35	0.407978	0.731	0.664	1.58672e-30
LAPTM5	5.31145e-34	-0.265502	0.882	0.952	1.19035e-29
DDX3Y	4.45605e-32	-0.270569	0.128	0.255	9.98646e-28
RPL22L1	8.23508e-32	-0.358973	0.353	0.512	1.84556e-27
EIF5A	4.52395e-31	-0.311776	0.548	0.698	1.01386e-26
HNRNPA0	1.04782e-29	-0.26903	0.585	0.733	2.34827e-25
AC004687.1	2.35773e-29	0.363804	0.309	0.189	5.28392e-25
CORO7	2.49044e-29	-0.363711	0.291	0.428	5.58133e-25
ATP6V0E2	2.77495e-29	-0.293637	0.264	0.413	6.21895e-25
NOSIP	1.32961e-28	0.307172	0.809	0.752	2.97978e-24
RPS4Y1	4.41514e-28	-0.268258	0.71	0.862	9.89477e-24
LRRN3	5.86722e-27	0.337564	0.208	0.107	1.3149e-22
UCP2	1.40499e-25	0.342887	0.808	0.779	3.14872e-21
ATP2B1-AS1	1.69276e-25	-0.255158	0.068	0.153	3.79365e-21
PCED1B	1.04321e-24	0.362508	0.511	0.417	2.33793e-20
IL7R	3.54182e-24	0.344719	0.865	0.821	7.93757e-20
ITM2A	3.69791e-23	-0.305862	0.637	0.743	8.28738e-19
HIST1H1E	1.62137e-22	0.4138	0.389	0.285	3.63366e-18
IFIT2	1.65445e-22	0.426735	0.1	0.036	3.70778e-18
HIST1H1D	2.45193e-22	0.384871	0.331	0.236	5.49501e-18
CISH	7.25838e-22	0.457445	0.271	0.176	1.62667e-17
FAM118A	2.30789e-21	0.277457	0.212	0.122	5.17221e-17
UBE2Q1	2.73672e-21	0.250891	0.139	0.065	6.13326e-17
TNFAIP8L2	3.04489e-21	0.300754	0.213	0.125	6.82391e-17
FOXP3	9.00837e-20	-0.295706	0.054	0.121	2.01887e-15
TGFB1	9.39873e-20	-0.259219	0.494	0.618	2.10635e-15
SOCS3	5.48958e-19	-0.307629	0.156	0.25	1.23027e-14
DENND2D	2.22229e-18	0.26969	0.61	0.54	4.98037e-14
GIMAP2	2.65355e-18	0.302454	0.469	0.385	5.94687e-14
PASK	2.87325e-17	0.283154	0.414	0.315	6.43924e-13
PPP2R5C	7.82365e-16	-0.280637	0.45	0.552	1.75336e-11
RTKN2	9.05187e-16	-0.256201	0.061	0.121	2.02861e-11
AC119396.1	1.04574e-15	0.266481	0.536	0.476	2.34362e-11
IRF1	2.68949e-15	0.40699	0.516	0.453	6.02741e-11
S100A4	3.36237e-15	-0.278541	0.646	0.736	7.53541e-11
PLAC8	3.95331e-15	0.325086	0.53	0.464	8.85977e-11
TNFSF10	4.51403e-15	0.449551	0.312	0.236	1.01164e-10
DYNLL1	5.82259e-15	0.279644	0.522	0.45	1.3049e-10
S100A11	6.02643e-15	0.34433	0.683	0.645	1.35058e-10
PIM2	1.40229e-14	0.290919	0.612	0.561	3.14267e-10
TRABD2A	2.65295e-14	0.276902	0.383	0.308	5.94552e-10
ATM	5.06226e-14	0.257938	0.59	0.548	1.1345e-09
MX2	5.10343e-11	0.395596	0.284	0.223	1.14373e-06
PSMB9	2.43745e-09	0.250081	0.705	0.696	5.46256e-05
IFI44L	4.71711e-09	0.573752	0.128	0.086	0.000105715
ISG15	1.30489e-08	0.894363	0.345	0.3	0.000292439
TRBC1	1.92115e-08	-0.256713	0.339	0.408	0.000430548
GBP1	7.34208e-08	0.375983	0.227	0.181	0.00164543
OAS2	1.32192e-07	0.263773	0.252	0.206	0.00296255
IFI6	3.20528e-07	0.890668	0.281	0.242	0.00718336
PLSCR1	4.7712e-07	0.299009	0.115	0.08	0.0106927
OAS1	2.99165e-06	0.442859	0.123	0.09	0.0670459
GBP2	1.17964e-05	0.251506	0.417	0.388	0.26437
IFI35	3.23674e-05	0.268031	0.181	0.15	0.725386
STAT1	5.14891e-05	0.424072	0.414	0.397	1
GBP4	0.000251798	0.264294	0.309	0.284	1
HERC5	0.00030417	0.279294	0.1	0.076	1
MT2A	0.00124597	0.443811	0.365	0.428	1
EPSTI1	0.00591546	0.349841	0.223	0.206	1
TRIM22	0.0101535	0.276605	0.397	0.395	1
IFITM3	0.0289065	0.318783	0.149	0.135	1
MX1	0.0347945	0.610385	0.225	0.217	1
LY6E	0.0808045	0.269265	0.633	0.698	1

## Sheet: T_CD4_c03_ANXA2_FOXP3
	p_val	avg_log2FC	pct.1	pct.2	p_val_adj
RPS26	3.75437e-189	-1.79657	0.916	0.992	8.41392e-185
FOS	5.73816e-152	-2.07999	0.235	0.661	1.28598e-147
DUSP1	4.1099e-120	-1.26216	0.535	0.83	9.2107e-116
JUNB	5.88337e-104	-1.2115	0.807	0.946	1.31852e-99
CD69	2.64374e-102	-1.03277	0.385	0.753	5.92488e-98
MT-CO1	1.42982e-100	0.544262	0.998	0.997	3.20437e-96
GIMAP7	7.0878e-100	0.754374	0.958	0.893	1.58845e-95
TNFAIP3	1.41692e-80	-0.974948	0.326	0.639	3.17545e-76
JUN	5.11402e-76	-1.38003	0.477	0.716	1.1461e-71
MT-ATP6	8.32241e-76	0.644033	0.95	0.923	1.86514e-71
FOSB	8.0218e-75	-0.688277	0.044	0.292	1.79777e-70
DNAJB1	3.85306e-72	-0.848854	0.44	0.727	8.6351e-68
MT-CO2	2.29173e-70	0.547814	0.998	0.993	5.136e-66
RPS10-NUDT3	1.39444e-68	0.892744	0.569	0.324	3.12507e-64
ZFP36L2	7.56578e-67	-0.660543	0.851	0.955	1.69557e-62
RPL41	1.82228e-65	0.387912	0.994	0.997	4.0839e-61
GIMAP5	1.85552e-61	0.733207	0.788	0.634	4.15841e-57
MT-ND5	1.26328e-59	0.624127	0.928	0.864	2.83114e-55
TSC22D3	5.78844e-58	-0.634269	0.737	0.912	1.29725e-53
MT-ATP8	1.28534e-57	0.630023	0.915	0.848	2.88058e-53
SRSF5	4.26701e-55	-0.484889	0.758	0.939	9.56279e-51
ERAP2	1.22272e-50	0.716986	0.393	0.165	2.74024e-46
DDX5	1.15359e-46	-0.406065	0.927	0.992	2.58532e-42
MT-ND4L	4.51513e-45	0.546702	0.973	0.955	1.01189e-40
PPP1R15A	8.43628e-44	-0.653476	0.282	0.519	1.89066e-39
CXCR4	2.10518e-43	-0.835699	0.251	0.481	4.71791e-39
JUND	9.3365e-41	-0.632958	0.674	0.779	2.0924e-36
NR4A2	3.72294e-38	-0.426616	0.064	0.231	8.34348e-34
GIMAP4	3.83416e-37	0.574604	0.854	0.795	8.59273e-33
SNHG5	2.32332e-35	0.585193	0.53	0.354	5.20678e-31
HNRNPDL	2.83371e-35	-0.408943	0.681	0.866	6.35063e-31
ID3	5.8055e-35	0.648354	0.306	0.131	1.30107e-30
AC026979.2	1.88624e-34	-0.42867	0.1	0.276	4.22725e-30
MYOM2	4.67981e-34	0.668158	0.151	0.026	1.04879e-29
DUSP2	1.35021e-27	-0.663365	0.135	0.294	3.02595e-23
SARAF	4.05249e-27	-0.268512	0.962	0.992	9.08203e-23
MT-CYB	2.55792e-26	0.397082	0.987	0.984	5.73256e-22
EVL	1.43314e-25	-0.328383	0.887	0.961	3.21181e-21
TGFB1	1.71571e-25	-0.411753	0.667	0.806	3.84507e-21
DDIT4	1.83336e-25	-0.404259	0.185	0.362	4.10875e-21
IFIT1	2.53094e-25	0.942672	0.13	0.029	5.67209e-21
MT-ND1	8.40489e-25	0.454771	0.912	0.883	1.88362e-20
GNAS	3.04278e-23	-0.360502	0.702	0.84	6.81918e-19
LINC02273	6.61387e-23	-0.39469	0.241	0.414	1.48224e-18
S100A11	2.36127e-22	0.380672	0.932	0.921	5.29184e-18
TENT5C	3.34399e-22	-0.297251	0.048	0.155	7.49422e-18
IFIT3	3.82831e-22	0.921642	0.139	0.04	8.57962e-18
LINC00861	3.92161e-22	0.481057	0.67	0.597	8.78872e-18
IRF1	5.55511e-22	0.616037	0.661	0.55	1.24496e-17
MT-CO3	7.93208e-22	0.335851	0.989	0.983	1.77766e-17
IFIT2	1.72303e-20	0.637514	0.132	0.04	3.86149e-16
HNRNPA0	2.02751e-20	-0.305319	0.592	0.758	4.54384e-16
HOOK2	4.91471e-20	-0.273021	0.067	0.177	1.10144e-15
ATP2B1-AS1	2.31357e-19	-0.347427	0.128	0.258	5.18495e-15
RPL22L1	8.17918e-19	-0.351899	0.348	0.519	1.83304e-14
CDC42	2.44606e-18	-0.273714	0.814	0.912	5.48186e-14
ATF7IP2	2.767e-18	-0.346286	0.2	0.345	6.20111e-14
SUN2	5.14277e-18	-0.283157	0.552	0.728	1.15255e-13
TUFM	5.40232e-18	-0.293037	0.423	0.607	1.21071e-13
MT-ND4	5.7804e-18	0.381489	0.878	0.873	1.29545e-13
RNF139	6.06652e-18	-0.284383	0.169	0.305	1.35957e-13
RTP4	1.11613e-17	0.370195	0.168	0.07	2.50136e-13
AC004687.1	1.6705e-17	0.388846	0.358	0.233	3.74375e-13
RGS1	2.89908e-17	-0.259085	0.057	0.153	6.49713e-13
GIMAP2	8.04865e-17	0.413209	0.457	0.357	1.80378e-12
CORO7	1.04713e-16	-0.319098	0.43	0.593	2.34672e-12
TUBA1A	1.42449e-16	-0.316689	0.566	0.71	3.19243e-12
ISG15	7.73347e-16	1.29152	0.494	0.409	1.73315e-11
ARIH1	1.97486e-15	-0.272041	0.172	0.3	4.42587e-11
CCR7	3.70254e-15	0.541774	0.431	0.33	8.29776e-11
MT-ND6	4.48738e-15	0.385559	0.593	0.494	1.00567e-10
ITM2A	4.56271e-15	-0.293443	0.572	0.735	1.02255e-10
RPS4Y1	4.69933e-15	-0.259266	0.711	0.841	1.05317e-10
SRGN	6.6986e-15	-0.275044	0.679	0.815	1.50122e-10
TAGAP	2.21559e-14	0.312935	0.784	0.758	4.96535e-10
OGDH	2.98539e-14	-0.257447	0.238	0.373	6.69057e-10
FMNL1	6.34544e-14	-0.266561	0.437	0.59	1.42208e-09
TNFAIP8L2	6.87019e-14	0.322349	0.228	0.13	1.53968e-09
TXNIP	7.0506e-14	-0.335792	0.972	0.991	1.58011e-09
TOB1	2.06948e-13	-0.279209	0.266	0.398	4.6379e-09
CMPK2	3.31908e-13	0.354404	0.107	0.04	7.43838e-09
SELL	5.59537e-13	0.34647	0.725	0.661	1.25398e-08
NSMCE3	6.24086e-13	-0.254707	0.249	0.377	1.39864e-08
LINC01578	7.00778e-13	-0.296024	0.499	0.643	1.57051e-08
HLA-DRB1	8.17496e-13	-0.400756	0.205	0.324	1.83209e-08
HECA	8.55747e-13	0.389455	0.303	0.21	1.91781e-08
ARL4C	1.33951e-12	-0.253941	0.701	0.809	3.00198e-08
SOCS3	6.37349e-12	-0.264881	0.159	0.263	1.42836e-07
TNFSF10	7.72035e-12	0.684946	0.489	0.423	1.73021e-07
LEPROTL1	1.19561e-11	-0.260194	0.58	0.716	2.67949e-07
GIMAP6	2.60027e-11	0.333629	0.353	0.263	5.82747e-07
OASL	2.85274e-11	0.5095	0.14	0.071	6.39328e-07
COTL1	4.55988e-11	-0.256181	0.756	0.847	1.02191e-06
MID1IP1	6.65018e-11	0.280972	0.231	0.146	1.49037e-06
GIMAP1	1.14146e-10	0.295196	0.657	0.632	2.55812e-06
S1PR1	2.23494e-10	0.288437	0.591	0.542	5.00872e-06
STAT1	2.89134e-10	0.672909	0.512	0.455	6.47979e-06
OAS3	3.53942e-10	0.401527	0.134	0.07	7.9322e-06
IDS	4.7495e-10	-0.262185	0.372	0.493	1.06441e-05
IFITM1	5.55138e-10	0.409647	0.986	0.978	1.24412e-05
GIMAP8	9.78975e-10	0.277179	0.213	0.136	2.19398e-05
MX2	1.38757e-09	0.578938	0.285	0.212	3.10968e-05
GZMA	2.75645e-09	-0.378739	0.093	0.166	6.17748e-05
MT-ND2	6.1053e-09	0.254485	0.832	0.818	0.000136826
CCL5	6.41303e-09	-0.327204	0.073	0.139	0.000143722
TMEM140	7.84768e-09	0.262658	0.12	0.063	0.000175874
SAMD9	7.99091e-09	0.474958	0.336	0.266	0.000179084
HIST1H1E	9.80738e-09	0.344607	0.444	0.37	0.000219793
TNF	2.13522e-08	0.255714	0.116	0.061	0.000478524
NEAT1	2.71886e-08	0.28877	0.618	0.574	0.000609323
ZFP36	2.81403e-08	-0.311814	0.687	0.766	0.000630652
PLSCR1	3.32848e-08	0.514373	0.162	0.102	0.000745946
MAL	4.02083e-08	-0.250191	0.362	0.463	0.000901107
AC119396.1	5.20335e-08	0.291273	0.499	0.455	0.00116612
PSMB9	7.61426e-08	0.293125	0.808	0.823	0.00170643
OAS1	8.30349e-08	0.705449	0.234	0.174	0.00186089
IFI44L	9.16447e-08	0.743063	0.176	0.119	0.00205385
HERC5	1.79964e-07	0.454805	0.193	0.132	0.00403316
PARP9	1.99881e-07	0.363345	0.264	0.202	0.00447953
PIM2	2.16054e-07	0.310343	0.609	0.569	0.00484199
LYZ	2.2262e-07	0.25423	0.125	0.072	0.00498913
TRIM22	3.0512e-07	0.498784	0.484	0.447	0.00683805
ITGA4	3.5702e-07	0.285193	0.606	0.537	0.00800117
HIST1H1C	4.96839e-07	0.319439	0.284	0.222	0.0111347
FOXP3	7.29351e-07	-0.298682	0.112	0.175	0.0163455
EIF2AK2	7.5834e-07	0.467065	0.299	0.248	0.0169951
HIST1H1D	9.70632e-07	0.297294	0.311	0.248	0.0217528
IRF9	1.06467e-06	0.275708	0.445	0.404	0.0238604
GBP4	1.18293e-06	0.513905	0.341	0.292	0.0265107
IFI35	2.13037e-06	0.494191	0.258	0.21	0.0477436
IFI6	3.92971e-06	1.26766	0.312	0.269	0.0880688
GPR174	4.23639e-06	0.261087	0.252	0.196	0.0949417
UBE2L6	4.31771e-06	0.435984	0.534	0.521	0.0967642
SLAMF1	5.65316e-06	0.256037	0.316	0.263	0.126693
GBP1	5.67702e-06	0.541848	0.31	0.261	0.127228
BST2	7.94244e-06	0.420334	0.488	0.471	0.177998
DDX60L	9.20526e-06	0.30717	0.183	0.134	0.206299
DYNLT1	1.1458e-05	0.282846	0.335	0.288	0.256784
DDX58	1.32426e-05	0.30077	0.164	0.116	0.29678
TAP1	2.1207e-05	0.253235	0.591	0.579	0.47527
MX1	2.29703e-05	0.987826	0.281	0.245	0.514786
CISH	2.49994e-05	0.354247	0.366	0.315	0.56026
BIRC3	3.54779e-05	0.280177	0.434	0.4	0.795095
LPAR6	4.64489e-05	0.257082	0.263	0.213	1
DTX3L	5.06446e-05	0.277142	0.222	0.175	1
STAT2	7.91296e-05	0.300323	0.194	0.15	1
SAMD9L	0.000100072	0.416124	0.243	0.202	1
IFI44	0.000344258	0.283687	0.15	0.115	1
EPSTI1	0.000656364	0.523516	0.336	0.313	1
CRIP2	0.000776668	0.268461	0.394	0.358	1
OAS2	0.000846343	0.297755	0.307	0.279	1
IFI16	0.00216276	0.285018	0.442	0.428	1
IRF7	0.00265362	0.374041	0.276	0.251	1
PLAC8	0.00427272	0.251988	0.276	0.244	1
GBP2	0.00580126	0.312269	0.444	0.438	1
APOL6	0.0100414	0.276081	0.28	0.262	1
IFITM3	0.0220782	0.536798	0.168	0.145	1
LGALS9	0.0285231	0.306231	0.269	0.258	1
XAF1	0.17851	0.254723	0.348	0.362	1
LY6E	0.26687	0.431723	0.784	0.852	1
ISG20	0.605973	0.29848	0.676	0.742	1
MT2A	0.640954	0.781031	0.415	0.469	1

## Sheet: T_CD4_c04_ISG15
	p_val	avg_log2FC	pct.1	pct.2	p_val_adj
GIMAP7	1.30525e-63	1.1539	0.99	0.952	2.9252e-59
IFIT1	1.42971e-51	2.21313	0.718	0.285	3.20412e-47
IFIT3	2.06558e-48	2.06346	0.707	0.252	4.62917e-44
SRSF5	3.90609e-48	-0.969185	0.671	0.948	8.75394e-44
IFIT2	1.3888e-47	2.28064	0.603	0.115	3.11244e-43
RSAD2	2.32823e-46	1.90835	0.685	0.256	5.21779e-42
TNFSF10	4.41285e-46	2.24905	0.71	0.33	9.88964e-42
IFITM1	1.82762e-45	0.980999	1	0.996	4.09588e-41
IFI6	2.36021e-42	1.73526	0.854	0.7	5.28947e-38
DDX5	3.88753e-41	-0.800945	0.874	0.981	8.71234e-37
JUND	4.85092e-41	-1.2349	0.249	0.696	1.08714e-36
LINC01578	1.56169e-40	-1.03162	0.199	0.63	3.4999e-36
ISG15	4.80462e-39	1.55855	0.866	0.719	1.07676e-34
MT2A	4.10234e-38	1.96306	0.784	0.556	9.19376e-34
JUNB	3.64991e-36	-1.73524	0.435	0.778	8.1798e-32
MX1	3.72625e-36	1.51123	0.861	0.77	8.3509e-32
GIMAP4	4.0332e-36	1.07634	0.912	0.763	9.0388e-32
FOS	6.12552e-36	-1.32288	0.025	0.263	1.37279e-31
GBP1	1.09195e-33	1.38428	0.719	0.393	2.44717e-29
ZFP36L2	3.35225e-33	-0.952614	0.612	0.885	7.51273e-29
CCR7	3.47105e-33	1.1104	0.918	0.796	7.77897e-29
IFITM3	1.42504e-32	2.22071	0.572	0.211	3.19366e-28
ISG20	3.36972e-32	1.1606	0.852	0.707	7.55189e-28
PLSCR1	2.1654e-31	1.43021	0.618	0.274	4.85287e-27
IRF1	5.14175e-31	1.41128	0.737	0.485	1.15232e-26
OAS1	5.48091e-31	1.25213	0.74	0.485	1.22833e-26
UBE2L6	1.43474e-30	1.06554	0.825	0.633	3.2154e-26
KLF2	2.77153e-29	-0.707192	0.617	0.93	6.21128e-25
B2M	6.48306e-29	0.384056	1	1	1.45292e-24
HERC5	2.21069e-28	1.28448	0.638	0.307	4.95439e-24
ERAP2	2.24261e-28	1.10149	0.588	0.244	5.0259e-24
IFI35	1.41586e-27	1.15769	0.685	0.433	3.17309e-23
OAS3	1.56845e-27	1.24828	0.567	0.241	3.51506e-23
RPS26	2.06992e-27	-1.96521	0.871	0.956	4.6389e-23
RPL3	1.93075e-26	-0.399174	0.998	0.996	4.32701e-22
TCF7	3.3423e-26	-0.705871	0.674	0.941	7.49043e-22
IFI44L	3.43559e-26	1.07247	0.78	0.611	7.6995e-22
PSMB9	3.68755e-26	0.863698	0.863	0.711	8.26417e-22
GIMAP5	4.31525e-26	0.842098	0.858	0.722	9.6709e-22
EPSTI1	1.33002e-25	1.07569	0.779	0.585	2.98071e-21
HLA-B	1.76772e-25	0.496727	1	1	3.96165e-21
TRIM22	2.03443e-25	1.08399	0.786	0.611	4.55936e-21
MYL12A	2.52328e-25	0.642179	0.985	0.967	5.65492e-21
PSMB8	4.29843e-25	0.843177	0.81	0.619	9.63321e-21
STAT1	6.37324e-25	0.832523	0.928	0.822	1.42831e-20
APOL6	8.99158e-24	1.13448	0.56	0.27	2.0151e-19
EIF2AK2	3.29719e-23	0.981418	0.76	0.574	7.38933e-19
DYNLT1	7.22374e-23	1.04772	0.554	0.27	1.61891e-18
CMPK2	9.05647e-23	1.08767	0.571	0.278	2.02965e-18
LY6E	1.15369e-22	0.762996	0.94	0.907	2.58554e-18
GBP4	1.24914e-22	1.26632	0.639	0.393	2.79944e-18
RBM38	3.0811e-22	-0.675309	0.124	0.393	6.90506e-18
MX2	3.99379e-22	0.885612	0.792	0.652	8.95048e-18
GNAI2	4.77577e-22	-0.751005	0.32	0.644	1.0703e-17
RASAL3	5.7519e-22	-0.675313	0.166	0.463	1.28906e-17
GRAMD1A	5.82483e-22	-0.601885	0.126	0.4	1.3054e-17
OASL	6.10896e-22	1.13596	0.478	0.17	1.36908e-17
SUN2	1.68751e-21	-0.770805	0.255	0.578	3.78187e-17
DDX58	5.14911e-21	1.14105	0.522	0.248	1.15397e-16
OAS2	6.83156e-21	0.93604	0.681	0.463	1.53102e-16
SAMD9	1.61191e-20	1.04957	0.649	0.463	3.61246e-16
GNAS	1.88426e-20	-0.703589	0.461	0.77	4.22281e-16
IRF7	2.27332e-20	0.827507	0.757	0.6	5.09475e-16
DNAJA1	4.16533e-20	0.962466	0.639	0.452	9.33493e-16
LAMP3	5.60767e-20	1.03191	0.416	0.122	1.25674e-15
ALYREF	6.44047e-20	-0.465806	0.047	0.23	1.44337e-15
TAF10	1.39586e-19	-0.683147	0.249	0.563	3.12827e-15
RPS4X	4.73409e-19	-0.313098	0.998	0.996	1.06096e-14
FYN	5.89657e-19	-0.66096	0.247	0.541	1.32148e-14
YPEL3	6.22367e-19	-0.649916	0.352	0.674	1.39479e-14
UBE2M	7.21594e-19	-0.434672	0.06	0.256	1.61716e-14
LINC00861	1.13291e-18	0.736761	0.847	0.711	2.53897e-14
TSC22D3	1.4623e-18	-0.835982	0.412	0.696	3.27717e-14
DRAP1	1.67777e-18	0.738582	0.805	0.693	3.76005e-14
PALM2-AKAP2	1.74835e-18	0.938436	0.449	0.17	3.91822e-14
SOCS1	1.78573e-18	1.07968	0.341	0.081	4.002e-14
TNFAIP3	1.82362e-18	-0.816478	0.115	0.341	4.08691e-14
URI1	1.9575e-18	-0.552908	0.136	0.385	4.38696e-14
RNPEPL1	2.63492e-18	-0.496086	0.076	0.281	5.90511e-14
RTP4	2.88361e-18	0.947525	0.402	0.141	6.46245e-14
TLE5	4.17838e-18	-0.48228	0.846	0.963	9.36416e-14
USP18	7.07784e-18	0.882795	0.498	0.241	1.58621e-13
HSPA8	8.04715e-18	0.554462	0.978	0.97	1.80345e-13
DUSP1	8.33712e-18	-1.1167	0.081	0.278	1.86843e-13
ABHD17A	8.72197e-18	-0.621844	0.192	0.47	1.95468e-13
TMEM238	1.47267e-17	-0.448	0.064	0.252	3.3004e-13
NT5C3A	1.82039e-17	0.891564	0.575	0.363	4.07967e-13
MKNK2	4.41701e-17	-0.482357	0.101	0.319	9.89897e-13
UBALD2	6.07202e-17	-0.620538	0.202	0.474	1.3608e-12
IFI44	6.70314e-17	0.836339	0.523	0.285	1.50224e-12
HNRNPDL	1.40632e-16	-0.565864	0.618	0.833	3.15171e-12
P2RY8	1.66417e-16	-0.577377	0.181	0.441	3.72958e-12
CD81	7.50543e-16	-0.496605	0.116	0.333	1.68204e-11
PABPN1	7.63975e-16	-0.548403	0.222	0.5	1.71215e-11
RPS6	9.66055e-16	-0.264309	0.997	1	2.16503e-11
SAMD9L	1.03763e-15	0.873492	0.642	0.456	2.32543e-11
HLA-C	2.54181e-15	0.33821	1	1	5.69644e-11
NMI	3.65217e-15	0.829592	0.521	0.322	8.18489e-11
TRAPPC10	5.8447e-15	-0.402764	0.049	0.204	1.30985e-10
SMCHD1	6.3693e-15	0.633305	0.805	0.674	1.42742e-10
LGALS3BP	9.54042e-15	0.811473	0.533	0.341	2.1381e-10
STAT2	1.04769e-14	0.835141	0.46	0.241	2.34799e-10
ATP6V0E2	1.37662e-14	-0.495568	0.17	0.407	3.08514e-10
GPBP1	1.66069e-14	0.752029	0.604	0.426	3.72176e-10
CISH	1.67529e-14	1.09369	0.421	0.189	3.75449e-10
JUN	2.0683e-14	-1.00163	0.179	0.404	4.63526e-10
IFIT5	2.88752e-14	0.808093	0.434	0.215	6.47123e-10
CHMP5	3.24107e-14	0.767803	0.477	0.259	7.26357e-10
LIMD2	4.4223e-14	-0.456917	0.885	0.944	9.91083e-10
FOXO1	5.98456e-14	-0.499218	0.14	0.356	1.3412e-09
CARD16	6.46177e-14	0.81239	0.593	0.419	1.44815e-09
XRN1	1.21261e-13	0.887252	0.519	0.319	2.71759e-09
SP100	1.34152e-13	0.605909	0.829	0.719	3.00647e-09
TRIM21	1.51673e-13	0.796177	0.359	0.152	3.39915e-09
HNRNPA0	1.78343e-13	-0.558315	0.402	0.681	3.99684e-09
IFITM2	2.03781e-13	0.591248	0.948	0.937	4.56693e-09
SLC2A4RG	2.1998e-13	-0.450992	0.11	0.304	4.92998e-09
2024-03-09	2.35247e-13	-0.395219	0.067	0.226	5.27213e-09
DDX60L	2.43922e-13	0.799591	0.525	0.326	5.46654e-09
DDX60	3.40022e-13	0.799605	0.484	0.278	7.62023e-09
MOGS	7.43563e-13	-0.373558	0.056	0.2	1.6664e-08
ULK3	7.94189e-13	-0.307697	0.047	0.185	1.77986e-08
IFIH1	8.29198e-13	0.786979	0.408	0.196	1.85832e-08
PSME2	9.08329e-13	0.609252	0.793	0.733	2.03566e-08
RPL5	1.08879e-12	-0.262011	0.999	1	2.4401e-08
LGALS9	1.20637e-12	0.713725	0.502	0.304	2.70359e-08
ANKRD13D	1.66536e-12	-0.511621	0.083	0.244	3.73224e-08
GLCCI1	2.01643e-12	-0.318685	0.047	0.181	4.51903e-08
LAT	2.03072e-12	-0.5538	0.551	0.796	4.55104e-08
CITED4	2.03535e-12	-0.346692	0.042	0.17	4.56143e-08
HSP90AA1	2.05233e-12	0.560824	0.89	0.815	4.59948e-08
SP110	3.19406e-12	0.613552	0.751	0.622	7.1582e-08
FMNL1	3.40054e-12	-0.536802	0.17	0.378	7.62095e-08
HSP90AB1	4.22466e-12	0.528296	0.893	0.844	9.46788e-08
IFI16	4.34986e-12	0.644645	0.679	0.526	9.74848e-08
SAMHD1	4.57363e-12	0.601289	0.781	0.678	1.025e-07
AC026979.2	4.75123e-12	-0.334078	0.063	0.211	1.0648e-07
PARP9	5.23039e-12	0.61871	0.608	0.452	1.17218e-07
STK24	5.64668e-12	-0.442222	0.101	0.274	1.26548e-07
BST2	5.65118e-12	0.77097	0.681	0.559	1.26648e-07
EEF2	5.72561e-12	-0.304936	0.969	0.974	1.28317e-07
CORO7	5.98683e-12	-0.540814	0.132	0.315	1.34171e-07
CIRBP	9.10483e-12	-0.476734	0.634	0.837	2.04048e-07
MAP2K2	9.45112e-12	-0.432226	0.11	0.285	2.11809e-07
SRM	9.55259e-12	-0.383758	0.097	0.267	2.14083e-07
TMEM259	1.24497e-11	-0.457677	0.159	0.363	2.79011e-07
ATF7IP2	1.47598e-11	-0.455026	0.146	0.341	3.30781e-07
CMPK1	1.54269e-11	-0.481825	0.214	0.433	3.45733e-07
FXYD5	1.81263e-11	-0.431832	0.829	0.937	4.06228e-07
GBP2	1.90326e-11	0.763444	0.596	0.422	4.26539e-07
DUS1L	1.99641e-11	-0.368674	0.085	0.244	4.47416e-07
TAP1	2.67954e-11	0.5873	0.664	0.5	6.00511e-07
NUB1	2.77732e-11	0.675249	0.559	0.404	6.22425e-07
ARHGAP45	2.93624e-11	-0.478851	0.359	0.615	6.58041e-07
PARP14	3.3845e-11	0.705657	0.465	0.278	7.58501e-07
CDV3	3.79951e-11	-0.442418	0.15	0.341	8.51509e-07
LAPTM5	3.8498e-11	-0.416178	0.812	0.941	8.62778e-07
FAM117A	3.97908e-11	-0.388583	0.077	0.226	8.91752e-07
GRK6	4.46092e-11	-0.421859	0.153	0.348	9.99737e-07
DNAJB1	5.17808e-11	-0.54348	0.352	0.593	1.16046e-06
PCBP1	6.35755e-11	-0.516976	0.317	0.552	1.42479e-06
TRIM28	6.92051e-11	-0.409293	0.153	0.344	1.55096e-06
MT-ATP6	7.18811e-11	0.41457	0.949	0.911	1.61093e-06
SAT1	9.05861e-11	0.65117	0.614	0.478	2.03013e-06
LAP3	1.01081e-10	0.712349	0.464	0.285	2.26533e-06
CBX4	1.05952e-10	-0.316431	0.072	0.215	2.37449e-06
SELL	1.07265e-10	0.455421	0.935	0.911	2.40391e-06
TMEM140	1.1538e-10	0.708613	0.3	0.122	2.58578e-06
H1FX	1.31452e-10	-0.448152	0.383	0.626	2.94596e-06
ENTR1	1.32605e-10	-0.285933	0.031	0.133	2.97182e-06
GNB1	1.38597e-10	-0.374647	0.139	0.322	3.1061e-06
EIF3L	1.7168e-10	-0.432268	0.664	0.852	3.84752e-06
PCBP2	2.03907e-10	0.414206	0.751	0.607	4.56976e-06
RPL4	2.55111e-10	-0.290309	0.972	0.989	5.7173e-06
COTL1	2.59549e-10	-0.559339	0.431	0.648	5.81674e-06
TTC9	2.91089e-10	-0.259958	0.042	0.156	6.5236e-06
IL32	2.9929e-10	-0.509752	0.836	0.93	6.70738e-06
CD164	3.2704e-10	0.57497	0.691	0.593	7.3293e-06
ACTB	3.72725e-10	-0.341101	0.998	1	8.35313e-06
JMJD8	4.49404e-10	-0.312302	0.041	0.152	1.00716e-05
AL118516.1	4.90646e-10	-0.260805	0.048	0.167	1.09959e-05
CASP1	5.01538e-10	0.675149	0.38	0.211	1.124e-05
ACTG1	5.14407e-10	-0.382492	0.913	0.978	1.15284e-05
GRK2	5.25744e-10	-0.403194	0.134	0.304	1.17824e-05
KLF13	6.03397e-10	-0.404072	0.162	0.352	1.35227e-05
MAZ	6.13326e-10	-0.383061	0.147	0.322	1.37452e-05
AC008105.3	7.20028e-10	-0.409279	0.092	0.237	1.61366e-05
PSME1	9.91183e-10	0.433951	0.908	0.878	2.22134e-05
RPS6KA3	1.13945e-09	-0.369749	0.089	0.233	2.55361e-05
CAPNS1	1.14295e-09	-0.38168	0.136	0.307	2.56146e-05
ITPKB	1.19035e-09	-0.358636	0.104	0.259	2.6677e-05
PTP4A2	1.55281e-09	-0.450113	0.331	0.552	3.48001e-05
H3F3B	2.11356e-09	0.425317	0.964	0.941	4.73671e-05
LTBP3	2.1719e-09	-0.318567	0.068	0.196	4.86744e-05
PRKCB	2.2419e-09	-0.31341	0.092	0.237	5.02432e-05
DYRK2	2.48728e-09	-0.405277	0.15	0.326	5.57424e-05
PHF1	2.50424e-09	-0.327165	0.172	0.363	5.61225e-05
SLFN5	2.71478e-09	0.591205	0.695	0.593	6.0841e-05
SF1	2.75431e-09	-0.417193	0.621	0.837	6.17269e-05
ARRB2	3.26001e-09	-0.380549	0.236	0.444	7.306e-05
PNRC1	3.33907e-09	-0.28766	0.937	0.981	7.48318e-05
CD6	3.42385e-09	-0.462021	0.409	0.633	7.6732e-05
SPPL3	4.01962e-09	-0.268644	0.054	0.167	9.00837e-05
RASGRP2	4.22576e-09	-0.492317	0.368	0.559	9.47035e-05
PDLIM2	4.57641e-09	-0.372707	0.13	0.293	0.000102562
SRRM2	6.60535e-09	-0.427254	0.426	0.648	0.000148033
ITGB2	6.74009e-09	-0.46578	0.515	0.719	0.000151052
NCK2	7.34414e-09	-0.348668	0.144	0.315	0.00016459
TARBP1	7.73368e-09	0.665512	0.253	0.096	0.000173319
DEF6	1.02963e-08	-0.388695	0.315	0.537	0.000230751
PDE7A	1.05126e-08	-0.403809	0.237	0.43	0.000235598
PITPNC1	1.05559e-08	-0.376935	0.21	0.396	0.000236568
TGFB1	1.17763e-08	-0.434451	0.344	0.563	0.000263919
ESYT2	1.19393e-08	-0.353073	0.113	0.259	0.000267572
PNPT1	1.21798e-08	0.660253	0.369	0.215	0.000272961
DGKZ	1.27294e-08	-0.411075	0.192	0.37	0.000285278
HERC6	1.27776e-08	0.564993	0.358	0.193	0.000286358
TRAFD1	1.36129e-08	0.613168	0.326	0.167	0.00030508
RBM3	1.38008e-08	-0.409748	0.467	0.689	0.00030929
CSNK1G2	1.38826e-08	-0.313462	0.104	0.248	0.000311124
CD48	1.39503e-08	0.451444	0.886	0.844	0.00031264
PHF11	1.46297e-08	0.539111	0.579	0.456	0.000327867
PDE3B	1.66324e-08	-0.459403	0.157	0.315	0.000372749
NELFB	2.0048e-08	-0.279653	0.043	0.141	0.000449295
ITGB2-AS1	2.16282e-08	-0.339509	0.147	0.311	0.00048471
BRD7	2.24898e-08	-0.422779	0.101	0.237	0.00050402
GBP3	2.54993e-08	0.504161	0.243	0.093	0.000571464
PBXIP1	2.95181e-08	-0.387752	0.297	0.507	0.000661529
MAPKAPK2	2.99649e-08	-0.25279	0.032	0.119	0.000671543
CSK	3.00243e-08	-0.416164	0.39	0.615	0.000672875
MAP4K4	3.0147e-08	-0.304204	0.125	0.281	0.000675625
KMT2A	3.028e-08	-0.45285	0.276	0.474	0.000678605
MED15	3.15921e-08	-0.304618	0.107	0.252	0.00070801
MZT2B	3.34546e-08	-0.389978	0.588	0.804	0.000749751
ETS1	3.37943e-08	-0.386612	0.682	0.856	0.000757363
GPR171	3.7238e-08	0.556823	0.228	0.081	0.000834541
UBE2R2	3.83021e-08	-0.290998	0.115	0.263	0.000858388
GOLGA8B	3.92515e-08	-0.336109	0.09	0.219	0.000879664
BCL7C	4.15399e-08	-0.293318	0.101	0.237	0.00093095
CCNY	4.82755e-08	-0.307657	0.097	0.23	0.0010819
HSPD1	5.33199e-08	0.540911	0.534	0.437	0.00119495
ZYX	5.4032e-08	-0.417213	0.231	0.411	0.00121091
TNFRSF1B	5.46665e-08	-0.281678	0.065	0.178	0.00122513
TSC22D4	5.66448e-08	-0.307265	0.255	0.456	0.00126947
NFKB1	6.14622e-08	-0.370561	0.096	0.222	0.00137743
GAPDH	6.60045e-08	-0.378797	0.792	0.9	0.00147923
RALGDS	6.72325e-08	-0.2839	0.038	0.126	0.00150675
NME3	7.02915e-08	-0.340491	0.237	0.43	0.0015753
RNF187	7.16694e-08	-0.270198	0.075	0.193	0.00160618
TBC1D10C	7.20718e-08	-0.417049	0.506	0.704	0.0016152
ZNFX1	7.73564e-08	0.591013	0.423	0.278	0.00173364
PRKAR2A	7.85805e-08	-0.305571	0.066	0.178	0.00176107
AC008555.4	7.90036e-08	-0.280987	0.113	0.256	0.00177055
LIME1	8.28124e-08	-0.47053	0.534	0.73	0.00185591
HLA-E	8.28468e-08	0.254045	0.995	0.996	0.00185668
C11orf68	8.33067e-08	-0.256149	0.077	0.196	0.00186699
ARL4C	8.98065e-08	-0.437244	0.499	0.681	0.00201265
XAF1	9.71328e-08	0.450485	0.743	0.678	0.00217684
CORO1A	1.02798e-07	-0.299231	0.925	0.963	0.0023038
PPM1K	1.11633e-07	0.522387	0.507	0.37	0.00250181
ANKRD11	1.24942e-07	-0.438417	0.215	0.385	0.00280008
TSPYL2	1.33795e-07	-0.312952	0.088	0.211	0.00299848
NR1D2	1.35354e-07	-0.271726	0.067	0.178	0.00303342
LRP10	1.35611e-07	-0.32221	0.211	0.393	0.00303919
ZBP1	1.35696e-07	0.556263	0.263	0.119	0.00304108
HNRNPD	1.35884e-07	-0.399237	0.334	0.519	0.0030453
TRABD	1.41185e-07	-0.383281	0.194	0.359	0.00316411
FAM107B	1.74782e-07	-0.367463	0.367	0.57	0.00391703
SSBP4	1.76019e-07	-0.377034	0.175	0.333	0.00394477
CNN2	1.8631e-07	-0.424263	0.629	0.767	0.0041754
TRANK1	1.86771e-07	0.567277	0.42	0.278	0.00418573
HNRNPF	1.94805e-07	0.480829	0.691	0.626	0.00436577
SSU72	1.99014e-07	-0.396282	0.301	0.489	0.0044601
CDK13	2.08468e-07	-0.381974	0.104	0.226	0.00467197
SEPTIN9	2.29611e-07	-0.360434	0.566	0.756	0.00514581
TRAT1	2.37867e-07	0.546809	0.655	0.578	0.00533085
MT-CYB	2.43516e-07	-0.278402	0.972	0.978	0.00545743
PSMB10	2.50656e-07	0.380094	0.685	0.589	0.00561745
NUTM2B-AS1	2.50791e-07	-0.271616	0.09	0.211	0.00562047
KLF9	2.59447e-07	-0.312586	0.065	0.167	0.00581446
HNRNPUL2	2.66128e-07	-0.353216	0.196	0.367	0.00596419
STAT6	2.66306e-07	-0.29941	0.161	0.315	0.00596819
SLC9A3R1	2.80701e-07	-0.403522	0.318	0.522	0.00629078
PIP4K2A	2.87537e-07	-0.379389	0.114	0.244	0.006444
TRIM33	3.01691e-07	-0.25215	0.064	0.167	0.00676119
RBCK1	3.23917e-07	0.550915	0.531	0.422	0.00725931
CUL3	3.32011e-07	-0.27934	0.093	0.215	0.0074407
FHIT	3.35088e-07	0.488315	0.259	0.119	0.00750965
RAB11B	3.43463e-07	-0.345121	0.247	0.422	0.00769734
TMC8	3.48336e-07	-0.435983	0.296	0.474	0.00780655
ASXL1	3.79503e-07	-0.28193	0.154	0.307	0.00850504
PNPLA2	4.51374e-07	-0.36219	0.215	0.381	0.0101157
HNRNPU	4.54819e-07	-0.351297	0.581	0.822	0.010193
PIM2	5.29045e-07	0.520101	0.632	0.544	0.0118564
PKN1	5.44481e-07	-0.36352	0.198	0.359	0.0122024
LIMA1	5.5767e-07	-0.273895	0.054	0.148	0.0124979
GADD45B	5.58618e-07	0.561953	0.287	0.156	0.0125192
DNM2	6.03234e-07	-0.278075	0.146	0.293	0.0135191
BRI3	6.15157e-07	-0.28222	0.093	0.211	0.0137863
GTPBP6	6.15405e-07	-0.258214	0.095	0.215	0.0137918
FAF1	7.12695e-07	-0.268013	0.055	0.148	0.0159722
FBXW5	8.24942e-07	-0.292782	0.147	0.285	0.0184878
TMUB1	9.0115e-07	-0.286405	0.149	0.293	0.0201957
LCK	9.18964e-07	-0.340729	0.685	0.859	0.0205949
CD52	9.79304e-07	-0.262447	0.916	0.981	0.0219472
IL16	9.94887e-07	-0.403795	0.507	0.685	0.0222964
LINC02273	1.00605e-06	-0.339541	0.192	0.352	0.0225466
APBB1	1.03731e-06	-0.26155	0.148	0.293	0.0232472
C1orf162	1.06328e-06	-0.39612	0.248	0.411	0.0238291
DUSP2	1.0692e-06	-0.408735	0.065	0.163	0.0239619
HEBP2	1.11098e-06	-0.301313	0.137	0.27	0.0248982
ZNF292	1.1457e-06	-0.348842	0.233	0.404	0.0256762
HMCES	1.23716e-06	-0.291435	0.115	0.237	0.027726
ZBTB7A	1.27849e-06	-0.284085	0.099	0.215	0.0286523
INO80E	1.3074e-06	-0.290568	0.175	0.326	0.0293002
SON	1.33726e-06	-0.303694	0.71	0.856	0.0299693
TMEM123	1.434e-06	0.352488	0.841	0.811	0.0321374
EXOSC6	1.51963e-06	-0.257781	0.055	0.144	0.0340564
PACS1	1.53887e-06	-0.303979	0.137	0.27	0.0344876
C5orf56	1.61398e-06	0.526664	0.427	0.315	0.036171
VAMP2	1.64867e-06	-0.332555	0.56	0.759	0.0369484
SUZ12	1.67143e-06	-0.316649	0.136	0.267	0.0374585
NCL	1.67843e-06	0.361099	0.834	0.8	0.0376153
STT3B	1.9148e-06	-0.290603	0.227	0.393	0.0429126
VSIR	1.95742e-06	-0.336355	0.229	0.393	0.0438678
FOXP1	2.23323e-06	-0.3551	0.592	0.781	0.050049
TNFAIP8L2	2.26862e-06	0.429753	0.244	0.115	0.0508419
CTBP1	2.39982e-06	-0.307761	0.097	0.211	0.0537823
LMF2	2.40971e-06	-0.274393	0.142	0.281	0.0540039
SIGIRR	2.49738e-06	-0.408403	0.361	0.548	0.0559688
MED28	2.78827e-06	0.435969	0.296	0.174	0.0624879
MED13L	3.01286e-06	-0.269678	0.087	0.193	0.0675212
SPATS2L	3.06023e-06	0.537593	0.246	0.126	0.0685828
MAP4K2	3.08317e-06	-0.301689	0.088	0.193	0.0690969
GLG1	3.1131e-06	-0.332496	0.33	0.507	0.0697678
PPP1R15A	3.14387e-06	-0.271852	0.059	0.148	0.0704572
WNK1	3.14388e-06	-0.32952	0.208	0.363	0.0704575
ADD1	3.15649e-06	-0.286826	0.179	0.33	0.0707402
TAGAP	3.28406e-06	0.46113	0.669	0.57	0.0735992
RNF213	3.55258e-06	0.349438	0.736	0.696	0.0796169
EIF3B	3.60185e-06	-0.252002	0.099	0.211	0.0807211
RAC1	3.65875e-06	-0.377134	0.287	0.444	0.0819963
ARHGEF1	3.79585e-06	-0.309667	0.467	0.656	0.0850689
SLC2A3	3.79665e-06	-0.42628	0.22	0.367	0.0850866
TMEM14C	3.83509e-06	-0.300264	0.163	0.296	0.0859482
LYSMD2	4.37045e-06	0.490294	0.408	0.315	0.0979462
PCED1B	4.62746e-06	0.499676	0.509	0.393	0.103706
HSPH1	4.7464e-06	0.435548	0.279	0.156	0.106371
SRSF7	4.8293e-06	0.346363	0.644	0.563	0.108229
MBD2	4.84209e-06	-0.258274	0.083	0.189	0.108516
APOL1	5.1806e-06	0.400008	0.144	0.044	0.116102
MFNG	5.27067e-06	-0.291015	0.245	0.419	0.118121
THAP11	5.30743e-06	-0.260177	0.134	0.259	0.118945
DAPP1	5.38789e-06	0.459508	0.202	0.089	0.120748
RALB	5.39387e-06	0.408426	0.155	0.052	0.120882
PGAP1	5.65333e-06	0.397421	0.134	0.037	0.126697
FAM102A	5.96404e-06	-0.313174	0.198	0.344	0.13366
SF3B1	6.34467e-06	-0.350797	0.464	0.652	0.14219
ARIH1	6.48325e-06	-0.276475	0.095	0.2	0.145296
FKBP8	6.71479e-06	-0.31313	0.378	0.585	0.150485
TGFBR2	6.80284e-06	-0.419655	0.418	0.589	0.152458
TRIM69	6.94242e-06	0.441971	0.247	0.13	0.155587
DCAF5	7.29894e-06	-0.252461	0.15	0.281	0.163577
PRDX5	7.6498e-06	-0.310637	0.322	0.507	0.17144
MOAP1	7.67978e-06	-0.287588	0.117	0.233	0.172112
MT-CO3	7.69112e-06	-0.279124	0.982	0.978	0.172366
NOP10	7.99561e-06	0.410171	0.507	0.396	0.17919
VOPP1	9.02615e-06	-0.272464	0.088	0.189	0.202285
ARHGAP4	9.04038e-06	-0.268151	0.284	0.452	0.202604
ABHD14B	9.29721e-06	-0.342664	0.289	0.456	0.20836
LPXN	9.43746e-06	-0.384676	0.236	0.381	0.211503
HAPLN3	9.52943e-06	0.467054	0.282	0.167	0.213564
GIMAP2	1.01344e-05	0.519187	0.495	0.422	0.227121
STAT5B	1.03012e-05	-0.269193	0.151	0.281	0.23086
ZFP36	1.06536e-05	0.396935	0.597	0.485	0.238758
NCKAP1L	1.07909e-05	-0.376092	0.191	0.326	0.241835
AKNA	1.16147e-05	-0.335135	0.202	0.348	0.260296
MMP24OS	1.19649e-05	-0.259031	0.185	0.326	0.268146
VIM	1.21926e-05	-0.314839	0.817	0.881	0.273248
CD44	1.28043e-05	-0.278503	0.484	0.663	0.286957
LFNG	1.34193e-05	-0.257165	0.1	0.207	0.300739
ANXA2R	1.40243e-05	0.495054	0.489	0.4	0.314298
MRPL17	1.45524e-05	0.449531	0.253	0.141	0.326134
CREBZF	1.54262e-05	-0.25587	0.129	0.248	0.345718
TRAF5	1.55448e-05	-0.277467	0.099	0.204	0.348375
GIMAP1	1.56997e-05	0.350324	0.721	0.667	0.351847
MT-ATP8	1.58583e-05	0.302648	0.858	0.796	0.3554
GNG5	1.587e-05	0.383853	0.63	0.604	0.355662
PPP6R1	1.6863e-05	-0.293461	0.13	0.241	0.377916
DDOST	1.70859e-05	-0.277859	0.273	0.441	0.382911
AEBP2	1.78934e-05	-0.272473	0.075	0.167	0.401009
CTSA	1.84625e-05	-0.285058	0.115	0.222	0.413763
CDC25B	1.85769e-05	-0.319433	0.203	0.341	0.416327
CD5	1.9386e-05	-0.320833	0.378	0.563	0.43446
S100A11	1.97961e-05	0.505472	0.546	0.452	0.443651
S100A4	2.22328e-05	-0.579351	0.302	0.444	0.498259
S1PR4	2.23396e-05	-0.285581	0.353	0.548	0.500653
LENG8	2.26745e-05	-0.323946	0.138	0.248	0.508158
DDIT4	2.36664e-05	-0.252004	0.097	0.196	0.530389
MOV10	2.57717e-05	0.350265	0.167	0.067	0.577569
BCL9L	2.61152e-05	-0.27013	0.098	0.196	0.585267
CNP	3.16781e-05	0.405689	0.211	0.107	0.709937
REL	3.21231e-05	-0.261149	0.132	0.244	0.71991
MDH2	4.08577e-05	-0.344226	0.325	0.47	0.915663
YPEL2	4.14983e-05	-0.282862	0.073	0.156	0.930018
CD2AP	4.17318e-05	0.467569	0.282	0.178	0.935252
FLNA	4.27553e-05	-0.305342	0.192	0.319	0.958189
PTEN	4.49065e-05	-0.257616	0.134	0.244	1
APBB1IP	4.72533e-05	-0.348387	0.442	0.611	1
RNF220	4.84873e-05	-0.273716	0.147	0.263	1
ESYT1	4.88452e-05	-0.287975	0.182	0.311	1
ITGB7	5.05966e-05	-0.277878	0.218	0.356	1
DOK2	5.18465e-05	-0.293501	0.186	0.307	1
ATP2A3	5.23433e-05	-0.265439	0.128	0.233	1
ADTRP	5.27212e-05	0.411183	0.149	0.059	1
MYC	5.37717e-05	0.389204	0.469	0.344	1
SSBP1	5.40284e-05	0.369309	0.478	0.381	1
PIK3IP1	5.55938e-05	-0.350455	0.466	0.622	1
NCF1	5.57527e-05	-0.257526	0.133	0.241	1
STX17	6.04641e-05	0.353097	0.304	0.189	1
ITM2A	6.14438e-05	-0.334641	0.608	0.748	1
ID3	6.18002e-05	0.449847	0.24	0.137	1
TRIM5	6.4324e-05	0.432492	0.247	0.148	1
HELB	6.56536e-05	0.433841	0.31	0.211	1
HNRNPUL1	6.77332e-05	-0.256473	0.241	0.385	1
AC243960.1	6.81248e-05	-0.330525	0.355	0.5	1
CLIC1	6.85713e-05	-0.273157	0.352	0.511	1
PIM1	7.39399e-05	0.392285	0.503	0.404	1
SH3BGRL3	7.47666e-05	-0.271751	0.818	0.911	1
GBP5	8.03752e-05	0.85493	0.335	0.237	1
RBM8A	9.1449e-05	0.373356	0.484	0.422	1
MVP	9.17602e-05	0.398559	0.428	0.341	1
TMX1	9.22366e-05	0.396271	0.312	0.215	1
LAMP1	9.76894e-05	-0.250307	0.229	0.363	1
LIMS1	9.99638e-05	-0.268249	0.161	0.274	1
DTX3L	0.00010739	0.379615	0.421	0.326	1
SRSF8	0.000107664	-0.290183	0.178	0.296	1
SPTAN1	0.000108467	-0.385699	0.303	0.433	1
SNHG3	0.00011294	-0.299875	0.155	0.263	1
RBL2	0.000120879	-0.256933	0.486	0.652	1
YWHAE	0.000123744	0.355712	0.289	0.189	1
SYTL1	0.000124592	-0.265994	0.245	0.378	1
PPP2R2A	0.000130906	0.375498	0.22	0.126	1
CCDC85B	0.000142001	0.264518	0.497	0.396	1
KDSR	0.000144069	0.417237	0.204	0.111	1
TMEM126B	0.000149767	0.422813	0.249	0.156	1
CITED2	0.000155856	-0.253196	0.264	0.407	1
CHI3L2	0.000159923	-0.275897	0.215	0.341	1
USP30-AS1	0.000163056	0.261655	0.101	0.03	1
LY9	0.000165934	-0.25809	0.295	0.43	1
TNFAIP8	0.000166158	0.348172	0.675	0.674	1
TMEM263	0.000174678	0.374358	0.262	0.163	1
ABTB1	0.000189102	-0.256677	0.186	0.307	1
TMEM60	0.000193258	0.297752	0.125	0.048	1
LY96	0.000193659	0.348807	0.136	0.056	1
ARHGAP30	0.000194759	-0.258918	0.384	0.537	1
MGAT4A	0.000195614	-0.304315	0.368	0.515	1
EPC1	0.000200933	-0.253979	0.493	0.633	1
DCK	0.000203039	0.401167	0.391	0.322	1
PSMA2	0.000204979	0.39174	0.485	0.411	1
CD27	0.00020888	-0.293857	0.588	0.722	1
TUBA1A	0.000218495	-0.326045	0.337	0.467	1
KPNB1	0.000235842	0.370397	0.489	0.43	1
MIER1	0.000243679	0.37553	0.419	0.344	1
ADD3	0.000257615	0.282156	0.721	0.681	1
UQCR10	0.000260186	0.275105	0.665	0.663	1
SIPA1	0.000260533	-0.278713	0.101	0.185	1
PSMA5	0.000264325	0.355595	0.527	0.478	1
MAT2B	0.000265116	0.307936	0.617	0.581	1
PYURF	0.000270645	0.37609	0.476	0.422	1
AC116407.2	0.000271866	0.363032	0.207	0.119	1
TNFSF13B	0.000272655	0.32808	0.104	0.033	1
TARS	0.000279812	0.368501	0.153	0.074	1
LTA	0.000294934	0.355176	0.148	0.067	1
KMT2C	0.000307006	-0.255868	0.179	0.289	1
HSPA1A	0.000311496	0.400162	0.286	0.196	1
FBXO6	0.000312604	0.295457	0.14	0.063	1
NDUFAB1	0.000317589	0.333656	0.395	0.33	1
SNX6	0.000320767	0.366119	0.559	0.519	1
SP140	0.00034341	0.37983	0.293	0.211	1
IRF2	0.000351383	0.372153	0.457	0.37	1
PSMA3	0.00036632	0.390225	0.341	0.267	1
TRIM38	0.000370167	0.381074	0.322	0.233	1
BAZ1A	0.000371161	0.398781	0.42	0.344	1
TMBIM6	0.000389813	0.26765	0.713	0.67	1
TMEM187	0.000393648	0.307888	0.124	0.052	1
CLEC2B	0.000401894	0.500773	0.453	0.389	1
EVI2B	0.000424537	-0.251912	0.304	0.441	1
DENND2D	0.000441325	0.279193	0.599	0.548	1
TOP1	0.000445645	0.418377	0.409	0.322	1
CRIP1	0.000463727	-0.418128	0.551	0.685	1
APOL2	0.000483355	0.327611	0.171	0.093	1
PLAAT4	0.000491595	0.263355	0.772	0.748	1
HSPE1	0.000518537	0.352709	0.535	0.504	1
SNRPG	0.000520676	0.348591	0.5	0.459	1
SHFL	0.000524319	0.337929	0.574	0.507	1
ANXA11	0.000529863	-0.263069	0.478	0.611	1
COX17	0.000534556	0.384623	0.292	0.207	1
ATF2	0.000560073	0.295313	0.154	0.078	1
MSL3	0.000574131	0.321258	0.352	0.27	1
IFI30	0.000577496	0.343234	0.108	0.041	1
AHNAK	0.000580431	-0.327097	0.148	0.241	1
RPS10-NUDT3	0.000586825	0.418032	0.451	0.374	1
CMTM8	0.000596462	0.376092	0.189	0.107	1
MAD2L1BP	0.00061708	0.2777	0.131	0.059	1
PRPS2	0.000640825	0.390238	0.197	0.119	1
PLAC8	0.000659377	0.368573	0.622	0.611	1
IPCEF1	0.000659904	0.313837	0.399	0.322	1
CRNKL1	0.000678815	0.25334	0.117	0.048	1
PDCD4	0.000684251	0.330216	0.514	0.463	1
EHD4	0.000725532	0.307965	0.134	0.063	1
BRWD1	0.00073777	-0.303351	0.165	0.267	1
PSMA6	0.000742817	0.379819	0.5	0.493	1
TM2D3	0.000754523	0.315837	0.211	0.133	1
ALPK1	0.0007576	0.283252	0.101	0.037	1
AQP3	0.000758777	-0.311246	0.296	0.426	1
SSH2	0.000764373	-0.287277	0.282	0.411	1
ARHGEF3	0.000781238	0.381469	0.42	0.348	1
LPIN2	0.000793016	0.396685	0.391	0.319	1
NDUFA9	0.000870365	0.341319	0.295	0.215	1
ARHGAP25	0.00089793	0.352502	0.3	0.222	1
IDH3A	0.000930813	0.281829	0.162	0.085	1
MFAP1	0.00093254	0.307204	0.138	0.067	1
TBC1D1	0.00099775	0.342511	0.303	0.219	1
HELZ2	0.00103559	0.328713	0.241	0.163	1
CYTIP	0.00104584	0.263711	0.665	0.663	1
TRIM25	0.0011177	0.337355	0.212	0.133	1
TAGLN2	0.00114066	-0.28264	0.608	0.733	1
GYPC	0.00120076	-0.252267	0.645	0.77	1
PEX6	0.00120889	-0.265797	0.048	0.104	1
ADAR	0.00136082	0.335349	0.665	0.674	1
FKBP5	0.00138346	0.366012	0.274	0.193	1
MRPS33	0.00148488	0.352851	0.257	0.181	1
EIF1B	0.00149269	0.311042	0.323	0.256	1
L3MBTL3	0.00167595	0.314178	0.166	0.093	1
CASP3	0.00171062	0.307702	0.146	0.078	1
HIST1H2AC	0.0017171	0.332956	0.207	0.133	1
GDI2	0.00171855	0.27782	0.49	0.448	1
SOD1	0.00179528	0.270014	0.74	0.763	1
AZI2	0.00195159	0.356912	0.235	0.167	1
DEK	0.00207585	0.33461	0.442	0.396	1
GPR18	0.00209438	0.270754	0.125	0.063	1
USP15	0.00219522	0.295344	0.599	0.604	1
BAX	0.00231231	-0.252379	0.288	0.411	1
BAK1	0.0025983	0.264598	0.156	0.089	1
SCML4	0.00260686	0.305175	0.371	0.311	1
NDUFB2	0.00273837	0.279696	0.591	0.57	1
RNASET2	0.00279875	0.258067	0.621	0.589	1
SERPINB1	0.00298595	0.381782	0.38	0.33	1
BAG1	0.00315234	0.310742	0.259	0.189	1
DYNLL1	0.00317202	0.378065	0.453	0.4	1
RBX1	0.00319992	0.285358	0.466	0.419	1
B4GALT4	0.00331347	0.307617	0.145	0.081	1
ADGRE5	0.00331505	0.345329	0.383	0.322	1
GIMAP6	0.00340273	0.333873	0.308	0.237	1
ATOX1	0.0035353	0.28119	0.166	0.1	1
LNPEP	0.00356691	0.257169	0.486	0.43	1
PSMB3	0.00374558	0.292168	0.527	0.496	1
HSH2D	0.0037809	0.348152	0.354	0.3	1
HSPA4	0.00386113	0.285417	0.203	0.137	1
BIN1	0.00394519	-0.272585	0.363	0.478	1
GPR155	0.0041234	0.276741	0.171	0.104	1
THUMPD3-AS1	0.00414794	0.291694	0.241	0.174	1
TMX2	0.00421005	0.255557	0.195	0.126	1
CNDP2	0.00424759	0.309185	0.23	0.163	1
CDC42SE2	0.00424971	0.258675	0.495	0.47	1
HIST1H1D	0.00429743	0.323151	0.33	0.256	1
VAMP5	0.00434168	0.375619	0.338	0.278	1
PSMA4	0.00434455	0.300361	0.349	0.285	1
BATF	0.00437611	0.25728	0.14	0.078	1
PCGF5	0.00452968	0.307511	0.264	0.196	1
EIF2S2	0.00475501	0.268092	0.448	0.407	1
AHSA1	0.0051918	0.300968	0.264	0.204	1
ERGIC2	0.00519232	0.279982	0.269	0.204	1
CD69	0.0051968	-0.306503	0.444	0.556	1
KDELR2	0.00538526	0.266994	0.226	0.159	1
TDRD7	0.00557576	0.282076	0.13	0.074	1
PHF5A	0.00563631	0.262835	0.199	0.133	1
MTHFD2	0.00566468	0.27901	0.187	0.122	1
FAS	0.00591468	0.323424	0.175	0.115	1
PPID	0.00597347	0.271561	0.189	0.126	1
SMARCA5	0.00609964	0.265133	0.284	0.222	1
POLR2L	0.00618349	0.266525	0.502	0.47	1
PARP11	0.00620457	0.332366	0.221	0.163	1
CLUAP1	0.00631689	0.264652	0.166	0.104	1
RBBP4	0.0063394	-0.269732	0.308	0.411	1
PRDX3	0.00654914	0.273253	0.249	0.185	1
COA4	0.00710768	0.275099	0.202	0.141	1
ARL6IP5	0.00754179	0.257271	0.712	0.722	1
TFG	0.00756192	0.251515	0.183	0.122	1
CREM	0.00758415	0.305809	0.116	0.063	1
SMC1A	0.00834343	0.265961	0.231	0.167	1
PRPF40A	0.00855207	0.307712	0.372	0.337	1
SMIM26	0.0087395	0.272881	0.404	0.356	1
NIFK	0.00890692	0.27254	0.268	0.204	1
MRPS14	0.00940375	0.254979	0.147	0.093	1
NDUFV2	0.00941401	0.253926	0.469	0.448	1
MIA3	0.00950235	0.273226	0.247	0.185	1
HM13	0.00979582	0.356102	0.377	0.337	1
TIA1	0.0100854	0.271076	0.309	0.252	1
ORMDL1	0.010871	0.312785	0.26	0.207	1
BCL2	0.0116018	0.27034	0.284	0.219	1
NFE2L2	0.0119311	0.313062	0.267	0.215	1
DHX58	0.0120672	0.272512	0.164	0.111	1
PRKCQ-AS1	0.0123542	0.270395	0.573	0.533	1
NR3C1	0.0130885	0.254384	0.426	0.378	1
AC004687.1	0.0142874	0.288036	0.284	0.23	1
DGLUCY	0.0145329	0.261929	0.159	0.107	1
B3GNT2	0.0151905	0.271709	0.154	0.104	1
SCLT1	0.0155917	0.268901	0.173	0.122	1
CCT5	0.0161365	0.277828	0.388	0.344	1
INPP4B	0.0170724	0.30056	0.351	0.304	1
TMOD3	0.0178826	0.275512	0.338	0.293	1
SEC61G	0.0181772	0.277708	0.427	0.4	1
PCED1B-AS1	0.018205	0.267838	0.815	0.83	1
VPS35	0.0192139	0.266906	0.27	0.222	1
ST6GAL1	0.0193202	0.283658	0.265	0.219	1
LRRN3	0.0196219	0.348981	0.321	0.281	1
GIMAP8	0.0219347	0.301985	0.263	0.211	1
AC008875.3	0.0219924	0.317092	0.308	0.267	1
WASHC4	0.0225567	0.320619	0.235	0.189	1
FKBP11	0.0239345	0.282654	0.21	0.159	1
CBR1	0.0247329	0.32164	0.212	0.167	1
ANKFY1	0.0248573	0.253789	0.162	0.115	1
MKRN1	0.0256518	0.271149	0.333	0.304	1
TXN	0.0266498	0.279418	0.251	0.204	1
CDK17	0.0285509	0.27269	0.215	0.167	1
DDX21	0.0292293	0.270182	0.354	0.311	1
AIDA	0.0293143	0.253103	0.186	0.141	1
TRBC2	0.0323962	-0.254859	0.571	0.659	1
UBQLN2	0.0324282	0.288788	0.341	0.311	1
PDE4B	0.0330548	0.298316	0.208	0.163	1
RAB8A	0.0373356	0.267662	0.243	0.207	1
ERCC6L2	0.0418426	-0.253958	0.083	0.126	1
POLE4	0.0452391	0.273912	0.262	0.23	1
KIAA0040	0.0471423	0.265068	0.236	0.2	1
CD40LG	0.0518686	0.27323	0.331	0.296	1
CASP4	0.0540413	0.250351	0.335	0.319	1
TM9SF2	0.0546489	0.271435	0.273	0.241	1
RNASEH2B	0.0645264	0.258028	0.333	0.307	1
COA3	0.0656479	0.256989	0.197	0.163	1
PML	0.0757602	0.266342	0.251	0.222	1

## Sheet: T_CD8_c01_CCR7
	p_val	avg_log2FC	pct.1	pct.2	p_val_adj
RPS10-NUDT3	0	1.06732	0.723	0.456	0
GIMAP7	0	0.77812	0.963	0.914	0
RPS26	0	-2.32093	0.861	0.983	0
RPL41	0	0.367717	0.998	0.999	0
MT-CO1	0	0.701855	0.997	0.99	0
MT-CO2	0	0.625006	0.996	0.99	0
MT-ATP8	0	0.780124	0.935	0.836	0
MT-ATP6	0	0.700224	0.971	0.926	0
MT-CO3	0	0.493708	0.994	0.981	0
MT-ND4L	0	0.715918	0.984	0.968	0
MT-ND5	0	0.774616	0.923	0.822	0
MT-CYB	0	0.507406	0.991	0.982	0
MT-ND1	7.09416e-306	0.608052	0.942	0.893	1.58987e-301
SNHG5	8.32376e-291	0.726551	0.652	0.458	1.86544e-286
TXNIP	3.6524e-262	-0.512149	0.99	0.998	8.1854e-258
SRSF5	3.73625e-246	-0.412006	0.808	0.955	8.37332e-242
LINC00861	2.21517e-218	0.54485	0.824	0.739	4.96442e-214
DDX5	4.14166e-202	-0.363246	0.935	0.987	9.28188e-198
MT-ND4	5.21605e-189	0.441625	0.962	0.936	1.16897e-184
GIMAP5	2.3323e-165	0.491115	0.742	0.677	5.22692e-161
FOS	1.2421e-164	-0.639753	0.108	0.27	2.78367e-160
MT-ND6	2.21476e-160	0.554035	0.593	0.451	4.9635e-156
TSC22D3	2.16537e-153	-0.429085	0.653	0.822	4.8528e-149
ERAP2	4.10374e-140	0.501483	0.342	0.181	9.19689e-136
HECA	4.29214e-139	0.511839	0.325	0.17	9.61912e-135
ZFP36	7.0965e-138	0.465483	0.642	0.526	1.5904e-133
ID3	1.19661e-130	0.419756	0.196	0.066	2.68173e-126
AL118516.1	1.79726e-125	-0.275441	0.072	0.198	4.02785e-121
GIMAP4	4.75076e-125	0.433251	0.783	0.743	1.06469e-120
ZFP36L2	4.21628e-123	-0.337317	0.843	0.934	9.44911e-119
RGCC	1.99817e-113	0.482572	0.532	0.413	4.4781e-109
SH3YL1	2.35267e-113	-0.321622	0.155	0.305	5.27258e-109
CCR7	2.75575e-112	0.350354	0.913	0.91	6.17591e-108
DUSP1	5.588e-109	-0.403266	0.224	0.389	1.25233e-104
UCP2	1.76883e-106	0.430646	0.789	0.745	3.96412e-102
HNRNPDL	8.08998e-106	-0.294812	0.737	0.875	1.81304e-101
LINC01138	1.11877e-102	-0.322787	0.554	0.732	2.50727e-98
EIF5A	4.31544e-97	-0.306274	0.543	0.725	9.67133e-93
AC026979.2	1.99901e-94	-0.255399	0.119	0.246	4.47998e-90
VIM	2.00463e-94	-0.269561	0.909	0.963	4.49258e-90
CHI3L2	1.6849e-93	-0.302937	0.095	0.207	3.77602e-89
DNAJB1	6.41944e-89	-0.301714	0.454	0.633	1.43866e-84
KLRK1	1.48268e-88	-0.310039	0.694	0.833	3.32283e-84
TNFAIP3	5.36715e-84	-0.301289	0.208	0.348	1.20283e-79
KLF2	2.44043e-83	0.346518	0.891	0.945	5.46925e-79
RPS4Y1	3.27827e-81	-0.268454	0.751	0.879	7.34693e-77
ATF7IP2	2.37789e-77	-0.295371	0.243	0.382	5.32909e-73
LINC02273	1.317e-76	-0.250802	0.172	0.3	2.95154e-72
ITGB2	1.75581e-73	-0.260222	0.564	0.736	3.93494e-69
ATP6V0E2	7.77e-69	-0.252265	0.346	0.507	1.74133e-64
CORO7	7.09533e-68	-0.250857	0.234	0.368	1.59013e-63
TNFAIP8L2	8.11029e-66	0.297033	0.195	0.104	1.8176e-61
CTSW	1.1887e-65	0.344864	0.585	0.506	2.664e-61
IER2	2.22533e-65	0.461655	0.486	0.411	4.98719e-61
NDFIP1	3.57834e-65	-0.256761	0.633	0.773	8.01943e-61
FAM118A	5.42745e-62	0.313221	0.194	0.106	1.21634e-57
AC004687.1	1.79436e-57	0.325141	0.257	0.165	4.02134e-53
TMEM204	8.1302e-48	0.315227	0.44	0.371	1.82206e-43
LYZ	1.01264e-45	0.271892	0.126	0.063	2.26943e-41
TAGAP	4.36817e-39	0.334201	0.521	0.478	9.78951e-35
AC119396.1	2.80663e-38	0.268151	0.476	0.421	6.28994e-34
BTG2	9.1911e-38	0.311282	0.41	0.346	2.05982e-33
TUBA4A	1.7664e-37	0.252227	0.519	0.469	3.95868e-33
CISH	1.00601e-34	0.401203	0.26	0.191	2.25456e-30
LRRN3	6.86259e-34	0.290526	0.536	0.494	1.53797e-29
GIMAP2	1.97909e-32	0.258297	0.425	0.37	4.43533e-28
JUNB	2.76429e-31	-0.345342	0.729	0.808	6.19506e-27
CSTB	2.90311e-31	0.263022	0.487	0.451	6.50615e-27
TC2N	1.73932e-30	0.28066	0.498	0.46	3.89799e-26
GRAP2	6.23315e-29	0.255312	0.392	0.344	1.39691e-24
NFKBIA	4.87119e-28	0.289456	0.559	0.541	1.09168e-23
PDE7A	1.98339e-27	0.256149	0.474	0.435	4.44498e-23
BPTF	3.60867e-26	0.257922	0.432	0.391	8.08739e-22
PIM2	3.63551e-23	0.261497	0.458	0.427	8.14753e-19
HIST1H1E	1.58732e-22	0.259895	0.286	0.234	3.55735e-18
NOG	4.43405e-22	0.252586	0.354	0.31	9.93716e-18
IRF1	1.80114e-20	0.28387	0.367	0.321	4.03654e-16
ID2	1.2464e-18	0.276725	0.41	0.375	2.7933e-14
ISG15	6.28408e-08	0.454605	0.303	0.288	0.00140832
IFI6	0.12072	0.467517	0.267	0.28	1
MX1	0.871428	0.32558	0.136	0.144	1

## Sheet: T_CD8_c02_NKG7
	p_val	avg_log2FC	pct.1	pct.2	p_val_adj
RPS26	6.80731e-195	-1.53179	0.901	0.981	1.52559e-190
GIMAP7	3.41331e-167	0.943124	0.954	0.846	7.64957e-163
DUSP1	6.06348e-164	-1.65354	0.26	0.7	1.35889e-159
JUN	8.22035e-161	-1.96351	0.382	0.743	1.84226e-156
JUNB	5.00131e-134	-1.24902	0.613	0.901	1.12084e-129
MT-CO1	3.33266e-121	0.53846	0.999	0.997	7.46881e-117
DUSP2	2.9641e-117	-1.46453	0.342	0.685	6.64284e-113
TNFAIP3	7.86903e-108	-1.15588	0.234	0.587	1.76353e-103
FOS	2.16313e-104	-1.52572	0.092	0.424	4.84779e-100
GIMAP5	3.14228e-100	0.972737	0.748	0.529	7.04217e-96
JUND	5.25599e-83	-0.885527	0.511	0.76	1.17792e-78
TSC22D3	1.78867e-79	-0.779075	0.586	0.828	4.0086e-75
RPL41	1.00825e-78	0.449588	0.984	0.974	2.25958e-74
MT-ATP6	1.05002e-76	0.646267	0.941	0.887	2.3532e-72
DDX5	6.62521e-72	-0.524004	0.907	0.975	1.48478e-67
TGFB1	6.37056e-69	-0.675393	0.573	0.803	1.42771e-64
EFHD2	5.08742e-68	-0.771163	0.482	0.748	1.14014e-63
MT-CO2	4.07076e-67	0.461201	0.999	0.993	9.12299e-63
GIMAP4	6.78901e-63	0.66788	0.852	0.756	1.52149e-58
METRNL	5.12459e-62	-0.791805	0.031	0.235	1.14847e-57
SUN2	7.60109e-62	-0.631914	0.537	0.789	1.70348e-57
LINC00861	3.03149e-60	0.737532	0.735	0.575	6.79388e-56
CD81	3.90302e-59	-0.613612	0.483	0.745	8.74706e-55
HLA-DRB1	5.2829e-58	-0.691659	0.516	0.76	1.18395e-53
MT-ATP8	7.67363e-57	0.578971	0.898	0.806	1.71974e-52
FOSB	1.14847e-55	-0.605669	0.015	0.189	2.57383e-51
GZMH	4.52029e-54	-0.707717	0.562	0.79	1.01304e-49
HNRNPDL	1.49685e-53	-0.531585	0.654	0.851	3.3546e-49
LGALS1	3.752e-53	-0.984737	0.351	0.592	8.4086e-49
CCR7	5.47575e-53	1.03564	0.311	0.118	1.22717e-48
CD69	9.8287e-51	-0.736534	0.382	0.616	2.20271e-46
LITAF	2.1655e-50	-0.486523	0.805	0.923	4.8531e-46
FGFBP2	4.19305e-50	-0.747501	0.522	0.734	9.39705e-46
ARL4C	4.69614e-50	-0.521964	0.695	0.867	1.05245e-45
CXCR4	1.44484e-49	-0.744687	0.325	0.566	3.23802e-45
CST7	4.19751e-49	-0.449936	0.865	0.965	9.40704e-45
ABHD17A	5.63327e-49	-0.563344	0.508	0.741	1.26247e-44
MT-ND4L	6.03942e-49	0.491487	0.972	0.938	1.35349e-44
ERAP2	1.9225e-48	0.67138	0.346	0.152	4.30851e-44
NR4A2	7.39119e-48	-0.58798	0.057	0.244	1.65644e-43
SELL	1.11585e-47	0.904161	0.531	0.327	2.50072e-43
ID3	9.8398e-47	0.568416	0.142	0.02	2.2052e-42
RPS10-NUDT3	5.3164e-46	0.744843	0.405	0.218	1.19146e-41
FLNA	2.03493e-45	-0.543095	0.634	0.824	4.56048e-41
CCL5	1.35429e-44	-0.379697	0.895	0.972	3.03511e-40
SRSF5	1.7473e-44	-0.465692	0.666	0.849	3.91587e-40
GZMB	9.39395e-43	-0.814736	0.457	0.649	2.10528e-38
IFIT1	1.18692e-41	0.984175	0.113	0.012	2.66001e-37
UBC	2.91019e-41	-0.319365	0.969	0.989	6.52202e-37
SNHG5	5.17226e-41	0.628395	0.401	0.223	1.15915e-36
SH2D2A	2.00706e-40	-0.582595	0.319	0.534	4.49803e-36
DNAJB1	3.59283e-40	-0.637175	0.4	0.609	8.05188e-36
PPP1R15A	1.37295e-39	-0.558138	0.15	0.352	3.07693e-35
ITM2A	4.41124e-39	-0.523833	0.389	0.607	9.88602e-35
PRSS23	1.44967e-37	-0.631821	0.204	0.416	3.24886e-33
CCNH	6.72532e-37	-0.588867	0.238	0.44	1.50721e-32
LTB	6.09846e-36	0.792826	0.501	0.316	1.36673e-31
CD27	2.87714e-35	0.612021	0.578	0.391	6.44797e-31
LEF1	3.92007e-35	0.712827	0.309	0.15	8.78527e-31
SSBP4	3.93022e-35	-0.434429	0.411	0.637	8.80803e-31
TRAV8-6	1.28713e-34	0.760562	0.111	0.018	2.88459e-30
GBP1	1.4437e-34	0.968759	0.36	0.207	3.23548e-30
FCRL6	1.65665e-34	-0.483016	0.257	0.476	3.71272e-30
RSAD2	2.29544e-34	0.562044	0.102	0.014	5.14431e-30
TRBV6-1	5.45962e-34	0.809568	0.106	0.015	1.22356e-29
SKIL	5.55587e-34	-0.444636	0.047	0.189	1.24513e-29
CCL3L1	5.91731e-34	0.591434	0.13	0.028	1.32613e-29
IDS	1.70576e-33	-0.477482	0.335	0.54	3.82278e-29
S100A4	2.5347e-33	-0.408589	0.863	0.942	5.68052e-29
RNPEPL1	5.54631e-33	-0.447368	0.223	0.427	1.24298e-28
NKG7	5.79667e-33	-0.428168	0.834	0.953	1.29909e-28
LINC01578	1.92737e-32	-0.440071	0.357	0.579	4.31943e-28
KLRD1	4.06505e-32	-0.451452	0.407	0.63	9.11017e-28
CYBA	1.26437e-31	-0.301753	0.949	0.985	2.83359e-27
MYL12A	1.77449e-31	0.34048	0.982	0.973	3.9768e-27
MATK	8.59152e-31	-0.415671	0.344	0.558	1.92545e-26
ADAM8	9.65515e-31	-0.456163	0.184	0.369	2.16382e-26
TRBC1	1.15653e-30	-0.618937	0.324	0.509	2.59189e-26
AC026979.2	7.10355e-30	-0.385962	0.07	0.21	1.59198e-25
MX2	7.16456e-30	0.749358	0.241	0.11	1.60565e-25
SYTL3	9.55736e-30	-0.434893	0.13	0.297	2.1419e-25
TRAF3IP3	9.72023e-30	0.390807	0.793	0.718	2.1784e-25
TPST2	1.02793e-29	-0.441482	0.402	0.598	2.30368e-25
PRF1	2.00112e-29	-0.425619	0.718	0.859	4.48472e-25
P2RY8	2.21467e-29	-0.441945	0.357	0.551	4.96331e-25
AUTS2	2.52535e-29	-0.425414	0.063	0.199	5.65956e-25
ADGRG1	2.75021e-29	-0.538535	0.268	0.457	6.1635e-25
PTP4A2	2.89203e-29	-0.379049	0.595	0.772	6.48134e-25
IFIT3	2.9697e-29	0.605741	0.113	0.025	6.65539e-25
GZMK	5.2248e-29	0.732969	0.5	0.324	1.17093e-24
DDIT4	7.74453e-29	-0.650522	0.1	0.247	1.73563e-24
SRGN	7.87096e-29	-0.305654	0.824	0.946	1.76396e-24
ZEB2	9.05691e-29	-0.453389	0.381	0.59	2.02974e-24
IFI44L	1.5987e-28	0.729604	0.12	0.029	3.58285e-24
ITGB2	6.08806e-28	-0.325126	0.848	0.939	1.36439e-23
GNAS	1.3401e-27	-0.388866	0.629	0.787	3.0033e-23
TENT5C	5.33915e-27	-0.395632	0.061	0.187	1.19656e-22
GNAI2	5.66599e-27	-0.347161	0.62	0.789	1.26981e-22
CMPK2	5.92787e-27	0.399665	0.101	0.021	1.32849e-22
MAP2K2	1.03625e-26	-0.384853	0.24	0.434	2.32234e-22
GIMAP1	1.0801e-26	0.476474	0.617	0.497	2.42062e-22
EPSTI1	1.2215e-26	0.92388	0.271	0.147	2.7375e-22
PPP2R5C	6.75838e-26	-0.392735	0.567	0.729	1.51462e-21
AHNAK	8.1056e-26	-0.406299	0.716	0.846	1.81655e-21
ISG20	9.80895e-26	1.04828	0.613	0.528	2.19828e-21
MT-ND5	1.17584e-25	0.38743	0.903	0.858	2.63518e-21
RTP4	1.44878e-25	0.463546	0.165	0.061	3.24686e-21
RHOC	2.82178e-25	-0.434787	0.134	0.282	6.32389e-21
FYN	4.92721e-25	-0.379783	0.565	0.727	1.10424e-20
TMEM204	1.25971e-24	0.445777	0.267	0.144	2.82314e-20
GBP2	1.50503e-24	0.66364	0.466	0.346	3.37292e-20
STAT1	2.10764e-24	1.0215	0.453	0.35	4.72343e-20
DENND2D	3.04606e-24	0.559458	0.606	0.504	6.82652e-20
LSP1	3.49665e-24	-0.306228	0.855	0.938	7.83635e-20
TRGV2	5.35846e-24	-0.714394	0.138	0.279	1.20088e-19
ID2	5.77449e-24	-0.412975	0.307	0.489	1.29412e-19
ZFP36	1.61943e-23	-0.451091	0.664	0.797	3.6293e-19
LDHB	2.09479e-23	0.38904	0.806	0.797	4.69463e-19
CD99	3.11586e-23	-0.257215	0.914	0.967	6.98296e-19
RBM38	3.21581e-23	-0.389246	0.179	0.338	7.20695e-19
SLA2	4.84912e-23	-0.405949	0.136	0.276	1.08674e-18
TRGV5	6.27352e-23	-0.760844	0.081	0.197	1.40596e-18
MT-ND4	7.15431e-23	0.375672	0.885	0.824	1.60335e-18
F2R	9.219e-23	-0.390296	0.132	0.274	2.06607e-18
S1PR5	1.37349e-22	-0.37835	0.264	0.447	3.07813e-18
TNFSF10	1.40145e-22	0.660494	0.205	0.099	3.1408e-18
AOAH	1.84521e-22	-0.431304	0.179	0.327	4.1353e-18
HNRNPA0	2.40909e-22	-0.353987	0.467	0.646	5.399e-18
MYC	3.59566e-22	0.431859	0.163	0.066	8.05823e-18
C12orf75	5.98569e-22	-0.353853	0.534	0.696	1.34145e-17
LINC01871	1.15187e-21	-0.377603	0.144	0.286	2.58145e-17
RNF166	2.03954e-21	-0.361913	0.297	0.468	4.57081e-17
CISH	3.23495e-21	0.541086	0.2	0.096	7.24985e-17
TGFBR3	4.0168e-21	-0.372407	0.248	0.413	9.00206e-17
ACTG1	4.90345e-21	0.356412	0.974	0.975	1.09891e-16
S1PR1	6.1402e-21	0.423756	0.49	0.364	1.37608e-16
SIPA1	7.51193e-21	-0.328741	0.236	0.401	1.6835e-16
TRBV9	7.73086e-21	-1.31475	0.081	0.187	1.73256e-16
PDE4D	9.47669e-21	-0.324695	0.095	0.213	2.12382e-16
IFITM1	1.9844e-20	0.604379	0.969	0.962	4.44724e-16
GABARAPL1	3.62923e-20	-0.319747	0.086	0.201	8.13346e-16
LINC02446	6.20068e-20	-0.614483	0.152	0.277	1.38964e-15
GNG2	6.60313e-20	-0.337407	0.484	0.643	1.47983e-15
ATG2A	8.68891e-20	-0.284565	0.053	0.152	1.94727e-15
TSEN54	9.5989e-20	-0.348672	0.291	0.446	2.15121e-15
MT-CO3	1.02526e-19	0.291015	0.989	0.976	2.29771e-15
MAPRE2	1.08769e-19	-0.348193	0.314	0.475	2.43761e-15
GRK2	1.46516e-19	-0.312178	0.239	0.394	3.28357e-15
RUNX3	1.49519e-19	-0.318445	0.245	0.398	3.35087e-15
ENC1	2.57509e-19	-0.315887	0.045	0.138	5.77102e-15
TBX21	2.69154e-19	-0.305393	0.348	0.52	6.032e-15
LGALS3BP	2.95843e-19	0.315737	0.116	0.04	6.63013e-15
SLC9A3R1	3.13406e-19	-0.279192	0.782	0.87	7.02374e-15
SMAD7	3.26633e-19	-0.296364	0.063	0.165	7.32018e-15
FGR	3.49575e-19	-0.322911	0.233	0.393	7.83434e-15
RASAL3	4.33333e-19	-0.315807	0.371	0.538	9.71143e-15
MKNK2	8.48929e-19	-0.323275	0.209	0.356	1.90253e-14
PRKCB	8.98286e-19	-0.325646	0.289	0.447	2.01315e-14
GPR183	1.06908e-18	0.574126	0.288	0.175	2.39593e-14
GIMAP2	1.27132e-18	0.442634	0.382	0.265	2.84916e-14
S100A6	1.52326e-18	-0.262875	0.889	0.955	3.41378e-14
ULK3	1.64135e-18	-0.280115	0.079	0.183	3.67842e-14
APMAP	1.70293e-18	-0.321659	0.494	0.661	3.81643e-14
TNFAIP8L2	2.06951e-18	0.350993	0.175	0.083	4.63797e-14
SSBP3	2.20573e-18	-0.285812	0.146	0.277	4.94326e-14
PIP4K2A	3.72066e-18	-0.309606	0.281	0.44	8.33837e-14
ITGB1	4.92629e-18	-0.366194	0.561	0.701	1.10403e-13
CD63	5.88696e-18	-0.330907	0.318	0.478	1.31933e-13
ZFP36L2	6.12724e-18	-0.333786	0.902	0.938	1.37318e-13
USP18	7.09217e-18	0.349224	0.102	0.033	1.58943e-13
FMNL1	1.11834e-17	-0.305492	0.408	0.574	2.50631e-13
C1orf21	1.29219e-17	-0.317661	0.203	0.343	2.89593e-13
RAC2	1.45691e-17	0.25806	0.954	0.956	3.26507e-13
UBE2S	1.5351e-17	-0.288624	0.115	0.229	3.44031e-13
CD300A	1.98209e-17	-0.341238	0.127	0.243	4.44206e-13
VPS26B	2.29454e-17	-0.315304	0.192	0.323	5.1423e-13
LPCAT1	3.10656e-17	-0.321118	0.174	0.3	6.96211e-13
KLRC4	3.39358e-17	-0.366964	0.183	0.314	7.60536e-13
ATP2B1-AS1	3.40823e-17	-0.270158	0.056	0.147	7.63819e-13
GLUL	3.59809e-17	-0.293649	0.076	0.175	8.06368e-13
CSTB	6.61909e-17	0.382548	0.627	0.554	1.4834e-12
TTC38	6.69099e-17	-0.36234	0.202	0.333	1.49952e-12
PIM2	7.06622e-17	0.438769	0.335	0.225	1.58361e-12
CDV3	8.40817e-17	-0.288132	0.241	0.385	1.88435e-12
ADAP1	1.13282e-16	-0.258088	0.063	0.157	2.53876e-12
MT-ND1	1.16954e-16	0.365775	0.874	0.845	2.62106e-12
CD38	1.27305e-16	0.452397	0.161	0.077	2.85304e-12
GBP4	1.29059e-16	0.638616	0.341	0.245	2.89235e-12
MSC	1.3532e-16	-0.26771	0.049	0.135	3.03267e-12
MYBL1	1.49873e-16	-0.323335	0.197	0.331	3.35881e-12
ARIH1	1.59459e-16	-0.297906	0.161	0.286	3.57364e-12
AC119396.1	1.66116e-16	0.410347	0.348	0.242	3.72283e-12
RBM3	1.9146e-16	-0.294433	0.542	0.69	4.29082e-12
FCMR	2.5196e-16	0.486817	0.631	0.577	5.64668e-12
MYO1F	2.91845e-16	-0.271476	0.387	0.555	6.54054e-12
MAPKAPK2	3.2952e-16	-0.27643	0.083	0.18	7.38487e-12
BHLHE40	3.9274e-16	-0.318929	0.106	0.211	8.8017e-12
MFSD10	4.18523e-16	-0.296399	0.279	0.423	9.37951e-12
FCGR3A	4.57152e-16	-0.356482	0.341	0.487	1.02452e-11
ARRB2	5.67599e-16	-0.312512	0.469	0.605	1.27205e-11
IFI44	5.93296e-16	0.317365	0.123	0.051	1.32964e-11
CCL4	7.10069e-16	-0.26033	0.348	0.513	1.59134e-11
RASSF1	7.17721e-16	-0.286565	0.33	0.476	1.60848e-11
MIDN	8.76732e-16	-0.29714	0.157	0.281	1.96484e-11
HSPA5	1.04295e-15	-0.336745	0.45	0.594	2.33736e-11
TLN1	1.18758e-15	-0.279394	0.49	0.64	2.66149e-11
LGALS9	1.24316e-15	0.554769	0.172	0.091	2.78605e-11
TCF25	1.39317e-15	-0.405049	0.55	0.666	3.12223e-11
PASK	1.52926e-15	0.41851	0.169	0.085	3.42723e-11
CAPNS1	1.80693e-15	-0.254055	0.316	0.473	4.0495e-11
DYNC1H1	1.98542e-15	-0.296816	0.286	0.426	4.44952e-11
SLFN5	2.54801e-15	0.515376	0.581	0.513	5.71035e-11
TUBA1A	2.64329e-15	-0.326936	0.433	0.572	5.92388e-11
KLF3	2.78885e-15	-0.315119	0.402	0.555	6.25009e-11
HIST1H1D	3.07392e-15	0.47054	0.355	0.254	6.88895e-11
TMEM123	4.18869e-15	0.452992	0.392	0.294	9.38728e-11
TNFRSF1B	4.26287e-15	-0.335525	0.353	0.492	9.55352e-11
NOSIP	4.95765e-15	0.521499	0.519	0.451	1.11106e-10
SLAMF1	5.83217e-15	0.294395	0.147	0.07	1.30705e-10
ALYREF	5.88225e-15	-0.253632	0.152	0.266	1.31827e-10
CIRBP	6.26917e-15	-0.257411	0.661	0.778	1.40498e-10
AC004687.1	6.75158e-15	0.352854	0.398	0.292	1.5131e-10
HSP90B1	7.08294e-15	-0.253763	0.628	0.75	1.58736e-10
PCED1B	7.4693e-15	0.389896	0.357	0.257	1.67394e-10
ARL8A	7.9269e-15	-0.255838	0.106	0.209	1.7765e-10
RHOB	8.31326e-15	-0.348323	0.067	0.155	1.86309e-10
PLAC8	1.09175e-14	0.577055	0.406	0.315	2.44671e-10
MYO1G	1.19602e-14	-0.271321	0.458	0.602	2.68039e-10
ZBTB38	1.49374e-14	-0.302563	0.311	0.449	3.34761e-10
AC020659.1	1.54354e-14	-0.274177	0.038	0.109	3.45923e-10
FAM117A	2.05841e-14	-0.271434	0.191	0.317	4.6131e-10
CTSW	2.19729e-14	-0.278038	0.713	0.836	4.92434e-10
SYNGR1	3.22627e-14	-0.323506	0.104	0.202	7.23039e-10
TMX4	3.26389e-14	-0.262732	0.268	0.403	7.31471e-10
IFI35	3.58782e-14	0.592933	0.314	0.227	8.04066e-10
PLSCR1	3.69109e-14	0.58757	0.196	0.115	8.27211e-10
TRAV29DV5	4.15804e-14	-0.612735	0.051	0.126	9.31858e-10
ISG15	4.2601e-14	1.45271	0.442	0.376	9.54731e-10
IFI6	4.36344e-14	1.41116	0.332	0.256	9.7789e-10
GNB1	5.53299e-14	-0.257605	0.252	0.387	1.24e-09
CEBPB	7.8641e-14	-0.2716	0.232	0.354	1.76242e-09
IFIT2	7.94461e-14	0.51904	0.124	0.058	1.78047e-09
PSMB9	8.87437e-14	0.310973	0.859	0.862	1.98883e-09
MX1	1.64831e-13	1.27475	0.234	0.158	3.69402e-09
TRAV19	1.89122e-13	0.627468	0.1	0.04	4.23842e-09
DNM2	2.26955e-13	-0.267162	0.214	0.332	5.08629e-09
PARP9	2.29782e-13	0.473462	0.236	0.154	5.14964e-09
ATP1B3	2.86968e-13	-0.253988	0.22	0.338	6.43123e-09
TCF7	3.04884e-13	0.498737	0.464	0.375	6.83276e-09
NIBAN1	3.6786e-13	-0.263061	0.175	0.285	8.24412e-09
HOPX	3.95687e-13	-0.308096	0.201	0.314	8.86775e-09
CD28	5.43154e-13	0.311224	0.181	0.101	1.21726e-08
ADD1	5.45274e-13	-0.287034	0.309	0.431	1.22201e-08
P4HB	8.86572e-13	-0.262165	0.417	0.55	1.9869e-08
GIMAP6	1.02662e-12	0.371479	0.289	0.201	2.30076e-08
TRGV10	1.08044e-12	-0.418402	0.118	0.209	2.42139e-08
EVI2B	1.1828e-12	0.327416	0.514	0.427	2.65077e-08
CDK17	1.54006e-12	-0.284987	0.197	0.302	3.45143e-08
KLF6	1.63099e-12	-0.333844	0.709	0.794	3.6552e-08
KLRC3	2.03402e-12	-0.283479	0.065	0.14	4.55843e-08
OAS1	3.63442e-12	0.736899	0.211	0.137	8.14509e-08
ATP2B4	4.22553e-12	-0.261357	0.306	0.433	9.46983e-08
NUCB2	5.22091e-12	0.423944	0.451	0.371	1.17006e-07
ITGB7	5.33257e-12	-0.27091	0.462	0.582	1.19508e-07
DSTN	5.38817e-12	-0.301529	0.321	0.441	1.20754e-07
PRKCQ-AS1	6.04905e-12	0.36425	0.328	0.245	1.35565e-07
ZBTB1	7.48539e-12	-0.272075	0.192	0.297	1.67755e-07
SAMSN1	8.64446e-12	-0.250231	0.164	0.265	1.93731e-07
EIF2AK2	8.70093e-12	0.546031	0.264	0.186	1.94997e-07
OAS2	1.02931e-11	0.451526	0.289	0.205	2.30679e-07
PRDM1	1.10489e-11	-0.286362	0.151	0.247	2.47618e-07
KMT2A	1.29774e-11	-0.26865	0.369	0.488	2.90835e-07
TNFAIP8	1.40628e-11	0.337762	0.49	0.421	3.15162e-07
IRF9	1.81534e-11	0.332829	0.422	0.335	4.06836e-07
TAGAP	2.21661e-11	0.338244	0.588	0.528	4.96764e-07
VCL	2.47593e-11	-0.25111	0.145	0.241	5.54881e-07
PSMB8	2.74917e-11	0.255049	0.765	0.759	6.16118e-07
DDX60	6.08109e-11	0.348597	0.166	0.098	1.36283e-06
IRF1	9.0098e-11	0.376008	0.695	0.664	2.01919e-06
NOP10	9.95342e-11	0.283779	0.506	0.431	2.23066e-06
GIMAP8	1.34839e-10	0.269783	0.191	0.118	3.02188e-06
RHOH	1.39156e-10	0.318257	0.529	0.477	3.11863e-06
HIST1H4C	1.51048e-10	0.291329	0.62	0.576	3.38514e-06
KLRC2	1.618e-10	-0.435745	0.073	0.141	3.6261e-06
FASLG	2.1442e-10	0.262721	0.135	0.074	4.80538e-06
HECA	2.50212e-10	0.351006	0.207	0.136	5.6075e-06
ASCL2	2.55355e-10	-0.25771	0.179	0.279	5.72276e-06
HERC5	2.60388e-10	0.449787	0.135	0.075	5.83555e-06
DTX3L	2.99563e-10	0.354047	0.227	0.154	6.71351e-06
CCL4L2	3.16912e-10	-0.303168	0.121	0.204	7.10231e-06
RGS10	3.55168e-10	0.296823	0.49	0.415	7.95967e-06
SELENOH	4.5538e-10	0.28016	0.554	0.497	1.02055e-05
PALM2-AKAP2	4.70891e-10	0.353404	0.146	0.085	1.05531e-05
IER2	5.13222e-10	-0.301019	0.666	0.742	1.15018e-05
RCSD1	6.88731e-10	0.321627	0.58	0.537	1.54351e-05
SPON2	7.09696e-10	-0.262702	0.319	0.431	1.5905e-05
RGCC	7.13938e-10	0.312876	0.241	0.164	1.60001e-05
S100A11	8.77065e-10	0.305596	0.684	0.644	1.96559e-05
SEPTIN6	9.20709e-10	0.30741	0.643	0.595	2.0634e-05
STAT2	9.95339e-10	0.356811	0.177	0.111	2.23066e-05
DGKA	1.0793e-09	0.319928	0.301	0.225	2.41883e-05
OXNAD1	1.57078e-09	0.258632	0.222	0.148	3.52027e-05
CXCR3	1.61086e-09	0.305359	0.309	0.235	3.61009e-05
UBE2L6	1.96256e-09	0.49419	0.541	0.506	4.3983e-05
RIPOR2	2.13024e-09	0.274981	0.732	0.703	4.77408e-05
TESPA1	2.47515e-09	0.269331	0.234	0.16	5.54705e-05
CAMK4	2.68003e-09	0.30665	0.366	0.291	6.00621e-05
PSME2	3.51612e-09	0.2922	0.718	0.725	7.87998e-05
SIT1	4.65228e-09	0.319898	0.429	0.357	0.000104262
FUS	5.77005e-09	0.273337	0.677	0.648	0.000129313
RCAN3	6.14411e-09	0.266233	0.165	0.102	0.000137696
CHMP5	7.75098e-09	0.326469	0.241	0.174	0.000173707
DCK	8.81351e-09	0.312232	0.313	0.241	0.00019752
CNN2	1.34361e-08	0.258889	0.707	0.688	0.000301117
MT-ND6	2.17619e-08	0.274604	0.553	0.489	0.000487707
DDX58	2.2985e-08	0.333977	0.166	0.106	0.000515118
PIK3R1	2.34613e-08	-0.259249	0.366	0.466	0.000525792
PTPN6	2.59857e-08	0.266666	0.506	0.443	0.000582366
TRGV8	2.70993e-08	0.593069	0.145	0.09	0.000607322
DRAP1	4.02204e-08	0.317789	0.688	0.692	0.00090138
CHURC1	9.16245e-08	0.267015	0.51	0.467	0.0020534
DDX60L	1.55783e-07	0.31712	0.177	0.121	0.00349126
LAP3	1.75655e-07	0.339497	0.231	0.172	0.0039366
ZNFX1	2.06963e-07	0.286179	0.265	0.203	0.00463825
HIST1H1C	2.14934e-07	0.302546	0.266	0.201	0.00481688
C12orf65	2.22273e-07	0.258608	0.21	0.149	0.00498136
IFI16	2.66222e-07	0.342915	0.487	0.446	0.00596629
TRIM22	2.67136e-07	0.522164	0.426	0.384	0.00598679
CHI3L2	2.92536e-07	0.273233	0.161	0.106	0.00655603
IL7R	5.98889e-07	0.349032	0.414	0.335	0.0134217
BST2	1.03754e-06	0.434129	0.517	0.498	0.0232522
SP100	1.29328e-06	0.312425	0.567	0.548	0.0289838
PSMA5	1.45598e-06	0.26167	0.524	0.494	0.0326299
PARP14	1.56595e-06	0.339798	0.238	0.183	0.0350945
NMI	5.18029e-06	0.303942	0.245	0.194	0.116096
NT5C3A	6.06914e-06	0.355925	0.264	0.213	0.136016
CLDND1	1.36336e-05	0.424579	0.411	0.373	0.305543
PHF11	2.00288e-05	0.279682	0.364	0.324	0.448865
SAMD9L	3.07424e-05	0.375285	0.269	0.223	0.688968
APOL6	5.78375e-05	0.286653	0.328	0.285	1
IRF7	7.2397e-05	0.472878	0.261	0.226	1
CARD16	7.35996e-05	0.270892	0.509	0.488	1
TRBV6-2	8.69539e-05	-0.355819	0.065	0.102	1
SAMD9	0.000125843	0.311371	0.332	0.291	1
GBP5	0.000176193	0.51324	0.47	0.462	1
SP110	0.000387036	0.295411	0.436	0.42	1
FOXP1	0.000406071	0.278928	0.425	0.399	1
HLA-DRB5	0.00078813	0.252202	0.221	0.185	1
GNLY	0.00116376	-0.426262	0.455	0.505	1
XAF1	0.00440116	0.350764	0.318	0.306	1
LY6E	0.0227936	0.331727	0.764	0.816	1
TRGV3	0.406901	-0.295187	0.152	0.161	1
MT2A	0.489939	0.802956	0.49	0.525	1
TRGV4	0.571053	0.26221	0.145	0.144	1

## Sheet: T_CD8_c03_ZNF683
	p_val	avg_log2FC	pct.1	pct.2	p_val_adj
JUNB	2.40384e-178	-1.87015	0.697	0.956	5.38725e-174
RPS26	8.27236e-137	-1.77487	0.883	0.983	1.85392e-132
MT-CO1	3.98551e-121	0.726552	0.993	0.991	8.93192e-117
FOS	8.45916e-110	-1.84987	0.165	0.593	1.89578e-105
ZFP36L2	1.10011e-108	-1.00475	0.895	0.979	2.46546e-104
DUSP1	1.12474e-98	-1.36453	0.379	0.772	2.52064e-94
MT-ATP6	1.99676e-91	0.850262	0.957	0.88	4.47495e-87
MT-CO2	1.36096e-87	0.605185	0.992	0.991	3.05005e-83
GIMAP7	3.01235e-85	0.826818	0.938	0.858	6.75098e-81
MT-ND4L	1.11149e-76	0.703061	0.975	0.948	2.49097e-72
DUSP2	2.2266e-72	-1.35772	0.339	0.668	4.99003e-68
TNFAIP3	1.52952e-63	-1.02635	0.194	0.511	3.42781e-59
MT-ATP8	1.50175e-62	0.72714	0.916	0.805	3.36557e-58
SRSF5	8.76166e-62	-0.632485	0.686	0.915	1.96357e-57
DDX5	2.82078e-58	-0.54352	0.898	0.98	6.32164e-54
NR4A2	2.03791e-56	-0.816258	0.064	0.32	4.56715e-52
JUND	2.16679e-54	-0.852199	0.546	0.769	4.856e-50
CD69	3.36856e-52	-0.806015	0.36	0.668	7.54928e-48
TSC22D3	5.76344e-45	-0.671028	0.604	0.83	1.29164e-40
RPS10-NUDT3	1.76221e-42	0.856659	0.508	0.293	3.94929e-38
RPL41	1.4431e-41	0.348976	0.986	0.994	3.23412e-37
MT-ND5	1.85845e-41	0.602543	0.904	0.811	4.16498e-37
JUN	4.02469e-40	-1.07571	0.427	0.655	9.01974e-36
FOSB	2.07806e-37	-0.523052	0.02	0.178	4.65715e-33
ID3	3.39081e-36	0.849936	0.333	0.126	7.59914e-32
CORO7	2.24217e-34	-0.573547	0.238	0.48	5.02492e-30
HNRNPDL	4.65105e-33	-0.469736	0.678	0.855	1.04235e-28
IFIT1	6.14286e-32	1.08951	0.136	0.011	1.37668e-27
LINC00861	1.74099e-30	0.674834	0.695	0.573	3.90172e-26
IFIT3	1.36432e-29	0.727926	0.109	0.003	3.05757e-25
CXCR4	2.04501e-29	-0.711132	0.402	0.606	4.58308e-25
SNHG5	2.15346e-29	0.618773	0.516	0.336	4.82613e-25
ERAP2	6.14208e-29	0.620363	0.361	0.174	1.3765e-24
GIMAP4	6.19941e-29	0.561122	0.846	0.779	1.38935e-24
RSAD2	3.38032e-28	0.749116	0.12	0.009	7.57563e-24
ARL4C	5.41946e-28	-0.569426	0.585	0.762	1.21456e-23
AC004687.1	9.30678e-28	0.617542	0.359	0.179	2.08574e-23
SUN2	4.16952e-27	-0.483727	0.515	0.733	9.34431e-23
DNAJB1	6.64501e-26	-0.555237	0.412	0.626	1.48921e-21
P2RY8	8.77707e-26	-0.506822	0.28	0.494	1.96703e-21
GNAI2	3.36869e-24	-0.4163	0.538	0.745	7.54956e-20
TGFB1	3.91282e-24	-0.507653	0.535	0.734	8.76902e-20
GIMAP5	7.34053e-23	0.544138	0.654	0.556	1.64509e-18
MT-CYB	1.00558e-22	0.336666	0.986	0.981	2.2536e-18
MT-CO3	1.3003e-22	0.361918	0.981	0.974	2.91409e-18
MT-ND1	9.6046e-22	0.451883	0.893	0.857	2.15249e-17
LINC01578	6.45091e-21	-0.454371	0.385	0.583	1.44571e-16
PPP1R15A	4.59265e-20	-0.43239	0.158	0.324	1.02926e-15
MT-ND4	7.58458e-20	0.393207	0.914	0.88	1.69978e-15
KLF3	1.0433e-19	-0.482424	0.33	0.511	2.33814e-15
CD81	2.28533e-19	-0.415816	0.336	0.535	5.12166e-15
TXNIP	4.0233e-19	-0.314668	0.983	0.995	9.01662e-15
UBC	4.85423e-19	-0.299169	0.915	0.964	1.08788e-14
RTP4	9.8118e-19	0.427701	0.148	0.043	2.19892e-14
MX2	2.83565e-18	0.675904	0.284	0.151	6.35499e-14
STAT1	3.73495e-18	0.944531	0.473	0.346	8.37039e-14
GNAS	2.06788e-17	-0.357072	0.708	0.841	4.63433e-13
RBM38	7.6441e-17	-0.332672	0.227	0.395	1.71312e-12
SIPA1	8.33976e-17	-0.36003	0.224	0.389	1.86902e-12
EXOSC6	9.38052e-17	-0.300957	0.083	0.206	2.10227e-12
MAP2K2	1.06003e-16	-0.329724	0.245	0.418	2.37562e-12
HNRNPA0	1.65447e-16	-0.328825	0.541	0.721	3.70784e-12
IFIT2	2.65596e-16	0.59507	0.101	0.021	5.95227e-12
GADD45A	3.45327e-16	-0.296531	0.025	0.109	7.73913e-12
CSRNP1	1.44562e-15	-0.274256	0.043	0.139	3.23979e-11
GBP1	3.829e-15	0.641572	0.319	0.199	8.58118e-11
AC026979.2	6.69727e-15	-0.313804	0.087	0.199	1.50093e-10
STT3B	9.82537e-15	-0.31541	0.342	0.511	2.20196e-10
CMPK2	1.32889e-14	0.407567	0.1	0.025	2.97817e-10
DDIT4	1.66058e-14	-0.512203	0.234	0.375	3.72152e-10
AHNAK	2.56095e-14	-0.499865	0.413	0.566	5.73934e-10
RNPEPL1	2.61979e-14	-0.314343	0.196	0.34	5.87121e-10
CMPK1	3.99536e-14	-0.305461	0.26	0.417	8.954e-10
LYAR	4.55376e-14	-0.35964	0.395	0.562	1.02054e-09
ISG15	5.08799e-14	1.5575	0.398	0.298	1.14027e-09
OAS1	7.97232e-14	0.756854	0.154	0.064	1.78668e-09
YPEL3	1.7567e-13	-0.281484	0.515	0.709	3.93694e-09
IFI44L	2.16316e-13	1.00997	0.179	0.087	4.84786e-09
KLRK1	5.04434e-13	-0.284586	0.669	0.799	1.13049e-08
ZNF10	6.254e-13	-0.256955	0.082	0.186	1.40158e-08
RPL22L1	6.94222e-13	-0.335907	0.325	0.488	1.55582e-08
NINJ1	7.49495e-13	-0.261493	0.191	0.334	1.67969e-08
ABHD17A	9.58592e-13	-0.29487	0.45	0.617	2.1483e-08
NSG1	1.14328e-12	-0.311921	0.125	0.244	2.5622e-08
NCR3	2.57882e-12	-0.361821	0.322	0.467	5.77939e-08
IFI6	3.52961e-12	1.5243	0.345	0.251	7.91022e-08
ZFP36	4.49999e-12	-0.49678	0.635	0.723	1.00849e-07
PSMB8	5.6066e-12	0.398872	0.71	0.665	1.25649e-07
GRAMD1A	6.84757e-12	-0.274807	0.244	0.387	1.53461e-07
MX1	6.86425e-12	1.26247	0.254	0.162	1.53835e-07
CIRBP	7.45813e-12	-0.277616	0.709	0.842	1.67144e-07
TPST2	8.11607e-12	-0.350491	0.395	0.541	1.81889e-07
EFHD2	1.3248e-11	-0.289745	0.123	0.233	2.969e-07
MKNK2	1.78393e-11	-0.255935	0.217	0.355	3.99796e-07
ZBTB1	2.05811e-11	-0.27903	0.194	0.324	4.61242e-07
MT-ND6	2.1104e-11	0.388947	0.567	0.476	4.72961e-07
SOCS3	2.12097e-11	-0.261093	0.068	0.156	4.75331e-07
PREX1	2.27491e-11	-0.282137	0.182	0.307	5.0983e-07
PNPLA2	2.34404e-11	-0.250733	0.298	0.445	5.25324e-07
FMNL1	2.42648e-11	-0.250488	0.304	0.462	5.43799e-07
LINC02273	2.63413e-11	-0.286301	0.211	0.342	5.90334e-07
PPP2R5C	3.28068e-11	-0.339029	0.585	0.709	7.35233e-07
VAMP2	4.32542e-11	-0.270095	0.638	0.769	9.6937e-07
AKAP17A	5.02246e-11	-0.27962	0.153	0.265	1.12558e-06
CCL5	6.2687e-11	-0.538083	0.505	0.604	1.40488e-06
HOOK2	7.59391e-11	-0.264856	0.089	0.182	1.70187e-06
TRAF3IP3	8.00342e-11	0.26495	0.83	0.808	1.79365e-06
ITGB1	8.35718e-11	-0.38727	0.209	0.328	1.87293e-06
MTFP1	9.34343e-11	-0.251933	0.122	0.226	2.09396e-06
RBM3	1.1087e-10	-0.253255	0.513	0.683	2.48471e-06
PLSCR1	1.38519e-10	0.682107	0.211	0.126	3.10435e-06
TRGV4	1.6483e-10	-0.368532	0.106	0.202	3.694e-06
TMX4	2.14172e-10	-0.27829	0.158	0.27	4.79981e-06
MRPL17	2.49543e-10	0.303706	0.191	0.103	5.59251e-06
OAS3	3.32566e-10	0.424245	0.109	0.043	7.45313e-06
EIF2AK2	3.4133e-10	0.606394	0.264	0.172	7.64955e-06
FAM107B	3.86866e-10	-0.285669	0.479	0.611	8.67005e-06
FCRL6	3.91586e-10	-0.305148	0.164	0.276	8.77582e-06
FYN	4.27477e-10	-0.279207	0.385	0.53	9.5802e-06
IDS	4.4524e-10	-0.2977	0.231	0.349	9.97828e-06
UBE2L6	4.47817e-10	0.567663	0.514	0.463	1.0036e-05
LITAF	7.6534e-10	-0.289612	0.601	0.727	1.7152e-05
PARP9	9.66086e-10	0.509801	0.216	0.133	2.1651e-05
EPSTI1	1.16865e-09	0.685404	0.258	0.178	2.61907e-05
IFITM1	1.234e-09	0.567586	0.988	0.983	2.76551e-05
LINC01138	1.53922e-09	-0.261755	0.438	0.572	3.44955e-05
PALM2-AKAP2	1.79158e-09	0.341505	0.115	0.049	4.01511e-05
TRIM22	2.56054e-09	0.616761	0.418	0.352	5.73844e-05
SLC2A3	3.17629e-09	-0.335074	0.275	0.394	7.11839e-05
TSPAN32	3.48964e-09	-0.263154	0.174	0.283	7.82064e-05
PSME2	3.86481e-09	0.391579	0.732	0.724	8.66143e-05
SAMD9	4.70726e-09	0.487464	0.315	0.232	0.000105494
FLNA	6.78925e-09	-0.279744	0.441	0.572	0.000152154
PBXIP1	6.96577e-09	-0.290341	0.299	0.418	0.00015611
CEBPB	9.16516e-09	-0.253791	0.238	0.353	0.0002054
GPR18	1.31632e-08	0.294622	0.148	0.077	0.000295001
TSPYL2	1.34788e-08	-0.261154	0.123	0.21	0.000302074
PTP4A2	2.08043e-08	-0.25235	0.471	0.608	0.000466245
IRF1	2.16667e-08	0.532853	0.582	0.549	0.000485573
MYBL1	3.37362e-08	-0.254698	0.119	0.206	0.000756061
TMEM140	3.38355e-08	0.282121	0.108	0.049	0.000758288
NMI	4.20548e-08	0.348399	0.249	0.171	0.00094249
TRADD	4.76738e-08	-0.256511	0.243	0.358	0.00106842
IFI44	5.17663e-08	0.374548	0.139	0.074	0.00116013
HCP5	7.24133e-08	0.306714	0.296	0.21	0.00162285
LRRN3	7.89874e-08	0.2703	0.155	0.085	0.00177019
S100A4	8.85711e-08	-0.282275	0.704	0.788	0.00198497
IL10RA	9.91476e-08	-0.253341	0.367	0.489	0.002222
ZNF683	1.189e-07	-0.456297	0.264	0.358	0.00266466
CISH	1.31146e-07	0.433984	0.188	0.117	0.00293911
IFI16	1.3752e-07	0.413737	0.364	0.289	0.00308196
HERC6	1.4422e-07	0.300622	0.113	0.056	0.00323211
DNAJA1	1.84076e-07	0.404734	0.448	0.4	0.00412532
OASL	1.90531e-07	0.334031	0.105	0.05	0.00427
C14orf119	2.05413e-07	0.304145	0.293	0.216	0.00460351
DDX58	2.11343e-07	0.324921	0.151	0.086	0.0047364
PTPN6	3.08108e-07	0.317867	0.588	0.522	0.00690501
FAM118A	3.17242e-07	0.278788	0.181	0.112	0.0071097
LGALS3BP	3.75622e-07	0.341481	0.231	0.158	0.00841807
IFI35	5.27945e-07	0.533283	0.27	0.201	0.0118318
TNFSF10	9.59688e-07	0.456593	0.205	0.139	0.0215076
THEMIS	9.66912e-07	0.303765	0.255	0.183	0.0216695
PIK3R1	9.75094e-07	-0.281768	0.487	0.591	0.0218528
PSMB9	1.06509e-06	0.304868	0.761	0.761	0.0238698
PCED1B	1.17316e-06	0.351566	0.438	0.385	0.0262916
GIMAP6	1.24702e-06	0.305727	0.364	0.292	0.027947
BST2	1.50291e-06	0.55527	0.505	0.471	0.0336817
DDX60L	1.64403e-06	0.384861	0.177	0.116	0.0368444
GRAP2	3.00911e-06	0.251085	0.24	0.168	0.0674372
HECA	3.19272e-06	0.306595	0.225	0.159	0.0715522
HIST1H1D	3.80178e-06	0.322049	0.336	0.27	0.0852018
LAP3	4.00945e-06	0.353809	0.195	0.134	0.0898557
PLAC8	4.17099e-06	0.390921	0.647	0.623	0.093476
TRGC2	4.41432e-06	-0.365988	0.272	0.358	0.0989294
GIMAP2	5.64481e-06	0.287089	0.421	0.361	0.126506
OAS2	5.70203e-06	0.460432	0.248	0.19	0.127788
UCP2	8.16437e-06	0.27425	0.758	0.754	0.182972
MYC	8.52769e-06	0.263899	0.309	0.235	0.191114
PRDX3	9.48758e-06	0.261833	0.253	0.188	0.212626
AIF1	1.08559e-05	0.283466	0.26	0.196	0.243293
PAG1	1.29183e-05	0.254517	0.252	0.187	0.289512
TXK	1.44108e-05	0.295654	0.364	0.307	0.32296
GNLY	1.48379e-05	-0.917162	0.096	0.153	0.332532
C11orf98	1.77726e-05	0.293141	0.343	0.287	0.398301
YWHAE	1.94385e-05	0.255244	0.246	0.183	0.435636
CCR7	2.70711e-05	0.370958	0.429	0.381	0.60669
IFIT5	3.92003e-05	0.258292	0.102	0.059	0.878517
AC119396.1	5.10778e-05	0.258333	0.453	0.406	1
DTX3L	5.14339e-05	0.298694	0.2	0.147	1
IRF9	5.56906e-05	0.29214	0.385	0.337	1
HERC5	5.57348e-05	0.496425	0.167	0.119	1
S100A11	5.70614e-05	0.345107	0.493	0.451	1
ISG20	6.08154e-05	0.524953	0.716	0.725	1
HLA-DRB1	6.61984e-05	-0.257548	0.062	0.107	1
GZMA	6.79787e-05	-0.269667	0.077	0.126	1
HIST1H4C	8.50555e-05	0.250046	0.649	0.634	1
SAMD9L	0.000124671	0.370237	0.197	0.149	1
PSMA5	0.000144927	0.269537	0.474	0.44	1
SCML4	0.00020592	0.275258	0.418	0.383	1
STAT2	0.000215851	0.281059	0.172	0.122	1
VAMP5	0.00027317	0.263091	0.392	0.351	1
DDX60	0.000369311	0.25715	0.146	0.102	1
KLRG1	0.000544881	0.312997	0.384	0.34	1
APOL6	0.000581564	0.305758	0.222	0.179	1
DYNLL1	0.00118541	0.251532	0.487	0.457	1
DRAP1	0.00214089	0.281718	0.641	0.659	1
LY6E	0.00425286	0.521772	0.702	0.74	1
GBP5	0.00758124	0.387961	0.313	0.292	1
IRF7	0.0110555	0.385653	0.275	0.252	1
XAF1	0.0330733	0.381944	0.309	0.298	1
IFITM3	0.0386196	0.578903	0.382	0.374	1
TRGV3	0.115214	0.328069	0.189	0.171	1
MT2A	0.138498	0.478839	0.301	0.353	1

## Sheet: T_CD8_c04_ISG15
	p_val	avg_log2FC	pct.1	pct.2	p_val_adj
GIMAP7	3.28326e-26	1.13469	0.969	0.95	7.35812e-22
IFIT1	5.33235e-21	2.24815	0.645	0.192	1.19503e-16
MT-CO1	2.02794e-20	0.637788	0.997	1	4.54481e-16
IFIT2	1.04732e-19	1.9448	0.545	0.067	2.34715e-15
SRSF5	7.87942e-19	-0.914541	0.664	0.95	1.76586e-14
RSAD2	1.55087e-18	1.87072	0.607	0.183	3.47566e-14
IFIT3	3.58216e-17	1.9551	0.561	0.142	8.02797e-13
RPS4X	5.09894e-17	-0.367035	1	1	1.14272e-12
GIMAP4	9.31146e-17	1.11733	0.891	0.775	2.08679e-12
IFITM1	3.62185e-16	0.960285	1	1	8.11692e-12
ISG15	3.85477e-16	1.53718	0.863	0.758	8.63892e-12
IFI6	4.73781e-16	1.76792	0.879	0.758	1.06179e-11
RPL5	5.1028e-16	-0.392991	1	1	1.14359e-11
RPS26	2.30979e-15	-1.92828	0.91	0.967	5.17648e-11
EEF1A1	3.07544e-15	-0.25337	1	1	6.89237e-11
RPL3	3.50592e-15	-0.391128	0.997	1	7.85712e-11
MX1	4.16054e-15	1.60814	0.838	0.708	9.32418e-11
HERC5	1.15659e-14	1.32345	0.576	0.167	2.59204e-10
RPS14	1.80129e-14	-0.281866	1	1	4.03687e-10
GBP1	4.39119e-14	1.43012	0.713	0.467	9.8411e-10
MYL12A	6.42504e-14	0.696521	0.984	0.992	1.43992e-09
IFITM3	6.86603e-14	1.74129	0.664	0.358	1.53875e-09
MT-ATP6	1.41372e-13	0.685162	0.994	0.942	3.16828e-09
MT2A	2.22107e-13	1.85313	0.776	0.608	4.97764e-09
HSPA8	2.94728e-13	0.757929	0.988	0.992	6.60516e-09
TNFSF10	4.48342e-13	1.55127	0.526	0.175	1.00478e-08
OAS1	4.83914e-13	1.20649	0.71	0.425	1.0845e-08
DDX5	7.48952e-13	-0.569222	0.913	0.992	1.67848e-08
TSC22D3	9.55578e-13	-0.834369	0.555	0.85	2.14155e-08
PLSCR1	1.35837e-12	1.18961	0.642	0.35	3.04424e-08
ZFP36L2	2.45776e-12	-0.723007	0.707	0.942	5.50809e-08
RPS3	2.60597e-12	-0.257175	1	1	5.84025e-08
ISG20	3.30158e-12	1.21333	0.866	0.808	7.39916e-08
CCR7	7.02715e-12	0.815149	0.95	0.883	1.57485e-07
LINC00861	8.33402e-12	0.821768	0.838	0.75	1.86774e-07
RTP4	1.02185e-11	0.998371	0.427	0.1	2.29008e-07
IFI35	1.12622e-11	1.11653	0.692	0.442	2.52397e-07
SUN2	1.25713e-11	-0.748252	0.355	0.708	2.81736e-07
HLA-B	3.14908e-11	0.477741	1	1	7.0574e-07
IRF1	3.21409e-11	1.12168	0.704	0.442	7.2031e-07
EPSTI1	3.97134e-11	1.16342	0.72	0.55	8.90016e-07
TRIM22	5.15677e-11	1.04022	0.819	0.683	1.15568e-06
DYNLT1	8.0993e-11	0.918137	0.539	0.217	1.81513e-06
B2M	1.27989e-10	0.311672	1	1	2.86835e-06
DRAP1	1.44652e-10	0.842076	0.872	0.792	3.24179e-06
OAS2	1.52971e-10	0.975075	0.673	0.4	3.42823e-06
DNAJB1	2.08562e-10	-0.711103	0.433	0.733	4.67408e-06
DNAJA1	2.26974e-10	0.896545	0.673	0.392	5.08672e-06
GIMAP5	3.1797e-10	0.86457	0.801	0.683	7.12603e-06
OAS3	3.64693e-10	1.02938	0.517	0.233	8.17313e-06
GBP4	4.91272e-10	1.1454	0.598	0.317	1.10099e-05
UBE2L6	7.36633e-10	0.93348	0.794	0.658	1.65087e-05
MX2	1.0536e-09	0.925529	0.741	0.517	2.36122e-05
PSMB9	1.34882e-09	0.734847	0.857	0.767	3.02285e-05
STAT1	1.36292e-09	0.826947	0.9	0.842	3.05445e-05
SMCHD1	1.54729e-09	0.878287	0.766	0.642	3.46763e-05
SOCS1	1.61772e-09	1.06295	0.358	0.083	3.62547e-05
PALM2-AKAP2	2.1412e-09	0.941434	0.364	0.083	4.79865e-05
JUNB	2.20001e-09	-1.20037	0.57	0.833	4.93045e-05
STAT2	2.32476e-09	0.942768	0.464	0.183	5.21002e-05
MT-CO2	2.32562e-09	0.408465	0.997	1	5.21194e-05
APOL6	3.34162e-09	0.956654	0.564	0.3	7.4889e-05
SAMD9	3.47867e-09	0.911282	0.639	0.375	7.79604e-05
CISH	3.58429e-09	1.30715	0.427	0.15	8.03274e-05
EEF1G	5.51099e-09	-0.324341	0.991	1	0.000123507
DDX60	5.62604e-09	0.869921	0.53	0.283	0.000126085
SLFN5	6.03712e-09	0.785813	0.757	0.533	0.000135298
IFI44L	7.82261e-09	0.914857	0.766	0.708	0.000175313
DUSP1	1.23218e-08	-0.597152	0.09	0.308	0.000276145
LINC01578	1.90332e-08	-0.639039	0.24	0.525	0.000426554
NMI	2.10007e-08	0.872246	0.511	0.267	0.000470646
LAMP3	2.42021e-08	0.874114	0.433	0.175	0.000542394
GBP5	2.47163e-08	1.09439	0.526	0.275	0.000553917
EEF1B2	2.84081e-08	-0.29823	0.994	1	0.000636653
KLF2	3.5288e-08	-0.436458	0.592	0.917	0.000790838
CMPK2	4.58738e-08	0.761277	0.523	0.267	0.00102808
IFI44	4.97213e-08	0.802266	0.573	0.342	0.0011143
LY6E	5.67801e-08	0.646414	0.96	0.942	0.0012725
CARD16	5.76611e-08	0.862061	0.548	0.3	0.00129224
ARRDC2	6.54515e-08	-0.372469	0.059	0.242	0.00146683
OASL	6.56269e-08	0.929981	0.427	0.175	0.00147077
MT-ND4L	1.74318e-07	0.48118	0.984	0.983	0.00390663
HNRNPDL	2.05019e-07	-0.506193	0.654	0.892	0.00459468
NT5C3A	2.79295e-07	0.793215	0.492	0.267	0.00625927
SP100	2.95106e-07	0.677186	0.841	0.75	0.00661361
AP002387.2	3.30628e-07	-0.354994	0.037	0.183	0.0074097
IFIT5	3.52765e-07	0.821466	0.399	0.175	0.00790581
FOS	3.69653e-07	-0.789139	0.059	0.225	0.0082843
PARP9	3.76245e-07	0.781866	0.629	0.467	0.00843203
HLA-C	4.36535e-07	0.273876	1	1	0.00978319
ERAP2	4.40793e-07	0.743167	0.555	0.342	0.00987861
PARP14	4.9825e-07	0.755664	0.43	0.2	0.0111663
DDX58	5.40039e-07	0.860161	0.449	0.233	0.0121028
PHF11	5.55259e-07	0.712355	0.598	0.417	0.0124439
AC008105.3	5.78477e-07	-0.517882	0.156	0.375	0.0129643
TCF7	7.20602e-07	-0.538069	0.732	0.9	0.0161494
GBP3	9.16927e-07	0.692773	0.252	0.05	0.0205493
EIF2AK2	1.03352e-06	0.852265	0.723	0.683	0.0231623
TAP1	1.20455e-06	0.599442	0.729	0.617	0.0269951
DAZAP1	1.22424e-06	-0.478232	0.14	0.342	0.0274364
SAMD9L	1.27317e-06	0.763021	0.645	0.517	0.028533
PLAAT2	1.28122e-06	0.563618	0.187	0.008	0.0287134
SAMHD1	1.36491e-06	0.686625	0.72	0.592	0.030589
HERC6	1.40105e-06	0.668576	0.377	0.142	0.0313988
TRIM21	1.54488e-06	0.613689	0.308	0.092	0.0346223
IFITM2	1.55841e-06	0.60313	0.963	0.933	0.0349256
GRAMD1A	1.60668e-06	-0.418597	0.196	0.442	0.0360072
TMEM140	1.69104e-06	0.637809	0.333	0.117	0.037898
LIME1	1.83862e-06	-0.429103	0.586	0.817	0.0412054
DDX60L	2.33817e-06	0.8335	0.449	0.258	0.0524008
BST2	2.52201e-06	0.768429	0.757	0.692	0.0565207
MT-ND5	2.60696e-06	0.505968	0.885	0.825	0.0584246
TLE5	2.75442e-06	-0.353173	0.907	0.992	0.0617293
PIP4K2A	2.86435e-06	-0.433053	0.143	0.35	0.0641929
ARHGEF1	3.03063e-06	-0.446683	0.545	0.8	0.0679195
PABPN1	3.25008e-06	-0.474774	0.271	0.517	0.0728375
AL118516.1	3.36518e-06	-0.356233	0.062	0.217	0.075417
USP18	3.42787e-06	0.726692	0.452	0.25	0.076822
AC026979.2	3.72567e-06	-0.386389	0.121	0.317	0.083496
HAPLN3	3.74375e-06	0.60332	0.321	0.108	0.0839012
ABHD17A	3.94301e-06	-0.440426	0.237	0.475	0.0883667
XRN1	4.40111e-06	0.660584	0.492	0.292	0.0986333
RPL4	4.45645e-06	-0.294849	0.991	1	0.0998735
LYSMD2	4.69596e-06	0.661048	0.48	0.292	0.105241
ATF7IP2	4.8015e-06	-0.485507	0.19	0.408	0.107606
VAMP2	5.3421e-06	-0.430955	0.623	0.825	0.119722
JUND	5.88278e-06	-0.689009	0.33	0.542	0.131839
GBP2	6.55144e-06	0.665509	0.626	0.475	0.146824
RCN2	6.6227e-06	-0.335458	0.202	0.45	0.148421
ZBP1	8.02546e-06	0.579393	0.243	0.058	0.179859
SAT1	8.18849e-06	0.811983	0.586	0.425	0.183512
HNRNPA0	9.10263e-06	-0.477647	0.517	0.742	0.203999
HDAC10	9.32049e-06	-0.314351	0.04	0.167	0.208882
IFI16	9.54674e-06	0.702743	0.642	0.5	0.213952
LINC02273	1.01859e-05	-0.341342	0.156	0.367	0.228276
ATP6V0E2	1.2202e-05	-0.43886	0.283	0.533	0.273459
HNRNPF	1.40782e-05	0.528129	0.754	0.65	0.315507
TMC6	1.41251e-05	-0.437849	0.246	0.458	0.316558
SNHG3	1.42285e-05	-0.457152	0.187	0.392	0.318875
NRIP1	1.45461e-05	-0.274784	0.081	0.242	0.325993
LNPEP	1.47032e-05	0.513801	0.567	0.375	0.329513
MOAP1	1.48592e-05	-0.325271	0.128	0.317	0.33301
GPBP1	1.90293e-05	0.588252	0.586	0.467	0.426466
PPM1K	2.13114e-05	0.716988	0.558	0.375	0.47761
RNF213	2.38074e-05	0.596716	0.794	0.725	0.533547
TAF10	2.4644e-05	-0.497268	0.327	0.558	0.552297
PRRC2C	2.47267e-05	0.436799	0.819	0.7	0.554149
FXYD5	2.78726e-05	-0.324882	0.826	0.958	0.624653
HSP90AA1	2.79501e-05	0.561142	0.91	0.942	0.62639
TAGAP	2.80196e-05	0.616992	0.636	0.508	0.627948
RASAL3	2.85344e-05	-0.452965	0.283	0.508	0.639484
SRRM2	3.13723e-05	-0.464522	0.486	0.683	0.703084
PSMB8	3.22785e-05	0.481743	0.822	0.808	0.723393
SMPD1	3.37694e-05	-0.383726	0.153	0.333	0.756806
MAP4K4	3.62782e-05	-0.322883	0.109	0.275	0.813032
EIF4B	3.84723e-05	-0.357044	0.741	0.908	0.862204
GNG5	3.91603e-05	0.46766	0.673	0.592	0.877621
EIF3L	4.38162e-05	-0.353648	0.766	0.917	0.981965
SNRPG	4.4072e-05	0.509153	0.576	0.425	0.987697
CYP2R1	4.41039e-05	-0.260762	0.034	0.142	0.988412
PSMB3	4.96852e-05	0.448072	0.617	0.542	1
TRIM38	5.00646e-05	0.575948	0.324	0.158	1
MAP2K2	5.17525e-05	-0.277407	0.14	0.325	1
PSMA5	5.1817e-05	0.528258	0.583	0.475	1
ATP1A1	5.23661e-05	-0.394428	0.302	0.542	1
RAC2	5.33948e-05	0.296081	0.981	0.992	1
CD74	5.69969e-05	0.471846	0.816	0.75	1
TUBA1A	6.24561e-05	-0.438815	0.293	0.5	1
MRPL50	6.52663e-05	0.458578	0.259	0.092	1
ZYX	6.59629e-05	-0.458572	0.396	0.608	1
LPIN2	6.74476e-05	0.609613	0.417	0.242	1
CITED2	6.78623e-05	-0.401752	0.237	0.45	1
LGALS9	7.01131e-05	0.587491	0.417	0.242	1
MT-ATP8	7.40753e-05	0.433133	0.913	0.9	1
PNRC1	8.03151e-05	-0.333368	0.941	0.992	1
FTL	8.5295e-05	-0.268512	0.975	1	1
ZFP36	9.06409e-05	0.447088	0.67	0.558	1
RASA3	9.13217e-05	-0.348433	0.302	0.533	1
UBALD2	0.000110413	-0.401563	0.262	0.467	1
CHST12	0.000113706	0.499119	0.265	0.1	1
AOAH	0.000119077	-0.299559	0.137	0.317	1
UBE2M	0.000120212	-0.317008	0.118	0.275	1
CHMP5	0.000121119	0.63704	0.43	0.275	1
NSUN5	0.000125056	-0.252898	0.125	0.292	1
LAPTM5	0.000127664	-0.293499	0.844	0.95	1
SP110	0.000133705	0.509059	0.788	0.675	1
PTP4A2	0.000135856	-0.484619	0.361	0.558	1
DIS3L	0.000145084	-0.327706	0.059	0.175	1
GUSB	0.000158436	-0.254533	0.081	0.217	1
EIF2D	0.000160366	-0.339243	0.171	0.358	1
SLC2A4RG	0.000164423	-0.254889	0.137	0.308	1
HNRNPA2B1	0.000166853	0.361972	0.966	0.958	1
TMEM238	0.000176203	-0.273309	0.069	0.192	1
CD44	0.000184764	-0.408836	0.477	0.7	1
SYTL1	0.000184831	-0.311961	0.255	0.458	1
THAP11	0.00019697	-0.347028	0.181	0.367	1
MGAT4A	0.000203786	-0.386919	0.433	0.683	1
HNRNPL	0.000220049	-0.400268	0.343	0.558	1
IRF7	0.000226386	0.573836	0.72	0.658	1
PSME2	0.000231919	0.433877	0.832	0.792	1
PCMTD2	0.000256828	-0.293226	0.128	0.275	1
TBC1D10C	0.00026134	-0.324731	0.555	0.8	1
TRAFD1	0.000264392	0.496212	0.33	0.175	1
PIK3IP1	0.0002728	-0.315773	0.555	0.758	1
TNFAIP3	0.000278453	-0.351447	0.143	0.292	1
ITGA4	0.000284634	0.499074	0.682	0.567	1
THRA	0.000285679	-0.292611	0.062	0.175	1
CAB39	0.000289995	-0.333849	0.14	0.292	1
LGALS3BP	0.000293348	0.515024	0.517	0.35	1
SSBP4	0.000296372	-0.371255	0.202	0.358	1
FBXO33	0.000298725	-0.257327	0.056	0.167	1
ZNFX1	0.000306694	0.563981	0.405	0.267	1
TXNIP	0.00032091	-0.365916	0.988	1	1
AC008555.4	0.000323274	-0.25783	0.118	0.267	1
PRDX3	0.000338575	0.442815	0.321	0.175	1
INO80E	0.000358645	-0.323755	0.202	0.375	1
HSPA1A	0.000368049	0.396109	0.171	0.042	1
SRSF8	0.000375418	-0.314293	0.215	0.392	1
TMEM123	0.000414874	0.432888	0.888	0.875	1
VIM	0.000418235	-0.317715	0.875	0.933	1
GIMAP2	0.000433793	0.421197	0.558	0.425	1
HSPE1	0.00043525	0.435682	0.657	0.608	1
PLEKHJ1	0.000435423	-0.313728	0.174	0.342	1
GNAI2	0.000442404	-0.404444	0.408	0.608	1
DTX3L	0.000451909	0.568403	0.371	0.233	1
GIMAP1	0.000458692	0.372086	0.769	0.7	1
NELL2	0.000471191	-0.332061	0.449	0.667	1
FYN	0.00047933	-0.328446	0.249	0.442	1
DAP3	0.000482829	-0.302834	0.29	0.492	1
LSR	0.000484413	-0.291608	0.106	0.242	1
PDS5A	0.000495032	-0.281418	0.146	0.3	1
DANCR	0.000508001	-0.355132	0.243	0.425	1
ITM2C	0.000510049	-0.298279	0.128	0.275	1
CD164	0.000536403	0.521505	0.604	0.55	1
TUBB4B	0.000546303	0.417387	0.224	0.092	1
NOP10	0.000562198	0.427185	0.595	0.55	1
TIA1	0.000567415	0.427342	0.333	0.183	1
GRK2	0.000584503	-0.27107	0.178	0.342	1
CCNY	0.00059522	-0.301029	0.134	0.275	1
SP140	0.000614943	0.426653	0.199	0.067	1
MHENCR	0.00064728	-0.325869	0.171	0.333	1
CNN2	0.000669067	-0.306959	0.704	0.883	1
TRAPPC10	0.000683437	-0.272127	0.078	0.192	1
CCDC85B	0.00069273	0.43292	0.71	0.65	1
NUB1	0.000700236	0.534375	0.536	0.475	1
EIF4A1	0.000711906	0.359647	0.813	0.792	1
PTOV1	0.000720512	-0.291403	0.15	0.3	1
HP1BP3	0.000749119	-0.374676	0.517	0.717	1
LCK	0.000749289	-0.285915	0.81	0.933	1
RNPEPL1	0.000757371	-0.258312	0.106	0.233	1
DUSP11	0.000768861	0.376077	0.215	0.083	1
S100A11	0.000810395	0.531079	0.305	0.158	1
ETS1	0.000819328	-0.308716	0.704	0.858	1
PDE3B	0.000821047	-0.328957	0.421	0.608	1
FOXP1	0.000834861	-0.311723	0.676	0.825	1
PML	0.000841968	0.416779	0.312	0.167	1
PSMB10	0.000871977	0.430559	0.748	0.667	1
MRPL17	0.000881007	0.401123	0.33	0.183	1
APBB1	0.00093057	-0.268442	0.156	0.3	1
CYCS	0.000945222	0.376095	0.402	0.25	1
LIMD2	0.000958454	-0.26336	0.938	1	1
GRK6	0.00100838	-0.356297	0.196	0.35	1
CCDC88B	0.0010213	-0.281963	0.075	0.183	1
RAF1	0.00102158	-0.263091	0.134	0.275	1
STX17	0.0010288	0.350678	0.349	0.2	1
PGGHG	0.00109393	-0.272985	0.134	0.267	1
MLLT6	0.00109728	-0.31999	0.171	0.325	1
ANKRD11	0.00110924	-0.330874	0.259	0.433	1
CMTM7	0.00112169	-0.309793	0.19	0.342	1
CORO7	0.00112207	-0.271107	0.143	0.283	1
NUDT16L1	0.00112965	-0.251784	0.162	0.308	1
MRPL51	0.00114468	0.468208	0.442	0.35	1
HIF1A	0.00114563	0.450419	0.358	0.217	1
IFIH1	0.00122494	0.483013	0.368	0.233	1
CUL2	0.00122822	0.402791	0.184	0.067	1
ARHGAP45	0.001232	-0.329656	0.467	0.692	1
IER2	0.00123746	0.387312	0.511	0.358	1
IL2RG	0.00125245	0.294994	0.91	0.875	1
SS18L2	0.00130764	0.43096	0.33	0.217	1
DUS1L	0.00133912	-0.281417	0.134	0.267	1
IL6ST	0.0013447	0.415356	0.495	0.358	1
CUL3	0.00134956	-0.295055	0.125	0.25	1
DAZAP2	0.0013501	-0.265648	0.698	0.825	1
FMNL1	0.0013971	-0.270151	0.209	0.375	1
HELB	0.00140749	0.414159	0.318	0.183	1
ZAP70	0.00141508	-0.338559	0.551	0.75	1
TMEM259	0.00142201	-0.318172	0.259	0.417	1
SYF2	0.00142296	-0.324004	0.361	0.533	1
PLAAT4	0.00148671	0.389666	0.841	0.842	1
DCTN2	0.00149956	-0.300043	0.156	0.3	1
PLAC8	0.00150364	0.401965	0.692	0.667	1
CNP	0.0015049	0.413973	0.234	0.108	1
RASGRP2	0.00156079	-0.309924	0.424	0.617	1
IRF9	0.00156715	0.433989	0.601	0.5	1
LSP1	0.00165461	-0.279243	0.748	0.925	1
C18orf25	0.00166239	0.287184	0.125	0.025	1
PRKCB	0.00167657	-0.2609	0.146	0.283	1
PCBP1	0.00168239	-0.409869	0.492	0.667	1
GEMIN6	0.0016875	0.282906	0.109	0.017	1
CERS2	0.00175091	-0.255002	0.112	0.233	1
SELL	0.00180995	0.32755	0.935	0.925	1
NGRN	0.00196809	0.413809	0.265	0.142	1
TMEM50B	0.00198117	-0.255608	0.125	0.25	1
NFE2L2	0.00200106	0.428041	0.315	0.183	1
MED10	0.00201878	-0.254552	0.299	0.483	1
MTHFD2	0.00203866	0.37475	0.178	0.067	1
TGFB1	0.00203883	-0.302817	0.405	0.592	1
BABAM1	0.00225585	0.384569	0.249	0.125	1
SMNDC1	0.00231972	0.391617	0.274	0.158	1
CDK13	0.0023209	-0.279192	0.103	0.217	1
MZT2B	0.0023899	-0.345533	0.695	0.783	1
PTEN	0.00245045	-0.287406	0.162	0.3	1
H3F3B	0.002522	0.290926	0.972	0.95	1
CD47	0.00254044	0.394734	0.576	0.517	1
LACTB	0.00259389	0.288328	0.156	0.05	1
ABT1	0.00260622	0.347278	0.283	0.158	1
MYD88	0.00265404	0.396422	0.283	0.158	1
RAN	0.0026628	0.346516	0.794	0.758	1
SERPINB1	0.00266391	0.471993	0.383	0.267	1
ID3	0.00268237	0.342645	0.19	0.075	1
NDUFV2-AS1	0.00268793	-0.271361	0.04	0.117	1
M6PR	0.00275608	-0.26548	0.355	0.575	1
UBN1	0.0027641	-0.284658	0.125	0.242	1
SPATS2L	0.00276673	0.266613	0.106	0.017	1
SLC7A6OS	0.00282611	0.271337	0.156	0.05	1
NUTM2B-AS1	0.00283278	-0.261453	0.131	0.25	1
DYNLL1	0.00283924	0.434253	0.455	0.342	1
PSMC5	0.0028885	-0.322732	0.439	0.583	1
RBM3	0.00291428	-0.32239	0.586	0.733	1
SERTAD1	0.00296068	0.28738	0.128	0.033	1
PLSCR3	0.00296118	-0.251852	0.287	0.45	1
HSP90AB1	0.00306501	0.340237	0.96	0.95	1
HERPUD1	0.00312948	0.388556	0.202	0.092	1
IFI30	0.00313534	0.338254	0.1	0.017	1
RPS10-NUDT3	0.00317187	0.567624	0.545	0.458	1
KLRK1	0.00319255	-0.298059	0.741	0.85	1
HSPD1	0.00320816	0.446962	0.626	0.575	1
LRPAP1	0.00322037	-0.272353	0.218	0.358	1
TSG101	0.00339748	0.327822	0.209	0.092	1
PPP2R2A	0.00341477	0.373834	0.221	0.108	1
MRPS18C	0.00344848	0.364729	0.349	0.233	1
SQOR	0.00346536	0.381624	0.212	0.1	1
MRPS35	0.0034959	0.359238	0.308	0.183	1
RBM7	0.00353503	0.361022	0.199	0.092	1
EIF5A	0.0035433	-0.275051	0.623	0.792	1
SESN1	0.0036162	0.298661	0.125	0.033	1
ADAR	0.0038413	0.32073	0.71	0.675	1
GNAS	0.00401138	-0.403827	0.607	0.733	1
MYL12B	0.00410347	0.287739	0.888	0.825	1
S100A4	0.00410814	-0.366809	0.346	0.5	1
PARP11	0.00411452	0.374594	0.246	0.133	1
RPL36AL	0.00421024	0.26898	0.913	0.925	1
PCED1B	0.00428467	0.389619	0.645	0.55	1
SNX6	0.0043284	0.344338	0.632	0.617	1
TMBIM6	0.00432907	0.296879	0.726	0.7	1
TXNL4A	0.00445588	-0.252052	0.305	0.483	1
SNAPIN	0.0044844	0.324198	0.212	0.1	1
ARHGAP15	0.00448445	0.327194	0.617	0.525	1
HNRNPC	0.00453565	0.301803	0.745	0.75	1
ATM	0.00456581	0.349687	0.769	0.683	1
NDFIP1	0.00478577	-0.286216	0.592	0.742	1
ARHGAP25	0.00479229	0.394054	0.277	0.167	1
HACD4	0.00489067	0.356431	0.243	0.133	1
AC008875.3	0.00511156	0.357195	0.421	0.3	1
TRIM52-AS1	0.00528889	-0.262586	0.065	0.15	1
TRAT1	0.00530135	0.537141	0.399	0.317	1
CD48	0.00536459	0.29632	0.913	0.925	1
UBB	0.00541355	0.3312	0.857	0.892	1
ASXL2	0.00561619	0.303968	0.143	0.05	1
AASDHPPT	0.00563576	0.335972	0.246	0.133	1
CASP1	0.00565871	0.420325	0.343	0.242	1
RTN4	0.00571436	-0.255543	0.274	0.442	1
TRIM28	0.00575352	-0.25714	0.202	0.333	1
CD55	0.00590012	0.374743	0.601	0.575	1
FAM110A	0.00595432	0.332619	0.174	0.075	1
ELF1	0.00644746	0.417988	0.623	0.592	1
CHORDC1	0.0065748	0.433861	0.305	0.2	1
ANXA11	0.00657537	-0.271148	0.558	0.717	1
DYRK2	0.00663757	-0.257851	0.181	0.3	1
DCK	0.00667119	0.384086	0.433	0.342	1
CMPK1	0.0067618	-0.32156	0.28	0.433	1
THAP5	0.00679065	0.289092	0.14	0.05	1
TXNDC9	0.00679498	0.292436	0.237	0.125	1
SEPTIN6	0.00681989	-0.260865	0.679	0.833	1
BCL2	0.00687573	0.32537	0.324	0.2	1
AIDA	0.00689361	0.312397	0.209	0.1	1
PIM2	0.00702459	0.477911	0.567	0.533	1
CYLD	0.00733227	0.337944	0.505	0.425	1
PSMB8-AS1	0.00752782	-0.260446	0.302	0.458	1
IRF2	0.00801056	0.364889	0.489	0.417	1
SAP18	0.00802998	0.284307	0.676	0.625	1
NRBF2	0.00814427	0.285053	0.15	0.058	1
CD248	0.00831797	-0.29463	0.212	0.333	1
SMIM20	0.00834955	-0.25078	0.137	0.242	1
CDC25B	0.00840287	-0.256588	0.28	0.425	1
DENND2D	0.0084172	0.261067	0.751	0.775	1
SSR3	0.00853082	0.321935	0.312	0.2	1
CD53	0.00856957	0.302705	0.698	0.692	1
THUMPD3-AS1	0.00870555	0.345193	0.28	0.167	1
RBM8A	0.00899083	0.368379	0.526	0.458	1
UTP3	0.0091048	0.30669	0.224	0.125	1
HSH2D	0.00923312	0.410276	0.352	0.25	1
UBE2I	0.00935856	0.308106	0.548	0.475	1
CREBRF	0.00951554	0.352271	0.29	0.183	1
TAP2	0.00964429	0.308812	0.492	0.392	1
GPR18	0.00965621	0.298204	0.196	0.1	1
FNDC3A	0.00968069	0.356313	0.206	0.108	1
NDUFA11	0.00969778	0.284771	0.726	0.658	1
PNPT1	0.0101817	0.49187	0.389	0.308	1
LINC01138	0.0103515	-0.330076	0.604	0.733	1
ANKFY1	0.0104423	0.315733	0.156	0.067	1
TMEM170A	0.0108108	0.340079	0.243	0.142	1
USP15	0.0108518	0.333994	0.583	0.533	1
SYNE2	0.0109446	0.360879	0.327	0.217	1
ATRIP	0.0110851	0.28136	0.168	0.075	1
SOD1	0.0117289	0.302191	0.757	0.767	1
BTN3A2	0.0117506	0.291484	0.62	0.542	1
CYTIP	0.0119057	0.317158	0.754	0.725	1
POLR2J3	0.012101	0.315374	0.231	0.133	1
ZNF593	0.0122794	0.261955	0.131	0.05	1
MYC	0.0122876	0.372906	0.601	0.5	1
C1orf43	0.0123544	0.318959	0.358	0.258	1
PSMA6	0.0125951	0.333337	0.551	0.5	1
CASP3	0.0126927	0.341005	0.171	0.083	1
MSL3	0.01317	0.439072	0.386	0.3	1
XAF1	0.0132243	0.362009	0.704	0.683	1
CGGBP1	0.0134935	0.349515	0.43	0.325	1
DENND4C	0.0135536	0.273232	0.162	0.075	1
CDK6	0.0136441	0.371158	0.234	0.142	1
NDUFC2	0.0141819	0.317175	0.558	0.5	1
C5orf15	0.014209	0.309746	0.156	0.075	1
DOCK8	0.0142235	0.30741	0.424	0.3	1
PNPLA2	0.0144373	-0.305113	0.296	0.425	1
SCML4	0.0150072	0.372922	0.43	0.342	1
NOB1	0.0152778	0.270718	0.231	0.133	1
ODF2L	0.0153031	0.309166	0.234	0.142	1
RRS1	0.015334	0.276153	0.15	0.067	1
SP3	0.0153653	0.282553	0.246	0.15	1
GLRX	0.0157526	0.334391	0.383	0.292	1
LTA	0.0158973	0.279843	0.171	0.083	1
ARL6IP6	0.0159826	0.285464	0.19	0.1	1
GADD45B	0.0164573	0.407685	0.308	0.217	1
STAG2	0.0164656	0.34211	0.424	0.333	1
PSMA3	0.0165127	0.371154	0.355	0.275	1
H1FX	0.0167618	-0.264752	0.352	0.492	1
HCP5	0.0168964	0.315614	0.268	0.175	1
TBC1D1	0.0169231	0.34544	0.358	0.267	1
TVP23B	0.0170974	0.315962	0.206	0.117	1
TXK	0.0171351	0.312651	0.427	0.333	1
FAM200B	0.0171845	-0.267459	0.184	0.292	1
SEC61B	0.0177557	0.309628	0.62	0.542	1
MID1IP1	0.0178886	0.317565	0.193	0.108	1
TARS	0.018013	0.327989	0.193	0.108	1
VAMP5	0.0180428	0.362684	0.436	0.358	1
C1orf162	0.018403	-0.30033	0.262	0.392	1
YTHDF2	0.0186025	0.297028	0.308	0.208	1
PRF1	0.0186229	0.258941	0.231	0.133	1
TRANK1	0.018766	0.333164	0.393	0.308	1
SDF2	0.0188701	0.257949	0.196	0.108	1
ZNRD2	0.0197089	0.29538	0.178	0.092	1
CD2AP	0.0204624	0.365035	0.343	0.25	1
RFC1	0.0206765	0.329755	0.305	0.208	1
FLNA	0.0210102	-0.288593	0.249	0.375	1
HDAC2	0.0212202	0.291	0.274	0.183	1
TMX1	0.0213356	0.307754	0.29	0.192	1
NEMF	0.0216815	0.322674	0.296	0.208	1
LAP3	0.0217604	0.420812	0.424	0.35	1
C14orf119	0.0218862	0.292302	0.293	0.2	1
YWHAE	0.0218909	0.289221	0.259	0.167	1
SPATA13	0.0219313	0.311101	0.312	0.225	1
GADD45GIP1	0.0222855	0.269938	0.405	0.308	1
NDUFS8	0.0223989	0.319553	0.449	0.383	1
EIF5B	0.022531	0.328288	0.368	0.267	1
KPNB1	0.0235741	0.347088	0.533	0.467	1
DDX6	0.0236151	-0.299446	0.405	0.525	1
L3MBTL3	0.0236522	0.279671	0.193	0.108	1
LDHA	0.0237873	0.319958	0.526	0.467	1
RSRC2	0.023788	0.278275	0.336	0.242	1
SH3GLB1	0.0238468	0.265915	0.246	0.158	1
HSPH1	0.0242654	0.333926	0.324	0.242	1
INPP4B	0.0246542	0.271407	0.212	0.125	1
GIMAP8	0.0246825	0.349228	0.249	0.167	1
TOP1	0.0248702	0.348082	0.411	0.333	1
CLEC2B	0.0251091	0.395442	0.514	0.508	1
RBX1	0.0252019	0.283552	0.486	0.4	1
ANXA2R	0.0252553	0.284614	0.611	0.55	1
LINS1	0.0253782	0.275804	0.271	0.175	1
ATP5MD	0.0253852	0.26003	0.604	0.542	1
PPIL4	0.0260833	0.266692	0.174	0.1	1
UBA7	0.0263788	0.27659	0.187	0.108	1
ICAM2	0.0269239	0.255462	0.464	0.4	1
SNRPE	0.0269769	0.33554	0.402	0.325	1
CHI3L2	0.0271375	-0.256667	0.206	0.317	1
USP14	0.0276084	0.293096	0.255	0.175	1
TCP1	0.0278619	0.281036	0.358	0.267	1
TMEM126B	0.0278958	0.304644	0.231	0.15	1
APOL3	0.0279974	0.307638	0.237	0.158	1
IMP4	0.0284985	0.330131	0.259	0.175	1
RAB10	0.0285848	0.306714	0.277	0.2	1
EXOC2	0.0289198	0.254033	0.196	0.117	1
MT-ND6	0.0295423	0.366171	0.555	0.492	1
C5orf56	0.0296036	0.368427	0.427	0.358	1
DEF6	0.0300432	-0.253859	0.383	0.525	1
CNOT7	0.030462	0.31537	0.417	0.358	1
TMEM263	0.0320631	0.27234	0.33	0.233	1
GIMAP6	0.0330118	0.328712	0.371	0.283	1
ERCC5	0.0332494	0.31836	0.252	0.175	1
MRPL19	0.0335908	0.264212	0.165	0.092	1
TPM4	0.034001	0.293311	0.215	0.133	1
BIRC2	0.0343093	0.281846	0.246	0.167	1
ISCU	0.0344457	0.254314	0.583	0.55	1
TNFAIP8L2	0.0347003	0.257839	0.178	0.1	1
LAT	0.0347709	-0.262589	0.664	0.783	1
PSMA2	0.0357405	0.264481	0.567	0.6	1
SMC1A	0.0369391	0.296214	0.277	0.192	1
MLLT3	0.0376027	0.274577	0.399	0.317	1
MCL1	0.0381887	0.267828	0.626	0.55	1
TRAV8-2	0.0382139	0.283859	0.103	0.042	1
CTSS	0.0383495	0.318224	0.371	0.317	1
BBX	0.0386223	0.269196	0.371	0.283	1
DERL1	0.0389195	0.277157	0.234	0.158	1
SRSF10	0.0391877	0.257382	0.586	0.583	1
HM13	0.0394635	0.292918	0.377	0.317	1
C18orf32	0.0394663	0.283742	0.318	0.233	1
TUBA4A	0.0405171	0.285704	0.502	0.442	1
RAD23A	0.0405336	0.303631	0.502	0.458	1
ID2	0.0410551	0.330478	0.336	0.258	1
HLA-F	0.041417	0.296966	0.766	0.783	1
MED28	0.0416683	0.306378	0.318	0.242	1
MSN	0.0428357	0.263957	0.617	0.558	1
ITSN2	0.0438801	0.296112	0.349	0.267	1
UGP2	0.0438962	0.336272	0.349	0.292	1
PTPN11	0.0457522	0.25771	0.237	0.158	1
TMEM167A	0.046036	0.284564	0.212	0.142	1
MAD2L1BP	0.0464462	0.266066	0.118	0.058	1
JUN	0.0476115	-0.505985	0.274	0.367	1
SNHG5	0.0480427	0.357563	0.458	0.408	1
TRBV20-1	0.0481509	0.283805	0.128	0.058	1
NKG7	0.0484743	0.255143	0.143	0.075	1
RAB11A	0.0506026	0.306076	0.333	0.267	1
LINC00623	0.0510092	0.295627	0.287	0.225	1
CCT5	0.0526488	0.296332	0.436	0.392	1
TNFAIP8	0.0534282	0.265374	0.586	0.575	1
UBE2N	0.0537045	0.26342	0.389	0.325	1
ERH	0.0564265	0.279133	0.564	0.55	1
ZFAND6	0.0585268	0.258502	0.243	0.175	1
MOB4	0.0608365	0.25162	0.259	0.192	1
COA3	0.0628039	0.283702	0.221	0.158	1
MARS	0.062977	0.26946	0.184	0.117	1
BCAP31	0.0630676	0.283555	0.508	0.492	1
CASP8	0.0646562	0.26139	0.271	0.2	1
SETX	0.0649351	0.272948	0.312	0.25	1
ROCK1	0.0652478	0.295254	0.414	0.342	1
POMP	0.0652733	0.25807	0.386	0.308	1
OLFM2	0.0667203	0.257269	0.168	0.108	1
PTPN1	0.0675442	0.286388	0.321	0.258	1
ATP6V0B	0.0682456	0.294436	0.28	0.217	1
RBCK1	0.0696973	0.353144	0.495	0.475	1
RNF181	0.0723254	0.250321	0.33	0.267	1
TRIM5	0.0735708	0.264173	0.249	0.183	1
C21orf91	0.0746773	0.260305	0.174	0.117	1
AZI2	0.0754161	0.267048	0.237	0.175	1
CAST	0.0756961	0.322641	0.346	0.292	1
TRIM25	0.0821468	0.258727	0.209	0.15	1
PTPN6	0.0856198	0.260414	0.53	0.517	1
ZNHIT3	0.0868971	0.277757	0.246	0.192	1
TRIM69	0.0872478	0.28175	0.277	0.225	1
STIP1	0.0991786	0.287615	0.277	0.225	1
NKTR	0.0992905	0.27215	0.302	0.25	1
TMBIM4	0.10019	0.274039	0.495	0.475	1
CCT6A	0.101403	0.259402	0.505	0.475	1
TRADD	0.103352	0.354021	0.24	0.2	1
CLK1	0.103547	0.265738	0.268	0.208	1
CALCOCO2	0.103557	0.274084	0.352	0.3	1
TRBV27	0.103562	0.285695	0.112	0.058	1
UTRN	0.109908	0.391386	0.433	0.408	1
TM9SF2	0.11139	0.260766	0.28	0.233	1
CLEC2D	0.111424	0.294759	0.632	0.633	1
TMEM243	0.113129	0.277411	0.433	0.383	1
ATF4	0.11772	0.261535	0.268	0.217	1
ADGRE5	0.120468	0.325967	0.368	0.35	1
POLR2K	0.124379	0.27166	0.277	0.225	1
SAFB2	0.130739	0.26197	0.287	0.242	1
RAPGEF6	0.139195	0.295557	0.368	0.325	1
HIST1H1D	0.144796	0.292956	0.343	0.283	1
PIM1	0.153882	0.31691	0.445	0.45	1
GOLGA4	0.173192	0.255927	0.287	0.25	1
EIF2AK1	0.200772	0.253781	0.156	0.117	1
SHFL	0.201885	0.284078	0.561	0.625	1
NSD3	0.212404	0.256933	0.38	0.358	1
CIAO2B	0.218432	0.264395	0.455	0.45	1
POLR2J	0.238811	0.264122	0.333	0.325	1
MRPS36	0.299892	0.250505	0.274	0.258	1
LRRN3	0.338651	0.260339	0.517	0.533	1

## Sheet: NK_c01_FCGR3A_KLRC2
	p_val	avg_log2FC	pct.1	pct.2	p_val_adj
DUSP1	0	-2.32107	0.098	0.656	0
CD81	0	-1.63461	0.18	0.748	0
JUNB	0	-2.15565	0.359	0.845	0
JUND	0	-2.20823	0.146	0.752	0
ARL4C	4.42105e-263	-1.25107	0.594	0.914	9.90801e-259
CD3E	4.03538e-251	-1.92397	0.212	0.682	9.04368e-247
METRNL	1.26747e-232	-1.60773	0.105	0.567	2.84053e-228
JUN	1.80376e-232	-2.11387	0.164	0.607	4.04241e-228
FCER1G	5.15156e-231	1.0829	0.947	0.685	1.15452e-226
ABHD17A	8.0981e-229	-1.18559	0.493	0.859	1.81487e-224
FOS	2.19025e-225	-2.08453	0.016	0.433	4.90856e-221
TGFB1	7.75576e-210	-1.06126	0.589	0.898	1.73814e-205
SUN2	3.48931e-209	-1.15042	0.412	0.823	7.81989e-205
EFHD2	2.63771e-203	-0.846561	0.812	0.967	5.91136e-199
DDX5	3.68218e-188	-0.798818	0.831	0.974	8.25213e-184
KLRC2	3.83091e-175	-1.72086	0.253	0.614	8.58545e-171
KLF2	5.39248e-175	-0.815585	0.693	0.943	1.20851e-170
LAIR2	8.9668e-172	1.29875	0.595	0.225	2.00955e-167
LINC01578	2.82992e-171	-1.12564	0.114	0.508	6.34214e-167
CX3CR1	9.12213e-167	0.869623	0.926	0.793	2.04436e-162
CCL5	3.36344e-160	-0.917579	0.658	0.912	7.53781e-156
HLA-C	4.1191e-155	-0.408144	1	1	9.23132e-151
GNAS	6.2489e-147	-0.969911	0.31	0.69	1.40044e-142
RBM38	4.75898e-142	-1.01219	0.072	0.405	1.06654e-137
IFITM2	9.77238e-142	0.552968	0.998	0.994	2.19009e-137
GIMAP7	2.79062e-136	0.734791	0.925	0.823	6.25405e-132
B2M	5.61983e-135	0.28425	1	1	1.25946e-130
SRSF5	3.60615e-132	-0.83083	0.512	0.823	8.08174e-128
FYN	5.03426e-128	-0.899601	0.368	0.716	1.12823e-123
IFITM3	1.08616e-127	1.43316	0.697	0.442	2.4342e-123
IFITM1	2.62694e-127	0.644685	0.999	0.997	5.88724e-123
PCBP2	1.59809e-125	0.821463	0.756	0.493	3.58148e-121
GNAI2	1.56106e-123	-0.804304	0.486	0.797	3.4985e-119
TMSB4X	9.20012e-120	-0.314758	0.999	1	2.06184e-115
MAP2K2	2.17483e-119	-0.877009	0.123	0.448	4.87402e-115
NKG7	2.44094e-117	0.306508	1	1	5.47038e-113
RPL3	6.36502e-112	-0.427629	0.987	0.998	1.42646e-107
MT-CO1	3.02576e-111	0.452931	0.998	0.998	6.78103e-107
NR4A2	4.6596e-109	-0.824915	0.022	0.268	1.04426e-104
RNPEPL1	1.02935e-108	-0.811995	0.112	0.417	2.30687e-104
SSBP4	3.13616e-107	-0.820856	0.238	0.57	7.02844e-103
TAF10	1.67734e-106	-0.85771	0.23	0.555	3.7591e-102
RPS26	1.28841e-105	-0.868793	0.929	0.976	2.88745e-101
ZFP36	3.05855e-105	-0.979534	0.589	0.814	6.85451e-101
YPEL3	2.09481e-104	-0.776696	0.473	0.77	4.69467e-100
KLRC1	1.6853e-103	1.12461	0.385	0.124	3.77693e-99
PABPN1	5.00934e-103	-0.828439	0.205	0.522	1.12264e-98
LINC00861	7.36714e-100	0.783761	0.74	0.543	1.65105e-95
PTMS	1.34967e-98	-0.932807	0.044	0.285	3.02475e-94
LINC02446	2.35096e-98	-1.17831	0.012	0.225	5.26874e-94
CAPNS1	7.0313e-97	-0.813742	0.24	0.55	1.57578e-92
AUTS2	9.08456e-96	-0.823287	0.094	0.364	2.03594e-91
VIM	7.20441e-94	-0.857108	0.491	0.766	1.61458e-89
IL32	1.0037e-93	-0.988881	0.476	0.724	2.24938e-89
PIP4K2A	3.41715e-93	-0.798277	0.195	0.49	7.65818e-89
SRRM2	5.02447e-93	-0.746399	0.374	0.678	1.12603e-88
MT-ATP6	1.8134e-91	0.601586	0.949	0.906	4.06401e-87
AHNAK	2.7382e-89	-0.662321	0.609	0.852	6.13658e-85
TXNIP	2.74596e-89	0.526366	0.995	0.986	6.15396e-85
TNFAIP3	3.33256e-89	-0.863529	0.164	0.448	7.4686e-85
ALYREF	9.40799e-89	-0.659572	0.048	0.278	2.10842e-84
HLA-DRB1	4.49475e-87	-1.02139	0.132	0.389	1.00732e-82
MXD4	3.65371e-86	-0.729707	0.081	0.327	8.18832e-82
RPS4Y1	3.34874e-85	-0.672905	0.406	0.721	7.50485e-81
TLE5	7.73535e-84	-0.542866	0.786	0.921	1.73357e-79
UBALD2	8.871e-84	-0.716108	0.09	0.335	1.98808e-79
FGFBP2	1.60403e-82	-0.442314	0.934	0.99	3.5948e-78
GNB1	2.63182e-80	-0.716798	0.134	0.393	5.89817e-76
AKR1C3	6.54679e-79	0.765242	0.474	0.229	1.4672e-74
MXRA7	1.17162e-78	-0.647637	0.028	0.221	2.62573e-74
UBE2M	1.66872e-78	-0.634372	0.06	0.28	3.73978e-74
S100A11	6.2545e-78	0.639854	0.824	0.716	1.4017e-73
TSC22D3	3.24313e-77	-0.691082	0.442	0.72	7.26819e-73
LAG3	5.00163e-77	-0.688854	0.017	0.197	1.12092e-72
XCL2	5.98685e-77	0.830565	0.455	0.222	1.34171e-72
KLRB1	1.74908e-76	0.618425	0.877	0.709	3.91986e-72
HIST1H4C	4.39663e-76	0.674585	0.748	0.594	9.85328e-72
PFN1	7.49431e-76	0.325971	0.999	1	1.67955e-71
PTP4A2	1.41302e-75	-0.632846	0.421	0.703	3.16672e-71
TRG-AS1	1.25421e-72	-0.794823	0.103	0.327	2.81082e-68
KIR2DL1	3.26373e-72	-0.664977	0.16	0.423	7.31434e-68
URI1	4.21832e-72	-0.655626	0.11	0.342	9.45368e-68
SSBP3	8.28925e-72	-0.647535	0.105	0.334	1.8577e-67
LFNG	1.10855e-71	-0.65306	0.081	0.298	2.48438e-67
IGF2R	3.23383e-71	-0.676924	0.23	0.494	7.24734e-67
IGFBP7	4.58371e-71	0.730819	0.63	0.419	1.02726e-66
PRMT2	6.28999e-70	0.587072	0.77	0.618	1.40965e-65
TRAPPC10	1.16869e-69	-0.645391	0.132	0.372	2.61914e-65
CD3D	1.62224e-69	-1.19884	0.052	0.242	3.6356e-65
FMNL1	6.47561e-69	-0.636265	0.329	0.604	1.45125e-64
DUSP2	1.38355e-68	-0.841829	0.204	0.457	3.10068e-64
KMT2A	2.70193e-68	-0.672915	0.159	0.401	6.0553e-64
FASLG	3.86442e-68	0.703747	0.394	0.191	8.66054e-64
GBP1	7.98492e-68	0.911476	0.311	0.124	1.7895e-63
DUS1L	2.74228e-66	-0.585499	0.055	0.247	6.14572e-62
LY6E	1.31124e-64	0.755968	0.859	0.812	2.93862e-60
CBX4	2.70043e-64	-0.598679	0.062	0.251	6.05194e-60
GIMAP5	1.36022e-63	0.666915	0.586	0.412	3.04839e-59
AKT1	5.57272e-63	-0.588941	0.076	0.272	1.2489e-58
LCK	5.76695e-63	-0.565869	0.56	0.779	1.29243e-58
GRK2	8.00191e-63	-0.588298	0.148	0.38	1.79331e-58
PPP1R15A	9.60529e-63	-0.60212	0.071	0.266	2.15264e-58
ANKRD13D	1.05518e-62	-0.595703	0.107	0.32	2.36477e-58
IRF1	2.02783e-62	0.671397	0.826	0.747	4.54458e-58
HNRNPDL	4.35992e-62	-0.509562	0.659	0.848	9.77102e-58
PPP2R5C	2.29823e-61	-0.605434	0.366	0.616	5.15056e-57
KIAA2013	3.60704e-61	-0.547455	0.057	0.238	8.08374e-57
KLF13	4.89524e-61	-0.600087	0.183	0.421	1.09707e-56
TMEM259	7.2552e-61	-0.595145	0.143	0.365	1.62596e-56
CD38	2.1421e-60	0.816119	0.509	0.33	4.80067e-56
LYN	4.36682e-60	-0.612007	0.14	0.363	9.78649e-56
CCNY	8.42236e-60	-0.560676	0.062	0.242	1.88753e-55
MYL12A	1.9892e-59	0.391601	0.984	0.981	4.45799e-55
CSNK1G2	5.1386e-59	-0.5838	0.092	0.288	1.15161e-54
XBP1	6.51954e-59	0.563693	0.789	0.691	1.46109e-54
S1PR1	4.72819e-58	0.671414	0.477	0.297	1.05963e-53
RAP2A	1.36115e-56	-0.533669	0.032	0.185	3.05047e-52
GLRX5	7.9131e-55	-0.488653	0.077	0.261	1.7734e-50
PKN1	1.6036e-54	-0.536044	0.255	0.498	3.59384e-50
CCND3	1.10684e-53	0.442308	0.889	0.83	2.48053e-49
SLA2	1.83906e-53	-0.615591	0.191	0.413	4.12152e-49
FAM117A	1.85243e-53	-0.54215	0.109	0.301	4.15148e-49
BTG1	3.25582e-53	-0.388165	0.861	0.96	7.29662e-49
PSME2	8.70679e-53	0.568909	0.81	0.754	1.95128e-48
TRIM28	9.54681e-53	-0.519954	0.081	0.259	2.13954e-48
RAC1	1.05147e-52	-0.526605	0.41	0.652	2.35644e-48
SLC2A4RG	2.68382e-52	-0.538054	0.079	0.253	6.0147e-48
GIMAP4	2.8057e-52	0.517161	0.798	0.707	6.28786e-48
ARIH1	3.84517e-52	-0.530918	0.089	0.269	8.61742e-48
CD7	1.11362e-51	0.360483	0.968	0.935	2.49573e-47
MZT2B	1.41493e-51	-0.505593	0.391	0.636	3.171e-47
KLRC3	3.81758e-51	-0.57866	0.262	0.492	8.55558e-47
EIF1	8.95105e-51	-0.29142	0.974	0.993	2.00602e-46
CTBP1	2.90453e-50	-0.508277	0.163	0.37	6.50934e-46
CLPTM1L	3.27566e-50	-0.467386	0.044	0.192	7.34108e-46
FLNA	7.52812e-50	-0.445399	0.658	0.83	1.68713e-45
TRGV7	1.22543e-49	0.572626	0.231	0.087	2.74631e-45
GZMH	1.41813e-49	-0.41281	0.866	0.95	3.17817e-45
RNF187	3.21124e-49	-0.489017	0.113	0.299	7.1967e-45
TNFAIP8L2	3.8292e-49	0.549623	0.266	0.112	8.58162e-45
ASXL1	3.9032e-49	-0.475264	0.058	0.215	8.74746e-45
BRD7	2.57281e-48	-0.502504	0.123	0.31	5.76592e-44
IL2RG	3.28101e-48	0.353405	0.973	0.957	7.35307e-44
CORO7	4.64614e-48	-0.583029	0.152	0.342	1.04125e-43
IFIT1	4.90314e-48	0.733631	0.105	0.013	1.09884e-43
MT-CO3	5.20369e-48	-0.356947	0.976	0.982	1.1662e-43
FCGR3A	1.22099e-47	0.417411	0.973	0.968	2.73636e-43
BRI3	3.62864e-47	-0.452249	0.046	0.189	8.13214e-43
HLA-DPB1	6.41422e-47	-0.525464	0.341	0.571	1.43749e-42
STK24	7.46448e-47	-0.449949	0.047	0.191	1.67286e-42
UBE2S	8.13163e-47	-0.448631	0.069	0.227	1.82238e-42
TNFRSF18	1.21163e-46	-0.545267	0.022	0.145	2.71538e-42
EXOSC6	2.55102e-46	-0.417464	0.034	0.168	5.71708e-42
SRM	4.33125e-46	-0.431333	0.037	0.172	9.70677e-42
CLIC1	6.24857e-46	0.351163	0.966	0.951	1.40037e-41
LLGL2	8.01605e-46	-0.481039	0.132	0.317	1.79648e-41
SIPA1	9.52056e-46	-0.540858	0.226	0.437	2.13365e-41
LINC01871	2.50825e-45	-0.459934	0.068	0.226	5.62123e-41
PREX1	3.1778e-45	-0.512409	0.227	0.44	7.12178e-41
CTSC	3.21857e-45	0.419229	0.857	0.813	7.21314e-41
CCNH	4.05402e-45	-0.575486	0.172	0.364	9.08546e-41
SLC15A4	3.12763e-44	-0.485411	0.169	0.365	7.00933e-40
PLEK	4.26705e-44	0.358098	0.948	0.926	9.56289e-40
EIF3B	6.39693e-44	-0.454716	0.086	0.249	1.43362e-39
IFI44L	8.14683e-44	0.964925	0.135	0.031	1.82579e-39
C1orf162	9.00863e-44	0.541532	0.459	0.283	2.01892e-39
BTBD6	1.10468e-43	-0.41836	0.035	0.162	2.4757e-39
MKNK2	1.14985e-43	-0.483036	0.096	0.261	2.57693e-39
SEMA4D	1.42297e-43	-0.475386	0.131	0.313	3.18901e-39
CDC34	2.13583e-43	-0.41515	0.057	0.202	4.78662e-39
ZFP36L2	2.95435e-43	-0.433561	0.783	0.894	6.621e-39
PRKCB	5.80375e-43	-0.488949	0.178	0.369	1.30068e-38
STAT1	6.08859e-43	0.861188	0.396	0.26	1.36451e-38
H1FX	8.39841e-43	-0.744461	0.222	0.408	1.88217e-38
MT-ND1	3.95153e-42	-0.422434	0.705	0.834	8.85578e-38
PSMB8	4.17686e-42	0.47959	0.76	0.712	9.36075e-38
GBP5	6.54155e-42	0.561487	0.583	0.454	1.46603e-37
CDV3	7.58449e-42	-0.493134	0.159	0.344	1.69976e-37
GRK6	1.39465e-41	-0.451965	0.135	0.313	3.12555e-37
PSME1	1.44003e-41	0.351264	0.948	0.928	3.22724e-37
ASCL2	6.50082e-41	-0.523453	0.238	0.434	1.4569e-36
NFKB1	1.04201e-40	-0.412615	0.045	0.173	2.33524e-36
KLRC4	1.61279e-40	-0.462296	0.189	0.385	3.61443e-36
RSAD2	2.15346e-40	0.622139	0.111	0.022	4.82612e-36
S100A6	2.2338e-40	-0.363004	0.839	0.937	5.00618e-36
BST2	4.97366e-40	0.673084	0.715	0.658	1.11465e-35
GSK3A	9.29378e-40	-0.413008	0.064	0.204	2.08283e-35
MAN1A1	1.21928e-39	-0.434042	0.083	0.231	2.73254e-35
GLCCI1	1.53004e-39	-0.441577	0.081	0.226	3.42898e-35
NR1D2	1.63998e-39	-0.414147	0.066	0.207	3.67535e-35
GLS	1.7833e-39	-0.467235	0.146	0.32	3.99655e-35
CD160	1.89619e-39	0.599752	0.373	0.22	4.24955e-35
IRF9	2.87971e-39	0.542822	0.497	0.353	6.45372e-35
FKBP5	3.33831e-39	0.511804	0.156	0.048	7.48149e-35
CEBPB	5.95893e-39	-0.490167	0.261	0.466	1.33546e-34
PDIA3	6.85371e-39	0.408436	0.862	0.819	1.53599e-34
ZBTB7A	7.58325e-39	-0.479911	0.258	0.456	1.69948e-34
PLAC8	9.79828e-39	0.44755	0.823	0.76	2.19589e-34
ESYT2	1.25076e-38	-0.429471	0.101	0.255	2.80308e-34
MBD2	1.38449e-38	-0.388035	0.044	0.167	3.10279e-34
CRIP1	1.39493e-38	-0.50054	0.766	0.881	3.12618e-34
ARL8A	1.5761e-38	-0.403033	0.083	0.23	3.53221e-34
DENND2D	5.24938e-38	0.507137	0.658	0.557	1.17644e-33
AC026979.2	5.41587e-38	-0.357393	0.018	0.12	1.21375e-33
HNRNPD	5.97486e-38	-0.46208	0.292	0.494	1.33903e-33
CD3G	7.87101e-38	-0.6577	0.08	0.22	1.76397e-33
TMIGD2	1.40379e-37	0.546914	0.271	0.134	3.14604e-33
MIDN	2.05207e-37	-0.468398	0.188	0.366	4.5989e-33
METRN	3.51964e-37	-0.350138	0.03	0.142	7.88787e-33
CD53	3.79724e-37	0.3594	0.867	0.848	8.50998e-33
RAC2	3.97159e-37	0.258911	0.982	0.983	8.90073e-33
CLIC3	6.51951e-37	0.424343	0.874	0.808	1.46109e-32
SYNGR1	7.99926e-37	-0.507739	0.25	0.436	1.79271e-32
ERN1	1.00192e-36	-0.450864	0.116	0.275	2.24539e-32
AC008105.3	2.10457e-36	-0.351239	0.023	0.127	4.71656e-32
PPP1R35	2.24643e-36	-0.40263	0.117	0.276	5.03448e-32
LITAF	2.36611e-36	-0.306571	0.888	0.96	5.3027e-32
DAZAP1	2.42788e-36	-0.436285	0.142	0.306	5.44111e-32
CAPN15	2.64748e-36	-0.373369	0.041	0.157	5.93328e-32
ZNRF2	4.16953e-36	-0.353086	0.038	0.152	9.34433e-32
NFKBIA	4.41501e-36	-0.522822	0.288	0.478	9.89447e-32
ANKRD11	4.68356e-36	-0.462478	0.224	0.405	1.04963e-31
PTPRJ	7.20661e-36	-0.40353	0.07	0.201	1.61507e-31
ADAP1	8.62924e-36	-0.387323	0.062	0.191	1.9339e-31
DYNC1H1	3.33649e-35	-0.419585	0.241	0.43	7.4774e-31
RPS29	6.88833e-35	0.270392	0.976	0.977	1.54374e-30
NFIL3	7.20143e-35	-0.372189	0.032	0.139	1.61391e-30
BOD1L1	7.51524e-35	-0.439951	0.164	0.33	1.68424e-30
ANXA5	9.15472e-35	-0.411269	0.072	0.203	2.05167e-30
ZFPM1	2.8475e-34	-0.366461	0.036	0.143	6.38153e-30
RGS2	3.00977e-34	-0.360816	0.021	0.118	6.74519e-30
SNHG5	4.16386e-34	0.514231	0.287	0.159	9.33163e-30
TMEM8A	4.2096e-34	-0.320887	0.024	0.122	9.43413e-30
HIST1H1D	6.29326e-34	0.5915	0.374	0.235	1.41038e-29
ETS1	7.48422e-34	-0.388334	0.51	0.708	1.67729e-29
DNAJC21	8.14784e-34	-0.399665	0.078	0.209	1.82601e-29
ADD1	1.28123e-33	-0.423931	0.345	0.536	2.87136e-29
ARRDC2	1.50664e-33	-0.385397	0.078	0.211	3.37653e-29
PPP6R1	1.90069e-33	-0.428507	0.168	0.33	4.25964e-29
ALOX5AP	2.15952e-33	0.477937	0.672	0.554	4.8397e-29
TNFRSF1A	2.19537e-33	0.486804	0.434	0.305	4.92005e-29
RBBP6	3.03119e-33	-0.440879	0.223	0.406	6.7932e-29
PSMB9	7.9704e-33	0.397083	0.865	0.861	1.78625e-28
SKIL	9.83825e-33	-0.387809	0.062	0.184	2.20485e-28
PRKY	1.24351e-32	-0.356107	0.041	0.148	2.78683e-28
IFIT3	1.29252e-32	0.748842	0.149	0.052	2.89667e-28
RPL41	1.48765e-32	0.296062	0.97	0.965	3.33398e-28
ADAM8	1.52835e-32	-0.415871	0.373	0.574	3.42518e-28
GIMAP2	2.19464e-32	0.482525	0.346	0.216	4.91841e-28
RALGDS	3.58706e-32	-0.389555	0.169	0.336	8.03896e-28
MT-CYB	3.78474e-32	-0.306939	0.959	0.978	8.48197e-28
GPR65	4.38612e-32	0.445471	0.536	0.418	9.82973e-28
PGP	5.14587e-32	-0.345347	0.071	0.194	1.15324e-27
DGKZ	6.47693e-32	-0.423028	0.32	0.514	1.45154e-27
PPP2R2D	1.82119e-31	-0.325003	0.042	0.148	4.08147e-27
RPL37A	2.96225e-31	0.257116	0.983	0.988	6.63871e-27
LGALS3	2.97232e-31	-0.409576	0.053	0.165	6.66127e-27
WNK1	3.65193e-31	-0.389449	0.161	0.322	8.18433e-27
LAMP1	4.98446e-31	-0.390257	0.304	0.499	1.11707e-26
RAB11FIP1	6.33556e-31	0.459872	0.298	0.171	1.41986e-26
CCDC88C	6.81115e-31	-0.407954	0.276	0.462	1.52645e-26
EIF4E3	8.03307e-31	-0.327264	0.043	0.149	1.80029e-26
TSR3	9.47478e-31	-0.366288	0.12	0.266	2.12339e-26
SIK3	1.09972e-30	-0.333788	0.036	0.135	2.46458e-26
MAPKAPK2	1.28137e-30	-0.36752	0.063	0.178	2.87168e-26
VEGFB	1.32448e-30	-0.317315	0.034	0.132	2.96829e-26
SH3GLB2	1.65442e-30	-0.294556	0.024	0.115	3.70772e-26
FBXL6	3.8069e-30	-0.318306	0.038	0.139	8.53165e-26
CD69	3.86029e-30	-0.457207	0.319	0.498	8.65129e-26
STK39	4.99688e-30	-0.355939	0.075	0.195	1.11985e-25
RAPGEF1	5.36304e-30	-0.362051	0.085	0.211	1.20191e-25
CD48	5.58847e-30	0.354217	0.793	0.752	1.25243e-25
CUL3	6.65661e-30	-0.356546	0.098	0.231	1.49181e-25
PDE7A	7.02388e-30	-0.37704	0.082	0.205	1.57412e-25
NELFB	1.18438e-29	-0.342585	0.053	0.159	2.65431e-25
PHC2	1.30563e-29	-0.302779	0.023	0.11	2.92605e-25
ITPRIP	1.35026e-29	-0.376705	0.102	0.235	3.02606e-25
PSME4	1.55646e-29	-0.328357	0.066	0.183	3.48818e-25
HP1BP3	1.61221e-29	-0.397957	0.44	0.624	3.61311e-25
PURA	2.5671e-29	-0.373546	0.122	0.261	5.75313e-25
OTUD5	2.77976e-29	-0.346082	0.069	0.184	6.22971e-25
GTPBP6	3.57671e-29	-0.346344	0.085	0.208	8.01577e-25
RYK	3.61359e-29	-0.314054	0.032	0.126	8.09842e-25
ATXN2L	4.1412e-29	-0.36624	0.129	0.269	9.28085e-25
PSMB10	4.27011e-29	0.358384	0.805	0.776	9.56974e-25
CD300A	4.4959e-29	0.432457	0.678	0.606	1.00758e-24
CARD16	5.46705e-29	0.435273	0.65	0.572	1.22522e-24
PLEKHM2	6.70002e-29	-0.286861	0.02	0.103	1.50154e-24
MAPRE2	1.61396e-28	-0.437437	0.447	0.612	3.61705e-24
LIME1	1.64008e-28	-0.452911	0.339	0.512	3.67557e-24
UBE2L6	2.68963e-28	0.505132	0.593	0.533	6.02772e-24
NOP53	8.18801e-28	-0.386634	0.505	0.679	1.83502e-23
ITM2A	1.31197e-27	-0.371893	0.203	0.361	2.94026e-23
MYO6	1.40424e-27	-0.297882	0.026	0.111	3.14704e-23
SLA	1.51036e-27	0.49873	0.357	0.241	3.38486e-23
DHRS3	1.82416e-27	0.422019	0.227	0.118	4.08811e-23
TNFSF12	2.01318e-27	-0.362545	0.185	0.34	4.51173e-23
NSMCE3	2.45181e-27	-0.376032	0.147	0.289	5.49475e-23
FAM53B	2.49149e-27	-0.325931	0.089	0.212	5.58368e-23
LGALS1	2.64725e-27	-0.375582	0.674	0.802	5.93275e-23
SSU72	2.68016e-27	-0.382021	0.257	0.424	6.0065e-23
CIRBP	2.69274e-27	-0.32778	0.689	0.834	6.0347e-23
B3GALT6	2.87986e-27	-0.279207	0.025	0.108	6.45405e-23
BCL7C	3.05349e-27	-0.3672	0.206	0.366	6.84317e-23
PPDPF	3.61895e-27	-0.337511	0.721	0.843	8.11042e-23
CMPK1	4.97271e-27	-0.378936	0.154	0.298	1.11443e-22
P2RY8	5.00267e-27	-0.387961	0.221	0.378	1.12115e-22
STOM	5.62559e-27	0.386176	0.579	0.495	1.26075e-22
IRAK1	5.8226e-27	-0.282235	0.035	0.124	1.3049e-22
PITPNC1	6.46081e-27	-0.367051	0.268	0.44	1.44793e-22
TNFSF10	7.72267e-27	0.570103	0.198	0.098	1.73073e-22
CDKN2D	8.16728e-27	-0.358732	0.401	0.594	1.83037e-22
EHBP1L1	8.17323e-27	-0.298442	0.045	0.142	1.8317e-22
NSMF	9.86784e-27	-0.278256	0.033	0.121	2.21148e-22
HNRNPUL2	1.13457e-26	-0.374084	0.201	0.354	2.54268e-22
GIMAP6	1.29379e-26	0.467332	0.349	0.237	2.8995e-22
MAZ	1.39757e-26	-0.364762	0.176	0.321	3.1321e-22
SNTB2	1.57857e-26	-0.330883	0.069	0.177	3.53773e-22
DGKQ	1.81952e-26	-0.284505	0.034	0.121	4.07772e-22
PPP1R14B	2.23464e-26	-0.263059	0.025	0.107	5.00805e-22
RPL38	2.30232e-26	0.272304	0.934	0.918	5.15972e-22
ACTG1	2.42345e-26	0.326003	0.985	0.987	5.43119e-22
TUBB	2.83098e-26	0.412557	0.699	0.638	6.3445e-22
LPCAT1	4.98074e-26	-0.371628	0.257	0.422	1.11623e-21
MSN	4.98636e-26	0.304886	0.876	0.86	1.11749e-21
KIAA2026	5.5632e-26	-0.344337	0.129	0.263	1.24677e-21
CDK13	6.86721e-26	-0.380369	0.165	0.305	1.53901e-21
ODC1	7.70325e-26	-0.359845	0.094	0.21	1.72637e-21
GABARAPL1	1.1371e-25	-0.328226	0.117	0.248	2.54836e-21
CSNK1E	1.34068e-25	-0.288047	0.028	0.109	3.0046e-21
ZBTB38	1.57434e-25	-0.395509	0.231	0.385	3.52825e-21
RPS20	2.91634e-25	0.286304	0.822	0.776	6.5358e-21
CLEC2D	3.31966e-25	-0.391192	0.119	0.242	7.4397e-21
SUZ12	3.80879e-25	-0.332592	0.101	0.219	8.53588e-21
QKI	5.41705e-25	-0.300859	0.081	0.192	1.21402e-20
TENT5C	5.75048e-25	-0.273034	0.028	0.11	1.28874e-20
SLC9A3R1	5.76326e-25	-0.273987	0.827	0.919	1.2916e-20
GALNT10	6.29086e-25	-0.274457	0.039	0.127	1.40984e-20
ERAP2	6.4398e-25	0.418235	0.271	0.16	1.44322e-20
HLA-DPA1	6.5866e-25	-0.359583	0.387	0.564	1.47612e-20
PTOV1	1.01903e-24	-0.314724	0.103	0.222	2.28376e-20
WRNIP1	1.01917e-24	-0.304654	0.054	0.148	2.28405e-20
TBC1D10B	1.09882e-24	-0.284388	0.04	0.128	2.46257e-20
TMEM273	1.12459e-24	-0.287725	0.027	0.106	2.52031e-20
RABL6	1.15047e-24	-0.336022	0.131	0.259	2.57832e-20
PLSCR1	1.15245e-24	0.752365	0.255	0.156	2.58276e-20
AC012615.1	1.16774e-24	-0.326396	0.048	0.141	2.61702e-20
HSPA8	1.55354e-24	0.295707	0.969	0.969	3.48165e-20
ARHGAP9	1.64965e-24	-0.367634	0.401	0.568	3.69704e-20
TPRG1L	1.70764e-24	-0.303517	0.049	0.14	3.82698e-20
RASAL3	1.80224e-24	-0.361416	0.361	0.533	4.03899e-20
RPL23	2.15079e-24	0.319062	0.769	0.724	4.82013e-20
TCIRG1	3.00585e-24	-0.348906	0.219	0.371	6.7364e-20
ARHGAP45	3.04828e-24	-0.342951	0.298	0.464	6.83149e-20
AHCYL1	3.23629e-24	-0.298963	0.053	0.146	7.25285e-20
KLRD1	3.653e-24	0.25326	0.957	0.95	8.18673e-20
ATP2B1-AS1	4.20617e-24	-0.29694	0.051	0.144	9.42645e-20
RNF169	4.3013e-24	-0.298762	0.065	0.166	9.63965e-20
MAP3K3	4.75303e-24	-0.288397	0.047	0.137	1.0652e-19
DDX3Y	4.87502e-24	-0.338827	0.072	0.173	1.09254e-19
HNRNPL	5.40442e-24	-0.328674	0.338	0.507	1.21119e-19
RANBP9	5.51951e-24	-0.274547	0.041	0.127	1.23698e-19
SPON2	5.67494e-24	0.259479	0.955	0.938	1.27181e-19
RRP36	6.40122e-24	-0.299786	0.078	0.185	1.43458e-19
BRD4	8.42362e-24	-0.343654	0.157	0.29	1.88782e-19
OSBP	1.07916e-23	-0.263883	0.047	0.137	2.4185e-19
MT-ND3	1.21493e-23	-0.275328	0.842	0.917	2.72278e-19
CD6	1.24094e-23	-0.334814	0.097	0.208	2.78107e-19
IFI35	1.24759e-23	0.607339	0.374	0.28	2.79597e-19
LRP10	1.79367e-23	-0.357018	0.325	0.495	4.0198e-19
MAP3K2	1.81973e-23	-0.299316	0.092	0.203	4.0782e-19
HOPX	2.12425e-23	0.392601	0.819	0.808	4.76066e-19
RASGRP1	2.17189e-23	-0.318075	0.112	0.228	4.86742e-19
PITPNA	2.39759e-23	-0.256925	0.035	0.116	5.37323e-19
SELL	2.47706e-23	0.630437	0.271	0.162	5.55134e-19
HNRNPF	2.48361e-23	0.326625	0.693	0.639	5.56603e-19
TMEM250	2.72796e-23	-0.279712	0.07	0.171	6.11362e-19
B4GALT1	4.28895e-23	-0.333752	0.175	0.313	9.61196e-19
GNB2	4.52553e-23	-0.321932	0.526	0.695	1.01422e-18
SRSF2	4.94396e-23	-0.345065	0.381	0.552	1.10799e-18
SMAD7	5.09829e-23	-0.314317	0.12	0.241	1.14258e-18
PCNX1	7.05601e-23	-0.273984	0.047	0.133	1.58132e-18
CD44	7.48044e-23	-0.324016	0.239	0.391	1.67644e-18
PARP9	8.40867e-23	0.491933	0.272	0.176	1.88447e-18
MYO9B	8.7591e-23	-0.313873	0.128	0.25	1.963e-18
IER5	9.54224e-23	-0.292992	0.057	0.149	2.13851e-18
NAGLU	9.92524e-23	-0.256747	0.044	0.129	2.22435e-18
ARHGEF1	1.54846e-22	-0.336724	0.493	0.656	3.47025e-18
MACF1	1.91273e-22	-0.360222	0.36	0.523	4.28662e-18
PHF1	2.7701e-22	-0.306393	0.11	0.224	6.20807e-18
ENC1	2.77485e-22	-0.280508	0.047	0.133	6.21873e-18
NUP210	2.84828e-22	-0.328002	0.155	0.285	6.38328e-18
MGAT4B	2.95965e-22	-0.255516	0.038	0.118	6.63286e-18
MFSD10	3.02334e-22	-0.329113	0.235	0.385	6.77561e-18
GNLY	4.25449e-22	-0.266434	0.941	0.953	9.53474e-18
UBE2R2	4.54636e-22	-0.298526	0.104	0.214	1.01888e-17
GIPC1	4.9607e-22	-0.254946	0.054	0.144	1.11174e-17
2024-03-09	5.16283e-22	-0.255488	0.034	0.111	1.15704e-17
HLA-DRA	5.98674e-22	-0.448764	0.084	0.183	1.34169e-17
ARHGAP26	6.37613e-22	-0.297896	0.093	0.198	1.42895e-17
RTP4	6.52011e-22	0.365012	0.168	0.083	1.46122e-17
TRIM33	7.0097e-22	-0.29543	0.08	0.181	1.57094e-17
SOS2	7.15336e-22	-0.250933	0.052	0.141	1.60314e-17
AGFG1	1.02103e-21	-0.26736	0.045	0.128	2.28823e-17
CDC42SE1	1.03031e-21	0.324137	0.676	0.616	2.30904e-17
RBM3	1.08541e-21	-0.319936	0.508	0.67	2.43251e-17
LENG8	1.1365e-21	-0.308129	0.136	0.257	2.54701e-17
AC243829.1	1.20815e-21	-0.250587	0.035	0.112	2.70759e-17
MT-ATP8	1.41789e-21	0.327692	0.848	0.813	3.17763e-17
FAM120A	1.48803e-21	-0.295037	0.074	0.171	3.33482e-17
SDF4	1.98582e-21	-0.328671	0.389	0.55	4.45043e-17
GIMAP1	2.22302e-21	0.364048	0.507	0.43	4.98201e-17
IFIT2	2.58984e-21	0.521906	0.167	0.084	5.80409e-17
PDS5A	2.89276e-21	-0.291195	0.13	0.248	6.48296e-17
MOGS	2.9923e-21	-0.28025	0.111	0.222	6.70605e-17
FBXW5	3.34562e-21	-0.337308	0.256	0.403	7.49786e-17
JMY	3.41314e-21	-0.251654	0.037	0.114	7.64918e-17
DYNLL1	3.59068e-21	0.359461	0.661	0.613	8.04707e-17
VAV3	3.64371e-21	-0.277962	0.111	0.224	8.16591e-17
PDCD7	3.68613e-21	-0.293222	0.141	0.261	8.261e-17
ARID1B	3.71279e-21	-0.293342	0.102	0.209	8.32073e-17
KIF21A	3.79504e-21	-0.255336	0.044	0.127	8.50506e-17
HEBP2	4.16063e-21	-0.311017	0.084	0.184	9.32439e-17
IER2	4.1838e-21	-0.387919	0.67	0.774	9.3763e-17
RNF220	4.59464e-21	-0.309615	0.148	0.27	1.0297e-16
COG3	4.71964e-21	-0.254221	0.064	0.155	1.05772e-16
IFI44	4.88716e-21	0.362041	0.118	0.048	1.09526e-16
ARF6	5.76836e-21	-0.319299	0.512	0.673	1.29275e-16
SIAH2	7.45744e-21	-0.27617	0.088	0.191	1.67129e-16
CCDC92	8.27406e-21	-0.29233	0.081	0.178	1.8543e-16
LCP1	1.16056e-20	0.283505	0.884	0.881	2.60093e-16
FAF1	1.21939e-20	-0.252229	0.051	0.135	2.73277e-16
ADRB2	1.39979e-20	0.398893	0.45	0.359	3.13706e-16
THUMPD3-AS1	1.54339e-20	0.409882	0.208	0.12	3.45889e-16
NDUFB2	1.63589e-20	0.305645	0.775	0.749	3.6662e-16
SBF1	1.76473e-20	-0.279372	0.075	0.17	3.95493e-16
ZBTB16	2.25578e-20	0.420967	0.211	0.122	5.05542e-16
GLIPR2	2.56318e-20	0.337663	0.527	0.443	5.74434e-16
PLOD1	2.60861e-20	-0.282205	0.08	0.177	5.84616e-16
PLCL2	2.83853e-20	-0.321211	0.121	0.23	6.36143e-16
ARHGEF3	3.16653e-20	0.376484	0.493	0.409	7.09652e-16
CLTA	3.73032e-20	0.366358	0.462	0.386	8.36002e-16
UPF3A	3.96272e-20	-0.302114	0.156	0.28	8.88086e-16
AP3D1	4.3601e-20	-0.277836	0.086	0.184	9.77142e-16
BCL9L	4.69209e-20	-0.282193	0.084	0.182	1.05154e-15
MX2	5.41091e-20	0.619362	0.157	0.08	1.21264e-15
MED13L	5.88526e-20	-0.253063	0.063	0.151	1.31895e-15
RNF166	6.40022e-20	-0.298387	0.315	0.476	1.43435e-15
TSPYL2	7.42688e-20	-0.273849	0.038	0.111	1.66444e-15
SMARCA2	7.58984e-20	-0.311247	0.212	0.346	1.70096e-15
USP9Y	9.03506e-20	-0.262204	0.052	0.134	2.02485e-15
FAM50A	1.0725e-19	-0.283106	0.153	0.274	2.40358e-15
NOP10	1.30187e-19	0.368046	0.523	0.451	2.91762e-15
F2R	1.44375e-19	-0.31187	0.231	0.374	3.23558e-15
FYB1	2.09232e-19	-0.287553	0.58	0.729	4.68909e-15
DYNLT1	2.63744e-19	0.380683	0.38	0.288	5.91076e-15
WDR26	2.70005e-19	-0.257092	0.051	0.131	6.05107e-15
CCNT1	3.77989e-19	-0.304822	0.131	0.24	8.47112e-15
TAGAP	4.39743e-19	0.356412	0.518	0.435	9.85509e-15
CD320	4.42553e-19	-0.311565	0.159	0.275	9.91806e-15
CD164	5.14312e-19	0.322131	0.627	0.569	1.15263e-14
MLLT6	6.38021e-19	-0.291075	0.21	0.343	1.42987e-14
HPGD	6.84357e-19	-0.277992	0.05	0.128	1.53371e-14
GBP4	7.22231e-19	0.450223	0.383	0.291	1.61859e-14
EPC1	7.30734e-19	-0.295222	0.428	0.594	1.63765e-14
PDLIM1	8.25231e-19	-0.254134	0.063	0.148	1.84943e-14
ZAP70	8.46471e-19	-0.260321	0.726	0.834	1.89703e-14
CEMIP2	8.63973e-19	-0.285064	0.11	0.214	1.93625e-14
TM9SF3	8.74793e-19	-0.263727	0.109	0.21	1.9605e-14
CISH	8.96352e-19	0.455558	0.178	0.097	2.00881e-14
PTPN6	9.0052e-19	0.357137	0.525	0.436	2.01816e-14
PRR5	9.18791e-19	-0.322676	0.231	0.365	2.0591e-14
SPSB3	9.49778e-19	-0.308502	0.361	0.519	2.12855e-14
PRSS57	1.24662e-18	-0.401056	0.058	0.137	2.7938e-14
PACS1	1.39872e-18	-0.29149	0.124	0.231	3.13466e-14
ARHGAP10	2.08855e-18	-0.276338	0.06	0.142	4.68065e-14
DNAJA1	2.18011e-18	0.397347	0.436	0.352	4.88584e-14
CXCR4	2.20829e-18	-0.292833	0.087	0.18	4.94899e-14
USP24	2.32908e-18	-0.267518	0.096	0.193	5.2197e-14
ABLIM1	2.46365e-18	-0.329138	0.137	0.245	5.52129e-14
NENF	2.82293e-18	-0.253528	0.104	0.203	6.32647e-14
KDM2A	2.99284e-18	-0.258174	0.121	0.227	6.70724e-14
CELF2	3.28239e-18	0.326444	0.602	0.539	7.35617e-14
ACTR3	3.56133e-18	0.28097	0.765	0.734	7.9813e-14
TSPAN32	4.41494e-18	-0.299793	0.24	0.371	9.89432e-14
NDUFA12	4.53444e-18	0.310227	0.574	0.529	1.01621e-13
TES	4.59826e-18	0.335919	0.54	0.467	1.03052e-13
AEBP2	5.84357e-18	-0.253962	0.077	0.163	1.3096e-13
IFI16	6.01655e-18	0.39138	0.538	0.469	1.34837e-13
DYRK2	6.16895e-18	-0.270149	0.092	0.183	1.38252e-13
TRIM22	6.27553e-18	0.535509	0.484	0.418	1.40641e-13
CCNL1	6.80127e-18	-0.291038	0.276	0.417	1.52423e-13
DNM2	7.05866e-18	-0.301072	0.246	0.379	1.58192e-13
RPS6KA3	7.48648e-18	-0.271732	0.102	0.196	1.6778e-13
S100B	7.98217e-18	0.516991	0.101	0.038	1.78888e-13
TAP1	9.60882e-18	0.341394	0.614	0.561	2.15343e-13
PRPF8	9.64622e-18	-0.283574	0.264	0.405	2.16181e-13
ARHGAP4	1.0637e-17	-0.311844	0.268	0.404	2.38385e-13
TCF25	1.18872e-17	-0.367638	0.61	0.743	2.66403e-13
HERPUD2	1.44304e-17	-0.285031	0.185	0.305	3.23399e-13
FCRL6	1.80953e-17	-0.278765	0.508	0.662	4.05533e-13
ATP8A1	1.81674e-17	-0.270508	0.155	0.27	4.0715e-13
TMBIM6	1.9479e-17	0.259462	0.805	0.802	4.36545e-13
RANBP2	3.05077e-17	-0.256471	0.147	0.258	6.83709e-13
HEXD	4.27425e-17	-0.262247	0.104	0.197	9.57902e-13
FUS	4.84367e-17	0.303334	0.674	0.634	1.08552e-12
PPP4R3A	5.0638e-17	-0.28012	0.174	0.29	1.13485e-12
DUSP6	5.58171e-17	0.286008	0.126	0.06	1.25092e-12
CD74	5.68458e-17	-0.313164	0.866	0.915	1.27397e-12
STK17B	6.75109e-17	-0.294108	0.327	0.47	1.51299e-12
CHKB	8.25709e-17	-0.259886	0.192	0.315	1.8505e-12
VOPP1	8.86953e-17	-0.271428	0.173	0.286	1.98775e-12
LCP2	1.00681e-16	0.301452	0.629	0.593	2.25637e-12
GTF3C1	1.2132e-16	-0.267048	0.183	0.3	2.71889e-12
SYTL1	1.45632e-16	-0.272575	0.465	0.613	3.26375e-12
IFI6	1.55761e-16	1.4576	0.335	0.267	3.49077e-12
FKBP8	1.71145e-16	-0.287743	0.453	0.603	3.83553e-12
HNRNPA0	1.92851e-16	-0.268826	0.455	0.61	4.32197e-12
SAMHD1	2.97602e-16	0.343569	0.538	0.468	6.66955e-12
INO80E	3.07981e-16	-0.27288	0.205	0.326	6.90217e-12
RASSF1	3.54512e-16	-0.266842	0.462	0.607	7.94497e-12
COL6A2	3.79426e-16	-0.333435	0.054	0.124	8.50332e-12
ORAI1	4.65485e-16	-0.273237	0.272	0.409	1.0432e-11
SAMD3	5.22607e-16	0.331049	0.608	0.569	1.17121e-11
ISG15	5.77321e-16	1.16736	0.423	0.361	1.29383e-11
STUB1	7.19549e-16	-0.258772	0.368	0.528	1.61258e-11
FADD	8.87124e-16	0.27365	0.137	0.07	1.98813e-11
MAP7D1	9.97712e-16	-0.261982	0.232	0.358	2.23597e-11
RUNX3	1.06527e-15	-0.264718	0.332	0.469	2.38738e-11
FOSL2	1.11359e-15	-0.263966	0.146	0.249	2.49567e-11
PIM1	1.40937e-15	0.316223	0.534	0.473	3.15853e-11
LBH	1.45108e-15	0.343022	0.611	0.559	3.252e-11
NRROS	1.56658e-15	0.335683	0.242	0.162	3.51085e-11
MRPL51	1.59191e-15	0.29411	0.389	0.31	3.56762e-11
STT3B	2.47481e-15	-0.254531	0.137	0.235	5.54631e-11
SNRPG	3.12857e-15	0.327346	0.485	0.43	7.01144e-11
ANP32A	3.86938e-15	0.298423	0.519	0.461	8.67166e-11
PLAAT3	4.85771e-15	-0.27708	0.246	0.372	1.08866e-10
CSK	6.66131e-15	-0.256337	0.539	0.683	1.49287e-10
ATP5PB	7.40602e-15	0.259063	0.612	0.577	1.65976e-10
HOXB2	7.7581e-15	0.327412	0.165	0.096	1.73867e-10
APOL6	7.82899e-15	0.353034	0.431	0.358	1.75455e-10
GSN	8.31171e-15	0.30284	0.22	0.14	1.86274e-10
MZT2A	1.005e-14	-0.266156	0.23	0.351	2.25231e-10
CCDC28B	1.05578e-14	0.312814	0.227	0.15	2.36611e-10
TIGIT	1.26089e-14	-0.286435	0.228	0.342	2.82578e-10
SP100	1.36061e-14	0.375221	0.573	0.533	3.04927e-10
GBP3	1.56203e-14	0.285295	0.173	0.102	3.50068e-10
CXCR1	1.69923e-14	0.2965	0.179	0.108	3.80814e-10
FBXO6	2.09257e-14	0.347554	0.271	0.195	4.68965e-10
TRGC1	2.0981e-14	0.333869	0.269	0.191	4.70205e-10
TXK	2.48837e-14	0.278358	0.516	0.442	5.57669e-10
C11orf98	2.78279e-14	0.310122	0.373	0.295	6.23651e-10
PTPN4	2.8931e-14	0.303365	0.582	0.546	6.48373e-10
HIST1H1C	3.62306e-14	0.401337	0.272	0.195	8.11963e-10
OAS1	3.67343e-14	0.666612	0.188	0.121	8.23253e-10
ACADVL	3.72758e-14	-0.258682	0.241	0.362	8.35388e-10
EPSTI1	5.91415e-14	0.552277	0.264	0.192	1.32542e-09
CLINT1	7.65283e-14	0.294531	0.271	0.191	1.71508e-09
ARPC5L	7.84586e-14	0.269431	0.607	0.564	1.75834e-09
ABI3	8.78241e-14	0.251571	0.675	0.633	1.96823e-09
CITED2	9.37357e-14	-0.285454	0.247	0.363	2.10071e-09
DPP7	9.75812e-14	-0.257288	0.319	0.443	2.18689e-09
MX1	9.93996e-14	1.04981	0.191	0.127	2.22764e-09
SRSF7	9.99508e-14	-0.28312	0.547	0.669	2.24e-09
CXCR2	1.59151e-13	0.326199	0.259	0.187	3.56674e-09
TPST2	1.9228e-13	-0.258348	0.613	0.748	4.30919e-09
C14orf119	1.9359e-13	0.291028	0.309	0.237	4.33854e-09
PSMA6	2.25176e-13	0.278706	0.552	0.525	5.04641e-09
MT-ND2	3.51281e-13	-0.26267	0.682	0.779	7.87256e-09
TBXAS1	3.96752e-13	0.292411	0.143	0.082	8.89161e-09
ANXA2	5.25303e-13	-0.282653	0.499	0.62	1.17726e-08
DRAP1	6.19253e-13	0.288964	0.703	0.705	1.38781e-08
CCL4	6.86415e-13	0.519374	0.785	0.78	1.53832e-08
TRIM21	7.54679e-13	0.277009	0.215	0.145	1.69131e-08
XCL1	8.71807e-13	0.333224	0.195	0.126	1.95381e-08
MIR181A2HG	1.0903e-12	0.264918	0.132	0.074	2.44348e-08
PSMA2	1.34215e-12	0.264552	0.51	0.475	3.0079e-08
SAMD9L	1.44987e-12	0.384328	0.324	0.258	3.2493e-08
GLRX	1.51805e-12	0.318254	0.479	0.434	3.4021e-08
CEBPD	1.65882e-12	0.31931	0.449	0.375	3.71759e-08
RNASEH2C	1.68296e-12	0.311992	0.295	0.223	3.77169e-08
MYOM2	2.15344e-12	0.55964	0.521	0.487	4.82607e-08
HSP90AB1	2.29878e-12	0.297615	0.77	0.76	5.15179e-08
NDUFB1	3.25036e-12	0.27374	0.354	0.286	7.28438e-08
MAP3K8	3.64218e-12	-0.274303	0.298	0.408	8.1625e-08
TUBA1A	3.76666e-12	-0.269013	0.409	0.533	8.44146e-08
YWHAE	6.73701e-12	0.304464	0.283	0.214	1.50983e-07
POMP	8.4075e-12	0.254445	0.536	0.498	1.8842e-07
LGALS9	1.12353e-11	0.398111	0.201	0.138	2.51794e-07
CHMP5	2.95835e-11	0.337918	0.254	0.192	6.62995e-07
PCED1B	3.65881e-11	0.28404	0.216	0.152	8.19976e-07
GBP2	5.02971e-11	0.327526	0.385	0.329	1.12721e-06
PARP14	6.75662e-11	0.34129	0.279	0.219	1.51423e-06
TMEM123	1.4894e-10	0.341122	0.276	0.214	3.33791e-06
NIFK	1.70672e-10	0.265251	0.238	0.174	3.82493e-06
GFOD1	2.25915e-10	0.298075	0.209	0.147	5.06297e-06
NUB1	6.43516e-10	0.26669	0.382	0.328	1.44218e-05
SAMD9	1.07713e-09	0.372382	0.373	0.329	2.41395e-05
IVNS1ABP	1.24691e-09	0.308222	0.368	0.315	2.79444e-05
STAT2	1.38345e-09	0.301311	0.159	0.107	3.10046e-05
MRPS18C	2.21355e-09	0.254623	0.286	0.228	4.96078e-05
HSPA1A	2.49817e-09	0.263783	0.306	0.251	5.59866e-05
TNFSF14	3.59837e-09	0.253403	0.139	0.089	8.0643e-05
PTGDS	4.52797e-09	-0.267721	0.108	0.17	0.000101476
AGK	6.55887e-09	0.270817	0.224	0.17	0.000146991
HSPD1	9.15915e-09	0.284446	0.321	0.272	0.000205266
IFNAR2	1.11526e-08	0.26987	0.321	0.272	0.000249941
PSMA3	1.26338e-08	0.253715	0.332	0.283	0.000283136
TPM4	1.56491e-08	0.282864	0.436	0.388	0.000350711
C17orf49	1.8354e-08	0.265268	0.42	0.38	0.000411332
ISG20	3.89894e-08	0.679864	0.48	0.471	0.000873791
TOP1	6.56129e-08	0.250022	0.319	0.27	0.00147045
DTX3L	1.03874e-07	0.300485	0.231	0.184	0.00232792
KPNB1	1.04511e-07	0.266428	0.397	0.362	0.0023422
HERC5	1.3554e-07	0.325072	0.135	0.092	0.00303758
TNFAIP8	1.54738e-07	0.250057	0.37	0.329	0.00346784
TIMP1	1.80818e-07	0.301534	0.322	0.274	0.0040523
KLRG1	3.5903e-07	0.293809	0.255	0.207	0.00804622
OAS2	6.2742e-07	0.325717	0.215	0.171	0.0140611
KIR3DL1	7.41871e-07	0.332525	0.195	0.146	0.0166261
ZNF683	7.7594e-07	0.256565	0.122	0.08	0.0173896
EIF2AK2	1.12099e-06	0.384309	0.223	0.183	0.0251224
DDX58	2.08248e-06	0.260599	0.153	0.113	0.0466705
KIR2DL3	3.40986e-06	0.323148	0.203	0.157	0.0764184
LAP3	2.36703e-05	0.307573	0.202	0.169	0.530476
HIST1H1E	2.80306e-05	0.330896	0.468	0.45	0.628193
IRF7	0.28461	0.262743	0.242	0.249	1

## Sheet: NK_c02_FCGR3A_CCL4
	p_val	avg_log2FC	pct.1	pct.2	p_val_adj
DUSP1	0	-2.08221	0.169	0.733	0
JUNB	0	-2.00508	0.423	0.887	0
FOS	5.07392e-266	-2.30502	0.062	0.563	1.13712e-261
JUND	1.16493e-242	-1.56549	0.326	0.771	2.61071e-238
JUN	4.23571e-185	-1.88391	0.191	0.59	9.49264e-181
METRNL	4.43656e-183	-1.37137	0.153	0.577	9.94278e-179
ARL4C	4.78136e-180	-0.959379	0.72	0.922	1.07155e-175
ZFP36	9.50161e-165	-1.25535	0.599	0.854	2.12941e-160
CD81	3.2562e-145	-0.961212	0.331	0.738	7.29746e-141
TGFB1	2.2491e-142	-0.798013	0.7	0.911	5.04045e-138
RPS26	7.24867e-132	-0.995662	0.9	0.976	1.6245e-127
NR4A2	1.06099e-131	-0.948269	0.034	0.331	2.37778e-127
SUN2	1.59172e-131	-0.86041	0.49	0.811	3.56721e-127
DDX5	5.11989e-122	-0.627833	0.875	0.977	1.14742e-117
ABHD17A	7.20898e-117	-0.730481	0.641	0.877	1.61561e-112
GIMAP7	1.13964e-116	0.683257	0.943	0.85	2.55404e-112
SRSF5	2.02994e-116	-0.738427	0.575	0.848	4.5493e-112
TNFAIP3	8.58302e-108	-0.943129	0.162	0.483	1.92354e-103
EFHD2	7.87446e-107	-0.548129	0.889	0.97	1.76475e-102
LAIR2	7.25614e-97	1.01201	0.618	0.318	1.62617e-92
CX3CR1	9.78791e-97	0.651138	0.915	0.838	2.19357e-92
BTG1	8.75904e-96	-0.555756	0.874	0.978	1.96299e-91
RBM38	4.91477e-94	-0.80556	0.139	0.431	1.10145e-89
DUSP2	1.58463e-91	-1.10014	0.207	0.5	3.55131e-87
AUTS2	2.96113e-89	-0.831149	0.131	0.407	6.63619e-85
LINC01578	2.07121e-85	-0.69736	0.198	0.503	4.64178e-81
GNAS	1.26154e-83	-0.688565	0.432	0.716	2.82724e-79
YPEL3	1.11901e-82	-0.675905	0.497	0.774	2.5078e-78
MT-ATP6	2.87412e-80	0.543421	0.965	0.904	6.4412e-76
ZFP36L2	5.43107e-78	-0.583194	0.8	0.925	1.21716e-73
FASLG	6.02885e-77	0.816482	0.484	0.252	1.35112e-72
TLE5	7.89612e-76	-0.470025	0.833	0.958	1.7696e-71
MAP2K2	1.99181e-75	-0.642553	0.208	0.501	4.46386e-71
RNPEPL1	3.27406e-75	-0.650017	0.18	0.455	7.33749e-71
MT-CO1	2.34278e-74	0.372962	1	0.997	5.25041e-70
PPP1R15A	9.63295e-70	-0.639235	0.097	0.325	2.15884e-65
HNRNPDL	1.64133e-67	-0.543377	0.671	0.858	3.67839e-63
LINC00861	4.17716e-67	0.616836	0.775	0.627	9.36143e-63
FYN	2.02001e-66	-0.637961	0.445	0.697	4.52705e-62
TSC22D3	3.58567e-66	-0.709484	0.442	0.693	8.03584e-62
MYL12A	1.23544e-63	0.385539	0.991	0.99	2.76874e-59
S100A11	3.21375e-63	0.654209	0.801	0.698	7.20234e-59
GNAI2	1.48687e-62	-0.518785	0.594	0.802	3.33222e-58
FCER1G	7.45559e-62	0.431608	0.976	0.938	1.67087e-57
PIP4K2A	2.9417e-59	-0.581042	0.261	0.522	6.59264e-55
PABPN1	8.40529e-56	-0.530779	0.297	0.558	1.88371e-51
KLF2	1.88773e-55	-0.370858	0.77	0.933	4.23059e-51
XBP1	2.96103e-55	0.516058	0.837	0.743	6.63596e-51
IGF2R	6.5847e-54	-0.578022	0.275	0.517	1.4757e-49
ALYREF	3.69126e-52	-0.486444	0.112	0.315	8.27248e-48
GIMAP4	3.25318e-51	0.518196	0.803	0.69	7.2907e-47
TAF10	4.49393e-51	-0.514786	0.372	0.611	1.00714e-46
MYOM2	5.63809e-51	0.651277	0.692	0.515	1.26355e-46
FMNL1	2.52534e-50	-0.506713	0.382	0.63	5.65954e-46
UBALD2	4.54252e-50	-0.495202	0.166	0.384	1.01802e-45
PTP4A2	5.69491e-50	-0.507321	0.473	0.696	1.27629e-45
IRF1	6.28702e-50	0.575987	0.842	0.769	1.40898e-45
EIF1	3.10949e-49	-0.288553	0.981	0.995	6.96867e-45
GBP1	4.29369e-49	0.877647	0.307	0.141	9.62259e-45
ARIH1	3.6924e-48	-0.488135	0.104	0.288	8.27504e-44
P2RY8	5.36353e-47	-0.507289	0.204	0.416	1.20202e-42
CCNH	9.05514e-47	-0.588871	0.209	0.412	2.02935e-42
RPL3	1.86702e-46	-0.268379	0.991	0.999	4.18418e-42
SIPA1	1.53208e-45	-0.494044	0.28	0.508	3.43355e-41
CLIC1	6.00658e-45	0.334509	0.977	0.961	1.34614e-40
IER2	6.86609e-45	-0.519927	0.709	0.844	1.53876e-40
CCL5	7.52789e-45	-0.681872	0.576	0.72	1.68707e-40
ERN1	7.98436e-45	-0.492597	0.139	0.331	1.78938e-40
DUS1L	1.01402e-44	-0.446587	0.104	0.283	2.27251e-40
TRAPPC10	1.14975e-44	-0.490167	0.203	0.415	2.5767e-40
CAPNS1	2.6843e-44	-0.494929	0.341	0.561	6.01579e-40
CBX4	4.4103e-44	-0.497957	0.103	0.275	9.88393e-40
PCBP2	5.37682e-44	0.533889	0.667	0.517	1.205e-39
RPS4Y1	5.75961e-44	-0.445662	0.495	0.727	1.29079e-39
SLA2	6.40321e-44	-0.539215	0.218	0.423	1.43502e-39
FOSB	1.31177e-43	-0.353647	0.006	0.106	2.9398e-39
KIAA2013	2.00748e-43	-0.434231	0.082	0.243	4.49897e-39
GIMAP5	9.9509e-43	0.58996	0.561	0.415	2.2301e-38
ERAP2	3.59944e-42	0.561678	0.312	0.151	8.0667e-38
UBE2M	5.40231e-42	-0.404241	0.135	0.322	1.21071e-37
CORO7	7.01669e-42	-0.533678	0.201	0.391	1.57251e-37
SRRM2	1.23795e-41	-0.415969	0.462	0.677	2.77438e-37
RGS2	1.83528e-41	-0.403982	0.021	0.134	4.11305e-37
URI1	2.14799e-41	-0.470802	0.171	0.363	4.81386e-37
SSBP4	1.08194e-40	-0.458244	0.32	0.528	2.42473e-36
BRD7	1.20585e-40	-0.465709	0.159	0.342	2.70244e-36
LYN	1.3694e-40	-0.470684	0.214	0.41	3.06897e-36
CISH	1.71097e-40	0.588553	0.202	0.068	3.83445e-36
SSBP3	2.15402e-40	-0.456152	0.15	0.332	4.82738e-36
GRK2	2.28115e-40	-0.454471	0.193	0.388	5.11229e-36
RNF187	3.24529e-40	-0.44139	0.157	0.342	7.27302e-36
DENND2D	8.25597e-40	0.496532	0.731	0.629	1.85024e-35
CTBP1	1.09568e-39	-0.466778	0.217	0.412	2.45554e-35
FGFBP2	1.46212e-39	-0.402488	0.884	0.936	3.27676e-35
TMEM259	3.39725e-39	-0.422858	0.206	0.406	7.61357e-35
PPP2R5C	8.58541e-39	-0.49902	0.357	0.558	1.92408e-34
EXOSC6	1.55765e-38	-0.393159	0.053	0.185	3.49084e-34
ACTG1	1.75751e-38	0.376546	0.99	0.984	3.93875e-34
SNHG5	4.02198e-38	0.56347	0.327	0.172	9.01365e-34
AKT1	2.25043e-37	-0.398509	0.116	0.281	5.04343e-33
IFITM3	8.19217e-37	0.880161	0.757	0.681	1.83595e-32
CXCR4	1.19811e-36	-0.51488	0.079	0.22	2.68509e-32
TRIM28	1.29618e-36	-0.411135	0.123	0.288	2.90487e-32
FAM117A	1.69819e-35	-0.416994	0.14	0.307	3.80581e-31
NFKBIA	5.2126e-35	-0.602768	0.332	0.511	1.1682e-30
PKN1	5.73793e-35	-0.427944	0.344	0.537	1.28593e-30
GNB1	5.94009e-35	-0.403131	0.232	0.427	1.33123e-30
NR1D2	1.34327e-34	-0.375482	0.058	0.186	3.01041e-30
PNRC1	2.35268e-34	-0.31102	0.875	0.956	5.27258e-30
BTBD6	2.65471e-34	-0.348912	0.055	0.179	5.94947e-30
EIF3B	3.06636e-34	-0.401967	0.142	0.305	6.87202e-30
PSMB9	4.61374e-34	0.419728	0.875	0.868	1.03399e-29
CDV3	4.82041e-34	-0.437112	0.193	0.371	1.0803e-29
MXD4	1.39526e-32	-0.383729	0.151	0.317	3.12691e-28
ABLIM1	1.55234e-32	-0.476518	0.157	0.317	3.47894e-28
S1PR1	1.94304e-32	0.517556	0.441	0.297	4.35455e-28
RPL41	2.10835e-32	0.307047	0.967	0.962	4.72503e-28
ITM2A	4.3626e-32	-0.460992	0.172	0.335	9.77703e-28
KLF3	5.53677e-32	-0.460169	0.313	0.492	1.24085e-27
LAMP1	6.24983e-32	-0.41117	0.348	0.536	1.40065e-27
ETS1	7.51748e-32	-0.387065	0.586	0.752	1.68474e-27
APOBEC3G	7.96e-32	0.4429	0.709	0.603	1.78391e-27
CIRBP	8.42425e-32	-0.344462	0.713	0.857	1.88796e-27
CCNY	8.69423e-32	-0.366867	0.106	0.249	1.94846e-27
AHNAK	8.92382e-32	-0.405938	0.588	0.754	1.99992e-27
AC012615.1	1.14192e-31	-0.375187	0.066	0.189	2.55915e-27
PSME2	1.23253e-31	0.424473	0.831	0.829	2.76223e-27
ARRDC2	1.40537e-31	-0.354982	0.09	0.226	3.14958e-27
VIM	2.90173e-31	-0.465842	0.455	0.635	6.50307e-27
MAPRE2	4.03847e-31	-0.464261	0.539	0.68	9.0506e-27
B4GALT1	1.00374e-30	-0.417791	0.179	0.341	2.24948e-26
AC026979.2	1.01338e-30	-0.337333	0.031	0.128	2.27108e-26
DAZAP1	1.05e-30	-0.409325	0.174	0.332	2.35316e-26
RAC1	1.22659e-30	-0.378092	0.494	0.682	2.74891e-26
PITPNC1	1.23393e-30	-0.405584	0.304	0.488	2.76537e-26
TRGV7	1.86341e-30	0.452869	0.226	0.104	4.17609e-26
CD69	2.41418e-30	-0.47201	0.372	0.542	5.41043e-26
LITAF	6.28989e-30	-0.296164	0.869	0.95	1.40963e-25
SKIL	1.35041e-29	-0.403887	0.092	0.218	3.02639e-25
RTP4	5.63003e-29	0.421977	0.192	0.079	1.26175e-24
MT-ATP8	7.14109e-29	0.387295	0.889	0.853	1.60039e-24
GRK6	9.75211e-29	-0.368148	0.191	0.353	2.18555e-24
NELFB	1.0027e-28	-0.30732	0.079	0.202	2.24715e-24
TENT5C	1.42896e-28	-0.276097	0.019	0.103	3.20244e-24
LFNG	2.1651e-28	-0.327726	0.147	0.302	4.8522e-24
XCL2	1.98411e-27	0.493802	0.645	0.54	4.44658e-23
KLF13	2.53062e-27	-0.339811	0.249	0.425	5.67136e-23
SLA	2.78208e-27	0.470953	0.41	0.283	6.23491e-23
CDC34	4.07326e-27	-0.297326	0.096	0.224	9.12859e-23
IFIT3	4.47881e-27	0.826587	0.172	0.071	1.00375e-22
AL118516.1	4.52567e-27	-0.307877	0.034	0.126	1.01425e-22
IFITM1	7.65597e-27	0.323484	0.999	1	1.71578e-22
LPCAT1	9.81344e-27	-0.377435	0.29	0.459	2.19929e-22
PSMB8	1.03883e-26	0.361517	0.791	0.76	2.32811e-22
GIMAP2	1.09511e-26	0.448993	0.383	0.251	2.45424e-22
FLNA	1.13673e-26	-0.339996	0.703	0.822	2.54753e-22
UBE2S	1.77217e-26	-0.324617	0.104	0.229	3.97162e-22
CSNK1G2	2.0641e-26	-0.319595	0.147	0.291	4.62585e-22
CDKN2D	2.77859e-26	-0.364756	0.476	0.65	6.2271e-22
IFIT1	3.29779e-26	0.745371	0.107	0.029	7.39067e-22
PLEK	5.91283e-26	0.278994	0.934	0.924	1.32512e-21
NSMCE3	7.28727e-26	-0.320391	0.156	0.301	1.63315e-21
CCND3	1.64572e-25	0.2735	0.905	0.881	3.68823e-21
ANKRD11	2.71342e-25	-0.363083	0.265	0.427	6.08105e-21
ARHGAP45	3.11806e-25	-0.369453	0.355	0.518	6.98789e-21
PDE7A	3.15802e-25	-0.343297	0.111	0.235	7.07745e-21
RSAD2	3.4449e-25	0.67561	0.123	0.04	7.72037e-21
LY6E	4.49704e-25	0.557303	0.872	0.859	1.00783e-20
CEBPB	4.53504e-25	-0.397379	0.297	0.456	1.01635e-20
VEGFB	5.07108e-25	-0.26886	0.047	0.142	1.13648e-20
PDE4D	5.53634e-25	-0.361142	0.213	0.368	1.24075e-20
TNFAIP8L2	7.28303e-25	0.43744	0.285	0.165	1.6322e-20
LLGL2	7.80608e-25	-0.349495	0.176	0.318	1.74942e-20
YWHAE	8.83911e-25	0.420157	0.338	0.215	1.98093e-20
NSMF	1.55498e-24	-0.29206	0.056	0.154	3.48486e-20
CD38	1.74778e-24	0.490619	0.62	0.522	3.91694e-20
LRP10	1.79955e-24	-0.360734	0.354	0.519	4.03297e-20
CSRNP1	1.85694e-24	-0.274164	0.04	0.129	4.16158e-20
GSK3A	2.02847e-24	-0.307141	0.111	0.235	4.54601e-20
ATP2B1-AS1	2.04917e-24	-0.323597	0.071	0.178	4.59238e-20
STAT1	2.70775e-24	0.694584	0.419	0.317	6.06833e-20
ZNRF2	2.9833e-24	-0.258672	0.053	0.15	6.68588e-20
PRKCB	3.96503e-24	-0.34108	0.247	0.404	8.88602e-20
IFI44L	4.12789e-24	0.915501	0.158	0.068	9.25102e-20
CHST2	5.38029e-24	-0.39519	0.347	0.5	1.20578e-19
H1FX	5.90213e-24	-0.477094	0.269	0.417	1.32273e-19
ANKRD13D	6.20399e-24	-0.304467	0.158	0.299	1.39038e-19
RAPGEF1	7.70721e-24	-0.313046	0.098	0.213	1.72726e-19
TNFRSF1A	9.35484e-24	0.41412	0.456	0.336	2.09651e-19
PGP	1.0389e-23	-0.287781	0.086	0.197	2.32828e-19
MKNK2	1.13946e-23	-0.318506	0.145	0.279	2.55364e-19
PSME4	1.16405e-23	-0.299179	0.079	0.187	2.60876e-19
QKI	1.17056e-23	-0.302043	0.102	0.22	2.62334e-19
HNRNPA0	1.47549e-23	-0.301474	0.482	0.651	3.30672e-19
SLC15A4	2.1574e-23	-0.322833	0.22	0.373	4.83495e-19
MATK	2.66176e-23	-0.30616	0.752	0.853	5.96526e-19
DYNC1H1	2.84627e-23	-0.359996	0.266	0.419	6.37877e-19
CLPTM1L	5.47346e-23	-0.272641	0.079	0.187	1.22666e-18
HNRNPUL2	1.13447e-22	-0.344472	0.233	0.38	2.54246e-18
FCGR3A	1.48367e-22	0.336358	0.945	0.943	3.32506e-18
ASXL1	1.62085e-22	-0.280668	0.087	0.196	3.63249e-18
TUBB	3.53101e-22	0.396967	0.709	0.664	7.91334e-18
ARF6	3.61587e-22	-0.312062	0.566	0.716	8.10352e-18
DNAJC21	4.35668e-22	-0.311649	0.112	0.228	9.76376e-18
FOSL2	4.85481e-22	-0.34371	0.17	0.303	1.08801e-17
ESYT2	5.00585e-22	-0.310812	0.146	0.273	1.12186e-17
EPC1	5.42696e-22	-0.319769	0.468	0.63	1.21624e-17
APMAP	6.68148e-22	-0.250797	0.792	0.889	1.49739e-17
SRM	6.89674e-22	-0.258549	0.076	0.178	1.54563e-17
PPP6R1	7.89373e-22	-0.293447	0.21	0.352	1.76906e-17
ARHGAP26	8.29429e-22	-0.30155	0.113	0.23	1.85883e-17
PTPN6	8.65242e-22	0.420224	0.605	0.514	1.93909e-17
OTUD5	1.34005e-21	-0.251513	0.089	0.197	3.00319e-17
RBM39	1.88449e-21	-0.288808	0.707	0.821	4.22333e-17
GLCCI1	2.68281e-21	-0.307466	0.147	0.271	6.01245e-17
OASL	3.4238e-21	0.518056	0.201	0.105	7.67308e-17
HNRNPL	5.45679e-21	-0.315533	0.397	0.55	1.22292e-16
PREX1	5.72727e-21	-0.336487	0.312	0.463	1.28354e-16
GIMAP1	6.56022e-21	0.359745	0.557	0.457	1.47021e-16
PTPRJ	7.05522e-21	-0.270537	0.107	0.218	1.58114e-16
SORL1	7.97164e-21	-0.341836	0.321	0.468	1.78652e-16
ABI3	9.39398e-21	0.328795	0.718	0.657	2.10528e-16
TM9SF3	1.47607e-20	-0.28772	0.123	0.238	3.30803e-16
TIGIT	1.62748e-20	-0.331533	0.27	0.412	3.64735e-16
MAP3K8	1.75443e-20	-0.453249	0.381	0.518	3.93184e-16
GIMAP6	2.00061e-20	0.40237	0.384	0.272	4.48356e-16
MT-ND3	2.03321e-20	-0.270426	0.88	0.924	4.55663e-16
MIDN	2.10778e-20	-0.313779	0.263	0.406	4.72374e-16
GLRX5	2.43343e-20	-0.262075	0.147	0.272	5.45355e-16
MZT2B	3.47866e-20	-0.302916	0.464	0.615	7.79603e-16
CCNT1	3.80977e-20	-0.289327	0.149	0.269	8.53808e-16
ARHGEF1	4.33638e-20	-0.284745	0.573	0.716	9.71827e-16
CTSC	4.36172e-20	0.297116	0.84	0.83	9.77505e-16
ARL8A	5.79394e-20	-0.268864	0.121	0.235	1.29848e-15
SH3BGRL3	6.30564e-20	0.254882	0.986	0.985	1.41316e-15
SEMA4D	8.79547e-20	-0.252838	0.198	0.337	1.97115e-15
CAPN15	8.92993e-20	-0.256958	0.07	0.163	2.00129e-15
HLA-DRB1	1.15804e-19	-0.456143	0.127	0.234	2.59529e-15
PRR5	1.19642e-19	-0.31019	0.224	0.36	2.68129e-15
PRMT2	1.57231e-19	0.293707	0.77	0.701	3.5237e-15
UCP2	2.20388e-19	0.29123	0.851	0.831	4.93912e-15
PPP1R35	2.37703e-19	-0.259825	0.169	0.296	5.32715e-15
DNAJA1	3.22797e-19	0.407559	0.471	0.385	7.2342e-15
ACADVL	3.46837e-19	-0.307559	0.246	0.382	7.77296e-15
SMAD7	3.9154e-19	-0.299862	0.122	0.232	8.77481e-15
BRD4	4.21272e-19	-0.281223	0.192	0.319	9.44113e-15
MAPKAPK2	4.26652e-19	-0.253875	0.078	0.17	9.56169e-15
TNFSF12	4.82349e-19	-0.285746	0.216	0.352	1.08099e-14
SLC2A4RG	6.08539e-19	-0.283119	0.112	0.217	1.3638e-14
GLS	6.6509e-19	-0.306652	0.2	0.324	1.49053e-14
NFKB1	8.86176e-19	-0.276968	0.089	0.186	1.98601e-14
ZBTB7A	9.20217e-19	-0.299179	0.3	0.442	2.0623e-14
FKBP5	9.9383e-19	0.334801	0.132	0.056	2.22727e-14
DGKZ	1.0004e-18	-0.301511	0.377	0.524	2.24199e-14
ATXN2L	1.17829e-18	-0.282896	0.163	0.28	2.64067e-14
HOPX	1.30874e-18	0.312118	0.881	0.866	2.93303e-14
IER5	1.40505e-18	-0.262988	0.087	0.182	3.14887e-14
ITPRIP	1.57664e-18	-0.291159	0.132	0.243	3.5334e-14
RNF139	1.59993e-18	-0.28371	0.109	0.211	3.5856e-14
SERTAD1	1.92587e-18	-0.292103	0.132	0.243	4.31608e-14
STK39	2.09655e-18	-0.25142	0.115	0.222	4.69858e-14
RSAD1	2.18672e-18	-0.255652	0.11	0.213	4.90065e-14
THAP11	2.32396e-18	-0.258526	0.161	0.282	5.20823e-14
TSPYL2	2.3638e-18	-0.290793	0.046	0.122	5.2975e-14
PCBP1	2.45604e-18	-0.290836	0.532	0.669	5.50423e-14
SNRPG	2.84352e-18	0.349459	0.52	0.437	6.37262e-14
KMT2A	2.88962e-18	-0.33859	0.232	0.361	6.47592e-14
GPR65	3.29402e-18	0.381813	0.575	0.495	7.38223e-14
TXK	3.61687e-18	0.363831	0.573	0.482	8.10576e-14
CLTA	4.08749e-18	0.325648	0.504	0.417	9.16048e-14
TES	4.23125e-18	0.339765	0.59	0.521	9.48265e-14
PSMB10	4.54382e-18	0.269231	0.844	0.834	1.01832e-13
RAB11FIP1	5.46421e-18	0.365576	0.364	0.261	1.22458e-13
HP1BP3	5.7828e-18	-0.307035	0.474	0.619	1.29598e-13
RNF166	6.38564e-18	-0.299443	0.349	0.485	1.43109e-13
TLN1	8.32643e-18	-0.277301	0.655	0.779	1.86604e-13
CDK13	1.02697e-17	-0.26555	0.188	0.314	2.30153e-13
CUL3	2.70511e-17	-0.258203	0.134	0.241	6.06242e-13
DBF4	2.88304e-17	-0.250032	0.095	0.189	6.46117e-13
PARP9	3.90944e-17	0.405781	0.278	0.182	8.76145e-13
IGFBP7	4.46384e-17	0.343491	0.725	0.676	1.00039e-12
ABTB1	4.48573e-17	-0.261267	0.189	0.311	1.0053e-12
GZMH	7.52582e-17	-0.289581	0.787	0.87	1.68661e-12
TNFSF10	8.50324e-17	0.595715	0.237	0.152	1.90566e-12
UBE2L6	9.47086e-17	0.41713	0.621	0.591	2.12251e-12
REL	1.17933e-16	-0.314489	0.375	0.504	2.64299e-12
ADD1	1.59489e-16	-0.289237	0.43	0.567	3.57431e-12
DDX3Y	1.70299e-16	-0.256259	0.08	0.163	3.81657e-12
RPS6KA3	2.06369e-16	-0.271863	0.124	0.223	4.62494e-12
FKBP8	2.08247e-16	-0.271171	0.495	0.637	4.66702e-12
HSPA8	2.50757e-16	0.287256	0.95	0.959	5.61972e-12
HNRNPF	2.68762e-16	0.276433	0.717	0.663	6.02323e-12
TUBA1A	3.02541e-16	-0.328775	0.412	0.537	6.78024e-12
ADRB2	3.33892e-16	0.366633	0.428	0.337	7.48285e-12
ADAM8	3.95376e-16	-0.294503	0.445	0.583	8.86078e-12
ANXA1	4.29309e-16	0.286722	0.8	0.768	9.62124e-12
MAN1A1	4.3495e-16	-0.264403	0.11	0.204	9.74767e-12
GNB2	4.56102e-16	-0.250003	0.589	0.718	1.02217e-11
SSU72	5.05521e-16	-0.262516	0.288	0.42	1.13292e-11
INO80E	5.38179e-16	-0.250176	0.221	0.343	1.20611e-11
ABRACL	7.68494e-16	0.328935	0.537	0.463	1.72227e-11
DDX6	8.50412e-16	-0.268136	0.402	0.545	1.90586e-11
AKAP17A	1.00537e-15	-0.258508	0.127	0.225	2.25314e-11
HEBP2	1.4284e-15	-0.251227	0.104	0.195	3.20118e-11
ADGRG1	1.4372e-15	-0.256972	0.652	0.772	3.22092e-11
SRSF7	1.54192e-15	-0.271443	0.551	0.675	3.4556e-11
IFIT2	1.77577e-15	0.494176	0.171	0.096	3.97968e-11
ARHGAP9	1.87254e-15	-0.30084	0.509	0.62	4.19654e-11
ARHGAP4	1.91902e-15	-0.256928	0.295	0.426	4.30071e-11
DYNLL1	2.03244e-15	0.323184	0.683	0.615	4.5549e-11
SDF4	2.96811e-15	-0.272433	0.443	0.571	6.65183e-11
TNFRSF1B	3.7996e-15	-0.284036	0.367	0.499	8.51528e-11
RFTN1	4.10602e-15	-0.277013	0.269	0.391	9.20201e-11
RALGAPA1	4.25015e-15	-0.254705	0.122	0.215	9.52501e-11
BST2	5.80408e-15	0.524057	0.724	0.723	1.30075e-10
CDK17	5.91699e-15	-0.275937	0.269	0.391	1.32606e-10
TLE1	6.38639e-15	-0.277662	0.189	0.296	1.43125e-10
CREM	6.58107e-15	-0.292734	0.147	0.246	1.47488e-10
RUNX3	6.59991e-15	-0.26125	0.378	0.508	1.47911e-10
IRF9	7.46535e-15	0.364856	0.491	0.417	1.67306e-10
PIM1	8.53782e-15	0.313029	0.549	0.465	1.91341e-10
FUS	1.17298e-14	0.293578	0.706	0.657	2.62876e-10
PTGER4	1.29531e-14	0.339529	0.366	0.275	2.90292e-10
CD52	1.36831e-14	0.419653	0.614	0.527	3.06651e-10
HIST1H1D	1.64559e-14	0.397145	0.38	0.293	3.68794e-10
SYTL1	1.6794e-14	-0.252615	0.551	0.664	3.7637e-10
TPM4	2.20264e-14	0.405258	0.506	0.443	4.93634e-10
SPSB3	2.31113e-14	-0.250464	0.376	0.522	5.17947e-10
ARPC5L	3.14787e-14	0.27623	0.675	0.623	7.05469e-10
BOD1L1	3.2767e-14	-0.263062	0.247	0.362	7.3434e-10
STARD7	4.83807e-14	-0.256867	0.176	0.277	1.08426e-09
ATP8A1	7.64723e-14	-0.257621	0.176	0.277	1.71382e-09
IL32	1.21715e-13	-0.424957	0.464	0.554	2.72776e-09
DNAJB1	1.66182e-13	-0.284856	0.24	0.347	3.7243e-09
CMPK2	1.73971e-13	0.35322	0.101	0.045	3.89887e-09
ISG15	1.98821e-13	1.16565	0.463	0.412	4.45577e-09
TRIM21	3.11171e-13	0.331431	0.253	0.173	6.97366e-09
THUMPD3-AS1	3.65863e-13	0.291805	0.209	0.133	8.19935e-09
MX1	3.92346e-13	1.0135	0.224	0.153	8.79286e-09
SPOCK2	3.94211e-13	-0.31744	0.244	0.354	8.83467e-09
DYNLT1	4.04561e-13	0.348025	0.397	0.319	9.06662e-09
SAMD9	4.20458e-13	0.36737	0.42	0.342	9.42289e-09
IFI35	4.25656e-13	0.541796	0.407	0.345	9.53939e-09
GSTM2	4.97365e-13	-0.287024	0.11	0.192	1.11465e-08
IFI6	6.31328e-13	1.3918	0.354	0.293	1.41487e-08
CITED2	6.76862e-13	-0.315847	0.255	0.362	1.51692e-08
EIF1B	9.72857e-13	0.305307	0.394	0.315	2.18027e-08
PLSCR1	1.50386e-12	0.634827	0.292	0.225	3.37031e-08
PARP14	1.93464e-12	0.411611	0.296	0.222	4.33573e-08
PLEKHF1	2.08047e-12	0.273094	0.553	0.49	4.66255e-08
ARHGEF3	2.84786e-12	0.304883	0.516	0.46	6.38234e-08
IFI16	3.2266e-12	0.299019	0.598	0.555	7.23112e-08
SP100	4.03011e-12	0.361754	0.598	0.549	9.03189e-08
HIST1H4C	4.19803e-12	0.282196	0.718	0.684	9.40821e-08
IVNS1ABP	4.63509e-12	0.305362	0.44	0.364	1.03877e-07
ISG20	9.96328e-12	0.820247	0.504	0.472	2.23287e-07
STOM	1.6092e-11	0.263652	0.589	0.533	3.60637e-07
CELF2	1.63418e-11	0.271179	0.613	0.572	3.66236e-07
TMEM123	2.00822e-11	0.390728	0.3	0.231	4.50062e-07
CD3E	2.11358e-11	-0.553077	0.251	0.336	4.73675e-07
HSPA1A	2.45861e-11	0.326414	0.325	0.253	5.50999e-07
NIFK	3.18184e-11	0.295434	0.253	0.18	7.13081e-07
GBP4	4.3733e-11	0.376547	0.409	0.349	9.80101e-07
MIEN1	4.66949e-11	0.257	0.551	0.492	1.04648e-06
TAGAP	8.25834e-11	0.278986	0.538	0.477	1.85078e-06
NRROS	8.55703e-11	0.271717	0.264	0.19	1.91772e-06
DHRS3	9.46481e-11	0.279201	0.267	0.194	2.12116e-06
EPSTI1	1.00768e-10	0.515523	0.296	0.234	2.25832e-06
GBP5	1.24609e-10	0.312775	0.553	0.5	2.79262e-06
RPS10-NUDT3	1.52137e-10	0.33305	0.224	0.16	3.40955e-06
SELL	2.65137e-10	0.413478	0.343	0.27	5.94199e-06
OAS1	3.07092e-10	0.635086	0.208	0.148	6.88225e-06
MX2	3.11765e-10	0.54761	0.172	0.114	6.98697e-06
NOP10	4.83641e-10	0.261138	0.556	0.513	1.08389e-05
ZFP36L1	5.16736e-10	0.280513	0.621	0.583	1.15806e-05
CSTB	7.78179e-10	0.278583	0.53	0.491	1.74398e-05
MRFAP1	1.13305e-09	0.270432	0.362	0.297	2.53927e-05
LGALS9	2.11441e-09	0.350254	0.282	0.221	4.73861e-05
TAP1	3.66258e-09	0.284817	0.626	0.608	8.20821e-05
PSMA3	4.51674e-09	0.280517	0.352	0.297	0.000101225
PALM2-AKAP2	8.89085e-09	0.269184	0.158	0.104	0.000199253
CHMP5	1.37606e-08	0.28703	0.284	0.226	0.000308389
DDX58	3.88884e-08	0.264729	0.161	0.108	0.000871528
TRGC1	6.45672e-08	0.263415	0.277	0.218	0.00144702
DTX3L	6.53534e-08	0.26827	0.26	0.204	0.00146464
IFI44	8.89991e-08	0.258965	0.145	0.097	0.00199456
PTGDS	4.07474e-07	-0.564471	0.095	0.146	0.0091319
AC004687.1	5.59643e-07	0.253549	0.45	0.41	0.0125422
OAS2	2.15894e-06	0.296423	0.26	0.217	0.048384
SAMD9L	2.47748e-06	0.291905	0.341	0.3	0.0555228
TRIM22	2.4311e-05	0.385217	0.509	0.503	0.544834
CCL4	2.80329e-05	0.617922	0.827	0.831	0.628244
EIF2AK2	5.08153e-05	0.341471	0.261	0.227	1
WARS	0.000188266	0.282841	0.161	0.127	1
KLRC2	0.00164815	-0.293199	0.234	0.271	1
CCL3	0.0427514	0.320136	0.188	0.173	1
CCL4L2	0.708213	0.380579	0.222	0.229	1

[truncated: 9 more sheets: NK_c03_CD3D, NK_c04_NCAM1_GZMK, NK_c05_MKI67, Mono_c01_CD14_VCAN, Mono_c02_CD14_HLA-DPB1, Mono_c03_FCGR3A, B_c01_TCL1A, B_c02_AIM2, B_c03_MZB1]
